# Supplementary material for: A Comparative Structural Bioinformatics Analysis of the Insulin Receptor Family Ectodomain Based on Phylogenetic Information
Source: PLoS One. 2008 Nov 7;3(11):e3667. doi: 10.1371/journal.pone.0003667 (PMC2577065; doi:10.1371/journal.pone.0003667)
Supplement: Supplementary File S3 — Zip file containing all multiple sequence alignments and phylogenetic trees used in this study (0.03 MB ZIP) [file pone.0003667.s003.zip]

Archive with 9 entries (9 files):
- IR MSA in FASTA format.txt
- IGF1R MSA in FASTA format.txt
- IRR MSA in FASTA format.txt
- IRR Phylogenetic Tree in Newick format.txt
- IR Family Phylogenetic Tree obtained with PhyML in Newick format.txt
- IR Family MSA in FASTA format.txt
- IR Phylogenetic Tree in Newick format.txt
- IGF1R Phylogenetic Tree in Newick format.txt
- IR Family Phylogenetic Tree obtained with MrBayes in Newick format.txt
