# Supplementary material for: A Comparative Structural Bioinformatics Analysis of the Insulin Receptor Family Ectodomain Based on Phylogenetic Information
Source: PLoS One. 2008 Nov 7;3(11):e3667. doi: 10.1371/journal.pone.0003667 (PMC2577065; doi:10.1371/journal.pone.0003667)
Supplement: Supplementary File S3 — Zip file containing all multiple sequence alignments and phylogenetic trees used in this study (0.03 MB ZIP) [file pone.0003667.s003.zip › IRR Phylogenetic Tree in Newick format.txt]

(((((BosTau_IRR:0.026614,(CavPor_IRR:0.077747,((CanFam_IRR:0.034711,MyoLuc_IRR:0.038965)193:0.004036,(((PanTro_IRR:0.006434,HomSap_IRR:0.001211)500:0.007287,MacMul_IRR:0.050813)444:0.016962,MicMur_IRR:0.030393)319:0.010448)50:0.002056)8:0.003469)18:0.003980,(OchPri_IRR:0.055650,SorAra_IRR:0.037469)155:0.005123)22:0.001386,TupBel_IRR:0.036831)205:0.014044,(MonDom_IRR:0.108343,XenLae_IRR:0.685678)462:0.041061)500:0.067684,RatNor_IRR:0.013747,MusMus_IRR:0.021938);
