# Supplementary material for: A Comparative Structural Bioinformatics Analysis of the Insulin Receptor Family Ectodomain Based on Phylogenetic Information
Source: PLoS One. 2008 Nov 7;3(11):e3667. doi: 10.1371/journal.pone.0003667 (PMC2577065; doi:10.1371/journal.pone.0003667)
Supplement: Supplementary File S3 — Zip file containing all multiple sequence alignments and phylogenetic trees used in this study (0.03 MB ZIP) [file pone.0003667.s003.zip › IR Family Phylogenetic Tree obtained with PhyML in Newick format.txt]

(((((((((MicmurINSR:0.022233,((((OrycunINSR:0.021848,OchpriINSR:0.083103)0.979000:0.015043,((MyolucINSR:0.078538,(EqucabINSR:0.010417,((FelcatINSR:0.026562,CanfamINSR:0.007634)0.873000:0.010009,BostauINSR:0.017040)0.599000:0.003436)0.535000:0.002390)0.609000:0.005413,EchtelINSR:0.085542)0.949000:0.009549)0.851000:0.005197,(PantroINSR:0.011156,HomsapINSR:0.004799)0.940000:0.005409)0.923000:0.007254,(RatnorINSR:0.003913,MusmusINSR:0.004832)1.000000:0.030902)0.873000:0.007941)0.881000:0.013458,CavporINSR:0.084918)1.000000:0.089827,MondomINSR:0.092735)0.986000:0.040922,GalgalINSR:0.088168)0.999000:0.104942,XenlaeINSR:0.303640)0.886000:0.061453,(DanrerINSRA:0.149184,(DanrerINSRB:0.305224,GasacuINSR:0.311955)0.360000:0.026672)1.000000:0.215541)0.999000:0.250097,((((((((CavporINSRR:0.075862,(RatnorINSRR:0.016587,MusmusINSRR:0.023147)1.000000:0.076052)0.787000:0.007749,((BostauINSRR:0.029021,(CanfamINSRR:0.037263,MyolucINSRR:0.043870)0.751000:0.003027)0.497000:0.004742,(((PantroINSRR:0.007011,HomsapINSRR:0.001342)0.923000:0.008292,MacmulINSRR:0.053718)0.972000:0.019139,MicmurINSRR:0.033228)0.965000:0.012096)0.713000:0.002325)0.866000:0.006808,TupbelINSRR:0.038583)0.174000:0.004767,OchpriINSRR:0.060891)0.815000:0.011037,SoraraINSRR:0.033499)0.993000:0.064986,MondomINSRR:0.100853)1.000000:0.344344,XenlaeINSRR:0.283708)1.000000:0.401467,((XenlaeIGF1R:0.286323,((((ErieurIGF1R:0.046621,EchtelIGF1R:0.129410)0.067000:0.007155,((((SusscrIGF1R:0.005363,BostauIGF1R:0.072972)0.950000:0.007190,CanfamIGF1R:0.006222)0.346000:0.001231,EqucabIGF1R:0.008695)0.316000:0.000000,(((RatnorIGF1R:0.002502,MusmusIGF1R:0.001250)1.000000:0.029227,CavporIGF1R:0.026572)0.945000:0.009726,((MicmurIGF1R:0.014258,(PantroIGF1R:0.000000,HomsapIGF1R:0.001243)0.742000:0.001295)0.390000:0.002487,MacmulIGF1R:0.001292)0.941000:0.006213)0.884000:0.003897)0.774000:0.003228)1.000000:0.092706,MondomIGF1R:0.035671)1.000000:0.074906,(GalgalIGF1R:0.002487,CotjaponicaIGF1R:0.000000)0.994000:0.046948)0.989000:0.049504)0.999000:0.135264,((ScomaxIGF1R:0.261403,DanrerIGF1RB:0.263620)0.902000:0.039913,DanrerIGF1RA:0.186837)1.000000:0.215907)0.999000:0.196929)0.970000:0.172327)1.000000:1.022706,INSR_Lymnaea_stagnalis:1.298080)0.933000:0.295396,INSR_Bombyx_mori:1.287504,INSR_Drosophila_melanogaster:1.438671);
