# Supplementary material for: A Comparative Structural Bioinformatics Analysis of the Insulin Receptor Family Ectodomain Based on Phylogenetic Information
Source: PLoS One. 2008 Nov 7;3(11):e3667. doi: 10.1371/journal.pone.0003667 (PMC2577065; doi:10.1371/journal.pone.0003667)
Supplement: Supplementary File S3 — Zip file containing all multiple sequence alignments and phylogenetic trees used in this study (0.03 MB ZIP) [file pone.0003667.s003.zip › IR Phylogenetic Tree in Newick format.txt]

((((((((((((MyoLuc_INS:0.079445,((BosTau_INS:0.016725,(CanFam_INS:0.007946,FelCat_INS:0.039582)277:0.011312)72:0.003384,EquCab_INS:0.010261)102:0.002635)279:0.004915,EchTel_INS:0.088695)309:0.009656,(OryCun_INS:0.020759,OchPri_INS:0.083495)216:0.016271)61:0.004950,(PanTro_INS:0.009807,HomSap_INS:0.004783)484:0.005357)57:0.007270,(RatNor_INS:0.003722,MusMus_INS:0.005002)500:0.031249)52:0.007383,MicMur_INS:0.023554)140:0.011711,CavPor_INS:0.089030)500:0.100128,MonDom_INS:0.100217)499:0.046870,GalGal_INS:0.085873)498:0.094608,XenLae_INS:0.353985)500:0.319352,DanRer_INS:0.167549)329:0.025645,GasAcu_INS:0.344103,DanRer_INS:0.348274);
