# Supplementary material for: A Comparative Structural Bioinformatics Analysis of the Insulin Receptor Family Ectodomain Based on Phylogenetic Information
Source: PLoS One. 2008 Nov 7;3(11):e3667. doi: 10.1371/journal.pone.0003667 (PMC2577065; doi:10.1371/journal.pone.0003667)
Supplement: Supplementary File S3 — Zip file containing all multiple sequence alignments and phylogenetic trees used in this study (0.03 MB ZIP) [file pone.0003667.s003.zip › IGF1R Phylogenetic Tree in Newick format.txt]

((((((((EquCab_IGF:0.008283,(EchTel_IGF:0.132278,CanFam_IGF:0.003521)89:0.002398)53:0.002469,((BosTau_IGF:0.009765,SusScr_IGF:0.005369)346:0.006290,((((PanTro_IGF:0.000000,HomSap_IGF:0.001162)466:0.001224,MicMur_IGF:0.013494)234:0.002319,MacMul_IGF:0.001218)345:0.004495,(CavPor_IGF:0.025374,(RatNor_IGF:0.002342,MusMus_IGF:0.001159)500:0.027255)443:0.010115)294:0.003534)69:0.000000)274:0.007123,EriEur_IGF:0.043617)500:0.087533,MonDom_IGF:0.035881)500:0.075091,(GalGal_IGF:0.002311,CotJap_IGF:0.000000)500:0.038568)496:0.052454,XenLae_IGF:0.282625)500:0.376861,DanRer_IGF:0.157208)475:0.055591,DanRer_IGF:0.264914,ScoMax_IGF:0.265569);
