# Supplementary material for: A Comparative Structural Bioinformatics Analysis of the Insulin Receptor Family Ectodomain Based on Phylogenetic Information
Source: PLoS One. 2008 Nov 7;3(11):e3667. doi: 10.1371/journal.pone.0003667 (PMC2577065; doi:10.1371/journal.pone.0003667)
Supplement: Supplementary File S3 — Zip file containing all multiple sequence alignments and phylogenetic trees used in this study (0.03 MB ZIP) [file pone.0003667.s003.zip › IR Family Phylogenetic Tree obtained with MrBayes in Newick format.txt]

#NEXUS

[ID: None Available]
begin trees;
   [Note: This tree contains information on the topology, 
          branch lengths (if present), and the probability
          of the partition indicated by the branch.]
   tree con_50_majrule = (BostauIGF1R:0.075495,SusscrIGF1R:0.006950,(CanfamIGF1R:0.007041,((CavporIGF1R:0.027982,(MusmusIGF1R:0.002410,RatnorIGF1R:0.003678)1.00:0.030807)1.00:0.011456,(((HomsapIGF1R:0.002375,PantroIGF1R:0.001319)1.00:0.002753,MicmurIGF1R:0.013590)0.59:0.003746,MacmulIGF1R:0.002633)0.65:0.006516)0.59:0.004763,(((CotjaponicaIGF1R:0.001415,GalgalIGF1R:0.003801)1.00:0.044165,(((DanrerIGF1RA:0.190926,(DanrerIGF1RB:0.262372,ScomaxIGF1R:0.270081)1.00:0.044446)1.00:0.220033,(((((((((((((((BostauINSR:0.018490,(CanfamINSR:0.009055,FelcatINSR:0.028458)1.00:0.010666)0.86:0.004426,EqucabINSR:0.011077)0.66:0.004259,MyolucINSR:0.079387)0.95:0.006635,EchtelINSR:0.085849)1.00:0.011005,(OchpriINSR:0.083757,OrycunINSR:0.022002)1.00:0.017659)0.96:0.006348,(HomsapINSR:0.006075,PantroINSR:0.012379)1.00:0.006526)1.00:0.008227,(MusmusINSR:0.006102,RatnorINSR:0.005036)1.00:0.033009)0.99:0.008539,MicmurINSR:0.023495)0.99:0.014584,CavporINSR:0.086551)1.00:0.093518,MondomINSR:0.094200)1.00:0.045232,GalgalINSR:0.087615)1.00:0.106010,XenlaeINSR:0.308713)1.00:0.068994,(DanrerINSRA:0.149921,(DanrerINSRB:0.314027,GasacuINSR:0.318085)0.79:0.029713)1.00:0.226752)1.00:0.256741,((INSR_Drosophila_melanogaster:1.493861,INSR_Bombyx_mori:1.339967)1.00:0.331297,INSR_Lymnaea_stagnalis:1.390879)1.00:1.065513)1.00:0.197376,(XenlaeINSRR:0.289945,((SoraraINSRR:0.037115,(((((MyolucINSRR:0.042594,CanfamINSRR:0.038686)0.81:0.005881,(MicmurINSRR:0.034101,(MacmulINSRR:0.054056,(HomsapINSRR:0.002662,PantroINSRR:0.008145)1.00:0.009329)1.00:0.018889)0.99:0.011579)0.63:0.004259,((MusmusINSRR:0.023759,RatnorINSRR:0.017538)1.00:0.076865,CavporINSRR:0.074669)0.80:0.009759)0.86:0.006230,BostauINSRR:0.029300)0.88:0.006427,TupbelINSRR:0.038001,OchpriINSRR:0.061273)0.63:0.011796)1.00:0.064774,MondomINSRR:0.099531)1.00:0.357696)1.00:0.423192)1.00:0.205832)1.00:0.147135,XenlaeIGF1R:0.298467)1.00:0.051227)1.00:0.081105,MondomIGF1R:0.039045)1.00:0.092170,EchtelIGF1R:0.135994,EqucabIGF1R:0.008668,ErieurIGF1R:0.051174)1.00:0.008418);

   [Note: This tree contains information only on the topology
          and branch lengths (mean of the posterior probability density).]
   tree con_50_majrule = (BostauIGF1R:0.075495,SusscrIGF1R:0.006950,(CanfamIGF1R:0.007041,((CavporIGF1R:0.027982,(MusmusIGF1R:0.002410,RatnorIGF1R:0.003678):0.030807):0.011456,(((HomsapIGF1R:0.002375,PantroIGF1R:0.001319):0.002753,MicmurIGF1R:0.013590):0.003746,MacmulIGF1R:0.002633):0.006516):0.004763,(((CotjaponicaIGF1R:0.001415,GalgalIGF1R:0.003801):0.044165,(((DanrerIGF1RA:0.190926,(DanrerIGF1RB:0.262372,ScomaxIGF1R:0.270081):0.044446):0.220033,(((((((((((((((BostauINSR:0.018490,(CanfamINSR:0.009055,FelcatINSR:0.028458):0.010666):0.004426,EqucabINSR:0.011077):0.004259,MyolucINSR:0.079387):0.006635,EchtelINSR:0.085849):0.011005,(OchpriINSR:0.083757,OrycunINSR:0.022002):0.017659):0.006348,(HomsapINSR:0.006075,PantroINSR:0.012379):0.006526):0.008227,(MusmusINSR:0.006102,RatnorINSR:0.005036):0.033009):0.008539,MicmurINSR:0.023495):0.014584,CavporINSR:0.086551):0.093518,MondomINSR:0.094200):0.045232,GalgalINSR:0.087615):0.106010,XenlaeINSR:0.308713):0.068994,(DanrerINSRA:0.149921,(DanrerINSRB:0.314027,GasacuINSR:0.318085):0.029713):0.226752):0.256741,((INSR_Drosophila_melanogaster:1.493861,INSR_Bombyx_mori:1.339967):0.331297,INSR_Lymnaea_stagnalis:1.390879):1.065513):0.197376,(XenlaeINSRR:0.289945,((SoraraINSRR:0.037115,(((((MyolucINSRR:0.042594,CanfamINSRR:0.038686):0.005881,(MicmurINSRR:0.034101,(MacmulINSRR:0.054056,(HomsapINSRR:0.002662,PantroINSRR:0.008145):0.009329):0.018889):0.011579):0.004259,((MusmusINSRR:0.023759,RatnorINSRR:0.017538):0.076865,CavporINSRR:0.074669):0.009759):0.006230,BostauINSRR:0.029300):0.006427,TupbelINSRR:0.038001,OchpriINSRR:0.061273):0.011796):0.064774,MondomINSRR:0.099531):0.357696):0.423192):0.205832):0.147135,XenlaeIGF1R:0.298467):0.051227):0.081105,MondomIGF1R:0.039045):0.092170,EchtelIGF1R:0.135994,EqucabIGF1R:0.008668,ErieurIGF1R:0.051174):0.008418);
end;
