# Supplementary material for: A Comparative Structural Bioinformatics Analysis of the Insulin Receptor Family Ectodomain Based on Phylogenetic Information
Source: PLoS One. 2008 Nov 7;3(11):e3667. doi: 10.1371/journal.pone.0003667 (PMC2577065; doi:10.1371/journal.pone.0003667)
Supplement: Supplementary File S4 — Zip file containing Consurf scores for both the IR and the IGF1R ectodomains (0.02 MB ZIP) [file pone.0003667.s004.zip]

Archive with 2 entries (2 files):
- IR Consurf scores.txt
- IGF1R Consurf scores.txt
