# Supplementary material for: A Comparative Structural Bioinformatics Analysis of the Insulin Receptor Family Ectodomain Based on Phylogenetic Information
Source: PLoS One. 2008 Nov 7;3(11):e3667. doi: 10.1371/journal.pone.0003667 (PMC2577065; doi:10.1371/journal.pone.0003667)
Supplement: Supplementary File S4 — Zip file containing Consurf scores for both the IR and the IGF1R ectodomains (0.02 MB ZIP) [file pone.0003667.s004.zip › IR Consurf scores.txt]

	 Amino Acid Conservation Scores
	===============================

- POS: The position of the AA in the SEQRES derived sequence.
- SEQ: The SEQRES derived sequence in one letter code.
- 3LATOM: The ATOM derived sequence in three letter code, including the AA's positions as they appear in the PDB file and the chain identifier.
- SCORE: The normalized conservation scores.
- COLOR: The color scale representing the conservation scores (9 - conserved, 1 - variable).
- MSA DATA: The number of aligned sequences having an amino acid (non-gapped) from the overall number of sequences at each position.
- RESIDUE VARIETY: The residues variety at each position of the multiple sequence alignment.

 POS	 SEQ	    3LATOM	SCORE		COLOR	MSA DATA	RESIDUE VARIETY
    	    	        	(normalized)	        	               
   1	   H	         -	 3.346		  1	   12/20	C,D,G,H,S,V       
   2	   L	         -	 2.152		  1	   12/20	G,L,Q             
   3	   Y	         -	 4.570		  1	   12/20	F,I,S,T,Y         
   4	   P	    PRO4:E	 4.536		  1	   12/20	D,F,H,L,P,S       
   5	   G	    GLY5:E	-0.108		  6	   12/20	G,L               
   6	   E	    GLU6:E	 2.367		  1	   13/20	A,E,K,P           
   7	   V	    VAL7:E	 0.116		  4	   14/20	I,L,V             
   8	   C	    CYS8:E	-0.571		  9	   18/20	C                 
   9	   P	    PRO9:E	 0.673		  1	   18/20	P,Q,S,Y           
  10	   G	   GLY10:E	 0.201		  3	   18/20	D,G,S             
  11	   M	   MET11:E	-0.137		  6	   19/20	K,M,T             
  12	   D	   ASP12:E	-0.368		  8	   19/20	D,V               
  13	   I	   ILE13:E	-0.571		  9	   19/20	I                 
  14	   R	   ARG14:E	-0.571		  9	   18/20	R                 
  15	   N	   ASN15:E	-0.406		  8	   18/20	D,N               
  16	   N	   ASN16:E	-0.216		  7	   19/20	H,I,N             
  17	   L	   LEU17:E	 0.947		  1	   19/20	A,F,I,L,V         
  18	   T	   THR18:E	-0.225		  7	   19/20	F,S,T             
  19	   R	   ARG19:E	 0.399		  2	   19/20	N,Q,R,T           
  20	   L	   LEU20:E	-0.254		  7	   19/20	F,L               
  21	   H	   HIS21:E	 0.765		  1	   19/20	H,N,Q,R,S,Y       
  22	   E	   GLU22:E	 1.090		  1	   19/20	A,E,L,M,S,V       
  23	   L	   LEU23:E	-0.251		  7	   19/20	L,V               
  24	   E	   GLU24:E	-0.129		  6	   19/20	A,D,E             
  25	   N	   ASN25:E	-0.200		  7	   18/20	D,N,R             
  26	   C	   CYS26:E	-0.571		  9	   19/20	C                 
  27	   S	   SER27:E	-0.416		  8	   19/20	S,T               
  28	   V	   VAL28:E	-0.031		  5	   19/20	I,V               
  29	   I	   ILE29:E	-0.571		  9	   19/20	I                 
  30	   E	   GLU30:E	-0.571		  9	   19/20	E                 
  31	   G	   GLY31:E	-0.245		  7	   18/20	G,R               
  32	   H	   HIS32:E	-0.386		  8	   19/20	H,S               
  33	   L	   LEU33:E	-0.571		  9	   19/20	L                 
  34	   Q	   GLN34:E	-0.355		  8	   19/20	K,Q               
  35	   I	   ILE35:E	-0.571		  9	   19/20	I                 
  36	   L	   LEU36:E	-0.571		  9	   19/20	L                 
  37	   L	   LEU37:E	-0.571		  9	   19/20	L                 
  38	   M	   MET38:E	-0.571		  9	   19/20	M                 
  39	   F	   PHE39:E	-0.571		  9	   19/20	F                 
  40	   K	   LYS40:E	 0.544		  1	   19/20	K,N,T             
  41	   T	   THR41:E	-0.252		  7	   19/20	S,T               
  42	   R	   ARG42:E	-0.057		  5	   19/20	K,R,T             
  43	   P	   PRO43:E	 0.051		  5	   19/20	P,Q,T             
  44	   E	   GLU44:E	-0.571		  9	   19/20	E                 
  45	   D	   ASP45:E	-0.374		  8	   19/20	D,N               
  46	   F	   PHE46:E	-0.571		  9	   19/20	F                 
  47	   R	   ARG47:E	-0.571		  9	   19/20	R                 
  48	   D	   ASP48:E	 0.007		  5	   19/20	D,E,G             
  49	   L	   LEU49:E	-0.571		  9	   19/20	L                 
  50	   S	   SER50:E	-0.418		  8	   19/20	R,S               
  51	   F	   PHE51:E	 0.456		  1	   19/20	F,L,Y             
  52	   P	   PRO52:E	-0.571		  9	   19/20	P                 
  53	   K	   LYS53:E	-0.099		  6	   19/20	K,R               
  54	   L	   LEU54:E	-0.571		  9	   19/20	L                 
  55	   I	   ILE55:E	 0.590		  1	   19/20	I,Q,T,V           
  56	   M	   MET56:E	 0.305		  3	   19/20	M,T,V             
  57	   I	   ILE57:E	-0.403		  8	   19/20	I,V               
  58	   T	   THR58:E	-0.571		  9	   19/20	T                 
  59	   D	   ASP59:E	-0.372		  8	   19/20	D,E               
  60	   Y	   TYR60:E	-0.571		  9	   19/20	Y                 
  61	   L	   LEU61:E	-0.251		  7	   19/20	L,V               
  62	   L	   LEU62:E	-0.571		  9	   19/20	L                 
  63	   L	   LEU63:E	-0.245		  7	   18/20	I,L               
  64	   F	   PHE64:E	-0.571		  9	   19/20	F                 
  65	   R	   ARG65:E	-0.571		  9	   19/20	R                 
  66	   V	   VAL66:E	-0.571		  9	   19/20	V                 
  67	   Y	   TYR67:E	-0.571		  9	   19/20	Y                 
  68	   G	   GLY68:E	 0.083		  4	   19/20	E,G               
  69	   L	   LEU69:E	-0.571		  9	   19/20	L                 
  70	   E	   GLU70:E	-0.571		  9	   19/20	E                 
  71	   S	   SER71:E	-0.425		  8	   19/20	A,S               
  72	   L	   LEU72:E	-0.571		  9	   19/20	L                 
  73	   K	   LYS73:E	 0.589		  1	   19/20	G,K,R,S,T         
  74	   D	   ASP74:E	-0.087		  6	   19/20	D,G,S             
  75	   L	   LEU75:E	-0.571		  9	   19/20	L                 
  76	   F	   PHE76:E	-0.571		  9	   19/20	F                 
  77	   P	   PRO77:E	-0.571		  9	   19/20	P                 
  78	   N	   ASN78:E	-0.571		  9	   19/20	N                 
  79	   L	   LEU79:E	-0.571		  9	   19/20	L                 
  80	   T	   THR80:E	-0.414		  8	   19/20	A,T               
  81	   V	   VAL81:E	-0.571		  9	   19/20	V                 
  82	   I	   ILE82:E	-0.406		  8	   19/20	I,V               
  83	   R	   ARG83:E	-0.571		  9	   19/20	R                 
  84	   G	   GLY84:E	-0.253		  7	   19/20	E,G               
  85	   S	   SER85:E	 0.212		  3	   19/20	N,P,S,T           
  86	   R	   ARG86:E	-0.092		  6	   19/20	H,N,R             
  87	   L	   LEU87:E	-0.571		  9	   19/20	L                 
  88	   F	   PHE88:E	-0.571		  9	   19/20	F                 
  89	   F	   PHE89:E	-0.571		  9	   19/20	F                 
  90	   N	   ASN90:E	-0.571		  9	   19/20	N                 
  91	   Y	   TYR91:E	-0.571		  9	   19/20	Y                 
  92	   A	   ALA92:E	-0.571		  9	   19/20	A                 
  93	   L	   LEU93:E	-0.571		  9	   19/20	L                 
  94	   V	   VAL94:E	-0.571		  9	   19/20	V                 
  95	   I	   ILE95:E	 0.330		  2	   19/20	I,L,M,V           
  96	   F	   PHE96:E	-0.247		  7	   19/20	F,Y               
  97	   E	   GLU97:E	-0.571		  9	   19/20	E                 
  98	   M	   MET98:E	-0.571		  9	   19/20	M                 
  99	   V	   VAL99:E	-0.084		  6	   19/20	I,L,V             
 100	   H	  HIS100:E	-0.383		  8	   19/20	H,Q               
 101	   L	  LEU101:E	-0.218		  7	   18/20	L,M               
 102	   K	  LYS102:E	-0.571		  9	   19/20	K                 
 103	   E	  GLU103:E	-0.353		  8	   19/20	D,E               
 104	   L	  LEU104:E	 0.036		  5	   19/20	I,L,V             
 105	   G	  GLY105:E	-0.253		  7	   19/20	D,G               
 106	   L	  LEU106:E	-0.571		  9	   19/20	L                 
 107	   Y	  TYR107:E	 0.469		  1	   19/20	H,P,Y             
 108	   N	  ASN108:E	 0.417		  2	   19/20	N,S               
 109	   L	  LEU109:E	-0.571		  9	   19/20	L                 
 110	   M	  MET110:E	-0.395		  8	   19/20	M,T               
 111	   N	  ASN111:E	-0.571		  9	   19/20	N                 
 112	   I	  ILE112:E	-0.571		  9	   19/20	I                 
 113	   T	  THR113:E	-0.571		  9	   19/20	T                 
 114	   R	  ARG114:E	-0.571		  9	   19/20	R                 
 115	   G	  GLY115:E	-0.571		  9	   19/20	G                 
 116	   S	  SER116:E	-0.049		  5	   19/20	A,S               
 117	   V	  VAL117:E	-0.571		  9	   19/20	V                 
 118	   R	  ARG118:E	-0.571		  9	   19/20	R                 
 119	   I	  ILE119:E	-0.406		  8	   19/20	I,V               
 120	   E	  GLU120:E	-0.571		  9	   19/20	E                 
 121	   K	  LYS121:E	-0.571		  9	   19/20	K                 
 122	   N	  ASN122:E	-0.571		  9	   19/20	N                 
 123	   N	  ASN123:E	-0.278		  7	   19/20	N,P               
 124	   E	  GLU124:E	 0.107		  4	   19/20	D,E,N             
 125	   L	  LEU125:E	-0.571		  9	   19/20	L                 
 126	   C	  CYS126:E	-0.571		  9	   19/20	C                 
 127	   Y	  TYR127:E	-0.571		  9	   19/20	Y                 
 128	   L	  LEU128:E	-0.571		  9	   19/20	L                 
 129	   A	  ALA129:E	 0.098		  4	   19/20	A,S               
 130	   T	  THR130:E	-0.571		  9	   19/20	T                 
 131	   I	  ILE131:E	-0.359		  8	   19/20	I,L               
 132	   D	  ASP132:E	-0.571		  9	   19/20	D                 
 133	   W	  TRP133:E	-0.571		  9	   19/20	W                 
 134	   S	  SER134:E	-0.571		  9	   19/20	S                 
 135	   R	  ARG135:E	 0.624		  1	   19/20	I,K,M,Q,R         
 136	   I	  ILE136:E	-0.407		  8	   19/20	I,V               
 137	   L	  LEU137:E	-0.571		  9	   19/20	L                 
 138	   D	  ASP138:E	-0.571		  9	   19/20	D                 
 139	   S	  SER139:E	-0.571		  9	   19/20	S                 
 140	   V	  VAL140:E	-0.571		  9	   19/20	V                 
 141	   E	  GLU141:E	-0.571		  9	   19/20	E                 
 142	   D	  ASP142:E	-0.571		  9	   19/20	D                 
 143	   N	  ASN143:E	-0.571		  9	   19/20	N                 
 144	   H	  HIS144:E	 0.111		  4	   20/20	F,H,Y             
 145	   I	  ILE145:E	-0.571		  9	   20/20	I                 
 146	   V	  VAL146:E	 0.349		  2	   20/20	E,I,L,M,V         
 147	   L	  LEU147:E	 1.317		  1	   20/20	A,D,L             
 148	   N	  ASN148:E	-0.571		  9	   20/20	N                 
 149	   K	  LYS149:E	-0.343		  8	   20/20	K,R               
 150	   D	  ASP150:E	 0.015		  5	   20/20	D,N               
 151	   D	  ASP151:E	-0.162		  6	   20/20	D,G,N             
 152	   N	  ASN152:E	 0.400		  2	   20/20	K,L,N,R           
 153	   E	  GLU153:E	-0.571		  9	   20/20	E                 
 154	   E	  GLU154:E	-0.571		  9	   17/20	E                 
 155	   C	  CYS155:E	-0.571		  9	   20/20	C                 
 156	   G	  GLY156:E	-0.571		  9	   20/20	G                 
 157	   D	  ASP157:E	-0.377		  8	   20/20	D,N               
 158	   I	  ILE158:E	 0.386		  2	   20/20	I,V               
 159	   C	  CYS159:E	-0.571		  9	   20/20	C                 
 160	   P	  PRO160:E	-0.571		  9	   20/20	P                 
 161	   G	  GLY161:E	-0.253		  7	   20/20	G,V               
 162	   T	  THR162:E	-0.087		  6	   20/20	A,N,T             
 163	   A	  ALA163:E	-0.028		  5	   20/20	A,I,V             
 164	   K	  LYS164:E	 0.382		  2	   20/20	A,K,L,Q           
 165	   G	  GLY165:E	-0.261		  7	   20/20	G,S               
 166	   K	  LYS166:E	 0.287		  3	   20/20	K,Q,T,V           
 167	   T	  THR167:E	 0.343		  2	   20/20	I,N,S,T           
 168	   N	  ASN168:E	 0.670		  1	   20/20	H,K,N,S,T         
 169	   C	  CYS169:E	-0.571		  9	   20/20	C                 
 170	   P	  PRO170:E	 0.866		  1	   20/20	K,P               
 171	   A	  ALA171:E	 0.773		  1	   20/20	A,H,L,P,Q,S       
 172	   T	  THR172:E	-0.411		  8	   20/20	N,T               
 173	   V	  VAL173:E	-0.156		  6	   20/20	L,T,V             
 174	   I	  ILE174:E	-0.408		  8	   20/20	I,V               
 175	   N	  ASN175:E	-0.571		  9	   20/20	N                 
 176	   G	  GLY176:E	-0.571		  9	   20/20	G                 
 177	   Q	  GLN177:E	 0.963		  1	   20/20	A,D,H,I,N,Q       
 178	   F	  PHE178:E	-0.248		  7	   20/20	F,L               
 179	   V	  VAL179:E	 0.751		  1	   20/20	G,I,R,S,V         
 180	   E	  GLU180:E	-0.300		  7	   20/20	E,S               
 181	   R	  ARG181:E	-0.571		  9	   20/20	R                 
 182	   C	  CYS182:E	-0.571		  9	   20/20	C                 
 183	   W	  TRP183:E	-0.571		  9	   20/20	W                 
 184	   T	  THR184:E	-0.231		  7	   20/20	N,S,T             
 185	   H	  HIS185:E	-0.364		  8	   20/20	H,Q               
 186	   S	  SER186:E	 0.475		  1	   20/20	D,G,K,N,S,T       
 187	   H	  HIS187:E	-0.204		  7	   20/20	H,R,Y             
 188	   C	  CYS188:E	-0.571		  9	   20/20	C                 
 189	   Q	  GLN189:E	-0.571		  9	   20/20	Q                 
 190	   K	  LYS190:E	-0.125		  6	   20/20	K,R               
 191	   V	  VAL191:E	-0.181		  6	   19/20	I,M,V             
 192	   C	  CYS192:E	-0.571		  9	   20/20	C                 
 193	   P	  PRO193:E	-0.283		  7	   20/20	L,P               
 194	   T	  THR194:E	 0.502		  1	   20/20	D,P,S,T           
 195	   I	  ILE195:E	 4.562		  1	   20/20	A,D,E,I,N,S,V     
 196	   C	  CYS196:E	-0.571		  9	   20/20	C                 
 197	   K	  LYS197:E	 0.020		  5	   20/20	K,R,V             
 198	   S	  SER198:E	 0.041		  5	   20/20	G,H,S,W           
 199	   H	  HIS199:E	 1.018		  1	   20/20	G,H,Q,R,S         
 200	   G	  GLY200:E	-0.332		  8	   20/20	A,G               
 201	   C	  CYS201:E	-0.200		  7	   20/20	C,L               
 202	   T	  THR202:E	 0.054		  5	   20/20	L,N,S,T           
 203	   A	  ALA203:E	 1.598		  1	   20/20	A,E,H,K,P,S       
 204	   E	  GLU204:E	 1.683		  1	   20/20	D,E,H,K,S         
 205	   G	  GLY205:E	 0.258		  3	   20/20	G,K,S             
 206	   L	  LEU206:E	 0.117		  4	   20/20	E,I,L,Q           
 207	   C	  CYS207:E	-0.571		  9	   20/20	C                 
 208	   C	  CYS208:E	-0.217		  7	   20/20	C,V               
 209	   H	  HIS209:E	-0.571		  9	   20/20	H                 
 210	   S	  SER210:E	 0.859		  1	   20/20	D,E,K,N,P,S       
 211	   E	  GLU211:E	-0.141		  6	   20/20	E,Q               
 212	   C	  CYS212:E	-0.571		  9	   20/20	C                 
 213	   L	  LEU213:E	-0.571		  9	   20/20	L                 
 214	   G	  GLY214:E	-0.571		  9	   20/20	G                 
 215	   N	  ASN215:E	 0.633		  1	   20/20	D,G,N,S           
 216	   C	  CYS216:E	-0.571		  9	   20/20	C                 
 217	   S	  SER217:E	 1.284		  1	   20/20	I,L,R,S,T         
 218	   Q	  GLN218:E	 0.220		  3	   20/20	E,K,Q,V           
 219	   P	  PRO219:E	-0.571		  9	   20/20	P                 
 220	   D	  ASP220:E	 0.223		  3	   20/20	D,G,H,N           
 221	   D	  ASP221:E	-0.029		  5	   20/20	D,N,S             
 222	   P	  PRO222:E	 0.167		  4	   20/20	A,P,S             
 223	   T	  THR223:E	 0.661		  1	   20/20	E,N,S,T           
 224	   K	  LYS224:E	 0.328		  2	   20/20	E,K,R,S           
 225	   C	  CYS225:E	-0.571		  9	   20/20	C                 
 226	   V	  VAL226:E	-0.182		  6	   20/20	T,V               
 227	   A	  ALA227:E	-0.408		  8	   20/20	A,V               
 228	   C	  CYS228:E	-0.571		  9	   20/20	C                 
 229	   R	  ARG229:E	-0.571		  9	   20/20	R                 
 230	   N	  ASN230:E	-0.241		  7	   20/20	H,N               
 231	   F	  PHE231:E	-0.250		  7	   20/20	F,L               
 232	   Y	  TYR232:E	 1.362		  1	   20/20	L,M,Q,Y           
 233	   L	  LEU233:E	 0.245		  3	   20/20	H,L,N,Y           
 234	   D	  ASP234:E	 0.870		  1	   20/20	D,E,G,N           
 235	   G	  GLY235:E	 0.168		  4	   20/20	E,G,N             
 236	   R	  ARG236:E	 1.891		  1	   20/20	A,K,M,N,Q,R,T,V   
 237	   C	  CYS237:E	-0.223		  7	   20/20	C,S               
 238	   V	  VAL238:E	-0.396		  8	   20/20	M,V               
 239	   E	  GLU239:E	 0.593		  1	   20/20	A,D,E,T           
 240	   T	  THR240:E	 0.043		  5	   20/20	A,K,R,T           
 241	   C	  CYS241:E	-0.571		  9	   20/20	C                 
 242	   P	  PRO242:E	-0.571		  9	   20/20	P                 
 243	   P	  PRO243:E	 0.888		  1	   20/20	A,H,K,P           
 244	   P	  PRO244:E	 0.203		  3	   20/20	G,N,P             
 245	   Y	  TYR245:E	 0.580		  1	   20/20	F,H,S,Y           
 246	   Y	  TYR246:E	-0.571		  9	   20/20	Y                 
 247	   H	  HIS247:E	 0.711		  1	   20/20	H,N,Q,R,T,V       
 248	   F	  PHE248:E	-0.571		  9	   20/20	F                 
 249	   Q	  GLN249:E	 0.386		  2	   20/20	E,K,Q,R           
 250	   D	  ASP250:E	-0.034		  5	   20/20	D,G,S             
 251	   W	  TRP251:E	-0.571		  9	   20/20	W                 
 252	   R	  ARG252:E	-0.571		  9	   20/20	R                 
 253	   C	  CYS253:E	-0.571		  9	   20/20	C                 
 254	   V	  VAL254:E	-0.404		  8	   20/20	I,V               
 255	   N	  ASN255:E	 0.127		  4	   20/20	D,N,S,T           
 256	   F	  PHE256:E	-0.250		  7	   20/20	F,L               
 257	   S	  SER257:E	-0.053		  5	   20/20	N,Q,S             
 258	   F	  PHE258:E	 0.313		  3	   20/20	F,T,V             
 259	   C	  CYS259:E	-0.571		  9	   20/20	C                 
 260	   Q	  GLN260:E	-0.174		  6	   20/20	L,Q,R             
 261	   D	  ASP261:E	 0.113		  4	   20/20	D,E               
 262	   L	  LEU262:E	-0.571		  9	   20/20	L                 
 263	   H	  HIS263:E	-0.392		  8	   20/20	H,N               
 264	   H	  HIS264:E	 0.104		  4	   20/20	F,H,N,S,Y         
 265	   K	  LYS265:E	 0.639		  1	   20/20	K,Q,R             
 266	   C	  CYS266:E	-0.571		  9	   20/20	C                 
 267	   K	  LYS267:E	 0.167		  4	   20/20	K,Q,R             
 268	   N	  ASN268:E	 0.068		  4	   20/20	D,N,Q,S           
 269	   S	  SER269:E	 0.030		  5	   20/20	A,G,K,S           
 270	   R	  ARG270:E	 0.211		  3	   20/20	H,K,R,S           
 271	   R	  ARG271:E	 2.063		  1	   20/20	D,E,G,K,Q,R       
 272	   Q	  GLN272:E	 0.903		  1	   18/20	L,N,P,Q,S         
 273	   G	  GLY273:E	 1.292		  1	   20/20	D,G,N,S           
 274	   C	  CYS274:E	-0.571		  9	   20/20	C                 
 275	   H	  HIS275:E	-0.171		  6	   20/20	H,P,S             
 276	   Q	  GLN276:E	 0.552		  1	   19/20	A,E,L,P,Q         
 277	   Y	  TYR277:E	-0.571		  9	   19/20	Y                 
 278	   V	  VAL278:E	-0.406		  8	   20/20	A,V               
 279	   I	  ILE279:E	-0.571		  9	   20/20	I                 
 280	   H	  HIS280:E	-0.571		  9	   20/20	H                 
 281	   N	  ASN281:E	-0.228		  7	   20/20	G,K,N             
 282	   N	  ASN282:E	-0.062		  5	   20/20	D,G,N             
 283	   K	  LYS283:E	 0.754		  1	   20/20	A,E,K,R           
 284	   C	  CYS284:E	-0.571		  9	   20/20	C                 
 285	   I	  ILE285:E	 0.225		  3	   20/20	I,L,M,V           
 286	   P	  PRO286:E	-0.292		  7	   20/20	H,P               
 287	   E	  GLU287:E	-0.352		  8	   20/20	D,E               
 288	   C	  CYS288:E	-0.209		  7	   20/20	C,G               
 289	   P	  PRO289:E	-0.571		  9	   20/20	P                 
 290	   S	  SER290:E	-0.571		  9	   20/20	S                 
 291	   G	  GLY291:E	-0.571		  9	   19/20	G                 
 292	   Y	  TYR292:E	-0.571		  9	   20/20	Y                 
 293	   T	  THR293:E	-0.070		  6	   20/20	A,I,T             
 294	   M	  MET294:E	 0.073		  4	   20/20	A,I,M,V           
 295	   N	  ASN295:E	-0.413		  8	   20/20	D,N               
 296	   S	  SER296:E	-0.571		  9	   20/20	S                 
 297	   S	  SER297:E	-0.238		  7	   19/20	S,T               
 298	   N	  ASN298:E	-0.199		  7	   19/20	N,S,T             
 299	   L	  LEU299:E	-0.226		  7	   19/20	L,R               
 300	   L	  LEU300:E	 2.921		  1	   19/20	H,L,M,N,T,V       
 301	   C	  CYS301:E	-0.571		  9	   19/20	C                 
 302	   T	  THR302:E	-0.040		  5	   19/20	M,S,T             
 303	   P	  PRO303:E	-0.571		  9	   19/20	P                 
 304	   C	  CYS304:E	-0.571		  9	   19/20	C                 
 305	   L	  LEU305:E	 0.093		  4	   19/20	A,L,S,T           
 306	   G	  GLY306:E	-0.571		  9	   19/20	G                 
 307	   P	  PRO307:E	 0.140		  4	   19/20	L,P,R             
 308	   C	  CYS308:E	-0.571		  9	   19/20	C                 
 309	   P	  PRO309:E	-0.571		  9	   19/20	P                 
 310	   K	  LYS310:E	-0.571		  9	   19/20	K                 
 311	   V	  VAL311:E	-0.385		  8	   19/20	L,V               
 312	   C	  CYS312:E	-0.571		  9	   19/20	C                 
 313	   H	  HIS313:E	 1.344		  1	   19/20	A,D,H,M,Q,T       
 314	   L	  LEU314:E	 1.201		  1	   15/20	I,L               
 315	   L	  LEU315:E	 1.796		  1	   16/20	F,L,V,Y           
 316	   E	  GLU316:E	 1.724		  1	   15/20	D,E,G,Q           
 317	   G	  GLY317:E	 0.777		  1	   19/20	A,G,K,N           
 318	   E	  GLU318:E	 1.665		  1	   19/20	D,E,L,N,V         
 319	   K	  LYS319:E	-0.066		  6	   19/20	K,Q               
 320	   T	  THR320:E	-0.571		  9	   19/20	T                 
 321	   I	  ILE321:E	-0.221		  7	   19/20	I,V               
 322	   D	  ASP322:E	-0.571		  9	   19/20	D                 
 323	   S	  SER323:E	-0.571		  9	   19/20	S                 
 324	   V	  VAL324:E	-0.571		  9	   19/20	V                 
 325	   T	  THR325:E	-0.407		  8	   19/20	H,T               
 326	   S	  SER326:E	 0.145		  4	   19/20	A,S               
 327	   A	  ALA327:E	-0.571		  9	   19/20	A                 
 328	   Q	  GLN328:E	-0.571		  9	   19/20	Q                 
 329	   E	  GLU329:E	-0.133		  6	   19/20	A,E               
 330	   L	  LEU330:E	-0.251		  7	   19/20	F,L               
 331	   R	  ARG331:E	-0.571		  9	   19/20	R                 
 332	   G	  GLY332:E	-0.571		  9	   19/20	G                 
 333	   C	  CYS333:E	-0.571		  9	   19/20	C                 
 334	   T	  THR334:E	-0.571		  9	   19/20	T                 
 335	   V	  VAL335:E	-0.218		  7	   19/20	I,V               
 336	   I	  ILE336:E	 1.083		  1	   19/20	I,L,V             
 337	   N	  ASN337:E	-0.404		  8	   19/20	H,N               
 338	   G	  GLY338:E	-0.571		  9	   19/20	G                 
 339	   S	  SER339:E	-0.423		  8	   19/20	N,S               
 340	   L	  LEU340:E	-0.260		  7	   19/20	L,M               
 341	   I	  ILE341:E	-0.199		  7	   19/20	I,V               
 342	   I	  ILE342:E	-0.405		  8	   19/20	I,V               
 343	   N	  ASN343:E	-0.337		  8	   19/20	K,N               
 344	   I	  ILE344:E	-0.390		  8	   19/20	I,L               
 345	   R	  ARG345:E	-0.355		  8	   19/20	R,S               
 346	   G	  GLY346:E	-0.571		  9	   19/20	G                 
 347	   G	  GLY347:E	-0.571		  9	   19/20	G                 
 348	   N	  ASN348:E	-0.571		  9	   19/20	N                 
 349	   N	  ASN349:E	-0.412		  8	   19/20	N,S               
 350	   L	  LEU350:E	-0.384		  8	   19/20	I,L               
 351	   A	  ALA351:E	-0.571		  9	   19/20	A                 
 352	   A	  ALA352:E	-0.403		  8	   19/20	A,T               
 353	   E	  GLU353:E	-0.571		  9	   19/20	E                 
 354	   L	  LEU354:E	-0.571		  9	   19/20	L                 
 355	   E	  GLU355:E	-0.571		  9	   19/20	E                 
 356	   A	  ALA356:E	-0.404		  8	   19/20	A,S               
 357	   N	  ASN357:E	-0.336		  8	   19/20	N,S               
 358	   L	  LEU358:E	-0.261		  7	   19/20	F,L               
 359	   G	  GLY359:E	-0.571		  9	   19/20	G                 
 360	   L	  LEU360:E	-0.034		  5	   19/20	F,L,Q             
 361	   I	  ILE361:E	-0.360		  8	   19/20	I,L               
 362	   E	  GLU362:E	-0.571		  9	   19/20	E                 
 363	   E	  GLU363:E	-0.571		  9	   19/20	E                 
 364	   I	  ILE364:E	-0.571		  9	   19/20	I                 
 365	   S	  SER365:E	-0.258		  7	   19/20	S,T               
 366	   G	  GLY366:E	-0.571		  9	   19/20	G                 
 367	   Y	  TYR367:E	 0.082		  4	   19/20	F,H,Y             
 368	   L	  LEU368:E	-0.571		  9	   19/20	L                 
 369	   K	  LYS369:E	-0.370		  8	   19/20	K,T               
 370	   I	  ILE370:E	-0.232		  7	   19/20	I,V               
 371	   R	  ARG371:E	-0.571		  9	   19/20	R                 
 372	   R	  ARG372:E	-0.370		  8	   19/20	H,R               
 373	   S	  SER373:E	-0.351		  8	   19/20	A,S               
 374	   Y	  TYR374:E	-0.571		  9	   19/20	Y                 
 375	   A	  ALA375:E	-0.571		  9	   19/20	A                 
 376	   L	  LEU376:E	-0.571		  9	   19/20	L                 
 377	   V	  VAL377:E	-0.571		  9	   19/20	V                 
 378	   S	  SER378:E	-0.571		  9	   19/20	S                 
 379	   L	  LEU379:E	-0.571		  9	   19/20	L                 
 380	   S	  SER380:E	-0.429		  8	   19/20	A,S               
 381	   F	  PHE381:E	-0.571		  9	   19/20	F                 
 382	   F	  PHE382:E	-0.249		  7	   19/20	F,L               
 383	   R	  ARG383:E	-0.571		  9	   19/20	R                 
 384	   K	  LYS384:E	-0.571		  9	   19/20	K                 
 385	   L	  LEU385:E	-0.571		  9	   19/20	L                 
 386	   R	  ARG386:E	 0.397		  2	   19/20	H,R               
 387	   L	  LEU387:E	 0.205		  3	   19/20	I,L,V             
 388	   I	  ILE388:E	-0.571		  9	   19/20	I                 
 389	   R	  ARG389:E	-0.156		  6	   19/20	H,Q,R             
 390	   G	  GLY390:E	-0.571		  9	   19/20	G                 
 391	   E	  GLU391:E	-0.337		  8	   19/20	E,N               
 392	   T	  THR392:E	-0.158		  6	   19/20	H,T,V             
 393	   L	  LEU393:E	-0.260		  7	   19/20	L,Q               
 394	   E	  GLU394:E	-0.353		  8	   19/20	D,E               
 395	   I	  ILE395:E	 1.686		  1	   19/20	A,G,I,M,V         
 396	   G	  GLY396:E	-0.244		  7	   19/20	D,G               
 397	   N	  ASN397:E	-0.161		  6	   19/20	N,S,V             
 398	   Y	  TYR398:E	-0.236		  7	   20/20	F,Y               
 399	   S	  SER399:E	-0.426		  8	   20/20	A,S               
 400	   F	  PHE400:E	-0.571		  9	   20/20	F                 
 401	   Y	  TYR401:E	-0.252		  7	   20/20	H,Y               
 402	   A	  ALA402:E	-0.571		  9	   20/20	A                 
 403	   L	  LEU403:E	 0.057		  5	   20/20	L,M,W             
 404	   D	  ASP404:E	-0.372		  8	   20/20	D,Y               
 405	   N	  ASN405:E	-0.571		  9	   20/20	N                 
 406	   Q	  GLN406:E	-0.368		  8	   20/20	P,Q               
 407	   N	  ASN407:E	-0.412		  8	   20/20	N,S               
 408	   L	  LEU408:E	-0.571		  9	   20/20	L                 
 409	   R	  ARG409:E	-0.363		  8	   19/20	H,R               
 410	   Q	  GLN410:E	-0.374		  8	   20/20	E,Q               
 411	   L	  LEU411:E	-0.571		  9	   20/20	L                 
 412	   W	  TRP412:E	-0.571		  9	   20/20	W                 
 413	   D	  ASP413:E	-0.571		  9	   20/20	D                 
 414	   W	  TRP414:E	-0.571		  9	   20/20	W                 
 415	   S	  SER415:E	 0.149		  4	   20/20	G,H,N,S           
 416	   K	  LYS416:E	-0.571		  9	   19/20	K                 
 417	   H	  HIS417:E	-0.571		  9	   20/20	H                 
 418	   N	  ASN418:E	-0.571		  9	   20/20	N                 
 419	   L	  LEU419:E	-0.571		  9	   20/20	L                 
 420	   T	  THR420:E	-0.571		  9	   20/20	T                 
 421	   T	  ILE421:E	-0.411		  8	   20/20	I,T               
 422	   T	  THR422:E	 1.061		  1	   20/20	A,H,I,L,Q,S,T     
 423	   Q	  GLN423:E	 1.517		  1	   19/20	H,K,Q,R           
 424	   G	  GLY424:E	-0.571		  9	   20/20	G                 
 425	   K	  LYS425:E	-0.352		  8	   20/20	K,R               
 426	   L	  LEU426:E	-0.332		  8	   20/20	L,M               
 427	   F	  PHE427:E	-0.098		  6	   20/20	F,K               
 428	   F	  PHE428:E	-0.571		  9	   20/20	F                 
 429	   H	  HIS429:E	-0.355		  8	   20/20	H,I               
 430	   Y	  TYR430:E	 0.293		  3	   19/20	H,Q,Y             
 431	   N	  ASN431:E	-0.571		  9	   19/20	N                 
 432	   P	  PRO432:E	-0.087		  6	   19/20	G,P,S             
 433	   K	  LYS433:E	-0.336		  8	   19/20	K,R               
 434	   L	  LEU434:E	-0.571		  9	   19/20	L                 
 435	   C	  CYS435:E	-0.571		  9	   19/20	C                 
 436	   L	  LEU436:E	-0.012		  5	   19/20	K,L,M             
 437	   S	  SER437:E	-0.571		  9	   19/20	S                 
 438	   E	  GLU438:E	-0.344		  8	   19/20	E,Q               
 439	   I	  ILE439:E	-0.571		  9	   19/20	I                 
 440	   H	  HIS440:E	-0.121		  6	   19/20	H,L,R             
 441	   K	  LYS441:E	 0.422		  2	   19/20	K,Q,R             
 442	   M	  MET442:E	-0.571		  9	   19/20	M                 
 443	   E	  GLU443:E	-0.571		  9	   19/20	E                 
 444	   E	  GLU444:E	 0.015		  5	   19/20	E,N,Q             
 445	   V	  VAL445:E	-0.204		  7	   19/20	A,I,V             
 446	   S	  SER446:E	-0.402		  8	   19/20	S,T               
 447	   G	  GLY447:E	-0.571		  9	   19/20	G                 
 448	   T	  THR448:E	-0.571		  9	   19/20	T                 
 449	   K	  LYS449:E	-0.571		  9	   19/20	K                 
 450	   G	  GLY450:E	 0.194		  3	   19/20	E,G,N             
 451	   R	  ARG451:E	-0.571		  9	   19/20	R                 
 452	   Q	  GLN452:E	-0.050		  5	   19/20	M,N,Q             
 453	   E	  GLU453:E	 0.881		  1	   18/20	D,E,Q,T           
 454	   R	  ARG454:E	 0.065		  4	   18/20	K,R               
 455	   N	  ASN455:E	-0.571		  9	   19/20	N                 
 456	   D	  ASP456:E	-0.571		  9	   19/20	D                 
 457	   I	  ILE457:E	-0.571		  9	   19/20	I                 
 458	   A	  ALA458:E	-0.209		  7	   19/20	A,S,V             
 459	   L	  LEU459:E	 1.007		  1	   18/20	L,S,T,V           
 460	   K	  LYS460:E	-0.293		  7	   18/20	K,R               
 461	   T	  THR461:E	-0.406		  8	   19/20	N,T               
 462	   N	  ASN462:E	-0.362		  8	   19/20	E,N               
 463	   G	  GLY463:E	-0.149		  6	   19/20	G,K               
 464	   D	  ASP464:E	-0.571		  9	   19/20	D                 
 465	   K	  GLN465:E	-0.372		  8	   19/20	K,Q               
 466	   A	  ALA466:E	-0.399		  8	   19/20	A,S               
 467	   S	  SER467:E	-0.412		  8	   19/20	S,Y               
 468	   C	  CYS468:E	-0.571		  9	   19/20	C                 
 469	   E	  GLU469:E	-0.338		  8	   20/20	E,V               
 470	   N	  ASN470:E	-0.055		  5	   20/20	D,N,S,T           
 471	   E	  GLU471:E	 0.453		  1	   20/20	E,H,K,N           
 472	   L	  LEU472:E	 0.194		  3	   20/20	I,L,V             
 473	   L	  LEU473:E	-0.571		  9	   20/20	L                 
 474	   K	  LYS474:E	 0.498		  1	   20/20	K,R,T             
 475	   F	  PHE475:E	-0.571		  9	   20/20	F                 
 476	   S	  SER476:E	-0.263		  7	   20/20	N,S,T             
 477	   Y	  TYR477:E	 5.517		  1	   20/20	F,H,L,Q,R,S,Y     
 478	   I	  ILE478:E	-0.571		  9	   20/20	I                 
 479	   R	  ARG479:E	 0.119		  4	   20/20	K,R,S             
 480	   T	  THR480:E	-0.571		  9	   20/20	T                 
 481	   S	  SER481:E	 0.472		  1	   20/20	L,M,S,T           
 482	   F	  PHE482:E	 0.574		  1	   20/20	F,H,S,Y           
 483	   D	  ASP483:E	-0.377		  8	   20/20	D,N               
 484	   K	  LYS484:E	-0.055		  5	   20/20	K,M               
 485	   I	  ILE485:E	-0.408		  8	   20/20	I,V               
 486	   L	  LEU486:E	 0.477		  1	   20/20	I,L,M             
 487	   L	  LEU487:E	 0.018		  5	   20/20	I,L               
 488	   R	  ARG488:E	 0.630		  1	   20/20	K,R               
 489	   W	  TRP489:E	-0.571		  9	   20/20	W                 
 490	   E	  GLU490:E	-0.119		  6	   20/20	D,E,K             
 491	   P	  PRO491:E	 0.296		  3	   20/20	A,P,S             
 492	   Y	  TYR492:E	-0.238		  7	   20/20	F,Y               
 493	   W	  TRP493:E	-0.571		  9	   20/20	W                 
 494	   P	  PRO494:E	-0.571		  9	   20/20	P                 
 495	   P	  PRO495:E	-0.212		  7	   20/20	P,S               
 496	   D	  ASP496:E	-0.571		  9	   20/20	D                 
 497	   F	  PHE497:E	-0.248		  7	   20/20	F,Y               
 498	   R	  ARG498:E	-0.571		  9	   20/20	R                 
 499	   D	  ASP499:E	-0.571		  9	   20/20	D                 
 500	   L	  LEU500:E	-0.571		  9	   20/20	L                 
 501	   L	  LEU501:E	-0.571		  9	   20/20	L                 
 502	   G	  GLY502:E	-0.571		  9	   20/20	G                 
 503	   F	  PHE503:E	-0.571		  9	   20/20	F                 
 504	   M	  MET504:E	-0.571		  9	   20/20	M                 
 505	   L	  LEU505:E	-0.344		  8	   20/20	L,V               
 506	   F	  PHE506:E	 0.201		  3	   20/20	F,H,L             
 507	   Y	  TYR507:E	-0.571		  9	   20/20	Y                 
 508	   K	  LYS508:E	-0.571		  9	   20/20	K                 
 509	   E	  GLU509:E	-0.355		  8	   20/20	D,E               
 510	   A	  ALA510:E	-0.406		  8	   20/20	A,T               
 511	   P	  PRO511:E	-0.262		  7	   18/20	L,P               
 512	   Y	  TYR512:E	 0.128		  4	   18/20	F,H,Y             
 513	   Q	  GLN513:E	-0.078		  6	   18/20	K,Q,R             
 514	   N	  ASN514:E	-0.571		  9	   18/20	N                 
 515	   V	  VAL515:E	-0.571		  9	   18/20	V                 
 516	   T	  THR516:E	-0.571		  9	   18/20	T                 
 517	   E	  GLU517:E	-0.571		  9	   18/20	E                 
 518	   F	  PHE518:E	-0.227		  7	   18/20	F,Y               
 519	   D	  ASP519:E	-0.571		  9	   18/20	D                 
 520	   G	  GLY520:E	-0.571		  9	   18/20	G                 
 521	   Q	  GLN521:E	-0.571		  9	   18/20	Q                 
 522	   D	  ASP522:E	-0.571		  9	   18/20	D                 
 523	   A	  ALA523:E	-0.571		  9	   18/20	A                 
 524	   C	  CYS524:E	-0.571		  9	   18/20	C                 
 525	   G	  GLY525:E	-0.571		  9	   18/20	G                 
 526	   S	  SER526:E	-0.571		  9	   18/20	S                 
 527	   N	  ASN527:E	-0.571		  9	   18/20	N                 
 528	   S	  SER528:E	-0.571		  9	   18/20	S                 
 529	   W	  TRP529:E	-0.571		  9	   18/20	W                 
 530	   T	  THR530:E	-0.201		  7	   18/20	A,T,V             
 531	   V	  VAL531:E	-0.391		  8	   18/20	I,V               
 532	   V	  VAL532:E	-0.196		  7	   18/20	A,I,V             
 533	   D	  ASP533:E	-0.571		  9	   18/20	D                 
 534	   I	  ILE534:E	-0.141		  6	   18/20	I,M,V             
 535	   D	  ASP535:E	 0.120		  4	   18/20	D,E               
 536	   P	  PRO536:E	-0.269		  7	   18/20	A,P               
 537	   P	  PRO537:E	-0.571		  9	   18/20	P                 
 538	   L	  LEU538:E	 7.637		  1	   18/20	E,L,P,Q,T,V       
 539	   R	  ARG539:E	-0.571		  9	   18/20	R                 
 540	   S	  SER540:E	-0.212		  7	   18/20	A,P,S             
 541	   N	  ASN541:E	 0.064		  4	   18/20	A,N,S,T           
 542	   D	  ASP542:E	-0.098		  6	   18/20	D,E               
 543	   P	  PRO543:E	-0.190		  6	   18/20	G,P               
 544	   K	  LYS544:E	-0.571		  9	   18/20	K                 
 545	   S	  SER545:E	 1.697		  1	   18/20	A,E,K,M,S,T       
 546	   Q	  GLN546:E	 0.315		  3	   18/20	A,H,Q,V           
 547	   N	  ASN547:E	 3.632		  1	   15/20	A,D,N,Q,S         
 548	   H	  HIS548:E	 0.968		  1	   18/20	D,E,H,Q,S         
 549	   P	  PRO549:E	-0.571		  9	   18/20	P                 
 550	   G	  GLY550:E	-0.571		  9	   18/20	G                 
 551	   W	  TRP551:E	 0.992		  1	   18/20	C,F,W,Y           
 552	   L	  LEU552:E	-0.571		  9	   18/20	L                 
 553	   M	  MET553:E	-0.049		  5	   18/20	I,L,M             
 554	   R	  ARG554:E	 0.136		  4	   18/20	F,M,R             
 555	   G	  GLY555:E	 0.507		  1	   18/20	G,N,P,S           
 556	   L	  LEU556:E	-0.571		  9	   18/20	L                 
 557	   K	  LYS557:E	-0.571		  9	   18/20	K                 
 558	   P	  PRO558:E	-0.571		  9	   18/20	P                 
 559	   W	  TRP559:E	-0.571		  9	   18/20	W                 
 560	   T	  THR560:E	-0.571		  9	   18/20	T                 
 561	   Q	  GLN561:E	-0.350		  8	   18/20	L,Q               
 562	   Y	  TYR562:E	-0.571		  9	   18/20	Y                 
 563	   A	  ALA563:E	-0.571		  9	   18/20	A                 
 564	   I	  ILE564:E	 0.006		  5	   18/20	I,V               
 565	   F	  PHE565:E	-0.262		  7	   18/20	F,M               
 566	   V	  VAL566:E	-0.571		  9	   18/20	V                 
 567	   K	  LYS567:E	-0.571		  9	   18/20	K                 
 568	   T	  THR568:E	-0.230		  7	   18/20	A,S,T             
 569	   L	  LEU569:E	-0.296		  7	   18/20	L,Q               
 570	   V	  VAL570:E	-0.333		  8	   18/20	L,V               
 571	   T	  THR571:E	-0.181		  6	   18/20	A,S,T             
 572	   F	  PHE572:E	 0.544		  1	   18/20	A,F,G,T           
 573	   S	  SER573:E	-0.571		  9	   18/20	S                 
 574	   D	  ASP574:E	-0.359		  8	   18/20	D,E               
 575	   E	  GLU575:E	-0.338		  8	   18/20	D,E               
 576	   R	  ARG576:E	 0.145		  4	   18/20	G,H,Q,R           
 577	   R	  ARG577:E	-0.352		  8	   18/20	Q,R               
 578	   T	  THR578:E	-0.379		  8	   18/20	T,V               
 579	   Y	  TYR579:E	 0.329		  2	   18/20	H,N,R,Y           
 580	   G	  GLY580:E	-0.571		  9	   18/20	G                 
 581	   A	  ALA581:E	-0.571		  9	   18/20	A                 
 582	   K	  LYS582:E	-0.327		  8	   18/20	K,Q               
 583	   S	  SER583:E	-0.416		  8	   18/20	S,T               
 584	   D	  ASP584:E	 0.243		  3	   18/20	D,E,K             
 585	   I	  ILE585:E	-0.571		  9	   18/20	I                 
 586	   I	  ILE586:E	-0.571		  9	   18/20	I                 
 587	   Y	  TYR587:E	-0.571		  9	   18/20	Y                 
 588	   V	  VAL588:E	-0.391		  8	   18/20	I,V               
 589	   Q	  GLN589:E	-0.337		  8	   18/20	Q,R               
 590	   T	  THR590:E	-0.571		  9	   18/20	T                 
 591	   D	  ASP591:E	 0.000		  5	   18/20	D,N               
 592	   A	  ALA592:E	-0.384		  8	   18/20	A,E               
 593	   T	  THR593:E	-0.405		  8	   18/20	S,T               
 594	   N	  ASN594:E	 1.791		  1	   18/20	I,K,N,R,V         
 595	   P	  PRO595:E	-0.571		  9	   17/20	P                 
 596	   S	  SER596:E	-0.571		  9	   17/20	S                 
 597	   V	  VAL597:E	-0.571		  9	   17/20	V                 
 598	   P	  PRO598:E	-0.571		  9	   17/20	P                 
 599	   L	  LEU599:E	-0.571		  9	   17/20	L                 
 600	   D	  ASP600:E	-0.571		  9	   17/20	D                 
 601	   P	  PRO601:E	-0.571		  9	   17/20	P                 
 602	   I	  ILE602:E	-0.042		  5	   17/20	F,H,I             
 603	   S	  SER603:E	-0.571		  9	   17/20	S                 
 604	   V	  VAL604:E	-0.050		  5	   17/20	S,V,W             
 605	   S	  SER605:E	-0.571		  9	   17/20	S                 
 606	   N	  ASN606:E	-0.571		  9	   17/20	N                 
 607	   S	  SER607:E	-0.571		  9	   17/20	S                 
 608	   S	  SER608:E	-0.412		  8	   17/20	S,T               
 609	   S	  SER609:E	-0.571		  9	   17/20	S                 
 610	   Q	  GLN610:E	-0.571		  9	   17/20	Q                 
 611	   I	  ILE611:E	-0.571		  9	   17/20	I                 
 612	   I	  ILE612:E	-0.193		  7	   17/20	I,L               
 613	   L	  LEU613:E	-0.571		  9	   17/20	L                 
 614	   K	  LYS614:E	-0.571		  9	   17/20	K                 
 615	   W	  TRP615:E	-0.571		  9	   17/20	W                 
 616	   K	  LYS616:E	-0.571		  9	   17/20	K                 
 617	   P	  PRO617:E	-0.571		  9	   17/20	P                 
 618	   P	  PRO618:E	-0.571		  9	   17/20	P                 
 619	   S	  SER619:E	-0.221		  7	   17/20	N,S,T             
 620	   D	  ASP620:E	 0.175		  4	   17/20	D,E,N             
 		   P	  PRO621:E	-0.571		  9	   17/20	P                 
 622	   N	  ASN622:E	-0.571		  9	   17/20	N                 
 623	   G	  GLY623:E	-0.571		  9	   17/20	G                 
 624	   N	  ASN624:E	-0.571		  9	   17/20	N                 
 625	   I	  ILE625:E	-0.392		  8	   17/20	I,V               
 626	   T	  THR626:E	-0.571		  9	   17/20	T                 
 627	   H	  HIS627:E	-0.571		  9	   17/20	H                 
 628	   Y	  TYR628:E	-0.571		  9	   17/20	Y                 
 629	   L	  LEU629:E	 0.222		  3	   17/20	I,L,R             
 630	   V	  VAL630:E	-0.389		  8	   17/20	I,V               
 631	   F	  PHE631:E	 1.913		  1	   17/20	F,I,Y             
 632	   W	  TRP632:E	-0.036		  5	   17/20	C,W               
 633	   E	  GLU633:E	-0.093		  6	   17/20	E,Q,R             
 634	   R	  ARG634:E	 1.181		  1	   17/20	E,K,Q,R           
 635	   Q	  GLN635:E	-0.359		  8	   17/20	P,Q               
 636	   A	  ALA636:E	 0.774		  1	   17/20	A,E,P,S           
 637	   E	  GLU637:E	-0.571		  9	   17/20	E                 
 638	   D	  ASP638:E	-0.347		  8	   17/20	A,D               
 639	   S	  SER639:E	 0.341		  2	   17/20	I,Q,R,S,V         
 640	   E	  GLU640:E	 0.349		  2	   17/20	D,E,T             
 641	   L	  LEU641:E	-0.216		  7	   17/20	H,L               
 642	   F	  PHE642:E	 0.583		  1	   17/20	F,Y               
 643	   E	  GLU643:E	-0.320		  8	   17/20	E,K               
 644	   L	  LEU644:E	 0.172		  4	   17/20	F,L,V             
 645	   D	  ASP645:E	-0.571		  9	   17/20	D                 
 646	   Y	  TYR646:E	-0.571		  9	   17/20	Y                 
 647	   C	  CYS647:E	-0.571		  9	   17/20	C                 
 648	   L	  LEU648:E	 0.646		  1	   17/20	L,N,Q             
 649	   K	  LYS649:E	-0.221		  7	   17/20	K,Q               
 650	   G	  GLY650:E	-0.571		  9	   17/20	G                 
 651	   L	  LEU651:E	-0.331		  8	   19/20	L,M               
 652	   K	  LYS652:E	-0.345		  8	   20/20	K,R               
 653	   L	  LEU653:E	 0.081		  4	   20/20	L,V               
 654	   P	  PRO654:E	-0.015		  5	   20/20	P,Q,S             
 655	   S	  SER655:E	-0.428		  8	   20/20	S,T               
 656	   R	         -	-0.161		  6	   20/20	H,R,S             
 657	   T	         -	 0.102		  4	   20/20	A,T               
 658	   W	         -	 0.051		  5	   19/20	P,W               
 659	   S	         -	-0.229		  7	   19/20	L,S,T             
 660	   P	         -	-0.571		  9	   16/20	P                 
 661	   P	         -	 0.401		  2	   20/20	H,P,Q             
 662	   F	         -	 4.201		  1	   20/20	F,H,L,S,T,V       
 663	   E	         -	-0.050		  5	   19/20	D,E,V             
 664	   S	         -	 1.620		  1	   19/20	A,I,L,N,R,S,V     
 665	   E	         -	 1.043		  1	   19/20	D,E,M             
 666	   D	         -	 0.760		  1	   19/20	D,E,G,H,N         
 667	   S	         -	 2.325		  1	   19/20	A,D,E,N,P,R,S     
 668	   Q	         -	-0.011		  5	   19/20	G,Q,S             
 669	   K	         -	 0.011		  5	   19/20	G,K,N             
 670	   H	         -	 2.524		  1	   19/20	E,H,L,P,R,T,W,Y   
 671	   N	         -	-0.405		  8	   19/20	N,T               
 672	   Q	         -	-0.378		  8	   20/20	Q,V               
 673	   S	         -	-0.239		  7	   20/20	C,S,T             
 674	   E	         -	 0.371		  2	   20/20	D,E,N,S           
 675	   Y	         -	 2.733		  1	   19/20	A,E,H,S,V,Y       
 676	   E	         -	 1.352		  1	   19/20	D,E,P,Q,T         
 677	   D	         -	 0.597		  1	   18/20	D,E,G             
 678	   S	         -	 2.069		  1	   20/20	A,P,Q,S,V         
 679	   A	         -	 1.984		  1	   20/20	A,D,K,N,P,S,V     
 680	   G	         -	 0.482		  1	   20/20	G,N,S             
 681	   E	         -	 0.475		  1	   20/20	E,H,K,Q,R         
 682	   C	         -	-0.571		  9	   20/20	C                 
 683	   C	         -	-0.571		  9	   20/20	C                 
 684	   S	         -	-0.059		  5	   20/20	A,P,S,T           
 685	   C	         -	-0.571		  9	   20/20	C                 
 686	   P	         -	-0.571		  9	   20/20	P                 
 687	   K	         -	-0.571		  9	   20/20	K                 
 688	   T	         -	-0.571		  9	   20/20	T                 
 689	   D	         -	-0.046		  5	   20/20	D,E               
 690	   S	         -	 0.632		  1	   20/20	F,K,M,S,Y         
 691	   Q	         -	-0.571		  9	   20/20	Q                 
 692	   I	         -	-0.362		  8	   20/20	I,L               
 693	   L	         -	 0.226		  3	   20/20	K,L,M,Q           
 694	   K	         -	-0.571		  9	   20/20	K                 
 695	   E	         -	-0.571		  9	   20/20	E                 
 696	   L	         -	 1.193		  1	   20/20	A,L,Q,V           
 697	   E	         -	-0.352		  8	   20/20	D,E               
 698	   E	         -	-0.571		  9	   20/20	E                 
 699	   S	         -	-0.256		  7	   20/20	I,S,T             
 700	   S	         -	-0.172		  6	   20/20	A,E,S             
 701	   F	         -	 0.094		  4	   20/20	F,Y               
 702	   R	         -	-0.571		  9	   20/20	R                 
 703	   K	         -	-0.571		  9	   20/20	K                 
 704	   T	         -	-0.571		  9	   20/20	T                 
 705	   F	         -	-0.571		  9	   20/20	F                 
 706	   E	         -	-0.571		  9	   20/20	E                 
 707	   D	         -	-0.235		  7	   20/20	D,N               
 708	   Y	         -	-0.571		  9	   20/20	Y                 
 709	   L	         -	-0.571		  9	   20/20	L                 
 710	   H	         -	-0.571		  9	   20/20	H                 
 711	   N	         -	-0.571		  9	   20/20	N                 
 712	   V	         -	-0.366		  8	   20/20	E,V               
 713	   V	         -	-0.571		  9	   20/20	V                 
 714	   F	         -	-0.571		  9	   20/20	F                 
 715	   V	         -	 0.322		  2	   20/20	E,I,V             
 716	   P	         -	-0.002		  5	   20/20	L,P,S             
 717	   R	         -	-0.571		  9	   19/20	R                 
 718	   K	         -	 0.238		  3	   12/20	E,K               
 719	   T	         -	 4.428		  1	   12/20	A,I,P,Q,S,T       
 720	   S	         -	 0.000		  5	   12/20	Q,S               
 721	   S	         -	 2.753		  1	   12/20	P,S,V             
 722	   G	         -	 0.479		  1	   12/20	G,S               
 723	   T	         -	 4.655		  1	   12/20	I,N,P,S,T,V       
 724	   G	         -	 1.775		  1	   12/20	G,V               
 725	   A	         -	 0.626		  1	   12/20	A,T,V             
 726	   E	         -	 1.943		  1	   12/20	D,E,Q             
 727	   D	         -	 0.167		  4	   12/20	D,H               
 728	   P	         -	 4.535		  1	   12/20	A,P,S,T           
 729	   R	         -	 0.989		  1	   12/20	G,R               
 730	   P	         -	-0.271		  7	   17/20	P,S               
 731	   S	         -	 0.153		  4	   17/20	H,L,S,V           
 732	   R	         -	-0.571		  9	   17/20	R                 
 733	   K	         -	 0.279		  3	   17/20	K,Q,R             
 734	   R	         -	-0.571		  9	   17/20	R                 
 735	   R	         -	-0.571		  9	   17/20	R                 
 736	   S	         -	 0.138		  4	   17/20	A,D,S             
 737	   L	         -	-0.078		  6	   17/20	L,V               
 738	   G	         -	 8.712		  1	   16/20	A,E,F,G,S,V       
 739	   D	         -	 1.977		  1	   16/20	D,E,G,R,S         
 740	   V	         -	 0.865		  1	   17/20	A,E,I,V           
 741	   G	         -	-0.163		  6	   17/20	A,G,N             
 742	   N	         -	-0.571		  9	   18/20	N                 
 743	   V	         -	 0.474		  1	   18/20	A,G,M,R,V         
 744	   T	         -	-0.571		  9	   18/20	T                 
 745	   V	         -	 2.387		  1	   18/20	A,M,P,S,V         
 746	   A	         -	 1.654		  1	   18/20	A,D,N,R,S,T,V     
 747	   V	         -	 3.984		  1	   18/20	A,F,I,L,M,P,T,V   
 748	   P	         -	 1.903		  1	   18/20	F,G,L,P,V         
 749	   T	         -	-0.407		  8	   18/20	A,T               
 750	   V	         -	 6.609		  1	   18/20	A,G,I,L,T,V       
 751	   A	         -	 0.647		  1	   18/20	A,L,P,S           
 752	   A	         -	 3.026		  1	   18/20	A,D,E,G,P,S,T     
 753	   F	         -	 1.559		  1	   17/20	F,I,L,S           
 754	   P	         -	 1.811		  1	   18/20	D,F,L,P,S         
 755	   N	         -	-0.362		  8	   18/20	A,N               
 756	   T	         -	 3.604		  1	   15/20	A,F,G,I,T,V       
 757	   S	         -	 0.701		  1	   18/20	G,P,S,T           
 758	   S	         -	-0.217		  7	   18/20	A,S,T             
 759	   T	         -	-0.241		  7	   18/20	A,S,T             
 760	   S	         -	 2.201		  1	   18/20	A,I,R,S,T         
 761	   V	         -	 1.618		  1	   18/20	A,E,I,S,T,V       
 762	   P	         -	-0.280		  7	   18/20	P,S               
 763	   T	         -	 2.853		  1	   18/20	A,D,E,M,N,P,T,V   
 764	   S	         -	-0.114		  6	   18/20	E,S,T             
 765	   P	         -	 3.347		  1	   18/20	A,D,E,H,P,Q,S,T   
 766	   E	         -	 0.264		  3	   18/20	A,E,K             
 767	   E	  GLU755:E	 1.061		  1	   18/20	E,P,Q,S,V         
 768	   H	  HIS756:E	 5.142		  1	   18/20	A,F,G,H,K,L,P,Q,R 
 769	   R	  ARG757:E	 1.318		  1	   19/20	I,K,N,R,S         
 770	   P	  PRO758:E	 1.511		  1	   19/20	K,M,P,S,Y         
 771	   F	  PHE759:E	 0.474		  1	   19/20	F,I,S,V           
 772	   E	  GLU760:E	 1.534		  1	   19/20	E,F,Q,S           
 773	   K	  LYS761:E	-0.312		  7	   18/20	I,K               
 774	   V	  VAL762:E	-0.395		  8	   18/20	A,V               
 775	   V	  VAL763:E	 2.110		  1	   18/20	I,K,Q,S,V,W       
 776	   N	  ASN764:E	 0.326		  2	   18/20	A,F,N,S           
 777	   K	  LYS765:E	-0.571		  9	   18/20	K                 
 778	   E	  GLU766:E	-0.571		  9	   18/20	E                 
 779	   S	  SER767:E	-0.418		  8	   18/20	A,S               
 780	   L	  LEU768:E	 0.463		  1	   18/20	L,M,T,V           
 781	   V	  VAL769:E	-0.380		  8	   18/20	L,V               
 782	   I	  ILE770:E	-0.571		  9	   18/20	I                 
 783	   S	  SER771:E	-0.571		  9	   18/20	S                 
 784	   G	  GLY772:E	-0.308		  7	   18/20	G,N               
 785	   L	  LEU773:E	-0.571		  9	   18/20	L                 
 786	   R	  ARG774:E	 0.545		  1	   18/20	H,K,L,Q,R         
 787	   H	  HIS775:E	-0.571		  9	   18/20	H                 
 788	   F	  PHE776:E	-0.571		  9	   18/20	F                 
 789	   T	  THR777:E	-0.571		  9	   18/20	T                 
 790	   G	  GLY778:E	-0.345		  8	   18/20	G,S               
 791	   Y	  TYR779:E	-0.571		  9	   18/20	Y                 
 792	   R	  ARG780:E	-0.087		  6	   18/20	K,Q,R             
 793	   I	  ILE781:E	-0.571		  9	   18/20	I                 
 794	   E	  GLU782:E	-0.571		  9	   18/20	E                 
 795	   L	  LEU783:E	-0.342		  8	   18/20	I,L               
 796	   Q	  GLN784:E	-0.079		  6	   18/20	H,I,Q             
 797	   A	  ALA785:E	-0.571		  9	   18/20	A                 
 798	   C	  CYS786:E	-0.571		  9	   18/20	C                 
 799	   N	  ASN787:E	-0.571		  9	   18/20	N                 
 800	   Q	  GLN788:E	 0.238		  3	   18/20	D,H,K,Q           
 801	   D	  ASP789:E	 0.884		  1	   18/20	D,E,G,P,V         
 802	   T	  THR790:E	 8.135		  1	   18/20	A,E,F,K,L,S,T,V   
 803	   P	  PRO791:E	 0.475		  1	   18/20	D,P,Q,S           
 804	   E	  GLU792:E	 2.034		  1	   18/20	D,E,M,P,V         
 805	   E	  GLU793:E	 1.241		  1	   18/20	E,G,S,T           
 806	   R	  ARG794:E	-0.315		  7	   17/20	Q,R               
 807	   C	  CYS795:E	-0.571		  9	   18/20	C                 
 808	   S	  SER796:E	-0.421		  8	   18/20	G,S               
 809	   V	  VAL797:E	 0.093		  4	   18/20	L,M,V             
 810	   A	  ALA798:E	-0.388		  8	   18/20	A,P               
 811	   A	  ALA799:E	-0.199		  7	   18/20	A,S,T             
 812	   Y	  TYR800:E	-0.097		  6	   18/20	L,Y               
 813	   V	  VAL801:E	-0.398		  8	   18/20	I,V               
 814	   S	  SER802:E	-0.200		  7	   18/20	K,N,S             
 815	   A	  ALA803:E	-0.571		  9	   18/20	A                 
 816	   R	  ARG804:E	-0.571		  9	   18/20	R                 
 817	   T	  THR805:E	-0.571		  9	   18/20	T                 
 818	   M	  MET806:E	-0.383		  8	   18/20	L,M               
 819	   P	  PRO807:E	-0.571		  9	   18/20	P                 
 820	   E	  GLU808:E	-0.571		  9	   18/20	E                 
 821	   A	  ALA809:E	 0.291		  3	   18/20	A,E,G,L           
 822	   K	  LYS810:E	-0.331		  8	   19/20	K,T               
 823	   A	  ALA811:E	-0.571		  9	   19/20	A                 
 824	   D	  ASP812:E	-0.571		  9	   19/20	D                 
 825	   D	  ASP813:E	 0.069		  4	   19/20	D,K,V             
 826	   I	  ILE814:E	-0.405		  8	   19/20	I,V               
 827	   V	  VAL815:E	-0.138		  6	   19/20	A,P,V             
 828	   G	  GLY816:E	-0.239		  7	   19/20	E,G               
 829	   P	  PRO817:E	 0.588		  1	   19/20	A,K,P,T           
 830	   V	  VAL818:E	-0.189		  6	   19/20	I,V               
 831	   T	  THR819:E	-0.416		  8	   19/20	A,T               
 832	   H	  HIS820:E	-0.170		  6	   19/20	C,H,Y             
 833	   E	  GLU821:E	-0.571		  9	   19/20	E                 
 834	   I	  ILE822:E	 1.088		  1	   19/20	F,I,L,V,Y         
 835	   F	  PHE823:E	 1.869		  1	   19/20	F,L,V             
 836	   E	  GLU824:E	-0.335		  8	   18/20	D,E               
 837	   N	  ASN825:E	 0.910		  1	   19/20	E,H,K,N,P         
 838	   N	  ASN826:E	 0.182		  4	   19/20	D,N,P,Y           
 839	   V	  VAL827:E	 1.923		  1	   19/20	I,S,T,V,Y         
 840	   V	  VAL828:E	-0.401		  8	   19/20	I,V               
 841	   H	  HIS829:E	-0.151		  6	   19/20	H,L,Y             
 842	   L	  LEU830:E	-0.328		  8	   19/20	I,L               
 843	   M	  MET831:E	 0.593		  1	   19/20	K,M,R,T           
 844	   W	  TRP832:E	 0.060		  5	   19/20	R,W               
 845	   Q	  GLN833:E	 0.746		  1	   19/20	D,I,K,Q,R         
 846	   E	  GLU834:E	-0.295		  7	   19/20	E,S               
 847	   P	  PRO835:E	-0.571		  9	   19/20	P                 
 848	   K	  LYS836:E	 0.161		  4	   19/20	E,K,R             
 849	   E	  GLU837:E	 1.984		  1	   19/20	A,D,E,H,S,T       
 850	   P	  PRO838:E	-0.571		  9	   19/20	P                 
 851	   N	  ASN839:E	-0.571		  9	   19/20	N                 
 852	   G	  GLY840:E	-0.571		  9	   19/20	G                 
 853	   L	  LEU841:E	-0.032		  5	   19/20	L,M               
 854	   I	  ILE842:E	-0.571		  9	   19/20	I                 
 855	   V	  VAL843:E	-0.208		  7	   19/20	I,V               
 856	   L	  LEU844:E	-0.571		  9	   19/20	L                 
 857	   Y	  TYR845:E	-0.571		  9	   19/20	Y                 
 858	   E	  GLU846:E	-0.571		  9	   19/20	E                 
 859	   V	  VAL847:E	-0.571		  9	   19/20	V                 
 860	   S	  SER848:E	 0.339		  2	   19/20	H,K,N,S,Y         
 861	   Y	  TYR849:E	-0.571		  9	   19/20	Y                 
 862	   R	  ARG850:E	 1.321		  1	   19/20	G,K,L,R,S,W       
 863	   R	  ARG851:E	-0.367		  8	   19/20	K,R               
 864	   Y	  TYR852:E	 1.430		  1	   19/20	L,M,V,Y           
 865	   G	  GLY853:E	 0.101		  4	   19/20	E,G,S             
 866	   D	  ASP854:E	 0.451		  1	   19/20	D,E,G             
 867	   E	  GLU855:E	-0.256		  7	   19/20	E,Y               
 868	   E	  GLU856:E	-0.343		  8	   18/20	D,E               
 869	   L	  LEU857:E	 1.807		  1	   18/20	A,D,L,M,V         
 870	   H	  HIS858:E	 0.286		  3	   18/20	H,I,Q,T           
 871	   L	  LEU859:E	 2.388		  1	   18/20	A,F,H,I,L,T       
 872	   C	  CYS860:E	-0.571		  9	   18/20	C                 
 873	   V	  ASP861:E	-0.571		  9	   18/20	V                 
 874	   S	  THR862:E	-0.571		  9	   18/20	S                 
 875	   R	  ARG863:E	-0.354		  8	   18/20	Q,R               
 876	   K	  LYS864:E	 0.634		  1	   18/20	I,K,P,R           
 877	   H	  HIS865:E	 0.349		  2	   18/20	A,H,N,Q,S         
 878	   F	  PHE866:E	 0.548		  1	   18/20	F,Y               
 879	   A	  ALA867:E	 0.903		  1	   18/20	A,E,I,L,N         
 880	   L	  LEU868:E	 2.234		  1	   18/20	A,K,L,N,S,T,V     
 881	   E	  GLU869:E	 0.315		  3	   18/20	D,E,N,S           
 882	   R	  ARG870:E	 1.085		  1	   18/20	G,H,K,Q,R         
 883	   G	  GLY871:E	-0.571		  9	   18/20	G                 
 884	   C	  CYS872:E	 0.879		  1	   18/20	C,G,T,Y           
 885	   R	  ARG873:E	-0.056		  5	   18/20	K,R               
 886	   L	  LEU874:E	-0.571		  9	   18/20	L                 
 887	   R	  ARG875:E	-0.352		  8	   18/20	R,S               
 888	   G	  GLY876:E	-0.011		  5	   18/20	G,L,V             
 889	   L	  LEU877:E	 0.608		  1	   18/20	G,L,M,V           
 890	   S	  SER878:E	 1.178		  1	   19/20	H,L,P,Q,S,T       
 891	   P	  PRO879:E	-0.571		  9	   19/20	P                 
 892	   G	  GLY880:E	-0.571		  9	   19/20	G                 
 893	   N	  ASN881:E	-0.571		  9	   18/20	N                 
 894	   Y	  TYR882:E	-0.571		  9	   18/20	Y                 
 895	   S	  SER883:E	-0.258		  7	   18/20	S,T               
 896	   V	  VAL884:E	-0.571		  9	   18/20	V                 
 897	   R	  ARG885:E	-0.358		  8	   18/20	K,R               
 898	   I	  ILE886:E	 0.243		  3	   18/20	I,V               
 899	   R	  ARG887:E	-0.571		  9	   18/20	R                 
 900	   A	  ALA888:E	-0.571		  9	   18/20	A                 
 901	   T	  THR889:E	-0.571		  9	   18/20	T                 
 902	   S	  SER890:E	-0.571		  9	   18/20	S                 
 903	   L	  LEU891:E	-0.571		  9	   18/20	L                 
 904	   A	  ALA892:E	-0.571		  9	   18/20	A                 
 905	   G	  GLY893:E	-0.571		  9	   18/20	G                 
 906	   N	  ASN894:E	-0.571		  9	   18/20	N                 
 907	   G	  GLY895:E	-0.571		  9	   18/20	G                 
 908	   S	  SER896:E	-0.571		  9	   18/20	S                 
 909	   W	  TRP897:E	 0.137		  4	   18/20	F,W               
 910	   T	  THR898:E	-0.571		  9	   18/20	T                 
 911	   E	  GLU899:E	-0.343		  8	   18/20	D,E               
 912	   P	  PRO900:E	 1.022		  1	   18/20	A,H,P,Q,T         
 913	   T	  THR901:E	-0.225		  7	   18/20	A,T               
 914	   Y	  TYR902:E	 0.132		  4	   18/20	H,Y               
 915	   F	  PHE903:E	-0.571		  9	   18/20	F                 
 916	   Y	  TYR904:E	-0.093		  6	   18/20	Q,Y               
 917	   V	  VAL905:E	-0.386		  8	   18/20	M,V               
 918	   T	  THR906:E	 0.704		  1	   19/20	A,P,Q,T           
 919	   D	  ASP907:E	 0.304		  3	   19/20	D,E,N             
 920	   Y	  TYR908:E	 1.591		  1	   18/20	D,H,L,R,Y         
 921	   L	  LEU909:E	 3.085		  1	   17/20	E,L,N,P,R,S       
 922	   D	         -	 1.372		  1	   18/20	D,H,M,N,V         
 923	   V	         -	 0.297		  3	   18/20	A,D,S,V           
 924	   P	         -	 1.900		  1	   18/20	D,M,P,Q,S         
 925	   S	         -	 0.038		  5	   19/20	K,P,S             
 926	   N	         -	-0.140		  6	   19/20	G,I,N             
 927	   I	         -	-0.167		  6	   19/20	I,L,V             
 928	   A	         -	 0.353		  2	   19/20	A,I,L,V           


 *Below the confidence cut-off - The calculations for this site were performed on less than 6 non-gaped homologue sequences. 
