# Supplementary material for: A Comparative Structural Bioinformatics Analysis of the Insulin Receptor Family Ectodomain Based on Phylogenetic Information
Source: PLoS One. 2008 Nov 7;3(11):e3667. doi: 10.1371/journal.pone.0003667 (PMC2577065; doi:10.1371/journal.pone.0003667)
Supplement: Supplementary File S4 — Zip file containing Consurf scores for both the IR and the IGF1R ectodomains (0.02 MB ZIP) [file pone.0003667.s004.zip › IGF1R Consurf scores.txt]

	 Amino Acid Conservation Scores
	===============================

- POS: The position of the AA in the SEQRES derived sequence.
- SEQ: The SEQRES derived sequence in one letter code.
- 3LATOM: The ATOM derived sequence in three letter code, including the AA's positions as they appear in the PDB file and the chain identifier.
- SCORE: The normalized conservation scores.
- COLOR: The color scale representing the conservation scores (9 - conserved, 1 - variable).
- MSA DATA: The number of aligned sequences having an amino acid (non-gapped) from the overall number of sequences at each position.
- RESIDUE VARIETY: The residues variety at each position of the multiple sequence alignment.

 POS	 SEQ	    3LATOM	SCORE		COLOR	MSA DATA	RESIDUE VARIETY
    	    	        	(normalized)	        	               
   1	   E	    GLU1:A	 0.963		  1	   18/20	A,E,K             
   2	   I	    ILE2:A	 0.562		  1	   18/20	I,L,V             
   3	   C	    CYS3:A	-0.567		  9	   19/20	C                 
   4	   G	    GLY4:A	-0.567		  9	   19/20	G                 
   5	   P	    PRO5:A	-0.567		  9	   19/20	P                 
   6	   G	    GLY6:A	 1.348		  1	   19/20	G,H,N,S           
   7	   I	    ILE7:A	-0.055		  5	   19/20	I,M,V             
   8	   D	    ASP8:A	-0.567		  9	   19/20	D                 
   9	   I	    ILE9:A	-0.357		  8	   19/20	I,L               
  10	   R	   ARG10:A	-0.253		  7	   19/20	G,R               
  11	   N	   ASN11:A	-0.567		  9	   19/20	N                 
  12	   D	   ASP12:A	-0.311		  7	   19/20	D,E               
  13	   Y	   TYR13:A	-0.074		  6	   19/20	I,V,Y             
  14	   Q	   GLN14:A	 2.001		  1	   19/20	G,H,K,Q,S,T       
  15	   Q	   GLN15:A	 0.152		  4	   19/20	E,N,Q             
  16	   L	   LEU16:A	-0.164		  6	   19/20	F,L               
  17	   K	   LYS17:A	 0.116		  4	   19/20	K,P,R             
  18	   R	   ARG18:A	 0.007		  5	   19/20	K,Q,R             
  19	   L	   LEU19:A	-0.567		  9	   19/20	L                 
  20	   E	   GLU20:A	-0.191		  7	   19/20	E,R               
  21	   N	   ASN21:A	-0.363		  8	   19/20	D,N               
  22	   C	   CYS22:A	-0.567		  9	   19/20	C                 
  23	   T	   THR23:A	-0.348		  8	   19/20	T,V               
  24	   V	   VAL24:A	-0.357		  8	   19/20	A,V               
  25	   I	   ILE25:A	 0.123		  4	   19/20	I,V               
  26	   E	   GLU26:A	-0.567		  9	   19/20	E                 
  27	   G	   GLY27:A	-0.567		  9	   19/20	G                 
  28	   Y	   TYR28:A	 1.355		  1	   19/20	F,Y               
  29	   L	   LEU29:A	-0.567		  9	   19/20	L                 
  30	   H	   HIS30:A	 0.220		  3	   19/20	H,L,Q,R           
  31	   I	   ILE31:A	-0.567		  9	   19/20	I                 
  32	   L	   LEU32:A	-0.166		  6	   19/20	L,R               
  33	   L	   LEU33:A	-0.567		  9	   19/20	L                 
  34	   I	   ILE34:A	-0.567		  9	   19/20	I                 
  35	   S	   SER35:A	-0.317		  8	   19/20	G,S               
  36	   K	   LYS36:A	 0.421		  2	   19/20	D,K,N,Q           
  37	   A	   ALA37:A	 0.051		  5	   19/20	A,K,V             
  38	   E	   GLU38:A	-0.567		  9	   19/20	E                 
  39	   D	   ASP39:A	 0.968		  1	   19/20	D,F,H,V           
  40	   Y	   TYR40:A	-0.020		  5	   19/20	F,Y               
  41	   R	   ARG41:A	-0.567		  9	   19/20	R                 
  42	   S	   SER42:A	 0.121		  4	   19/20	N,S,T             
  43	   Y	   TYR43:A	 0.519		  1	   19/20	F,L,Y             
  44	   R	   ARG44:A	-0.076		  6	   19/20	C,R,S             
  45	   F	   PHE45:A	-0.144		  6	   19/20	F,V               
  46	   P	   PRO46:A	-0.567		  9	   19/20	P                 
  47	   K	   LYS47:A	-0.281		  7	   19/20	K,N               
  48	   L	   LEU48:A	-0.567		  9	   19/20	L                 
  49	   T	   THR49:A	-0.567		  9	   19/20	T                 
  50	   V	   VAL50:A	-0.337		  8	   19/20	M,V               
  51	   I	   ILE51:A	-0.354		  8	   19/20	I,V               
  52	   T	   THR52:A	-0.567		  9	   19/20	T                 
  53	   E	   GLU53:A	-0.314		  7	   19/20	D,E               
  54	   Y	   TYR54:A	-0.567		  9	   19/20	Y                 
  55	   L	   LEU55:A	-0.164		  6	   19/20	I,L               
  56	   L	   LEU56:A	-0.567		  9	   19/20	L                 
  57	   L	   LEU57:A	-0.567		  9	   19/20	L                 
  58	   F	   PHE58:A	-0.165		  6	   19/20	F,L               
  59	   R	   ARG59:A	-0.567		  9	   19/20	R                 
  60	   V	   VAL60:A	-0.347		  8	   19/20	G,V               
  61	   A	   ALA61:A	-0.336		  8	   19/20	A,S               
  62	   G	   GLY62:A	-0.179		  6	   19/20	G,S               
  63	   L	   LEU63:A	-0.567		  9	   19/20	L                 
  64	   E	   GLU64:A	 0.369		  2	   19/20	D,E,V             
  65	   S	   SER65:A	-0.567		  9	   19/20	S                 
  66	   L	   LEU66:A	-0.171		  6	   19/20	H,L               
  67	   G	   GLY67:A	-0.165		  6	   19/20	G,S               
  68	   D	   ASP68:A	 0.421		  2	   19/20	D,N,T,V           
  69	   L	   LEU69:A	-0.567		  9	   19/20	L                 
  70	   F	   PHE70:A	-0.144		  6	   19/20	F,V               
  71	   P	   PRO71:A	-0.212		  7	   19/20	L,P               
  72	   N	   ASN72:A	-0.567		  9	   19/20	N                 
  73	   L	   LEU73:A	-0.567		  9	   19/20	L                 
  74	   T	   THR74:A	-0.127		  6	   19/20	A,N,T             
  75	   V	   VAL75:A	-0.567		  9	   19/20	V                 
  76	   I	   ILE76:A	-0.567		  9	   19/20	I                 
  77	   R	   ARG77:A	-0.567		  9	   19/20	R                 
  78	   G	   GLY78:A	-0.567		  9	   19/20	G                 
  79	   W	   TRP79:A	 0.038		  5	   19/20	K,R,W             
  80	   K	   LYS80:A	 0.306		  3	   19/20	K,N,S,V           
  81	   L	   LEU81:A	-0.567		  9	   19/20	L                 
  82	   F	   PHE82:A	-0.567		  9	   19/20	F                 
  83	   Y	   TYR83:A	-0.567		  9	   19/20	Y                 
  84	   N	   ASN84:A	-0.567		  9	   19/20	N                 
  85	   Y	   TYR85:A	-0.132		  6	   19/20	C,Y               
  86	   A	   ALA86:A	-0.567		  9	   19/20	A                 
  87	   L	   LEU87:A	-0.174		  6	   19/20	L,V               
  88	   V	   VAL88:A	-0.347		  8	   19/20	G,V               
  89	   I	   ILE89:A	-0.567		  9	   19/20	I                 
  90	   F	   PHE90:A	-0.567		  9	   19/20	F                 
  91	   E	   GLU91:A	-0.567		  9	   18/20	E                 
  92	   M	   MET92:A	-0.343		  8	   19/20	L,M               
  93	   T	   THR93:A	-0.567		  9	   19/20	T                 
  94	   N	   ASN94:A	 0.061		  5	   19/20	D,N,S             
  95	   L	   LEU95:A	-0.567		  9	   19/20	L                 
  96	   K	   LYS96:A	-0.567		  9	   19/20	K                 
  97	   D	   ASP97:A	-0.024		  5	   19/20	D,E               
  98	   I	   ILE98:A	-0.567		  9	   19/20	I                 
  99	   G	   GLY99:A	-0.165		  6	   19/20	E,G               
 100	   L	  LEU100:A	-0.567		  9	   19/20	L                 
 101	   Y	  TYR101:A	-0.139		  6	   19/20	H,Y               
 102	   N	  ASN102:A	-0.567		  9	   19/20	N                 
 103	   L	  LEU103:A	-0.178		  6	   19/20	F,L               
 104	   R	  ARG104:A	-0.567		  9	   19/20	R                 
 105	   N	  ASN105:A	-0.567		  9	   19/20	N                 
 106	   I	  ILE106:A	-0.567		  9	   19/20	I                 
 107	   T	  THR107:A	-0.567		  9	   19/20	T                 
 108	   R	  ARG108:A	-0.305		  7	   19/20	L,R               
 109	   G	  GLY109:A	-0.567		  9	   19/20	G                 
 110	   A	  ALA110:A	-0.567		  9	   19/20	A                 
 111	   I	  ILE111:A	-0.360		  8	   19/20	I,V               
 112	   R	  ARG112:A	-0.305		  7	   19/20	M,R               
 113	   I	  ILE113:A	-0.567		  9	   19/20	I                 
 114	   E	  GLU114:A	-0.283		  7	   19/20	E,G               
 115	   K	  LYS115:A	-0.567		  9	   19/20	K                 
 116	   N	  ASN116:A	-0.567		  9	   19/20	N                 
 117	   A	  ALA117:A	-0.052		  5	   19/20	A,P,S             
 118	   D	  ASP118:A	 0.101		  4	   19/20	D,E               
 119	   L	  LEU119:A	-0.567		  9	   19/20	L                 
 120	   C	  CYS120:A	-0.567		  9	   19/20	C                 
 121	   Y	  TYR121:A	-0.567		  9	   19/20	Y                 
 122	   L	  LEU122:A	-0.162		  6	   19/20	L,V               
 123	   S	  SER123:A	-0.310		  7	   19/20	D,S               
 124	   T	  THR124:A	-0.376		  8	   19/20	S,T               
 125	   V	  VAL125:A	-0.119		  6	   19/20	I,V               
 126	   D	  ASP126:A	-0.567		  9	   19/20	D                 
 127	   W	  TRP127:A	-0.567		  9	   19/20	W                 
 128	   S	  SER128:A	-0.567		  9	   19/20	S                 
 129	   L	  LEU129:A	-0.567		  9	   19/20	L                 
 130	   I	  ILE130:A	-0.105		  6	   19/20	I,L,V             
 131	   L	  LEU131:A	 0.085		  4	   19/20	L,M               
 132	   D	  ASP132:A	-0.567		  9	   19/20	D                 
 133	   A	  ALA133:A	-0.360		  8	   19/20	A,V               
 134	   V	  VAL134:A	-0.302		  7	   19/20	E,V               
 135	   S	  SER135:A	 0.386		  2	   19/20	F,L,S,Y           
 136	   N	  ASN136:A	-0.567		  9	   19/20	N                 
 137	   N	  ASN137:A	-0.567		  9	   19/20	N                 
 138	   Y	  TYR138:A	-0.141		  6	   19/20	F,Y               
 139	   I	  ILE139:A	-0.567		  9	   19/20	I                 
 140	   V	  VAL140:A	-0.075		  6	   19/20	A,D,V             
 141	   G	  GLY141:A	-0.567		  9	   19/20	G                 
 142	   N	  ASN142:A	-0.567		  9	   19/20	N                 
 143	   K	  LYS143:A	-0.567		  9	   19/20	K                 
 144	   P	  PRO144:A	 0.491		  1	   19/20	N,P,Q,S           
 145	   P	  PRO145:A	 0.354		  2	   19/20	P,Q,S,T           
 146	   K	  LYS146:A	-0.567		  9	   19/20	K                 
 147	   E	  GLU147:A	-0.567		  9	   19/20	E                 
 148	   C	  CYS148:A	-0.567		  9	   19/20	C                 
 149	   G	  GLY149:A	 0.304		  3	   19/20	G,S,V             
 150	   D	  ASP150:A	-0.320		  8	   19/20	D,N               
 151	   L	  LEU151:A	-0.258		  7	   19/20	L,V               
 152	   C	  CYS152:A	-0.567		  9	   19/20	C                 
 153	   P	  PRO153:A	-0.567		  9	   19/20	P                 
 154	   G	  GLY154:A	-0.567		  9	   19/20	G                 
 155	   T	  THR155:A	 0.136		  4	   19/20	A,I,S,T           
 156	   M	  MET156:A	 0.577		  1	   19/20	L,M,N,R           
 157	   E	  GLU157:A	-0.284		  7	   19/20	E,K               
 158	   E	  GLU158:A	 0.321		  2	   19/20	D,E,K,N           
 159	   K	  LYS159:A	 0.462		  1	   19/20	K,M,N,R           
 160	   P	  PRO160:A	 0.506		  1	   19/20	P,Q,S             
 161	   M	  MET161:A	 2.100		  1	   19/20	H,I,L,M,Q         
 162	   C	  CYS162:A	-0.567		  9	   19/20	C                 
 163	   E	  GLU163:A	 0.871		  1	   19/20	E,I,R,T           
 164	   K	  LYS164:A	-0.163		  6	   17/20	K,R               
 165	   T	  THR165:A	-0.333		  8	   17/20	S,T               
 166	   T	  THR166:A	 0.551		  1	   17/20	M,S,T             
 167	   I	  ILE167:A	-0.218		  7	   17/20	F,I               
 168	   N	  ASN168:A	-0.567		  9	   17/20	N                 
 169	   N	  ASN169:A	-0.028		  5	   17/20	D,N,S             
 170	   E	  GLU170:A	-0.130		  6	   17/20	E,N               
 171	   Y	  TYR171:A	-0.060		  5	   17/20	F,Y               
 172	   N	  ASN172:A	 0.512		  1	   17/20	A,N,S             
 173	   Y	  TYR173:A	 0.607		  1	   17/20	D,F,Y             
 174	   R	  ARG174:A	-0.567		  9	   18/20	R                 
 175	   C	  CYS175:A	-0.567		  9	   18/20	C                 
 176	   W	  TRP176:A	-0.567		  9	   18/20	W                 
 177	   T	  THR177:A	-0.129		  6	   18/20	N,S,T             
 178	   T	  THR178:A	-0.076		  6	   18/20	D,S,T             
 179	   N	  ASN179:A	-0.040		  5	   18/20	D,E,N             
 180	   R	  ARG180:A	 0.618		  1	   18/20	H,K,R             
 181	   C	  CYS181:A	-0.567		  9	   18/20	C                 
 182	   Q	  GLN182:A	-0.567		  9	   18/20	Q                 
 183	   K	  LYS183:A	-0.567		  9	   18/20	K                 
 184	   M	  MET184:A	 0.598		  1	   19/20	E,M,V             
 185	   C	  CYS185:A	-0.567		  9	   20/20	C                 
 186	   P	  PRO186:A	-0.194		  7	   20/20	P,R               
 187	   S	  SER187:A	 0.122		  4	   19/20	E,K,S             
 188	   T	  THR188:A	 4.957		  1	   19/20	A,E,R,S,T,V       
 189	   C	  CYS189:A	-0.567		  9	   20/20	C                 
 190	   G	  GLY190:A	 0.321		  2	   20/20	A,E,G             
 191	   K	  LYS191:A	 0.055		  5	   20/20	K,Q,R             
 192	   R	  ARG192:A	-0.308		  7	   20/20	Q,R               
 193	   A	  ALA193:A	-0.567		  9	   20/20	A                 
 194	   C	  CYS194:A	-0.567		  9	   20/20	C                 
 195	   T	  THR195:A	-0.166		  6	   20/20	S,T               
 196	   E	  GLU196:A	 0.752		  1	   20/20	A,D,E,Q           
 197	   N	  ASN197:A	 4.777		  1	   20/20	A,D,N,Q,S,T,Y     
 198	   N	  ASN198:A	 1.230		  1	   20/20	G,H,N,Q,S         
 199	   E	  GLU199:A	-0.007		  5	   20/20	E,Q               
 200	   C	  CYS200:A	-0.567		  9	   20/20	C                 
 201	   C	  CYS201:A	-0.567		  9	   20/20	C                 
 202	   H	  HIS202:A	-0.567		  9	   20/20	H                 
 203	   P	  PRO203:A	-0.170		  6	   20/20	E,P               
 204	   E	  GLU204:A	-0.303		  7	   20/20	E,Q               
 205	   C	  CYS205:A	-0.567		  9	   20/20	C                 
 206	   L	  LEU206:A	-0.567		  9	   20/20	L                 
 207	   G	  GLY207:A	-0.567		  9	   20/20	G                 
 208	   S	  SER208:A	-0.567		  9	   20/20	S                 
 209	   C	  CYS209:A	-0.567		  9	   20/20	C                 
 210	   S	  SER210:A	 0.306		  3	   20/20	H,S,T             
 211	   A	  ALA211:A	 0.170		  4	   20/20	A,E,T,V           
 212	   P	  PRO212:A	-0.213		  7	   20/20	A,P               
 213	   D	  ASP213:A	-0.301		  7	   20/20	D,G               
 214	   N	  ASN214:A	-0.082		  6	   20/20	D,N,S             
 215	   D	  ASP215:A	 2.417		  1	   20/20	A,D,N             
 216	   T	  THR216:A	 0.061		  5	   20/20	K,R,T             
 217	   A	  ALA217:A	-0.362		  8	   20/20	A,T               
 218	   C	  CYS218:A	-0.567		  9	   20/20	C                 
 219	   V	  VAL219:A	-0.356		  8	   20/20	A,V               
 220	   A	  ALA220:A	-0.567		  9	   20/20	A                 
 221	   C	  CYS221:A	-0.567		  9	   20/20	C                 
 222	   R	  ARG222:A	 0.423		  2	   20/20	H,Q,R,V           
 223	   H	  HIS223:A	-0.111		  6	   20/20	H,N               
 224	   Y	  TYR224:A	-0.147		  6	   20/20	F,Y               
 225	   Y	  TYR225:A	 1.470		  1	   20/20	F,N,Y             
 226	   Y	  TYR226:A	 0.043		  5	   20/20	F,H,Y             
 227	   A	  ALA227:A	 0.840		  1	   20/20	A,E,K,L,Q         
 228	   G	  GLY228:A	-0.161		  6	   20/20	D,G               
 229	   V	  VAL229:A	 1.548		  1	   20/20	I,R,T,V           
 230	   C	  CYS230:A	-0.567		  9	   20/20	C                 
 231	   V	  VAL231:A	-0.354		  8	   20/20	M,V               
 232	   P	  PRO232:A	 1.024		  1	   20/20	A,E,P,T           
 233	   A	  ALA233:A	 1.525		  1	   20/20	A,D,E,G,S,T       
 234	   C	  CYS234:A	-0.567		  9	   20/20	C                 
 235	   P	  PRO235:A	-0.567		  9	   20/20	P                 
 236	   P	  PRO236:A	-0.227		  7	   20/20	P,S               
 237	   N	  ASN237:A	 1.082		  1	   20/20	D,G,N,S           
 238	   T	  THR238:A	-0.567		  9	   20/20	T                 
 239	   Y	  TYR239:A	-0.567		  9	   20/20	Y                 
 240	   R	  ARG240:A	 0.012		  5	   20/20	K,R               
 241	   F	  PHE241:A	-0.567		  9	   20/20	F                 
 242	   E	  GLU242:A	-0.567		  9	   20/20	E                 
 243	   G	  GLY243:A	-0.158		  6	   20/20	D,G               
 244	   W	  TRP244:A	-0.567		  9	   20/20	W                 
 245	   R	  ARG245:A	-0.567		  9	   20/20	R                 
 246	   C	  CYS246:A	-0.567		  9	   20/20	C                 
 247	   V	  VAL247:A	-0.281		  7	   20/20	I,V               
 248	   D	  ASP248:A	 0.132		  4	   20/20	D,H,S,T           
 249	   R	  ARG249:A	 1.455		  1	   20/20	A,K,M,R           
 250	   D	  ASP250:A	 0.015		  5	   20/20	D,E               
 251	   F	  PHE251:A	 1.273		  1	   20/20	F,L,M,V           
 252	   C	  CYS252:A	-0.567		  9	   20/20	C                 
 253	   A	  ALA253:A	-0.012		  5	   20/20	A,S               
 254	   N	  ASN254:A	 0.327		  2	   20/20	K,N,R,S           
 255	   I	  ILE255:A	-0.097		  6	   20/20	I,M,V             
 256	   L	  LEU256:A	 1.085		  1	   20/20	H,L,P             
 257	   S	  SER257:A	 1.957		  1	   20/20	A,I,L,N,S         
 258	   A	  ALA258:A	 1.278		  1	   18/20	A,P,T,W           
 259	   E	  GLU259:A	 1.184		  1	   18/20	E,I,S             
 260	   S	  SER260:A	 2.571		  1	   18/20	E,G,H,S,T         
 261	   S	  SER261:A	 0.317		  2	   20/20	P,S,T,V           
 262	   D	  ASP262:A	 0.945		  1	   20/20	D,E,T             
 263	   S	  SER263:A	 1.487		  1	   19/20	F,I,S,Y           
 264	   E	  GLU264:A	 0.684		  1	   19/20	D,E,P             
 265	   G	  GLY265:A	 1.765		  1	   18/20	G,K,R,S           
 266	   F	  PHE266:A	-0.567		  9	   20/20	F                 
 267	   V	  VAL267:A	-0.112		  6	   20/20	I,V               
 268	   I	  ILE268:A	-0.567		  9	   20/20	I                 
 269	   H	  HIS269:A	-0.567		  9	   20/20	H                 
 270	   D	  ASP270:A	 1.306		  1	   20/20	A,D,G,K,N         
 271	   G	  GLY271:A	 1.705		  1	   20/20	D,E,G             
 272	   E	  GLU272:A	-0.567		  9	   20/20	E                 
 273	   C	  CYS273:A	-0.567		  9	   20/20	C                 
 274	   M	  MET274:A	-0.089		  6	   20/20	I,M,V             
 275	   Q	  GLN275:A	 1.146		  1	   20/20	A,P,Q,S,Y         
 276	   E	  GLU276:A	-0.015		  5	   20/20	D,E               
 277	   C	  CYS277:A	-0.567		  9	   20/20	C                 
 278	   P	  PRO278:A	-0.567		  9	   20/20	P                 
 279	   S	  SER279:A	-0.106		  6	   20/20	P,S               
 280	   G	  GLY280:A	-0.567		  9	   20/20	G                 
 281	   F	  PHE281:A	 0.286		  3	   20/20	F,Y               
 282	   I	  ILE282:A	-0.128		  6	   20/20	I,M,T             
 283	   R	  ARG283:A	-0.291		  7	   20/20	L,R               
 284	   N	  ASN284:A	-0.128		  6	   20/20	D,N,T             
 285	   G	  GLY285:A	 2.889		  1	   20/20	E,G,K,S,T         
 286	   S	  SER286:A	 0.752		  1	   20/20	P,S,T             
 287	   Q	  GLN287:A	 0.775		  1	   20/20	D,H,L,Q           
 288	   S	  SER288:A	-0.567		  9	   20/20	S                 
 289	   M	  MET289:A	-0.567		  9	   20/20	M                 
 290	   Y	  TYR290:A	 3.222		  1	   20/20	F,L,T,Y           
 291	   C	  CYS291:A	-0.567		  9	   20/20	C                 
 292	   I	  ILE292:A	 0.206		  3	   20/20	I,S,T,V           
 293	   P	  PRO293:A	-0.285		  7	   20/20	A,P               
 294	   C	  CYS294:A	-0.121		  6	   20/20	C,F               
 295	   E	  GLU295:A	-0.303		  7	   20/20	D,E               
 296	   G	  GLY296:A	-0.567		  9	   20/20	G                 
 297	   P	  PRO297:A	 0.222		  3	   20/20	L,P               
 298	   C	  CYS298:A	-0.567		  9	   19/20	C                 
 299	   P	  PRO299:A	-0.141		  6	   20/20	D,P               
 300	   K	  LYS300:A	-0.282		  7	   20/20	K,R               
 301	   V	  VAL301:A	 0.394		  2	   20/20	F,I,V             
 302	   C	  CYS302:A	-0.567		  9	   20/20	C                 
 303	   E	  GLU303:A	 0.723		  1	   14/20	D,E               
 304	   E	  GLU304:A	 2.000		  1	   16/20	D,E,G             
 305	   E	  GLU305:A	 2.102		  1	   17/20	D,E,G             
 306	   K	  LYS306:A	 2.683		  1	   17/20	E,G,K,R           
 307	   K	  LYS307:A	 0.057		  5	   20/20	D,E,K             
 308	   T	  THR308:A	 0.438		  2	   20/20	E,M,S,T           
 309	   K	  LYS309:A	-0.567		  9	   20/20	K                 
 310	   T	  THR310:A	-0.338		  8	   20/20	T,V               
 311	   I	  ILE311:A	-0.567		  9	   20/20	I                 
 312	   D	  ASP312:A	-0.567		  9	   20/20	D                 
 313	   S	  SER313:A	-0.390		  8	   20/20	S,Y               
 314	   V	  VAL314:A	-0.100		  6	   20/20	A,M,V             
 315	   T	  THR315:A	-0.290		  7	   20/20	D,T               
 316	   S	  SER316:A	-0.370		  8	   20/20	A,S               
 317	   A	  ALA317:A	-0.567		  9	   20/20	A                 
 318	   Q	  GLN318:A	-0.567		  9	   20/20	Q                 
 319	   M	  MET319:A	-0.042		  5	   20/20	L,M,S             
 320	   L	  LEU320:A	-0.567		  9	   20/20	L                 
 321	   Q	  GLN321:A	 0.456		  1	   20/20	E,K,Q             
 322	   G	  GLY322:A	-0.567		  9	   20/20	G                 
 323	   C	  CYS323:A	-0.567		  9	   20/20	C                 
 324	   T	  THR324:A	-0.567		  9	   20/20	T                 
 325	   I	  ILE325:A	 0.087		  4	   20/20	I,V               
 326	   F	  PHE326:A	 0.963		  1	   20/20	F,I,L,Y           
 327	   K	  LYS327:A	-0.282		  7	   20/20	K,R               
 328	   G	  GLY328:A	-0.567		  9	   20/20	G                 
 329	   N	  ASN329:A	-0.567		  9	   20/20	N                 
 330	   L	  LEU330:A	-0.567		  9	   20/20	L                 
 331	   L	  LEU331:A	 0.190		  3	   20/20	H,L,Q             
 332	   I	  ILE332:A	-0.347		  8	   20/20	I,L               
 333	   N	  ASN333:A	-0.567		  9	   20/20	N                 
 334	   I	  ILE334:A	-0.567		  9	   20/20	I                 
 335	   R	  ARG335:A	-0.567		  9	   20/20	R                 
 336	   R	  ARG336:A	-0.312		  7	   20/20	K,R               
 337	   G	  GLY337:A	-0.567		  9	   20/20	G                 
 338	   N	  ASN338:A	 0.222		  3	   20/20	H,N,Q,T           
 339	   N	  ASN339:A	-0.567		  9	   20/20	N                 
 340	   I	  ILE340:A	-0.355		  8	   20/20	I,M               
 341	   A	  ALA341:A	-0.358		  8	   20/20	A,V               
 342	   S	  SER342:A	-0.171		  6	   20/20	A,S               
 343	   E	  GLU343:A	-0.567		  9	   20/20	E                 
 344	   L	  LEU344:A	-0.567		  9	   20/20	L                 
 345	   E	  GLU345:A	-0.567		  9	   20/20	E                 
 346	   N	  ASN346:A	-0.165		  6	   20/20	N,S               
 347	   F	  PHE347:A	-0.567		  9	   20/20	F                 
 348	   M	  MET348:A	 0.212		  3	   20/20	L,M,T             
 349	   G	  GLY349:A	-0.567		  9	   20/20	G                 
 350	   L	  LEU350:A	-0.567		  9	   20/20	L                 
 351	   I	  ILE351:A	-0.567		  9	   20/20	I                 
 352	   E	  GLU352:A	 0.070		  4	   20/20	E,K,Q             
 353	   V	  VAL353:A	 0.155		  4	   20/20	I,R,T,V           
 354	   V	  VAL354:A	-0.567		  9	   20/20	V                 
 355	   T	  THR355:A	-0.567		  9	   20/20	T                 
 356	   G	  GLY356:A	-0.567		  9	   20/20	G                 
 357	   Y	  TYR357:A	-0.567		  9	   20/20	Y                 
 358	   V	  VAL358:A	-0.355		  8	   20/20	I,V               
 359	   K	  LYS359:A	 0.003		  5	   20/20	K,R               
 360	   I	  ILE360:A	-0.567		  9	   20/20	I                 
 361	   R	  ARG361:A	-0.308		  7	   20/20	K,R               
 362	   H	  HIS362:A	-0.316		  8	   20/20	H,S               
 363	   S	  SER363:A	-0.385		  8	   20/20	S,T               
 364	   H	  HIS364:A	-0.567		  9	   20/20	H                 
 365	   A	  ALA365:A	-0.362		  8	   20/20	A,T               
 366	   L	  LEU366:A	-0.567		  9	   20/20	L                 
 367	   V	  VAL367:A	 0.363		  2	   20/20	G,S,T,V           
 368	   S	  SER368:A	-0.567		  9	   20/20	S                 
 369	   L	  LEU369:A	-0.567		  9	   20/20	L                 
 370	   S	  SER370:A	-0.384		  8	   20/20	A,S               
 371	   F	  PHE371:A	-0.567		  9	   20/20	F                 
 372	   L	  LEU372:A	-0.567		  9	   20/20	L                 
 373	   K	  LYS373:A	-0.279		  7	   20/20	K,R               
 374	   N	  ASN374:A	-0.052		  5	   20/20	G,N,S             
 375	   L	  LEU375:A	-0.567		  9	   20/20	L                 
 376	   R	  ARG376:A	-0.567		  9	   20/20	R                 
 377	   L	  LEU377:A	 0.306		  3	   20/20	L,Q,Y             
 378	   I	  ILE378:A	-0.567		  9	   20/20	I                 
 379	   L	  LEU379:A	 1.302		  1	   20/20	D,H,L,V           
 380	   G	  GLY380:A	-0.567		  9	   20/20	G                 
 381	   E	  GLU381:A	-0.567		  9	   20/20	E                 
 382	   E	  GLU382:A	-0.273		  7	   20/20	E,V               
 383	   Q	  GLN383:A	-0.255		  7	   20/20	L,Q               
 384	   L	  LEU384:A	 1.656		  1	   20/20	L,M,V,W           
 385	   E	  GLU385:A	 0.172		  4	   20/20	D,E,P             
 386	   G	  GLY386:A	 0.138		  4	   20/20	D,G,N             
 387	   N	  ASN387:A	-0.116		  6	   20/20	M,N,T             
 388	   Y	  TYR388:A	-0.567		  9	   20/20	Y                 
 389	   S	  SER389:A	-0.370		  8	   20/20	A,S               
 390	   F	  PHE390:A	-0.567		  9	   20/20	F                 
 391	   Y	  TYR391:A	 0.314		  3	   20/20	A,H,Y             
 392	   V	  VAL392:A	-0.356		  8	   20/20	A,V               
 393	   L	  LEU393:A	 0.926		  1	   20/20	F,L,V             
 394	   D	  ASP394:A	-0.567		  9	   20/20	D                 
 395	   N	  ASN395:A	-0.567		  9	   20/20	N                 
 396	   Q	  GLN396:A	 0.294		  3	   20/20	H,N,Q             
 397	   N	  ASN397:A	-0.107		  6	   20/20	H,N,Q             
 398	   L	  LEU398:A	-0.567		  9	   20/20	L                 
 399	   Q	  GLN399:A	-0.567		  9	   20/20	Q                 
 400	   Q	  GLN400:A	 0.432		  2	   20/20	L,Q,Y             
 401	   L	  LEU401:A	-0.567		  9	   20/20	L                 
 402	   W	  TRP402:A	-0.567		  9	   20/20	W                 
 403	   D	  ASP403:A	-0.567		  9	   20/20	D                 
 404	   W	  TRP404:A	-0.567		  9	   20/20	W                 
 405	   D	  ASP405:A	 1.432		  1	   19/20	D,K,N,S,T         
 406	   H	  HIS406:A	 0.312		  3	   20/20	H,K,L,Q           
 407	   R	  ARG407:A	-0.340		  8	   20/20	H,R               
 408	   N	  ASN408:A	-0.567		  9	   20/20	N                 
 409	   L	  LEU409:A	-0.567		  9	   20/20	L                 
 410	   T	  THR410:A	-0.567		  9	   20/20	T                 
 411	   I	  ILE411:A	-0.365		  8	   20/20	I,V               
 412	   K	  LYS412:A	 1.009		  1	   20/20	K,R,S             
 413	   A	  ALA413:A	 2.574		  1	   19/20	A,E,S,T           
 414	   G	  GLY414:A	-0.567		  9	   20/20	G                 
 415	   K	  LYS415:A	-0.279		  7	   20/20	E,K               
 416	   M	  MET416:A	 0.033		  5	   20/20	I,L,M             
 417	   Y	  TYR417:A	 0.612		  1	   19/20	F,R,Y             
 418	   F	  PHE418:A	-0.567		  9	   19/20	F                 
 419	   A	  ALA419:A	-0.283		  7	   19/20	A,R               
 420	   F	  PHE420:A	 0.598		  1	   19/20	A,F,L             
 421	   N	  ASN421:A	-0.567		  9	   19/20	N                 
 422	   P	  PRO422:A	-0.203		  7	   19/20	P,S               
 423	   K	  LYS423:A	-0.567		  9	   19/20	K                 
 424	   L	  LEU424:A	-0.567		  9	   19/20	L                 
 425	   C	  CYS425:A	-0.567		  9	   19/20	C                 
 426	   V	  VAL426:A	 0.274		  3	   19/20	A,M,T,V           
 427	   S	  SER427:A	-0.567		  9	   19/20	S                 
 428	   E	  GLU428:A	-0.567		  9	   19/20	E                 
 429	   I	  ILE429:A	-0.567		  9	   19/20	I                 
 430	   Y	  TYR430:A	-0.087		  6	   19/20	R,Y               
 431	   R	  ARG431:A	 0.033		  5	   19/20	K,N,R             
 432	   M	  MET432:A	-0.567		  9	   19/20	M                 
 433	   E	  GLU433:A	 0.023		  5	   19/20	E,W               
 434	   E	  GLU434:A	 0.100		  4	   19/20	A,D,E             
 435	   V	  VAL435:A	-0.200		  7	   19/20	K,V               
 436	   T	  THR436:A	-0.068		  6	   19/20	S,T               
 437	   G	  GLY437:A	-0.147		  6	   19/20	G,S               
 438	   T	  THR438:A	-0.068		  6	   19/20	I,T,V             
 439	   K	  LYS439:A	 0.045		  5	   19/20	K,R               
 440	   G	  GLY440:A	 0.584		  1	   19/20	D,E,G             
 441	   R	  ARG441:A	 0.256		  3	   19/20	K,N,R             
 442	   Q	  GLN442:A	 0.525		  1	   19/20	F,M,Q             
 443	   S	  SER443:A	 0.497		  1	   19/20	A,D,S,V           
 444	   K	  LYS444:A	-0.217		  7	   19/20	E,K               
 445	   G	  GLY445:A	 1.935		  1	   19/20	D,E,G,R,S         
 446	   D	  ASP446:A	-0.265		  7	   19/20	D,V               
 447	   I	  ILE447:A	 0.036		  5	   19/20	F,I,V             
 448	   N	  ASN448:A	-0.022		  5	   16/20	N,S               
 449	   T	  THR449:A	 1.289		  1	   16/20	L,P,T             
 450	   R	  ARG450:A	-0.284		  7	   19/20	R,S               
 451	   N	  ASN451:A	-0.094		  6	   19/20	N,S,T             
 452	   N	  ASN452:A	-0.567		  9	   19/20	N                 
 453	   G	  GLY453:A	-0.567		  9	   19/20	G                 
 454	   E	  GLU454:A	 0.400		  2	   19/20	D,E,N             
 455	   R	  ARG455:A	-0.267		  7	   19/20	M,R               
 456	   A	  ALA456:A	-0.567		  9	   19/20	A                 
 457	   S	  SER457:A	-0.567		  9	   19/20	S                 
 458	   C	  CYS458:A	-0.567		  9	   19/20	C                 
 459	   E	  GLU459:A	-0.273		  7	   20/20	E,G               
 460	   S	         -	-0.385		  8	   20/20	S,T               
 461	   D	         -	 0.968		  1	   20/20	D,H,K,T,Y         
 462	   V	         -	-0.135		  6	   20/20	I,V               
 463	   L	         -	-0.567		  9	   20/20	L                 
 464	   H	         -	 0.742		  1	   20/20	H,K,N,R           
 465	   F	         -	-0.567		  9	   20/20	F                 
 466	   T	         -	 1.824		  1	   20/20	I,K,R,T,V         
 467	   S	         -	-0.567		  9	   20/20	S                 
 468	   T	         -	 0.205		  3	   20/20	N,R,S,T           
 469	   T	         -	 0.702		  1	   20/20	H,N,S,T           
 470	   T	         -	-0.361		  8	   20/20	K,T               
 471	   S	         -	 9.391		  1	   20/20	I,L,M,Q,R,S,W     
 472	   K	         -	-0.282		  7	   20/20	K,S               
 473	   N	         -	-0.116		  6	   20/20	N,T               
 474	   R	         -	-0.031		  5	   20/20	H,Q,R             
 475	   I	         -	-0.567		  9	   20/20	I                 
 476	   I	         -	-0.287		  7	   20/20	I,K               
 477	   I	         -	-0.229		  7	   20/20	I,L               
 478	   T	         -	-0.369		  8	   20/20	M,T               
 479	   W	         -	-0.567		  9	   20/20	W                 
 480	   H	         -	 0.306		  3	   20/20	E,H,Q             
 481	   R	         -	-0.305		  7	   20/20	R,S               
 482	   Y	         -	-0.567		  9	   20/20	Y                 
 483	   R	         -	-0.567		  9	   20/20	R                 
 484	   P	         -	-0.567		  9	   20/20	P                 
 485	   P	         -	-0.227		  7	   20/20	P,S               
 486	   D	         -	-0.567		  9	   20/20	D                 
 487	   Y	         -	-0.129		  6	   20/20	S,Y               
 488	   R	         -	-0.567		  9	   20/20	R                 
 489	   D	         -	-0.567		  9	   20/20	D                 
 490	   L	         -	-0.567		  9	   20/20	L                 
 491	   I	         -	-0.361		  8	   20/20	I,V               
 492	   S	         -	-0.387		  8	   20/20	N,S               
 493	   F	         -	-0.567		  9	   20/20	F                 
 494	   T	         -	-0.362		  8	   20/20	I,T               
 495	   V	         -	-0.567		  9	   20/20	V                 
 496	   Y	         -	-0.567		  9	   20/20	Y                 
 497	   Y	         -	-0.136		  6	   20/20	F,Y               
 498	   K	  LYS467:A	-0.567		  9	   20/20	K                 
 499	   E	  GLU468:A	-0.567		  9	   20/20	E                 
 500	   A	  GLN469:A	-0.567		  9	   20/20	A                 
 501	   P	         -	-0.567		  9	   19/20	P                 
 502	   F	         -	 0.274		  3	   19/20	F,Y               
 503	   K	  LYS470:A	-0.003		  5	   19/20	K,Q,R             
 504	   N	  LEU471:A	-0.567		  9	   19/20	N                 
 505	   V	  ILE472:A	-0.357		  8	   19/20	I,V               
 506	   T	  SER473:A	-0.567		  9	   19/20	T                 
 507	   E	  GLU474:A	-0.567		  9	   19/20	E                 
 508	   Y	  GLU475:A	 0.295		  3	   19/20	F,Y               
 509	   D	  ASP476:A	-0.567		  9	   19/20	D                 
 510	   G	  LEU477:A	-0.567		  9	   19/20	G                 
 511	   Q	  ASN478:A	-0.567		  9	   19/20	Q                 
 512	   D	         -	-0.567		  9	   19/20	D                 
 513	   A	         -	 0.011		  5	   19/20	A,G,S             
 514	   C	         -	-0.567		  9	   19/20	C                 
 515	   G	         -	-0.567		  9	   19/20	G                 
 516	   S	         -	-0.567		  9	   19/20	S                 
 517	   N	         -	-0.363		  8	   19/20	D,N               
 518	   S	         -	-0.567		  9	   19/20	S                 
 519	   W	         -	-0.567		  9	   19/20	W                 
 520	   N	         -	-0.099		  6	   19/20	D,I,N             
 521	   M	         -	-0.567		  9	   20/20	M                 
 522	   V	         -	-0.567		  9	   20/20	V                 
 523	   D	         -	-0.321		  8	   20/20	D,N               
 524	   V	         -	-0.567		  9	   20/20	V                 
 525	   D	         -	-0.316		  8	   20/20	D,E               
 526	   L	         -	-0.567		  9	   20/20	L                 
 527	   P	         -	-0.191		  7	   19/20	P,R               
 528	   P	         -	 1.871		  1	   19/20	A,D,P,Q,T         
 529	   N	         -	 0.356		  2	   20/20	D,E,N,S           
 530	   K	         -	-0.567		  9	   20/20	K                 
 531	   D	         -	 1.922		  1	   20/20	D,E,I,S           
 532	   V	         -	 3.473		  1	   20/20	A,G,I,L,N,S,V     
 533	   E	         -	 0.553		  1	   20/20	D,E,K,N           
 534	   P	         -	-0.567		  9	   20/20	P                 
 535	   G	         -	-0.567		  9	   20/20	G                 
 536	   I	         -	-0.358		  8	   20/20	I,V               
 537	   L	         -	 0.273		  3	   20/20	F,L,V             
 538	   L	         -	-0.567		  9	   20/20	L                 
 539	   H	         -	-0.031		  5	   20/20	H,Q,S             
 540	   G	         -	 1.046		  1	   20/20	G,P,S,T           
 541	   L	         -	-0.567		  9	   20/20	L                 
 542	   K	         -	-0.567		  9	   20/20	K                 
 543	   P	         -	-0.567		  9	   20/20	P                 
 544	   W	         -	-0.567		  9	   20/20	W                 
 545	   T	         -	-0.567		  9	   20/20	T                 
 546	   Q	         -	-0.567		  9	   20/20	Q                 
 547	   Y	         -	-0.567		  9	   20/20	Y                 
 548	   A	         -	-0.567		  9	   20/20	A                 
 549	   V	         -	-0.132		  6	   20/20	I,V               
 550	   Y	         -	-0.151		  6	   20/20	F,Y               
 551	   V	         -	-0.567		  9	   20/20	V                 
 552	   K	         -	-0.567		  9	   20/20	K                 
 553	   A	         -	-0.567		  9	   20/20	A                 
 554	   V	         -	-0.112		  6	   20/20	I,V               
 555	   T	         -	-0.567		  9	   20/20	T                 
 556	   L	         -	-0.567		  9	   20/20	L                 
 557	   T	         -	-0.567		  9	   17/20	T                 
 558	   M	         -	-0.044		  5	   20/20	I,M,V             
 559	   V	         -	 0.037		  5	   20/20	L,M,V             
 560	   E	         -	-0.567		  9	   20/20	E                 
 561	   N	         -	-0.346		  8	   20/20	D,N               
 562	   D	         -	 0.805		  1	   20/20	D,H,K,R           
 563	   H	         -	-0.328		  8	   20/20	D,H               
 564	   I	         -	 0.261		  3	   20/20	I,M,R,V           
 565	   R	         -	 1.296		  1	   20/20	D,G,H,P,R         
 566	   G	         -	-0.183		  6	   20/20	G,S               
 567	   A	         -	-0.348		  8	   20/20	A,P               
 568	   K	         -	-0.272		  7	   20/20	K,Q               
 569	   S	         -	-0.567		  9	   20/20	S                 
 570	   E	         -	 0.052		  5	   20/20	E,K               
 571	   I	         -	-0.358		  8	   20/20	I,V               
 572	   L	         -	-0.071		  6	   20/20	I,L,V             
 573	   Y	         -	-0.567		  9	   20/20	Y                 
 574	   I	         -	-0.355		  8	   20/20	I,M               
 575	   R	         -	-0.567		  9	   20/20	R                 
 576	   T	         -	-0.567		  9	   20/20	T                 
 577	   N	         -	 0.386		  2	   20/20	D,K,N,S           
 578	   A	         -	-0.295		  7	   20/20	A,P               
 579	   S	         -	-0.165		  6	   20/20	A,S               
 580	   V	         -	-0.354		  8	   19/20	A,V               
 581	   P	         -	-0.567		  9	   19/20	P                 
 582	   S	         -	-0.567		  9	   19/20	S                 
 583	   I	         -	-0.117		  6	   19/20	I,M,V             
 584	   P	         -	-0.567		  9	   19/20	P                 
 585	   L	         -	 0.925		  1	   19/20	L,Q,V             
 586	   D	         -	-0.567		  9	   19/20	D                 
 587	   V	         -	 0.242		  3	   19/20	A,I,M,V           
 588	   L	         -	 0.525		  1	   19/20	H,I,L,R           
 589	   S	         -	-0.369		  8	   19/20	A,S               
 590	   A	         -	-0.172		  6	   19/20	A,Y               
 591	   S	         -	-0.159		  6	   19/20	A,S               
 592	   N	         -	-0.567		  9	   19/20	N                 
 593	   S	         -	-0.567		  9	   19/20	S                 
 594	   S	         -	-0.567		  9	   19/20	S                 
 595	   S	         -	-0.384		  8	   19/20	S,T               
 596	   Q	         -	 0.041		  5	   19/20	K,Q,S             
 597	   L	         -	-0.567		  9	   19/20	L                 
 598	   I	         -	 0.102		  4	   19/20	I,M,V             
 599	   V	         -	-0.567		  9	   19/20	V                 
 600	   K	         -	-0.178		  6	   19/20	K,R               
 601	   W	         -	-0.567		  9	   19/20	W                 
 602	   N	         -	-0.150		  6	   19/20	A,N,S             
 603	   P	         -	-0.567		  9	   19/20	P                 
 604	   P	         -	-0.567		  9	   19/20	P                 
 605	   S	         -	 0.580		  1	   19/20	I,L,S,T,V         
 606	   L	         -	 0.248		  3	   19/20	A,L,S             
 607	   P	         -	-0.567		  9	   19/20	P                 
 608	   N	         -	-0.567		  9	   19/20	N                 
 609	   G	         -	-0.567		  9	   19/20	G                 
 610	   N	         -	-0.567		  9	   19/20	N                 
 611	   L	         -	 0.942		  1	   19/20	K,L,N,Q           
 612	   S	         -	-0.376		  8	   19/20	S,T               
 613	   Y	         -	-0.100		  6	   18/20	F,Y               
 614	   Y	         -	-0.567		  9	   19/20	Y                 
 615	   I	         -	-0.074		  6	   19/20	I,L,V             
 616	   V	         -	 0.036		  5	   19/20	L,V               
 617	   R	         -	-0.567		  9	   19/20	R                 
 618	   W	         -	-0.567		  9	   19/20	W                 
 619	   Q	         -	-0.311		  7	   19/20	K,Q               
 620	   R	         -	-0.053		  5	   19/20	Q,R               
 621	   Q	         -	-0.567		  9	   19/20	Q                 
 622	   P	         -	 0.092		  4	   19/20	A,G,P             
 623	   Q	         -	-0.303		  7	   19/20	E,Q               
 624	   D	         -	-0.567		  9	   19/20	D                 
 625	   G	         -	 1.616		  1	   19/20	G,R,S             
 626	   Y	         -	 0.389		  2	   19/20	E,H,Y             
 627	   L	         -	-0.567		  9	   19/20	L                 
 628	   Y	         -	-0.144		  6	   19/20	F,Y               
 629	   R	         -	 0.378		  2	   19/20	Q,R               
 630	   H	         -	-0.334		  8	   19/20	H,Y               
 631	   N	         -	-0.567		  9	   19/20	N                 
 632	   Y	         -	-0.567		  9	   19/20	Y                 
 633	   C	         -	-0.567		  9	   19/20	C                 
 634	   S	         -	-0.378		  8	   19/20	F,S               
 635	   K	         -	-0.567		  9	   19/20	K                 
 636	   D	         -	-0.123		  6	   19/20	D,L               
 637	   K	         -	-0.567		  9	   20/20	K                 
 638	   I	         -	-0.132		  6	   20/20	I,V               
 639	   P	         -	-0.567		  9	   20/20	P                 
 640	   I	         -	-0.087		  6	   20/20	I,N,V             
 641	   R	         -	-0.567		  9	   20/20	R                 
 642	   K	         -	 0.631		  1	   20/20	I,K,R,V           
 643	   Y	         -	 0.098		  4	   20/20	A,S,Y             
 644	   A	         -	-0.567		  9	   20/20	A                 
 645	   D	         -	 0.290		  3	   20/20	D,I,N,T           
 646	   G	         -	-0.176		  6	   20/20	G,S               
 647	   T	         -	 0.167		  4	   20/20	L,T,V             
 648	   I	         -	 0.343		  2	   20/20	G,I,S,T           
 649	   D	         -	-0.567		  9	   20/20	D                 
 650	   I	         -	 3.388		  1	   20/20	I,M,Q,T,V         
 651	   E	         -	-0.567		  9	   20/20	E                 
 652	   E	         -	 0.571		  1	   20/20	D,E,G             
 653	   V	         -	 1.458		  1	   19/20	A,D,E,G,V         
 654	   T	         -	-0.567		  9	   20/20	T                 
 655	   E	         -	-0.275		  7	   20/20	E,K               
 656	   N	         -	-0.207		  7	   20/20	N,P               
 657	   P	         -	-0.348		  8	   20/20	P,T               
 658	   K	         -	 0.674		  1	   20/20	K,N,R,Y           
 659	   T	         -	 0.430		  2	   20/20	H,P,S,T           
 660	   E	         -	-0.015		  5	   20/20	D,E               
 661	   V	         -	 1.221		  1	   20/20	G,P,T,V           
 662	   C	         -	 1.467		  1	   20/20	A,C,E,G,S         
 663	   G	         -	-0.139		  6	   20/20	G,V               
 664	   G	         -	 0.254		  3	   20/20	A,G,R             
 665	   E	         -	 0.505		  1	   20/20	D,E,Q             
 666	   K	         -	-0.567		  9	   20/20	K                 
 667	   G	         -	-0.039		  5	   20/20	G,T               
 668	   P	         -	-0.172		  6	   19/20	H,P               
 669	   C	         -	-0.114		  6	   20/20	C,Y               
 670	   C	         -	-0.567		  9	   20/20	C                 
 671	   A	         -	-0.297		  7	   20/20	A,P               
 672	   C	         -	-0.567		  9	   20/20	C                 
 673	   P	         -	-0.567		  9	   20/20	P                 
 674	   K	         -	-0.567		  9	   20/20	K                 
 675	   T	         -	-0.372		  8	   20/20	S,T               
 676	   E	         -	 0.107		  4	   20/20	E,K,V             
 677	   A	         -	-0.317		  8	   20/20	A,E               
 678	   E	         -	-0.303		  7	   20/20	D,E               
 679	   K	         -	 0.386		  2	   20/20	E,K,L             
 680	   Q	         -	 0.169		  4	   20/20	E,K,Q             
 681	   A	         -	-0.092		  6	   20/20	A,R,T             
 682	   E	         -	-0.209		  7	   20/20	E,I               
 683	   K	         -	 0.182		  4	   20/20	A,E,K             
 684	   E	         -	 0.387		  2	   20/20	A,D,E             
 685	   E	         -	-0.303		  7	   20/20	D,E               
 686	   A	         -	 0.115		  4	   20/20	A,I,R             
 687	   E	         -	 0.167		  4	   20/20	E,S,Y             
 688	   Y	         -	-0.567		  9	   20/20	Y                 
 689	   R	         -	-0.567		  9	   20/20	R                 
 690	   K	         -	-0.567		  9	   20/20	K                 
 691	   V	         -	-0.355		  8	   20/20	A,V               
 692	   F	         -	-0.567		  9	   20/20	F                 
 693	   E	         -	-0.567		  9	   20/20	E                 
 694	   N	         -	-0.567		  9	   20/20	N                 
 695	   F	         -	-0.567		  9	   20/20	F                 
 696	   L	         -	-0.567		  9	   20/20	L                 
 697	   H	         -	-0.567		  9	   20/20	H                 
 698	   N	         -	-0.567		  9	   20/20	N                 
 699	   S	         -	-0.191		  7	   20/20	A,S               
 700	   I	         -	-0.567		  9	   20/20	I                 
 701	   F	         -	-0.567		  9	   20/20	F                 
 702	   V	         -	-0.329		  8	   20/20	T,V               
 703	   P	         -	-0.567		  9	   20/20	P                 
 704	   R	         -	-0.567		  9	   20/20	R                 
 705	   P	         -	-0.567		  9	   20/20	P                 
 706	   E	         -	-0.033		  5	   20/20	D,E,N             
 707	   R	         -	-0.567		  9	   20/20	R                 
 708	   K	         -	 0.850		  1	   20/20	K,R               
 709	   R	         -	-0.567		  9	   20/20	R                 
 710	   R	         -	-0.567		  9	   20/20	R                 
 711	   D	         -	-0.321		  8	   20/20	D,E               
 712	   V	         -	-0.277		  7	   20/20	L,V               
 713	   M	         -	 3.533		  1	   20/20	A,F,L,M,T         
 714	   Q	         -	 0.601		  1	   20/20	A,G,Q,R           
 715	   V	         -	 1.821		  1	   20/20	F,I,M,V           
 716	   A	         -	-0.110		  6	   20/20	A,G,T             
 717	   N	         -	-0.567		  9	   20/20	N                 
 718	   T	         -	 1.012		  1	   20/20	A,M,S,T,V         
 719	   T	         -	-0.375		  8	   20/20	S,T               
 720	   M	         -	 2.465		  1	   20/20	H,I,L,M,V         
 721	   S	         -	 0.742		  1	   20/20	A,H,P,S,T         
 722	   S	         -	 2.009		  1	   20/20	G,R,S,T           
 723	   R	         -	 1.702		  1	   20/20	L,R,V,Y           
 724	   S	         -	 1.930		  1	   20/20	A,E,H,L,N,S       
 725	   R	         -	 0.017		  5	   20/20	A,K,R             
 726	   N	         -	 0.074		  4	   20/20	G,L,N             
 727	   T	         -	 1.051		  1	   20/20	H,I,S,T           
 728	   T	         -	-0.005		  5	   20/20	S,T,W             
 729	   A	         -	 5.784		  1	   20/20	A,G,M,N,T,V       
 730	   A	         -	 5.812		  1	   20/20	A,E,G,L,M,N,V     
 731	   D	         -	 0.365		  2	   20/20	D,E,N,T           
 732	   T	         -	 3.883		  1	   20/20	A,E,F,G,H,S,T     
 733	   Y	         -	 2.423		  1	   19/20	F,G,S,Y           
 734	   N	         -	-0.359		  8	   20/20	N,T               
 735	   I	         -	 9.392		  1	   20/20	A,F,I,L,M,T,V     
 736	   T	         -	 0.154		  4	   20/20	A,S,T             
 737	   D	         -	 0.167		  4	   20/20	D,E,Q             
 738	   P	         -	 1.706		  1	   20/20	A,D,L,P,S         
 739	   E	         -	-0.295		  7	   20/20	D,E               
 740	   E	         -	 1.337		  1	   20/20	E,L,P,Q,R         
 741	   L	         -	 4.687		  1	   20/20	A,D,F,I,L,P,S     
 742	   E	         -	 0.557		  1	   20/20	D,E,R             
 743	   T	         -	 0.784		  1	   20/20	I,K,R,T,V         
 744	   E	         -	-0.567		  9	   20/20	E                 
 745	   Y	         -	 0.499		  1	   20/20	F,Y               
 746	   P	         -	 0.315		  2	   20/20	E,P,S             
 747	   F	         -	-0.567		  9	   20/20	F                 
 748	   F	         -	 2.725		  1	   20/20	F,L,M,S,Y         
 749	   E	         -	-0.567		  9	   20/20	E                 
 750	   S	         -	 0.778		  1	   20/20	G,Q,R,S,T         
 751	   R	         -	 0.126		  4	   20/20	A,K,R             
 752	   V	         -	-0.567		  9	   20/20	V                 
 753	   D	         -	 0.629		  1	   20/20	D,H,K,S           
 754	   N	         -	 1.663		  1	   19/20	E,G,N,T,Y         
 755	   K	         -	-0.204		  7	   18/20	K,R               
 756	   E	         -	-0.567		  9	   19/20	E                 
 757	   R	         -	 0.210		  3	   20/20	F,H,R             
 758	   P	         -	 0.397		  2	   20/20	I,M,P,T,V         
 759	   V	         -	 0.372		  2	   20/20	E,L,Q,V           
 760	   I	         -	-0.567		  9	   20/20	I                 
 761	   S	         -	 0.287		  3	   20/20	F,H,S,T           
 762	   N	         -	 0.712		  1	   20/20	D,G,H,N           
 763	   L	         -	-0.567		  9	   20/20	L                 
 764	   R	         -	-0.042		  5	   20/20	Q,R               
 765	   P	         -	-0.567		  9	   20/20	P                 
 766	   F	         -	-0.567		  9	   20/20	F                 
 767	   T	         -	-0.567		  9	   20/20	T                 
 768	   L	         -	-0.259		  7	   20/20	L,V               
 769	   Y	         -	-0.567		  9	   20/20	Y                 
 770	   R	         -	-0.567		  9	   20/20	R                 
 771	   I	         -	-0.567		  9	   20/20	I                 
 772	   D	         -	-0.567		  9	   20/20	D                 
 773	   I	         -	-0.349		  8	   20/20	I,L               
 774	   H	         -	-0.567		  9	   20/20	H                 
 775	   S	         -	-0.367		  8	   19/20	A,S               
 776	   C	         -	-0.567		  9	   20/20	C                 
 777	   N	         -	-0.567		  9	   20/20	N                 
 778	   H	         -	 0.419		  2	   20/20	E,H,R,Y           
 779	   E	         -	-0.290		  7	   20/20	E,Q               
 780	   A	         -	-0.355		  8	   20/20	A,V               
 781	   E	         -	 1.131		  1	   20/20	D,E,H,Q,R         
 782	   K	         -	 1.249		  1	   20/20	H,K,Q,R,T         
 783	   L	         -	-0.567		  9	   17/20	L                 
 784	   G	         -	-0.567		  9	   17/20	G                 
 785	   C	         -	-0.567		  9	   20/20	C                 
 786	   S	         -	-0.567		  9	   20/20	S                 
 787	   A	         -	-0.567		  9	   20/20	A                 
 788	   S	         -	-0.370		  8	   20/20	A,S               
 789	   N	         -	 0.028		  5	   20/20	A,E,N             
 790	   F	         -	-0.567		  9	   20/20	F                 
 791	   V	         -	-0.567		  9	   20/20	V                 
 792	   F	         -	-0.567		  9	   20/20	F                 
 793	   A	         -	-0.368		  8	   20/20	A,S               
 794	   R	         -	-0.567		  9	   20/20	R                 
 795	   T	         -	-0.567		  9	   20/20	T                 
 796	   M	         -	-0.006		  5	   20/20	K,M               
 797	   P	         -	-0.214		  7	   20/20	A,P               
 798	   A	         -	-0.359		  8	   20/20	A,S               
 799	   E	         -	 0.481		  1	   19/20	A,D,E             
 800	   G	         -	-0.089		  6	   19/20	G,K               
 801	   A	         -	-0.567		  9	   19/20	A                 
 802	   D	         -	-0.567		  9	   19/20	D                 
 803	   D	         -	 0.019		  5	   19/20	D,N               
 804	   I	         -	-0.567		  9	   19/20	I                 
 805	   P	         -	-0.567		  9	   19/20	P                 
 806	   G	         -	-0.567		  9	   19/20	G                 
 807	   P	         -	 0.996		  1	   19/20	I,P,Q,S,T         
 808	   V	         -	-0.567		  9	   19/20	V                 
 809	   T	         -	 0.266		  3	   19/20	A,L,N,T           
 810	   W	         -	 1.677		  1	   19/20	Q,T,W             
 811	   E	         -	-0.281		  7	   19/20	E,K               
 812	   P	         -	 9.392		  1	   19/20	A,E,G,P,Q,S       
 813	   R	         -	 1.023		  1	   19/20	E,H,K,Q,R         
 814	   P	         -	 0.659		  1	   18/20	D,E,G,P           
 815	   E	         -	 0.461		  1	   19/20	D,E               
 816	   N	         -	 0.693		  1	   19/20	G,N,S,W           
 817	   S	         -	 0.599		  1	   17/20	I,S,T,V           
 818	   I	         -	-0.063		  5	   19/20	I,V               
 819	   F	         -	 1.432		  1	   19/20	F,H,L,Y           
 820	   L	         -	-0.567		  9	   19/20	L                 
 821	   K	         -	 0.475		  1	   19/20	G,K,R             
 822	   W	         -	-0.567		  9	   19/20	W                 
 823	   P	         -	-0.214		  7	   19/20	L,P               
 824	   E	         -	-0.567		  9	   19/20	E                 
 825	   P	         -	-0.567		  9	   19/20	P                 
 826	   E	         -	 3.342		  1	   19/20	D,E,L,P,T         
 827	   N	         -	 0.415		  2	   19/20	H,K,N,R           
 828	   P	         -	-0.567		  9	   19/20	P                 
 829	   N	         -	-0.567		  9	   19/20	N                 
 830	   G	         -	-0.171		  6	   19/20	G,R               
 831	   L	         -	-0.567		  9	   19/20	L                 
 832	   I	         -	-0.359		  8	   19/20	I,V               
 833	   L	         -	-0.182		  6	   19/20	L,M               
 834	   M	         -	-0.342		  8	   19/20	L,M               
 835	   Y	         -	-0.567		  9	   19/20	Y                 
 836	   E	         -	-0.567		  9	   19/20	E                 
 837	   I	         -	-0.567		  9	   19/20	I                 
 838	   K	         -	 0.076		  4	   19/20	E,K,Q             
 839	   Y	         -	-0.140		  6	   19/20	F,Y               
 840	   G	         -	 0.544		  1	   19/20	G,K,R             
 841	   S	         -	 0.424		  2	   19/20	H,L,Q,S           
 842	   Q	         -	 1.313		  1	   19/20	A,G,H,L,Q         
 843	   V	         -	 2.096		  1	   18/20	A,G,I,N,T,V       
 844	   E	         -	-0.567		  9	   18/20	E                 
 845	   D	         -	 0.071		  4	   20/20	D,E,V             
 846	   Q	         -	 0.218		  3	   20/20	H,K,Q             
 847	   R	         -	-0.323		  8	   20/20	H,R               
 848	   E	         -	-0.291		  7	   20/20	E,V               
 849	   C	         -	-0.567		  9	   20/20	C                 
 850	   V	         -	-0.349		  8	   20/20	I,V               
 851	   S	         -	-0.567		  9	   20/20	S                 
 852	   R	         -	-0.306		  7	   20/20	G,R               
 853	   Q	         -	-0.567		  9	   20/20	Q                 
 854	   E	         -	 1.742		  1	   20/20	D,E,H,Q,T         
 855	   Y	         -	-0.567		  9	   20/20	Y                 
 856	   R	         -	 1.121		  1	   20/20	E,K,Q,R           
 857	   K	         -	 0.176		  4	   20/20	K,N,V             
 858	   Y	         -	 3.722		  1	   20/20	F,H,L,N,Q,Y       
 859	   G	         -	 0.137		  4	   20/20	G,K,R             
 860	   G	         -	-0.567		  9	   20/20	G                 
 861	   A	         -	 0.126		  4	   20/20	A,I,V             
 862	   K	         -	 0.109		  4	   20/20	K,Q,R             
 863	   L	         -	-0.567		  9	   20/20	L                 
 864	   N	         -	 0.699		  1	   20/20	N,S,T,V           
 865	   R	         -	 0.078		  4	   20/20	H,N,R             
 866	   L	         -	-0.567		  9	   20/20	L                 
 867	   N	         -	 0.755		  1	   20/20	A,G,N,P,S         
 868	   P	         -	-0.221		  7	   20/20	P,S               
 869	   G	         -	-0.567		  9	   20/20	G                 
 870	   N	         -	-0.364		  8	   20/20	H,N               
 871	   Y	         -	-0.567		  9	   20/20	Y                 
 872	   T	         -	-0.387		  8	   20/20	S,T               
 873	   A	         -	-0.317		  8	   20/20	A,V               
 874	   R	         -	-0.307		  7	   20/20	Q,R               
 875	   I	         -	-0.358		  8	   20/20	I,V               
 876	   Q	         -	-0.307		  7	   20/20	Q,R               
 877	   A	         -	-0.567		  9	   20/20	A                 
 878	   T	         -	-0.369		  8	   20/20	I,T               
 879	   S	         -	-0.567		  9	   20/20	S                 
 880	   L	         -	-0.567		  9	   20/20	L                 
 881	   S	         -	 0.001		  5	   20/20	A,S,Y             
 882	   G	         -	-0.567		  9	   20/20	G                 
 883	   N	         -	-0.567		  9	   20/20	N                 
 884	   G	         -	-0.567		  9	   20/20	G                 
 885	   S	         -	-0.567		  9	   20/20	S                 
 886	   W	         -	-0.567		  9	   20/20	W                 
 887	   T	         -	-0.567		  9	   20/20	T                 
 888	   D	         -	 0.587		  1	   20/20	D,E,N             
 889	   P	         -	 0.390		  2	   20/20	A,M,P             
 890	   V	         -	-0.355		  8	   20/20	I,V               
 891	   F	         -	 0.761		  1	   20/20	A,D,F,S           
 892	   F	         -	-0.162		  6	   20/20	F,L               
 893	   Y	         -	 0.368		  2	   20/20	C,S,Y             
 894	   V	         -	-0.567		  9	   20/20	V                 
 895	   Q	         -	 2.976		  1	   20/20	A,H,K,P,Q         
 896	   A	         -	 1.549		  1	   20/20	A,E,L,P,Q,T       
 897	   K	         -	 1.169		  1	   19/20	E,K,L,P           
 898	   T	         -	 2.690		  1	   19/20	E,I,K,P,R,S,T     
 899	   G	         -	 5.914		  1	   20/20	D,G,N,P,R,S,T,V   
 900	   Y	         -	-0.013		  5	   20/20	R,Y               
 901	   E	         -	 0.742		  1	   20/20	D,E,N             
 902	   N	         -	-0.267		  7	   20/20	N,P               
 903	   F	         -	 1.202		  1	   20/20	A,F,I,V,Y         
 904	   I	         -	 0.990		  1	   20/20	I,L,M             
 905	   H	         -	 0.349		  2	   20/20	F,H,Q,Y           


 *Below the confidence cut-off - The calculations for this site were performed on less than 6 non-gaped homologue sequences. 
