# Supplementary material for: A Comparative Structural Bioinformatics Analysis of the Insulin Receptor Family Ectodomain Based on Phylogenetic Information
Source: PLoS One. 2008 Nov 7;3(11):e3667. doi: 10.1371/journal.pone.0003667 (PMC2577065; doi:10.1371/journal.pone.0003667)
Supplement: Supplementary File S5 — Zip file containing Evolutionary Trace results for the IR (0.75 MB ZIP) [file pone.0003667.s005.zip]

Archive with 24 entries (24 files):
- EvTraceINSR/2dtgE.dnd
- EvTraceINSR/2dtgE.etvx
- EvTraceINSR/2dtgE.fragments
- EvTraceINSR/2dtgE.identicals
- EvTraceINSR/2dtgE.input
- EvTraceINSR/2dtgE.input_with_fragments
- EvTraceINSR/2dtgE.input_with_identicals
- EvTraceINSR/2dtgE.msf
- EvTraceINSR/2dtgE.msf_with_fragments
- EvTraceINSR/ET_2dtgE.cluster_report.summary
- EvTraceINSR/ET_2dtgE.clusters
- EvTraceINSR/ET_2dtgE.groups
- EvTraceINSR/ET_2dtgE.linear_pattern
- EvTraceINSR/ET_2dtgE.nhx
- EvTraceINSR/ET_2dtgE.pss.nhx
- EvTraceINSR/ET_2dtgE.ranks
- EvTraceINSR/ET_2dtgE.ranks_sorted
- EvTraceINSR/ET_2dtgE_profile_plot.ps
- EvTraceINSR/gnuscript
- EvTraceINSR/log
- EvTraceINSR/pdb2dtg.ent
- EvTraceINSR/query_2dtgE.fasta
- EvTraceINSR/query_2dtgE.pdb
- EvTraceINSR/stat_signf
