# Supplementary material for: A Comparative Structural Bioinformatics Analysis of the Insulin Receptor Family Ectodomain Based on Phylogenetic Information
Source: PLoS One. 2008 Nov 7;3(11):e3667. doi: 10.1371/journal.pone.0003667 (PMC2577065; doi:10.1371/journal.pone.0003667)
Supplement: Supplementary File S5 — Zip file containing Evolutionary Trace results for the IR (0.75 MB ZIP) [file pone.0003667.s005.zip › EvTraceINSR/2dtgE.dnd]

(
(
(
2DTG:0.11878,
PanTro_INSR:0.03661)
:0.00857,
(
MusMus_INSR:0.02150,
RatNor_INSR:0.01550)
:0.02314)
:0.00150,
(
BosTau_INSR:0.07706,
(
CanFam_INSR:0.02346,
EquCab_INSR:0.02411)
:0.00222)
:0.01020,
(
(
(
(
(
(
EchTel_INSR:0.10865,
(
CavPor_INSR:0.28135,
FelCat_INSR:0.21653)
:0.03881)
:0.01203,
MyoLuc_INSR:0.18987)
:0.00194,
(
MonDom_INSR:0.09030,
(
(
(
(
DanRer_INSRa:0.13581,
DanRer_INSRb:0.18238)
:0.00515,
GasAcu_INSR:0.17879)
:0.07158,
XenLae_INSR:0.18424)
:0.03430,
GalGal_INSR:0.10114)
:0.00609)
:0.03608)
:0.00370,
OchPri_INSR:0.13993)
:0.00788,
MicMur_INSR:0.17703)
:0.00349,
OryCun_INSR:0.04776)
:0.00084);
