# Supplementary material for: A Comparative Structural Bioinformatics Analysis of the Insulin Receptor Family Ectodomain Based on Phylogenetic Information
Source: PLoS One. 2008 Nov 7;3(11):e3667. doi: 10.1371/journal.pone.0003667 (PMC2577065; doi:10.1371/journal.pone.0003667)
Supplement: Supplementary File S5 — Zip file containing Evolutionary Trace results for the IR (0.75 MB ZIP) [file pone.0003667.s005.zip › EvTraceINSR/2dtgE.etvx]

2dtgE
~pdb
ATOM   6646  N   PRO E   4      44.920 115.678  19.892  1.00185.54           N  
ATOM   6647  CA  PRO E   4      44.649 114.253  20.004  1.00185.65           C  
ATOM   6648  C   PRO E   4      45.663 113.362  19.279  1.00192.68           C  
ATOM   6649  O   PRO E   4      45.451 112.961  18.125  1.00187.92           O  
ATOM   6650  CB  PRO E   4      43.261 114.124  19.382  1.00185.98           C  
ATOM   6651  CG  PRO E   4      42.583 115.443  19.754  1.00188.82           C  
ATOM   6652  CD  PRO E   4      43.680 116.473  19.983  1.00184.44           C  
ATOM   6653  N   GLY E   5      46.743 113.030  19.987  1.00193.68           N  
ATOM   6654  CA  GLY E   5      47.796 112.158  19.468  1.00192.88           C  
ATOM   6655  C   GLY E   5      47.621 110.725  19.990  1.00195.21           C  
ATOM   6656  O   GLY E   5      47.974 109.766  19.301  1.00198.90           O  
ATOM   6657  N   GLU E   6      47.067 110.595  21.199  1.00184.75           N  
ATOM   6658  CA  GLU E   6      46.812 109.292  21.819  1.00180.04           C  
ATOM   6659  C   GLU E   6      45.444 109.269  22.518  1.00180.77           C  
ATOM   6660  O   GLU E   6      44.972 110.295  23.013  1.00183.68           O  
ATOM   6661  CB  GLU E   6      47.921 108.948  22.810  1.00179.96           C  
ATOM   6662  CG  GLU E   6      47.711 107.634  23.551  1.00186.90           C  
ATOM   6663  CD  GLU E   6      47.276 106.493  22.643  1.00197.56           C  
ATOM   6664  OE1 GLU E   6      47.449 106.601  21.409  1.00196.58           O  
ATOM   6665  OE2 GLU E   6      46.768 105.484  23.173  1.00178.12           O  
ATOM   6666  N   VAL E   7      44.805 108.102  22.554  1.00170.02           N  
ATOM   6667  CA  VAL E   7      43.483 107.984  23.168  1.00165.21           C  
ATOM   6668  C   VAL E   7      43.352 106.793  24.112  1.00172.08           C  
ATOM   6669  O   VAL E   7      43.891 105.724  23.849  1.00169.70           O  
ATOM   6670  CB  VAL E   7      42.388 107.891  22.104  1.00164.15           C  
ATOM   6671  CG1 VAL E   7      42.010 106.447  21.861  1.00162.88           C  
ATOM   6672  CG2 VAL E   7      41.190 108.697  22.516  1.00163.63           C  
ATOM   6673  N   CYS E   8      42.612 106.982  25.203  1.00175.09           N  
ATOM   6674  CA  CYS E   8      42.392 105.910  26.174  1.00177.83           C  
ATOM   6675  C   CYS E   8      40.939 105.754  26.584  1.00175.89           C  
ATOM   6676  O   CYS E   8      40.116 106.647  26.389  1.00170.80           O  
ATOM   6677  CB  CYS E   8      43.244 106.103  27.421  1.00181.25           C  
ATOM   6678  SG  CYS E   8      45.000 106.374  27.075  1.00187.65           S  
ATOM   6679  N   PRO E   9      40.649 104.615  27.194  1.00173.64           N  
ATOM   6680  CA  PRO E   9      39.301 104.300  27.651  1.00174.46           C  
ATOM   6681  C   PRO E   9      39.143 104.781  29.074  1.00176.85           C  
ATOM   6682  O   PRO E   9      40.140 105.016  29.746  1.00177.44           O  
ATOM   6683  CB  PRO E   9      39.268 102.766  27.620  1.00177.20           C  
ATOM   6684  CG  PRO E   9      40.514 102.354  26.836  1.00181.70           C  
ATOM   6685  CD  PRO E   9      41.498 103.422  27.103  1.00174.75           C  
ATOM   6686  N   GLY E  10      37.892 104.902  29.522  1.00172.44           N  
ATOM   6687  CA  GLY E  10      37.573 105.361  30.875  1.00172.76           C  
ATOM   6688  C   GLY E  10      38.484 104.704  31.912  1.00177.39           C  
ATOM   6689  O   GLY E  10      39.104 103.673  31.634  1.00181.58           O  
ATOM   6690  N   MET E  11      38.597 105.317  33.089  1.00165.94           N  
ATOM   6691  CA  MET E  11      39.469 104.783  34.127  1.00160.50           C  
ATOM   6692  C   MET E  11      39.033 105.145  35.536  1.00166.43           C  
ATOM   6693  O   MET E  11      38.567 106.259  35.794  1.00164.64           O  
ATOM   6694  CB  MET E  11      40.895 105.254  33.906  1.00161.05           C  
ATOM   6695  CG  MET E  11      41.930 104.327  34.456  1.00165.42           C  
ATOM   6696  SD  MET E  11      43.377 104.333  33.416  1.00172.66           S  
ATOM   6697  CE  MET E  11      42.607 104.163  31.752  1.00169.06           C  
ATOM   6698  N   ASP E  12      39.228 104.207  36.454  1.00166.99           N  
ATOM   6699  CA  ASP E  12      38.889 104.417  37.854  1.00168.96           C  
ATOM   6700  C   ASP E  12      40.087 104.064  38.728  1.00173.72           C  
ATOM   6701  O   ASP E  12      40.517 102.909  38.764  1.00176.75           O  
ATOM   6702  CB  ASP E  12      37.686 103.559  38.248  1.00172.29           C  
ATOM   6703  CG  ASP E  12      36.408 104.369  38.369  1.00197.13           C  
ATOM   6704  OD1 ASP E  12      35.690 104.202  39.376  1.00201.16           O  
ATOM   6705  OD2 ASP E  12      36.122 105.170  37.454  1.00208.85           O  
ATOM   6706  N   ILE E  13      40.634 105.063  39.415  1.00166.11           N  
ATOM   6707  CA  ILE E  13      41.789 104.847  40.283  1.00164.76           C  
ATOM   6708  C   ILE E  13      41.440 105.073  41.753  1.00175.01           C  
ATOM   6709  O   ILE E  13      40.865 106.104  42.117  1.00176.56           O  
ATOM   6710  CB  ILE E  13      42.968 105.752  39.893  1.00164.49           C  
ATOM   6711  CG1 ILE E  13      42.700 106.429  38.550  1.00160.57           C  
ATOM   6712  CG2 ILE E  13      44.249 104.945  39.836  1.00165.01           C  
ATOM   6713  CD1 ILE E  13      42.909 105.513  37.385  1.00151.88           C  
ATOM   6714  N   ARG E  14      41.783 104.103  42.597  1.00171.17           N  
ATOM   6715  CA  ARG E  14      41.491 104.190  44.026  1.00169.98           C  
ATOM   6716  C   ARG E  14      42.566 103.479  44.834  1.00173.32           C  
ATOM   6717  O   ARG E  14      43.035 102.415  44.440  1.00173.05           O  
ATOM   6718  CB  ARG E  14      40.113 103.593  44.330  1.00169.28           C  
ATOM   6719  CG  ARG E  14      40.022 102.078  44.138  1.00175.86           C  
ATOM   6720  CD  ARG E  14      39.044 101.693  43.021  1.00167.82           C  
ATOM   6721  NE  ARG E  14      37.669 102.102  43.311  1.00173.22           N  
ATOM   6722  CZ  ARG E  14      36.610 101.721  42.599  1.00185.49           C  
ATOM   6723  NH1 ARG E  14      35.384 102.144  42.927  1.00115.68           N  
ATOM   6724  NH2 ARG E  14      36.774 100.914  41.554  1.00200.09           N  
ATOM   6725  N   ASN E  15      42.953 104.081  45.957  1.00170.19           N  
ATOM   6726  CA  ASN E  15      43.993 103.528  46.832  1.00169.24           C  
ATOM   6727  C   ASN E  15      45.385 103.795  46.261  1.00166.39           C  
ATOM   6728  O   ASN E  15      45.776 104.950  46.111  1.00168.65           O  
ATOM   6729  CB  ASN E  15      43.763 102.037  47.082  1.00173.27           C  
ATOM   6730  CG  ASN E  15      42.313 101.724  47.417  1.00195.23           C  
ATOM   6731  OD1 ASN E  15      41.656 100.938  46.724  1.00173.69           O  
ATOM   6732  ND2 ASN E  15      41.793 102.372  48.462  1.00183.45           N  
ATOM   6733  N   ASN E  16      46.126 102.739  45.943  1.00155.36           N  
ATOM   6734  CA  ASN E  16      47.445 102.893  45.336  1.00156.15           C  
ATOM   6735  C   ASN E  16      47.308 103.830  44.117  1.00161.10           C  
ATOM   6736  O   ASN E  16      46.347 103.729  43.353  1.00161.42           O  
ATOM   6737  CB  ASN E  16      47.976 101.521  44.873  1.00166.22           C  
ATOM   6738  CG  ASN E  16      49.024 100.933  45.823  1.00186.83           C  
ATOM   6739  OD1 ASN E  16      49.222 101.436  46.930  1.00209.89           O  
ATOM   6740  ND2 ASN E  16      49.688  99.835  45.394  1.00124.22           N  
ATOM   6741  N   LEU E  17      48.237 104.771  43.967  1.00157.26           N  
ATOM   6742  CA  LEU E  17      48.209 105.701  42.833  1.00155.24           C  
ATOM   6743  C   LEU E  17      48.934 105.048  41.656  1.00160.44           C  
ATOM   6744  O   LEU E  17      49.059 105.625  40.574  1.00159.34           O  
ATOM   6745  CB  LEU E  17      48.886 107.035  43.201  1.00152.57           C  
ATOM   6746  CG  LEU E  17      48.012 108.299  43.254  1.00150.08           C  
ATOM   6747  CD1 LEU E  17      48.174 109.017  44.571  1.00147.09           C  
ATOM   6748  CD2 LEU E  17      48.303 109.248  42.106  1.00143.83           C  
ATOM   6749  N   THR E  18      49.398 103.827  41.893  1.00158.41           N  
ATOM   6750  CA  THR E  18      50.122 103.043  40.908  1.00161.14           C  
ATOM   6751  C   THR E  18      49.519 103.097  39.501  1.00171.32           C  
ATOM   6752  O   THR E  18      50.239 103.234  38.504  1.00172.70           O  
ATOM   6753  CB  THR E  18      50.169 101.563  41.340  1.00163.49           C  
ATOM   6754  OG1 THR E  18      48.865 101.156  41.793  1.00144.95           O  
ATOM   6755  CG2 THR E  18      51.183 101.361  42.464  1.00159.84           C  
ATOM   6756  N   ARG E  19      48.202 102.951  39.422  1.00168.57           N  
ATOM   6757  CA  ARG E  19      47.527 102.906  38.133  1.00169.87           C  
ATOM   6758  C   ARG E  19      47.482 104.228  37.372  1.00170.10           C  
ATOM   6759  O   ARG E  19      47.440 104.238  36.140  1.00170.41           O  
ATOM   6760  CB  ARG E  19      46.122 102.312  38.279  1.00178.00           C  
ATOM   6761  CG  ARG E  19      46.092 100.785  38.302  1.00194.81           C  
ATOM   6762  CD  ARG E  19      45.147 100.232  37.245  1.00199.52           C  
ATOM   6763  NE  ARG E  19      43.810 100.808  37.361  1.00208.87           N  
ATOM   6764  CZ  ARG E  19      42.720 100.284  36.811  1.00226.80           C  
ATOM   6765  NH1 ARG E  19      42.807  99.169  36.098  1.00234.39           N  
ATOM   6766  NH2 ARG E  19      41.543 100.881  36.964  1.00193.15           N  
ATOM   6767  N   LEU E  20      47.479 105.336  38.103  1.00162.61           N  
ATOM   6768  CA  LEU E  20      47.406 106.658  37.483  1.00161.86           C  
ATOM   6769  C   LEU E  20      48.429 106.799  36.363  1.00170.13           C  
ATOM   6770  O   LEU E  20      48.129 107.325  35.292  1.00165.37           O  
ATOM   6771  CB  LEU E  20      47.604 107.753  38.537  1.00160.76           C  
ATOM   6772  CG  LEU E  20      46.951 109.118  38.292  1.00162.64           C  
ATOM   6773  CD1 LEU E  20      45.429 109.017  38.247  1.00161.86           C  
ATOM   6774  CD2 LEU E  20      47.397 110.109  39.357  1.00162.01           C  
ATOM   6775  N   HIS E  21      49.625 106.271  36.600  1.00176.30           N  
ATOM   6776  CA  HIS E  21      50.708 106.336  35.625  1.00180.48           C  
ATOM   6777  C   HIS E  21      50.400 105.505  34.385  1.00175.98           C  
ATOM   6778  O   HIS E  21      51.305 105.069  33.679  1.00173.08           O  
ATOM   6779  CB  HIS E  21      52.035 105.884  36.266  1.00186.60           C  
ATOM   6780  CG  HIS E  21      52.537 106.809  37.338  1.00195.55           C  
ATOM   6781  ND1 HIS E  21      52.972 108.093  37.072  1.00200.24           N  
ATOM   6782  CD2 HIS E  21      52.678 106.634  38.675  1.00200.70           C  
ATOM   6783  CE1 HIS E  21      53.352 108.669  38.199  1.00200.76           C  
ATOM   6784  NE2 HIS E  21      53.189 107.803  39.186  1.00201.04           N  
ATOM   6785  N   GLU E  22      49.113 105.302  34.125  1.00170.33           N  
ATOM   6786  CA  GLU E  22      48.667 104.529  32.972  1.00170.18           C  
ATOM   6787  C   GLU E  22      48.183 105.460  31.864  1.00170.12           C  
ATOM   6788  O   GLU E  22      47.881 105.030  30.747  1.00166.48           O  
ATOM   6789  CB  GLU E  22      47.541 103.566  33.379  1.00172.09           C  
ATOM   6790  CG  GLU E  22      48.027 102.246  33.981  1.00190.71           C  
ATOM   6791  CD  GLU E  22      47.062 101.092  33.740  1.00214.02           C  
ATOM   6792  OE1 GLU E  22      47.466  99.924  33.942  1.00216.42           O  
ATOM   6793  OE2 GLU E  22      45.899 101.349  33.361  1.00197.70           O  
ATOM   6794  N   LEU E  23      48.098 106.743  32.184  1.00167.82           N  
ATOM   6795  CA  LEU E  23      47.638 107.735  31.225  1.00167.99           C  
ATOM   6796  C   LEU E  23      48.817 108.566  30.742  1.00178.23           C  
ATOM   6797  O   LEU E  23      48.645 109.577  30.056  1.00174.63           O  
ATOM   6798  CB  LEU E  23      46.571 108.632  31.863  1.00167.02           C  
ATOM   6799  CG  LEU E  23      45.491 107.910  32.679  1.00168.92           C  
ATOM   6800  CD1 LEU E  23      44.383 108.852  33.133  1.00165.17           C  
ATOM   6801  CD2 LEU E  23      44.915 106.761  31.875  1.00174.46           C  
ATOM   6802  N   GLU E  24      50.017 108.133  31.119  1.00184.57           N  
ATOM   6803  CA  GLU E  24      51.243 108.826  30.736  1.00188.49           C  
ATOM   6804  C   GLU E  24      51.255 109.097  29.237  1.00190.51           C  
ATOM   6805  O   GLU E  24      50.868 110.180  28.793  1.00188.58           O  
ATOM   6806  CB  GLU E  24      52.474 108.001  31.143  1.00191.58           C  
ATOM   6807  CG  GLU E  24      53.813 108.649  30.787  1.00218.01           C  
ATOM   6808  CD  GLU E  24      55.004 107.886  31.351  1.00255.16           C  
ATOM   6809  OE1 GLU E  24      54.939 107.459  32.524  1.00251.10           O  
ATOM   6810  OE2 GLU E  24      56.012 107.727  30.622  1.00251.52           O  
ATOM   6811  N   ASN E  25      51.671 108.094  28.468  1.00186.69           N  
ATOM   6812  CA  ASN E  25      51.721 108.189  27.014  1.00185.13           C  
ATOM   6813  C   ASN E  25      50.377 108.723  26.525  1.00182.74           C  
ATOM   6814  O   ASN E  25      50.291 109.378  25.487  1.00181.41           O  
ATOM   6815  CB  ASN E  25      51.963 106.795  26.393  1.00192.86           C  
ATOM   6816  CG  ASN E  25      53.282 106.152  26.848  1.00200.41           C  
ATOM   6817  OD1 ASN E  25      53.304 104.987  27.304  1.00151.67           O  
ATOM   6818  ND2 ASN E  25      54.391 106.858  26.630  1.00197.68           N  
ATOM   6819  N   CYS E  26      49.339 108.463  27.313  1.00178.85           N  
ATOM   6820  CA  CYS E  26      47.977 108.863  26.975  1.00180.70           C  
ATOM   6821  C   CYS E  26      47.767 110.342  26.684  1.00176.53           C  
ATOM   6822  O   CYS E  26      48.437 111.198  27.260  1.00179.34           O  
ATOM   6823  CB  CYS E  26      47.001 108.421  28.067  1.00183.39           C  
ATOM   6824  SG  CYS E  26      45.258 108.340  27.513  1.00188.04           S  
ATOM   6825  N   SER E  27      46.779 110.629  25.834  1.00163.08           N  
ATOM   6826  CA  SER E  27      46.418 112.000  25.496  1.00159.88           C  
ATOM   6827  C   SER E  27      44.966 112.287  25.835  1.00156.15           C  
ATOM   6828  O   SER E  27      44.674 113.211  26.590  1.00161.50           O  
ATOM   6829  CB  SER E  27      46.628 112.291  24.015  1.00161.51           C  
ATOM   6830  OG  SER E  27      45.592 113.154  23.538  1.00144.86           O  
ATOM   6831  N   VAL E  28      44.054 111.529  25.230  1.00140.55           N  
ATOM   6832  CA  VAL E  28      42.630 111.735  25.475  1.00134.21           C  
ATOM   6833  C   VAL E  28      41.917 110.544  26.090  1.00132.00           C  
ATOM   6834  O   VAL E  28      42.240 109.393  25.791  1.00128.67           O  
ATOM   6835  CB  VAL E  28      41.888 112.193  24.232  1.00132.99           C  
ATOM   6836  CG1 VAL E  28      40.483 111.629  24.237  1.00130.18           C  
ATOM   6837  CG2 VAL E  28      41.854 113.711  24.198  1.00133.03           C  
ATOM   6838  N   ILE E  29      40.948 110.839  26.959  1.00127.59           N  
ATOM   6839  CA  ILE E  29      40.173 109.807  27.646  1.00126.84           C  
ATOM   6840  C   ILE E  29      38.801 109.659  26.997  1.00129.72           C  
ATOM   6841  O   ILE E  29      37.982 110.598  27.033  1.00123.49           O  
ATOM   6842  CB  ILE E  29      39.998 110.115  29.160  1.00127.61           C  
ATOM   6843  CG1 ILE E  29      41.344 110.026  29.892  1.00126.00           C  
ATOM   6844  CG2 ILE E  29      38.995 109.158  29.796  1.00122.84           C  
ATOM   6845  CD1 ILE E  29      42.131 108.792  29.564  1.00119.35           C  
ATOM   6846  N   GLU E  30      38.568 108.486  26.396  1.00124.70           N  
ATOM   6847  CA  GLU E  30      37.314 108.188  25.713  1.00121.22           C  
ATOM   6848  C   GLU E  30      36.284 107.612  26.669  1.00134.81           C  
ATOM   6849  O   GLU E  30      35.732 106.549  26.427  1.00141.26           O  
ATOM   6850  CB  GLU E  30      37.550 107.226  24.545  1.00118.96           C  
ATOM   6851  CG  GLU E  30      36.955 107.714  23.233  1.00116.06           C  
ATOM   6852  CD  GLU E  30      36.966 106.663  22.134  1.00150.46           C  
ATOM   6853  OE1 GLU E  30      37.137 105.468  22.464  1.00177.11           O  
ATOM   6854  OE2 GLU E  30      36.762 107.035  20.947  1.00126.46           O  
ATOM   6855  N   GLY E  31      36.022 108.327  27.754  1.00132.70           N  
ATOM   6856  CA  GLY E  31      35.065 107.881  28.754  1.00133.53           C  
ATOM   6857  C   GLY E  31      35.133 108.815  29.951  1.00141.14           C  
ATOM   6858  O   GLY E  31      35.016 110.035  29.798  1.00140.96           O  
ATOM   6859  N   HIS E  32      35.352 108.249  31.137  1.00138.26           N  
ATOM   6860  CA  HIS E  32      35.453 109.056  32.351  1.00135.96           C  
ATOM   6861  C   HIS E  32      36.663 108.691  33.211  1.00126.19           C  
ATOM   6862  O   HIS E  32      37.082 107.540  33.260  1.00117.76           O  
ATOM   6863  CB  HIS E  32      34.147 108.992  33.174  1.00137.23           C  
ATOM   6864  CG  HIS E  32      33.977 107.720  33.942  1.00141.78           C  
ATOM   6865  ND1 HIS E  32      32.977 106.815  33.666  1.00144.45           N  
ATOM   6866  CD2 HIS E  32      34.673 107.207  34.984  1.00144.26           C  
ATOM   6867  CE1 HIS E  32      33.072 105.792  34.498  1.00143.94           C  
ATOM   6868  NE2 HIS E  32      34.091 106.006  35.309  1.00143.74           N  
ATOM   6869  N   LEU E  33      37.239 109.696  33.858  1.00123.03           N  
ATOM   6870  CA  LEU E  33      38.379 109.476  34.727  1.00124.82           C  
ATOM   6871  C   LEU E  33      37.915 109.626  36.163  1.00124.60           C  
ATOM   6872  O   LEU E  33      37.243 110.610  36.521  1.00119.42           O  
ATOM   6873  CB  LEU E  33      39.515 110.464  34.425  1.00126.69           C  
ATOM   6874  CG  LEU E  33      40.922 110.104  34.945  1.00131.99           C  
ATOM   6875  CD1 LEU E  33      41.620 111.332  35.493  1.00132.94           C  
ATOM   6876  CD2 LEU E  33      40.903 109.000  36.001  1.00132.37           C  
ATOM   6877  N   GLN E  34      38.251 108.638  36.979  1.00120.53           N  
ATOM   6878  CA  GLN E  34      37.855 108.651  38.368  1.00122.15           C  
ATOM   6879  C   GLN E  34      39.017 108.351  39.284  1.00127.26           C  
ATOM   6880  O   GLN E  34      39.545 107.234  39.282  1.00129.91           O  
ATOM   6881  CB  GLN E  34      36.746 107.629  38.610  1.00125.07           C  
ATOM   6882  CG  GLN E  34      35.380 108.246  38.847  1.00148.09           C  
ATOM   6883  CD  GLN E  34      34.410 107.271  39.457  1.00161.49           C  
ATOM   6884  OE1 GLN E  34      33.208 107.345  39.216  1.00145.19           O  
ATOM   6885  NE2 GLN E  34      34.929 106.357  40.268  1.00184.56           N  
ATOM   6886  N   ILE E  35      39.396 109.344  40.082  1.00119.53           N  
ATOM   6887  CA  ILE E  35      40.452 109.174  41.066  1.00119.14           C  
ATOM   6888  C   ILE E  35      39.833 109.413  42.438  1.00128.99           C  
ATOM   6889  O   ILE E  35      39.152 110.421  42.656  1.00124.87           O  
ATOM   6890  CB  ILE E  35      41.625 110.115  40.818  1.00121.94           C  
ATOM   6891  CG1 ILE E  35      42.029 110.078  39.338  1.00122.64           C  
ATOM   6892  CG2 ILE E  35      42.801 109.709  41.700  1.00123.46           C  
ATOM   6893  CD1 ILE E  35      42.823 111.298  38.875  1.00128.03           C  
ATOM   6894  N   LEU E  36      39.997 108.446  43.336  1.00135.96           N  
ATOM   6895  CA  LEU E  36      39.354 108.529  44.641  1.00140.23           C  
ATOM   6896  C   LEU E  36      39.857 107.502  45.660  1.00141.35           C  
ATOM   6897  O   LEU E  36      40.631 106.593  45.341  1.00139.05           O  
ATOM   6898  CB  LEU E  36      37.837 108.340  44.464  1.00142.71           C  
ATOM   6899  CG  LEU E  36      37.326 106.909  44.150  1.00147.61           C  
ATOM   6900  CD1 LEU E  36      36.056 106.905  43.305  1.00147.23           C  
ATOM   6901  CD2 LEU E  36      38.387 106.022  43.502  1.00144.98           C  
ATOM   6902  N   LEU E  37      39.347 107.628  46.880  1.00135.62           N  
ATOM   6903  CA  LEU E  37      39.656 106.708  47.954  1.00134.73           C  
ATOM   6904  C   LEU E  37      41.116 106.354  48.073  1.00137.70           C  
ATOM   6905  O   LEU E  37      41.476 105.178  48.169  1.00139.93           O  
ATOM   6906  CB  LEU E  37      38.817 105.446  47.852  1.00136.05           C  
ATOM   6907  CG  LEU E  37      37.463 105.556  48.544  1.00145.69           C  
ATOM   6908  CD1 LEU E  37      36.948 106.993  48.452  1.00147.47           C  
ATOM   6909  CD2 LEU E  37      36.452 104.564  47.966  1.00155.32           C  
ATOM   6910  N   MET E  38      41.953 107.380  48.105  1.00130.59           N  
ATOM   6911  CA  MET E  38      43.372 107.193  48.324  1.00130.40           C  
ATOM   6912  C   MET E  38      43.641 107.872  49.664  1.00138.50           C  
ATOM   6913  O   MET E  38      43.426 109.080  49.799  1.00142.85           O  
ATOM   6914  CB  MET E  38      44.175 107.851  47.208  1.00132.74           C  
ATOM   6915  CG  MET E  38      43.522 107.758  45.845  1.00138.44           C  
ATOM   6916  SD  MET E  38      44.670 108.077  44.476  1.00144.55           S  
ATOM   6917  CE  MET E  38      44.899 106.384  43.774  1.00138.77           C  
ATOM   6918  N   PHE E  39      44.007 107.089  50.681  1.00129.94           N  
ATOM   6919  CA  PHE E  39      44.250 107.653  52.001  1.00129.71           C  
ATOM   6920  C   PHE E  39      45.730 107.632  52.356  1.00146.23           C  
ATOM   6921  O   PHE E  39      46.227 108.527  53.041  1.00147.43           O  
ATOM   6922  CB  PHE E  39      43.437 106.932  53.057  1.00131.43           C  
ATOM   6923  CG  PHE E  39      41.994 106.740  52.694  1.00136.57           C  
ATOM   6924  CD1 PHE E  39      41.587 105.619  51.983  1.00145.62           C  
ATOM   6925  CD2 PHE E  39      41.035 107.657  53.097  1.00142.12           C  
ATOM   6926  CE1 PHE E  39      40.253 105.432  51.659  1.00148.55           C  
ATOM   6927  CE2 PHE E  39      39.694 107.475  52.783  1.00147.03           C  
ATOM   6928  CZ  PHE E  39      39.305 106.368  52.063  1.00147.08           C  
ATOM   6929  N   LYS E  40      46.434 106.618  51.868  1.00153.47           N  
ATOM   6930  CA  LYS E  40      47.873 106.502  52.090  1.00159.21           C  
ATOM   6931  C   LYS E  40      48.583 107.649  51.368  1.00167.23           C  
ATOM   6932  O   LYS E  40      49.602 108.169  51.830  1.00168.04           O  
ATOM   6933  CB  LYS E  40      48.386 105.166  51.541  1.00167.00           C  
ATOM   6934  CG  LYS E  40      47.743 103.937  52.186  1.00210.66           C  
ATOM   6935  CD  LYS E  40      48.745 102.793  52.338  1.00216.29           C  
ATOM   6936  CE  LYS E  40      49.395 102.445  51.010  1.00218.45           C  
ATOM   6937  NZ  LYS E  40      48.770 101.244  50.392  1.00228.05           N  
ATOM   6938  N   THR E  41      48.030 108.029  50.225  1.00164.16           N  
ATOM   6939  CA  THR E  41      48.566 109.113  49.423  1.00163.51           C  
ATOM   6940  C   THR E  41      48.864 110.346  50.266  1.00167.44           C  
ATOM   6941  O   THR E  41      48.116 110.678  51.188  1.00160.26           O  
ATOM   6942  CB  THR E  41      47.578 109.506  48.298  1.00170.29           C  
ATOM   6943  OG1 THR E  41      47.848 110.836  47.850  1.00165.92           O  
ATOM   6944  CG2 THR E  41      46.153 109.445  48.799  1.00172.04           C  
ATOM   6945  N   ARG E  42      49.958 111.021  49.928  1.00172.71           N  
ATOM   6946  CA  ARG E  42      50.377 112.246  50.605  1.00175.57           C  
ATOM   6947  C   ARG E  42      50.881 113.266  49.559  1.00178.18           C  
ATOM   6948  O   ARG E  42      51.208 112.891  48.422  1.00175.39           O  
ATOM   6949  CB  ARG E  42      51.470 111.932  51.638  1.00182.27           C  
ATOM   6950  CG  ARG E  42      50.948 111.354  52.948  1.00214.66           C  
ATOM   6951  CD  ARG E  42      49.756 112.162  53.480  1.00268.42           C  
ATOM   6952  NE  ARG E  42      49.515 111.939  54.908  1.00298.66           N  
ATOM   6953  CZ  ARG E  42      48.476 112.432  55.580  1.00309.84           C  
ATOM   6954  NH1 ARG E  42      47.568 113.170  54.955  1.00289.76           N  
ATOM   6955  NH2 ARG E  42      48.335 112.178  56.874  1.00294.77           N  
ATOM   6956  N   PRO E  43      50.908 114.550  49.925  1.00172.33           N  
ATOM   6957  CA  PRO E  43      51.360 115.590  48.998  1.00170.86           C  
ATOM   6958  C   PRO E  43      52.708 115.217  48.395  1.00174.25           C  
ATOM   6959  O   PRO E  43      52.892 115.249  47.178  1.00169.52           O  
ATOM   6960  CB  PRO E  43      51.517 116.819  49.900  1.00171.16           C  
ATOM   6961  CG  PRO E  43      51.713 116.267  51.262  1.00174.32           C  
ATOM   6962  CD  PRO E  43      50.851 115.046  51.311  1.00170.89           C  
ATOM   6963  N   GLU E  44      53.635 114.834  49.264  1.00175.04           N  
ATOM   6964  CA  GLU E  44      54.966 114.419  48.852  1.00177.66           C  
ATOM   6965  C   GLU E  44      54.911 113.401  47.710  1.00187.29           C  
ATOM   6966  O   GLU E  44      55.907 113.185  47.008  1.00190.09           O  
ATOM   6967  CB  GLU E  44      55.717 113.822  50.046  1.00179.15           C  
ATOM   6968  CG  GLU E  44      55.281 114.394  51.388  1.00198.03           C  
ATOM   6969  CD  GLU E  44      55.027 113.320  52.439  1.00224.18           C  
ATOM   6970  OE1 GLU E  44      54.155 112.452  52.211  1.00202.24           O  
ATOM   6971  OE2 GLU E  44      55.685 113.359  53.503  1.00222.22           O  
ATOM   6972  N   ASP E  45      53.746 112.777  47.531  1.00181.86           N  
ATOM   6973  CA  ASP E  45      53.565 111.772  46.483  1.00178.78           C  
ATOM   6974  C   ASP E  45      53.252 112.436  45.149  1.00178.20           C  
ATOM   6975  O   ASP E  45      53.583 111.909  44.081  1.00173.12           O  
ATOM   6976  CB  ASP E  45      52.421 110.812  46.845  1.00178.34           C  
ATOM   6977  CG  ASP E  45      52.538 110.256  48.254  1.00178.08           C  
ATOM   6978  OD1 ASP E  45      51.939 109.196  48.526  1.00171.42           O  
ATOM   6979  OD2 ASP E  45      53.191 110.893  49.103  1.00197.75           O  
ATOM   6980  N   PHE E  46      52.607 113.595  45.222  1.00175.95           N  
ATOM   6981  CA  PHE E  46      52.178 114.319  44.032  1.00177.01           C  
ATOM   6982  C   PHE E  46      53.218 115.235  43.378  1.00191.26           C  
ATOM   6983  O   PHE E  46      52.869 116.194  42.678  1.00190.39           O  
ATOM   6984  CB  PHE E  46      50.889 115.088  44.329  1.00175.35           C  
ATOM   6985  CG  PHE E  46      49.684 114.208  44.486  1.00171.05           C  
ATOM   6986  CD1 PHE E  46      48.684 114.536  45.379  1.00168.66           C  
ATOM   6987  CD2 PHE E  46      49.556 113.048  43.737  1.00169.27           C  
ATOM   6988  CE1 PHE E  46      47.586 113.728  45.523  1.00168.29           C  
ATOM   6989  CE2 PHE E  46      48.456 112.238  43.873  1.00169.82           C  
ATOM   6990  CZ  PHE E  46      47.470 112.577  44.767  1.00167.82           C  
ATOM   6991  N   ARG E  47      54.494 114.927  43.568  1.00194.42           N  
ATOM   6992  CA  ARG E  47      55.543 115.739  42.968  1.00196.71           C  
ATOM   6993  C   ARG E  47      55.578 115.548  41.450  1.00198.23           C  
ATOM   6994  O   ARG E  47      55.142 116.419  40.690  1.00190.90           O  
ATOM   6995  CB  ARG E  47      56.910 115.456  43.625  1.00207.17           C  
ATOM   6996  CG  ARG E  47      57.546 114.096  43.305  1.00235.48           C  
ATOM   6997  CD  ARG E  47      56.832 112.935  43.991  1.00251.91           C  
ATOM   6998  NE  ARG E  47      56.962 111.693  43.228  1.00253.03           N  
ATOM   6999  CZ  ARG E  47      57.966 110.831  43.362  1.00253.18           C  
ATOM   7000  NH1 ARG E  47      58.934 111.064  44.239  1.00247.73           N  
ATOM   7001  NH2 ARG E  47      57.996 109.730  42.625  1.00215.42           N  
ATOM   7002  N   ASP E  48      56.046 114.381  41.024  1.00201.39           N  
ATOM   7003  CA  ASP E  48      56.142 114.034  39.614  1.00203.14           C  
ATOM   7004  C   ASP E  48      54.765 114.101  38.965  1.00205.12           C  
ATOM   7005  O   ASP E  48      54.622 114.541  37.822  1.00203.95           O  
ATOM   7006  CB  ASP E  48      56.730 112.615  39.475  1.00205.69           C  
ATOM   7007  CG  ASP E  48      56.433 111.977  38.123  1.00218.72           C  
ATOM   7008  OD1 ASP E  48      57.388 111.775  37.346  1.00221.17           O  
ATOM   7009  OD2 ASP E  48      55.264 111.593  37.869  1.00220.26           O  
ATOM   7010  N   LEU E  49      53.757 113.658  39.708  1.00198.97           N  
ATOM   7011  CA  LEU E  49      52.396 113.607  39.202  1.00197.08           C  
ATOM   7012  C   LEU E  49      51.915 114.815  38.401  1.00199.00           C  
ATOM   7013  O   LEU E  49      51.444 115.816  38.955  1.00194.21           O  
ATOM   7014  CB  LEU E  49      51.406 113.203  40.291  1.00195.93           C  
ATOM   7015  CG  LEU E  49      51.314 111.688  40.482  1.00196.65           C  
ATOM   7016  CD1 LEU E  49      50.212 111.103  39.609  1.00194.84           C  
ATOM   7017  CD2 LEU E  49      52.651 111.052  40.143  1.00194.48           C  
ATOM   7018  N   SER E  50      52.025 114.683  37.081  1.00196.15           N  
ATOM   7019  CA  SER E  50      51.579 115.691  36.136  1.00194.64           C  
ATOM   7020  C   SER E  50      51.288 114.989  34.813  1.00192.30           C  
ATOM   7021  O   SER E  50      52.164 114.324  34.248  1.00190.42           O  
ATOM   7022  CB  SER E  50      52.652 116.761  35.934  1.00200.55           C  
ATOM   7023  OG  SER E  50      52.403 117.517  34.756  1.00207.81           O  
ATOM   7024  N   PHE E  51      50.048 115.111  34.346  1.00184.22           N  
ATOM   7025  CA  PHE E  51      49.627 114.492  33.091  1.00180.45           C  
ATOM   7026  C   PHE E  51      49.298 115.562  32.049  1.00172.55           C  
ATOM   7027  O   PHE E  51      48.126 115.864  31.789  1.00171.99           O  
ATOM   7028  CB  PHE E  51      48.425 113.582  33.328  1.00181.76           C  
ATOM   7029  CG  PHE E  51      48.715 112.427  34.240  1.00181.23           C  
ATOM   7030  CD1 PHE E  51      49.635 111.457  33.878  1.00181.77           C  
ATOM   7031  CD2 PHE E  51      48.079 112.316  35.462  1.00182.81           C  
ATOM   7032  CE1 PHE E  51      49.908 110.398  34.712  1.00182.04           C  
ATOM   7033  CE2 PHE E  51      48.349 111.256  36.302  1.00185.56           C  
ATOM   7034  CZ  PHE E  51      49.266 110.297  35.925  1.00182.82           C  
ATOM   7035  N   PRO E  52      50.347 116.141  31.472  1.00157.32           N  
ATOM   7036  CA  PRO E  52      50.205 117.204  30.498  1.00154.32           C  
ATOM   7037  C   PRO E  52      49.483 116.745  29.234  1.00155.72           C  
ATOM   7038  O   PRO E  52      48.606 117.449  28.719  1.00154.64           O  
ATOM   7039  CB  PRO E  52      51.656 117.551  30.175  1.00155.00           C  
ATOM   7040  CG  PRO E  52      52.419 116.258  30.398  1.00158.15           C  
ATOM   7041  CD  PRO E  52      51.552 115.334  31.217  1.00154.12           C  
ATOM   7042  N   LYS E  53      49.865 115.570  28.730  1.00146.35           N  
ATOM   7043  CA  LYS E  53      49.277 115.031  27.509  1.00140.08           C  
ATOM   7044  C   LYS E  53      47.753 115.058  27.521  1.00137.19           C  
ATOM   7045  O   LYS E  53      47.135 115.318  26.487  1.00134.81           O  
ATOM   7046  CB  LYS E  53      49.802 113.630  27.225  1.00141.14           C  
ATOM   7047  CG  LYS E  53      51.284 113.580  26.885  1.00165.32           C  
ATOM   7048  CD  LYS E  53      52.115 113.131  28.088  1.00199.97           C  
ATOM   7049  CE  LYS E  53      53.406 112.421  27.655  1.00205.06           C  
ATOM   7050  NZ  LYS E  53      54.180 111.834  28.814  1.00179.26           N  
ATOM   7051  N   LEU E  54      47.150 114.814  28.689  1.00131.56           N  
ATOM   7052  CA  LEU E  54      45.692 114.850  28.806  1.00130.94           C  
ATOM   7053  C   LEU E  54      45.140 116.259  28.597  1.00131.28           C  
ATOM   7054  O   LEU E  54      45.454 117.192  29.345  1.00130.18           O  
ATOM   7055  CB  LEU E  54      45.211 114.285  30.139  1.00131.62           C  
ATOM   7056  CG  LEU E  54      43.691 114.318  30.410  1.00137.57           C  
ATOM   7057  CD1 LEU E  54      42.841 114.532  29.151  1.00138.05           C  
ATOM   7058  CD2 LEU E  54      43.212 113.073  31.155  1.00137.35           C  
ATOM   7059  N   ILE E  55      44.261 116.377  27.609  1.00123.39           N  
ATOM   7060  CA  ILE E  55      43.673 117.645  27.230  1.00121.03           C  
ATOM   7061  C   ILE E  55      42.175 117.497  27.016  1.00134.14           C  
ATOM   7062  O   ILE E  55      41.452 118.493  26.892  1.00136.84           O  
ATOM   7063  CB  ILE E  55      44.272 118.135  25.893  1.00118.89           C  
ATOM   7064  CG1 ILE E  55      43.907 117.167  24.780  1.00119.11           C  
ATOM   7065  CG2 ILE E  55      45.771 118.198  25.975  1.00114.52           C  
ATOM   7066  CD1 ILE E  55      44.511 115.751  24.939  1.00117.06           C  
ATOM   7067  N   MET E  56      41.705 116.262  26.911  1.00133.33           N  
ATOM   7068  CA  MET E  56      40.292 116.061  26.661  1.00138.27           C  
ATOM   7069  C   MET E  56      39.697 114.773  27.184  1.00142.67           C  
ATOM   7070  O   MET E  56      40.237 113.682  26.970  1.00139.24           O  
ATOM   7071  CB  MET E  56      39.983 116.203  25.175  1.00144.07           C  
ATOM   7072  CG  MET E  56      38.682 116.938  24.901  1.00153.13           C  
ATOM   7073  SD  MET E  56      37.413 115.894  24.128  1.00162.25           S  
ATOM   7074  CE  MET E  56      35.937 116.942  24.362  1.00159.58           C  
ATOM   7075  N   ILE E  57      38.532 114.911  27.812  1.00140.11           N  
ATOM   7076  CA  ILE E  57      37.794 113.774  28.330  1.00137.68           C  
ATOM   7077  C   ILE E  57      36.390 113.797  27.751  1.00136.00           C  
ATOM   7078  O   ILE E  57      35.750 114.852  27.678  1.00124.58           O  
ATOM   7079  CB  ILE E  57      37.709 113.797  29.864  1.00139.87           C  
ATOM   7080  CG1 ILE E  57      39.038 113.342  30.477  1.00138.52           C  
ATOM   7081  CG2 ILE E  57      36.571 112.902  30.336  1.00139.71           C  
ATOM   7082  CD1 ILE E  57      39.330 113.930  31.840  1.00109.37           C  
ATOM   7083  N   THR E  58      35.927 112.628  27.326  1.00141.03           N  
ATOM   7084  CA  THR E  58      34.595 112.487  26.747  1.00144.23           C  
ATOM   7085  C   THR E  58      33.497 112.627  27.804  1.00152.49           C  
ATOM   7086  O   THR E  58      32.655 113.529  27.726  1.00148.26           O  
ATOM   7087  CB  THR E  58      34.444 111.131  25.997  1.00144.87           C  
ATOM   7088  OG1 THR E  58      34.052 110.097  26.912  1.00129.29           O  
ATOM   7089  CG2 THR E  58      35.759 110.736  25.344  1.00141.08           C  
ATOM   7090  N   ASP E  59      33.529 111.745  28.801  1.00153.57           N  
ATOM   7091  CA  ASP E  59      32.532 111.749  29.864  1.00154.33           C  
ATOM   7092  C   ASP E  59      32.793 112.760  30.977  1.00154.10           C  
ATOM   7093  O   ASP E  59      32.728 113.963  30.751  1.00156.09           O  
ATOM   7094  CB  ASP E  59      32.327 110.341  30.430  1.00158.85           C  
ATOM   7095  CG  ASP E  59      31.786 109.362  29.390  1.00191.80           C  
ATOM   7096  OD1 ASP E  59      31.169 108.343  29.780  1.00196.98           O  
ATOM   7097  OD2 ASP E  59      31.975 109.611  28.180  1.00200.75           O  
ATOM   7098  N   TYR E  60      33.078 112.273  32.179  1.00146.01           N  
ATOM   7099  CA  TYR E  60      33.276 113.154  33.332  1.00142.39           C  
ATOM   7100  C   TYR E  60      34.592 112.942  34.086  1.00138.06           C  
ATOM   7101  O   TYR E  60      35.315 111.963  33.870  1.00133.88           O  
ATOM   7102  CB  TYR E  60      32.113 112.959  34.307  1.00143.21           C  
ATOM   7103  CG  TYR E  60      31.993 111.531  34.824  1.00145.97           C  
ATOM   7104  CD1 TYR E  60      32.956 110.990  35.665  1.00147.74           C  
ATOM   7105  CD2 TYR E  60      30.934 110.722  34.451  1.00147.64           C  
ATOM   7106  CE1 TYR E  60      32.855 109.691  36.130  1.00146.64           C  
ATOM   7107  CE2 TYR E  60      30.825 109.420  34.916  1.00148.78           C  
ATOM   7108  CZ  TYR E  60      31.789 108.913  35.751  1.00152.84           C  
ATOM   7109  OH  TYR E  60      31.691 107.620  36.204  1.00155.01           O  
ATOM   7110  N   LEU E  61      34.873 113.847  35.018  1.00130.76           N  
ATOM   7111  CA  LEU E  61      36.056 113.718  35.857  1.00130.23           C  
ATOM   7112  C   LEU E  61      35.659 113.791  37.328  1.00143.57           C  
ATOM   7113  O   LEU E  61      35.400 114.882  37.849  1.00146.43           O  
ATOM   7114  CB  LEU E  61      37.071 114.806  35.552  1.00127.92           C  
ATOM   7115  CG  LEU E  61      38.399 114.552  36.266  1.00128.32           C  
ATOM   7116  CD1 LEU E  61      39.126 113.354  35.668  1.00124.43           C  
ATOM   7117  CD2 LEU E  61      39.263 115.776  36.262  1.00131.84           C  
ATOM   7118  N   LEU E  62      35.610 112.630  37.986  1.00139.23           N  
ATOM   7119  CA  LEU E  62      35.218 112.551  39.397  1.00137.43           C  
ATOM   7120  C   LEU E  62      36.420 112.387  40.323  1.00144.76           C  
ATOM   7121  O   LEU E  62      37.364 111.644  40.007  1.00144.78           O  
ATOM   7122  CB  LEU E  62      34.220 111.402  39.618  1.00134.76           C  
ATOM   7123  CG  LEU E  62      33.944 110.999  41.070  1.00132.82           C  
ATOM   7124  CD1 LEU E  62      32.488 111.160  41.392  1.00132.48           C  
ATOM   7125  CD2 LEU E  62      34.400 109.582  41.349  1.00118.88           C  
ATOM   7126  N   LEU E  63      36.367 113.060  41.478  1.00138.00           N  
ATOM   7127  CA  LEU E  63      37.446 112.990  42.459  1.00135.54           C  
ATOM   7128  C   LEU E  63      36.889 112.892  43.882  1.00148.09           C  
ATOM   7129  O   LEU E  63      36.412 113.888  44.422  1.00150.27           O  
ATOM   7130  CB  LEU E  63      38.324 114.238  42.339  1.00132.85           C  
ATOM   7131  CG  LEU E  63      39.687 114.146  41.639  1.00132.91           C  
ATOM   7132  CD1 LEU E  63      39.836 112.871  40.833  1.00132.52           C  
ATOM   7133  CD2 LEU E  63      39.937 115.364  40.763  1.00125.42           C  
ATOM   7134  N   PHE E  64      36.941 111.700  44.485  1.00148.89           N  
ATOM   7135  CA  PHE E  64      36.460 111.524  45.866  1.00151.47           C  
ATOM   7136  C   PHE E  64      37.649 111.695  46.793  1.00151.61           C  
ATOM   7137  O   PHE E  64      38.699 112.164  46.373  1.00154.35           O  
ATOM   7138  CB  PHE E  64      35.831 110.142  46.080  1.00156.03           C  
ATOM   7139  CG  PHE E  64      34.395 110.182  46.576  1.00161.56           C  
ATOM   7140  CD1 PHE E  64      33.335 110.422  45.685  1.00168.82           C  
ATOM   7141  CD2 PHE E  64      34.097 109.950  47.908  1.00163.29           C  
ATOM   7142  CE1 PHE E  64      32.003 110.455  46.121  1.00167.74           C  
ATOM   7143  CE2 PHE E  64      32.776 109.977  48.346  1.00168.87           C  
ATOM   7144  CZ  PHE E  64      31.725 110.231  47.443  1.00167.78           C  
ATOM   7145  N   ARG E  65      37.493 111.297  48.047  1.00142.91           N  
ATOM   7146  CA  ARG E  65      38.571 111.427  49.024  1.00140.46           C  
ATOM   7147  C   ARG E  65      39.962 110.968  48.564  1.00139.18           C  
ATOM   7148  O   ARG E  65      40.344 109.802  48.740  1.00133.08           O  
ATOM   7149  CB  ARG E  65      38.193 110.760  50.341  1.00138.14           C  
ATOM   7150  CG  ARG E  65      36.989 111.392  51.007  1.00128.23           C  
ATOM   7151  CD  ARG E  65      37.119 111.356  52.521  1.00106.77           C  
ATOM   7152  NE  ARG E  65      35.889 111.809  53.166  1.00106.71           N  
ATOM   7153  CZ  ARG E  65      35.685 111.817  54.483  1.00128.45           C  
ATOM   7154  NH1 ARG E  65      36.636 111.386  55.319  1.00112.62           N  
ATOM   7155  NH2 ARG E  65      34.527 112.261  54.965  1.00107.33           N  
ATOM   7156  N   VAL E  66      40.727 111.910  48.013  1.00136.89           N  
ATOM   7157  CA  VAL E  66      42.104 111.658  47.586  1.00135.14           C  
ATOM   7158  C   VAL E  66      43.063 112.527  48.419  1.00143.33           C  
ATOM   7159  O   VAL E  66      43.233 113.735  48.179  1.00140.35           O  
ATOM   7160  CB  VAL E  66      42.311 111.873  46.068  1.00132.34           C  
ATOM   7161  CG1 VAL E  66      43.776 111.977  45.745  1.00130.34           C  
ATOM   7162  CG2 VAL E  66      41.717 110.715  45.295  1.00130.85           C  
ATOM   7163  N   TYR E  67      43.639 111.900  49.442  1.00141.86           N  
ATOM   7164  CA  TYR E  67      44.516 112.571  50.388  1.00141.50           C  
ATOM   7165  C   TYR E  67      45.874 112.964  49.836  1.00152.35           C  
ATOM   7166  O   TYR E  67      46.526 112.175  49.154  1.00151.57           O  
ATOM   7167  CB  TYR E  67      44.652 111.727  51.665  1.00138.45           C  
ATOM   7168  CG  TYR E  67      43.325 111.546  52.353  1.00135.38           C  
ATOM   7169  CD1 TYR E  67      42.173 112.103  51.813  1.00136.57           C  
ATOM   7170  CD2 TYR E  67      43.214 110.835  53.534  1.00135.56           C  
ATOM   7171  CE1 TYR E  67      40.945 111.966  52.425  1.00135.09           C  
ATOM   7172  CE2 TYR E  67      41.978 110.689  54.162  1.00137.69           C  
ATOM   7173  CZ  TYR E  67      40.844 111.271  53.597  1.00139.58           C  
ATOM   7174  OH  TYR E  67      39.606 111.166  54.203  1.00129.78           O  
ATOM   7175  N   GLY E  68      46.286 114.197  50.135  1.00151.63           N  
ATOM   7176  CA  GLY E  68      47.584 114.708  49.714  1.00151.71           C  
ATOM   7177  C   GLY E  68      47.509 115.630  48.503  1.00156.06           C  
ATOM   7178  O   GLY E  68      48.437 116.408  48.245  1.00157.75           O  
ATOM   7179  N   LEU E  69      46.423 115.533  47.743  1.00148.33           N  
ATOM   7180  CA  LEU E  69      46.265 116.382  46.566  1.00146.18           C  
ATOM   7181  C   LEU E  69      45.687 117.730  46.982  1.00146.03           C  
ATOM   7182  O   LEU E  69      44.614 117.793  47.600  1.00144.33           O  
ATOM   7183  CB  LEU E  69      45.369 115.715  45.524  1.00145.25           C  
ATOM   7184  CG  LEU E  69      45.339 116.365  44.140  1.00146.08           C  
ATOM   7185  CD1 LEU E  69      44.652 115.466  43.149  1.00143.25           C  
ATOM   7186  CD2 LEU E  69      44.655 117.726  44.189  1.00149.20           C  
ATOM   7187  N   GLU E  70      46.407 118.804  46.655  1.00136.76           N  
ATOM   7188  CA  GLU E  70      45.975 120.144  47.030  1.00134.31           C  
ATOM   7189  C   GLU E  70      45.558 120.960  45.836  1.00127.44           C  
ATOM   7190  O   GLU E  70      45.057 122.069  46.002  1.00128.06           O  
ATOM   7191  CB  GLU E  70      47.090 120.893  47.762  1.00137.59           C  
ATOM   7192  CG  GLU E  70      47.397 120.395  49.167  1.00161.24           C  
ATOM   7193  CD  GLU E  70      48.849 120.621  49.556  1.00194.01           C  
ATOM   7194  OE1 GLU E  70      49.753 120.082  48.862  1.00205.81           O  
ATOM   7195  OE2 GLU E  70      49.085 121.357  50.539  1.00166.19           O  
ATOM   7196  N   SER E  71      45.820 120.451  44.635  1.00117.01           N  
ATOM   7197  CA  SER E  71      45.457 121.187  43.426  1.00116.56           C  
ATOM   7198  C   SER E  71      45.621 120.428  42.117  1.00124.73           C  
ATOM   7199  O   SER E  71      46.727 120.008  41.765  1.00127.63           O  
ATOM   7200  CB  SER E  71      46.208 122.509  43.358  1.00117.55           C  
ATOM   7201  OG  SER E  71      45.595 123.380  42.428  1.00121.86           O  
ATOM   7202  N   LEU E  72      44.524 120.319  41.371  1.00121.42           N  
ATOM   7203  CA  LEU E  72      44.517 119.632  40.083  1.00122.06           C  
ATOM   7204  C   LEU E  72      45.404 120.363  39.090  1.00130.58           C  
ATOM   7205  O   LEU E  72      45.787 119.816  38.058  1.00129.65           O  
ATOM   7206  CB  LEU E  72      43.091 119.552  39.540  1.00121.66           C  
ATOM   7207  CG  LEU E  72      42.280 118.355  40.042  1.00126.59           C  
ATOM   7208  CD1 LEU E  72      43.168 117.451  40.881  1.00129.48           C  
ATOM   7209  CD2 LEU E  72      41.027 118.780  40.829  1.00118.89           C  
ATOM   7210  N   LYS E  73      45.725 121.609  39.423  1.00130.73           N  
ATOM   7211  CA  LYS E  73      46.565 122.457  38.587  1.00130.44           C  
ATOM   7212  C   LYS E  73      47.806 121.738  38.065  1.00135.84           C  
ATOM   7213  O   LYS E  73      48.171 121.877  36.906  1.00134.65           O  
ATOM   7214  CB  LYS E  73      46.984 123.710  39.357  1.00132.29           C  
ATOM   7215  CG  LYS E  73      48.208 124.408  38.794  1.00161.24           C  
ATOM   7216  CD  LYS E  73      49.501 123.823  39.344  1.00180.35           C  
ATOM   7217  CE  LYS E  73      50.673 124.069  38.391  1.00202.91           C  
ATOM   7218  NZ  LYS E  73      50.579 123.269  37.126  1.00202.53           N  
ATOM   7219  N   ASP E  74      48.479 121.000  38.930  1.00138.39           N  
ATOM   7220  CA  ASP E  74      49.688 120.307  38.514  1.00144.85           C  
ATOM   7221  C   ASP E  74      49.370 118.983  37.816  1.00147.54           C  
ATOM   7222  O   ASP E  74      50.145 118.494  36.978  1.00144.59           O  
ATOM   7223  CB  ASP E  74      50.604 120.068  39.718  1.00152.41           C  
ATOM   7224  CG  ASP E  74      51.848 120.961  39.700  1.00196.37           C  
ATOM   7225  OD1 ASP E  74      52.262 121.431  40.786  1.00205.91           O  
ATOM   7226  OD2 ASP E  74      52.432 121.176  38.609  1.00201.86           O  
ATOM   7227  N   LEU E  75      48.216 118.416  38.152  1.00141.72           N  
ATOM   7228  CA  LEU E  75      47.800 117.129  37.606  1.00136.15           C  
ATOM   7229  C   LEU E  75      47.276 117.180  36.173  1.00146.29           C  
ATOM   7230  O   LEU E  75      47.679 116.382  35.326  1.00146.91           O  
ATOM   7231  CB  LEU E  75      46.756 116.483  38.520  1.00129.13           C  
ATOM   7232  CG  LEU E  75      46.829 114.968  38.515  1.00119.39           C  
ATOM   7233  CD1 LEU E  75      48.142 114.538  39.107  1.00113.42           C  
ATOM   7234  CD2 LEU E  75      45.663 114.408  39.247  1.00109.69           C  
ATOM   7235  N   PHE E  76      46.337 118.084  35.922  1.00144.53           N  
ATOM   7236  CA  PHE E  76      45.717 118.187  34.610  1.00146.31           C  
ATOM   7237  C   PHE E  76      45.809 119.601  34.063  1.00166.59           C  
ATOM   7238  O   PHE E  76      44.793 120.241  33.749  1.00168.67           O  
ATOM   7239  CB  PHE E  76      44.265 117.715  34.689  1.00145.18           C  
ATOM   7240  CG  PHE E  76      44.114 116.375  35.339  1.00143.11           C  
ATOM   7241  CD1 PHE E  76      43.195 116.181  36.352  1.00142.44           C  
ATOM   7242  CD2 PHE E  76      44.950 115.323  34.981  1.00142.42           C  
ATOM   7243  CE1 PHE E  76      43.078 114.949  36.969  1.00143.05           C  
ATOM   7244  CE2 PHE E  76      44.842 114.094  35.593  1.00143.56           C  
ATOM   7245  CZ  PHE E  76      43.907 113.906  36.593  1.00142.10           C  
ATOM   7246  N   PRO E  77      47.043 120.082  33.946  1.00170.79           N  
ATOM   7247  CA  PRO E  77      47.309 121.434  33.458  1.00170.24           C  
ATOM   7248  C   PRO E  77      46.828 121.648  32.032  1.00163.10           C  
ATOM   7249  O   PRO E  77      46.619 122.783  31.599  1.00162.77           O  
ATOM   7250  CB  PRO E  77      48.844 121.534  33.519  1.00172.93           C  
ATOM   7251  CG  PRO E  77      49.320 120.118  33.448  1.00178.12           C  
ATOM   7252  CD  PRO E  77      48.281 119.313  34.174  1.00172.84           C  
ATOM   7253  N   ASN E  78      46.652 120.557  31.298  1.00150.74           N  
ATOM   7254  CA  ASN E  78      46.260 120.669  29.910  1.00146.60           C  
ATOM   7255  C   ASN E  78      44.848 120.227  29.544  1.00135.69           C  
ATOM   7256  O   ASN E  78      44.419 120.389  28.406  1.00133.10           O  
ATOM   7257  CB  ASN E  78      47.324 120.072  28.992  1.00155.10           C  
ATOM   7258  CG  ASN E  78      48.479 121.034  28.740  1.00181.82           C  
ATOM   7259  OD1 ASN E  78      48.426 122.207  29.135  1.00150.24           O  
ATOM   7260  ND2 ASN E  78      49.523 120.548  28.070  1.00183.58           N  
ATOM   7261  N   LEU E  79      44.099 119.726  30.512  1.00125.41           N  
ATOM   7262  CA  LEU E  79      42.718 119.353  30.234  1.00124.39           C  
ATOM   7263  C   LEU E  79      41.994 120.618  29.768  1.00121.04           C  
ATOM   7264  O   LEU E  79      41.867 121.588  30.513  1.00117.26           O  
ATOM   7265  CB  LEU E  79      42.034 118.765  31.478  1.00125.42           C  
ATOM   7266  CG  LEU E  79      40.503 118.618  31.457  1.00128.71           C  
ATOM   7267  CD1 LEU E  79      40.034 117.998  30.151  1.00132.77           C  
ATOM   7268  CD2 LEU E  79      40.004 117.799  32.643  1.00116.63           C  
ATOM   7269  N   THR E  80      41.578 120.626  28.510  1.00116.61           N  
ATOM   7270  CA  THR E  80      40.919 121.789  27.947  1.00116.29           C  
ATOM   7271  C   THR E  80      39.418 121.613  27.780  1.00122.30           C  
ATOM   7272  O   THR E  80      38.665 122.593  27.875  1.00121.98           O  
ATOM   7273  CB  THR E  80      41.545 122.210  26.611  1.00124.31           C  
ATOM   7274  OG1 THR E  80      42.972 122.255  26.740  1.00115.97           O  
ATOM   7275  CG2 THR E  80      41.041 123.587  26.217  1.00128.04           C  
ATOM   7276  N   VAL E  81      38.979 120.376  27.535  1.00119.89           N  
ATOM   7277  CA  VAL E  81      37.550 120.115  27.371  1.00120.56           C  
ATOM   7278  C   VAL E  81      37.003 118.814  27.924  1.00127.42           C  
ATOM   7279  O   VAL E  81      37.600 117.740  27.772  1.00122.02           O  
ATOM   7280  CB  VAL E  81      37.102 120.211  25.925  1.00124.86           C  
ATOM   7281  CG1 VAL E  81      35.572 120.136  25.848  1.00122.74           C  
ATOM   7282  CG2 VAL E  81      37.631 121.468  25.302  1.00126.91           C  
ATOM   7283  N   ILE E  82      35.810 118.924  28.498  1.00130.10           N  
ATOM   7284  CA  ILE E  82      35.079 117.781  29.021  1.00132.25           C  
ATOM   7285  C   ILE E  82      33.706 117.851  28.377  1.00141.54           C  
ATOM   7286  O   ILE E  82      32.869 118.664  28.773  1.00140.39           O  
ATOM   7287  CB  ILE E  82      34.878 117.872  30.541  1.00135.30           C  
ATOM   7288  CG1 ILE E  82      36.011 118.655  31.194  1.00137.09           C  
ATOM   7289  CG2 ILE E  82      34.770 116.496  31.145  1.00135.68           C  
ATOM   7290  CD1 ILE E  82      36.057 118.488  32.687  1.00148.53           C  
ATOM   7291  N   ARG E  83      33.489 117.037  27.352  1.00141.67           N  
ATOM   7292  CA  ARG E  83      32.209 117.038  26.663  1.00141.17           C  
ATOM   7293  C   ARG E  83      31.121 116.398  27.512  1.00138.14           C  
ATOM   7294  O   ARG E  83      29.947 116.737  27.398  1.00133.50           O  
ATOM   7295  CB  ARG E  83      32.307 116.347  25.297  1.00148.84           C  
ATOM   7296  CG  ARG E  83      33.457 115.372  25.148  1.00157.23           C  
ATOM   7297  CD  ARG E  83      33.716 115.057  23.678  1.00162.23           C  
ATOM   7298  NE  ARG E  83      32.716 115.636  22.780  1.00168.38           N  
ATOM   7299  CZ  ARG E  83      32.963 116.609  21.902  1.00190.39           C  
ATOM   7300  NH1 ARG E  83      34.179 117.146  21.808  1.00152.66           N  
ATOM   7301  NH2 ARG E  83      31.987 117.063  21.118  1.00192.38           N  
ATOM   7302  N   GLY E  84      31.517 115.476  28.376  1.00136.73           N  
ATOM   7303  CA  GLY E  84      30.556 114.812  29.245  1.00139.51           C  
ATOM   7304  C   GLY E  84      29.468 114.157  28.419  1.00150.54           C  
ATOM   7305  O   GLY E  84      28.277 114.322  28.704  1.00149.87           O  
ATOM   7306  N   SER E  85      29.895 113.430  27.385  1.00150.80           N  
ATOM   7307  CA  SER E  85      28.997 112.701  26.492  1.00149.12           C  
ATOM   7308  C   SER E  85      28.200 111.712  27.322  1.00147.23           C  
ATOM   7309  O   SER E  85      27.204 111.162  26.871  1.00140.93           O  
ATOM   7310  CB  SER E  85      29.816 111.948  25.459  1.00155.29           C  
ATOM   7311  OG  SER E  85      31.111 111.673  25.973  1.00169.46           O  
ATOM   7312  N   ARG E  86      28.681 111.482  28.535  1.00149.39           N  
ATOM   7313  CA  ARG E  86      28.024 110.624  29.503  1.00152.50           C  
ATOM   7314  C   ARG E  86      28.382 111.178  30.878  1.00166.34           C  
ATOM   7315  O   ARG E  86      29.488 110.964  31.368  1.00167.34           O  
ATOM   7316  CB  ARG E  86      28.494 109.179  29.358  1.00151.06           C  
ATOM   7317  CG  ARG E  86      27.385 108.162  29.562  1.00175.85           C  
ATOM   7318  CD  ARG E  86      26.204 108.776  30.316  1.00206.19           C  
ATOM   7319  NE  ARG E  86      24.941 108.627  29.590  1.00216.49           N  
ATOM   7320  CZ  ARG E  86      23.776 109.119  30.004  1.00213.20           C  
ATOM   7321  NH1 ARG E  86      22.681 108.934  29.275  1.00193.55           N  
ATOM   7322  NH2 ARG E  86      23.705 109.804  31.140  1.00181.28           N  
ATOM   7323  N   LEU E  87      27.473 111.958  31.459  1.00167.91           N  
ATOM   7324  CA  LEU E  87      27.728 112.594  32.745  1.00169.11           C  
ATOM   7325  C   LEU E  87      27.580 111.681  33.960  1.00164.32           C  
ATOM   7326  O   LEU E  87      26.734 110.769  33.984  1.00158.50           O  
ATOM   7327  CB  LEU E  87      26.897 113.871  32.908  1.00171.73           C  
ATOM   7328  CG  LEU E  87      25.373 113.794  32.783  1.00181.14           C  
ATOM   7329  CD1 LEU E  87      24.780 112.690  33.655  1.00182.59           C  
ATOM   7330  CD2 LEU E  87      24.754 115.145  33.141  1.00187.77           C  
ATOM   7331  N   PHE E  88      28.425 111.919  34.963  1.00158.49           N  
ATOM   7332  CA  PHE E  88      28.389 111.126  36.181  1.00155.19           C  
ATOM   7333  C   PHE E  88      27.128 111.444  36.941  1.00169.14           C  
ATOM   7334  O   PHE E  88      27.075 112.407  37.733  1.00163.66           O  
ATOM   7335  CB  PHE E  88      29.605 111.370  37.069  1.00151.95           C  
ATOM   7336  CG  PHE E  88      29.557 110.616  38.363  1.00146.49           C  
ATOM   7337  CD1 PHE E  88      30.237 109.426  38.507  1.00144.31           C  
ATOM   7338  CD2 PHE E  88      28.795 111.079  39.425  1.00142.20           C  
ATOM   7339  CE1 PHE E  88      30.184 108.726  39.695  1.00142.74           C  
ATOM   7340  CE2 PHE E  88      28.738 110.381  40.605  1.00141.04           C  
ATOM   7341  CZ  PHE E  88      29.432 109.204  40.741  1.00137.98           C  
ATOM   7342  N   PHE E  89      26.108 110.645  36.655  1.00177.74           N  
ATOM   7343  CA  PHE E  89      24.799 110.757  37.276  1.00181.46           C  
ATOM   7344  C   PHE E  89      24.377 112.199  37.563  1.00173.69           C  
ATOM   7345  O   PHE E  89      24.210 112.611  38.717  1.00166.09           O  
ATOM   7346  CB  PHE E  89      24.656 109.775  38.453  1.00186.51           C  
ATOM   7347  CG  PHE E  89      24.823 108.317  38.036  1.00191.92           C  
ATOM   7348  CD1 PHE E  89      25.845 107.938  37.157  1.00194.95           C  
ATOM   7349  CD2 PHE E  89      23.922 107.344  38.452  1.00194.57           C  
ATOM   7350  CE1 PHE E  89      25.986 106.615  36.747  1.00193.11           C  
ATOM   7351  CE2 PHE E  89      24.062 106.016  38.033  1.00194.31           C  
ATOM   7352  CZ  PHE E  89      25.098 105.658  37.185  1.00190.19           C  
ATOM   7353  N   ASN E  90      24.317 112.956  36.461  1.00165.23           N  
ATOM   7354  CA  ASN E  90      23.933 114.362  36.403  1.00163.41           C  
ATOM   7355  C   ASN E  90      25.048 115.401  36.256  1.00161.33           C  
ATOM   7356  O   ASN E  90      24.846 116.433  35.597  1.00162.14           O  
ATOM   7357  CB  ASN E  90      22.934 114.755  37.487  1.00177.11           C  
ATOM   7358  CG  ASN E  90      22.178 116.028  37.138  1.00225.55           C  
ATOM   7359  OD1 ASN E  90      21.652 116.722  38.016  1.00222.96           O  
ATOM   7360  ND2 ASN E  90      22.152 116.361  35.850  1.00214.92           N  
ATOM   7361  N   TYR E  91      26.209 115.153  36.870  1.00147.43           N  
ATOM   7362  CA  TYR E  91      27.304 116.122  36.803  1.00140.00           C  
ATOM   7363  C   TYR E  91      28.478 115.683  35.956  1.00133.98           C  
ATOM   7364  O   TYR E  91      28.919 114.546  36.055  1.00129.74           O  
ATOM   7365  CB  TYR E  91      27.762 116.518  38.203  1.00139.39           C  
ATOM   7366  CG  TYR E  91      26.634 117.028  39.070  1.00138.62           C  
ATOM   7367  CD1 TYR E  91      26.229 116.325  40.188  1.00142.11           C  
ATOM   7368  CD2 TYR E  91      25.931 118.178  38.730  1.00137.65           C  
ATOM   7369  CE1 TYR E  91      25.176 116.764  40.971  1.00143.61           C  
ATOM   7370  CE2 TYR E  91      24.879 118.620  39.499  1.00139.51           C  
ATOM   7371  CZ  TYR E  91      24.504 117.905  40.625  1.00155.30           C  
ATOM   7372  OH  TYR E  91      23.450 118.322  41.407  1.00166.29           O  
ATOM   7373  N   ALA E  92      28.972 116.606  35.132  1.00131.12           N  
ATOM   7374  CA  ALA E  92      30.097 116.343  34.228  1.00133.98           C  
ATOM   7375  C   ALA E  92      31.440 116.387  34.963  1.00139.14           C  
ATOM   7376  O   ALA E  92      32.416 115.709  34.571  1.00133.71           O  
ATOM   7377  CB  ALA E  92      30.087 117.337  33.077  1.00134.98           C  
ATOM   7378  N   LEU E  93      31.488 117.209  36.011  1.00134.99           N  
ATOM   7379  CA  LEU E  93      32.665 117.317  36.862  1.00132.02           C  
ATOM   7380  C   LEU E  93      32.181 117.201  38.297  1.00131.38           C  
ATOM   7381  O   LEU E  93      31.097 117.663  38.620  1.00128.38           O  
ATOM   7382  CB  LEU E  93      33.385 118.648  36.656  1.00130.56           C  
ATOM   7383  CG  LEU E  93      34.682 118.739  37.465  1.00132.59           C  
ATOM   7384  CD1 LEU E  93      35.661 117.615  37.058  1.00130.86           C  
ATOM   7385  CD2 LEU E  93      35.324 120.110  37.352  1.00129.54           C  
ATOM   7386  N   VAL E  94      32.967 116.552  39.149  1.00128.75           N  
ATOM   7387  CA  VAL E  94      32.565 116.365  40.537  1.00127.46           C  
ATOM   7388  C   VAL E  94      33.709 116.381  41.541  1.00129.71           C  
ATOM   7389  O   VAL E  94      34.529 115.445  41.613  1.00125.92           O  
ATOM   7390  CB  VAL E  94      31.763 115.070  40.728  1.00129.00           C  
ATOM   7391  CG1 VAL E  94      30.389 115.212  40.123  1.00129.59           C  
ATOM   7392  CG2 VAL E  94      32.516 113.877  40.144  1.00126.94           C  
ATOM   7393  N   ILE E  95      33.733 117.428  42.354  1.00125.19           N  
ATOM   7394  CA  ILE E  95      34.725 117.533  43.402  1.00127.23           C  
ATOM   7395  C   ILE E  95      34.012 117.416  44.753  1.00137.63           C  
ATOM   7396  O   ILE E  95      33.227 118.282  45.137  1.00137.81           O  
ATOM   7397  CB  ILE E  95      35.555 118.813  43.274  1.00129.13           C  
ATOM   7398  CG1 ILE E  95      36.101 118.929  41.848  1.00125.25           C  
ATOM   7399  CG2 ILE E  95      36.721 118.787  44.265  1.00133.15           C  
ATOM   7400  CD1 ILE E  95      36.435 117.582  41.207  1.00100.88           C  
ATOM   7401  N   PHE E  96      34.221 116.285  45.419  1.00137.80           N  
ATOM   7402  CA  PHE E  96      33.522 115.970  46.652  1.00141.07           C  
ATOM   7403  C   PHE E  96      34.470 115.410  47.693  1.00151.71           C  
ATOM   7404  O   PHE E  96      35.298 114.538  47.399  1.00149.35           O  
ATOM   7405  CB  PHE E  96      32.471 114.908  46.342  1.00145.31           C  
ATOM   7406  CG  PHE E  96      31.289 114.900  47.271  1.00149.24           C  
ATOM   7407  CD1 PHE E  96      30.112 115.547  46.917  1.00153.58           C  
ATOM   7408  CD2 PHE E  96      31.304 114.124  48.420  1.00153.83           C  
ATOM   7409  CE1 PHE E  96      29.006 115.486  47.725  1.00156.56           C  
ATOM   7410  CE2 PHE E  96      30.200 114.057  49.242  1.00158.25           C  
ATOM   7411  CZ  PHE E  96      29.047 114.739  48.897  1.00157.85           C  
ATOM   7412  N   GLU E  97      34.312 115.880  48.925  1.00154.52           N  
ATOM   7413  CA  GLU E  97      35.123 115.416  50.047  1.00154.03           C  
ATOM   7414  C   GLU E  97      36.611 115.388  49.722  1.00155.01           C  
ATOM   7415  O   GLU E  97      37.396 114.785  50.445  1.00154.08           O  
ATOM   7416  CB  GLU E  97      34.639 114.047  50.543  1.00155.49           C  
ATOM   7417  CG  GLU E  97      33.237 114.078  51.162  1.00163.08           C  
ATOM   7418  CD  GLU E  97      32.955 112.882  52.055  1.00173.03           C  
ATOM   7419  OE1 GLU E  97      33.831 112.005  52.170  1.00152.69           O  
ATOM   7420  OE2 GLU E  97      31.851 112.819  52.644  1.00161.53           O  
ATOM   7421  N   MET E  98      36.993 116.061  48.639  1.00150.09           N  
ATOM   7422  CA  MET E  98      38.396 116.149  48.262  1.00148.78           C  
ATOM   7423  C   MET E  98      39.043 117.128  49.239  1.00162.65           C  
ATOM   7424  O   MET E  98      39.198 118.313  48.935  1.00169.26           O  
ATOM   7425  CB  MET E  98      38.534 116.660  46.824  1.00147.70           C  
ATOM   7426  CG  MET E  98      38.647 115.561  45.788  1.00147.90           C  
ATOM   7427  SD  MET E  98      40.318 114.868  45.591  1.00148.62           S  
ATOM   7428  CE  MET E  98      40.999 115.105  47.253  1.00144.93           C  
ATOM   7429  N   VAL E  99      39.350 116.638  50.439  1.00156.10           N  
ATOM   7430  CA  VAL E  99      39.905 117.468  51.505  1.00154.01           C  
ATOM   7431  C   VAL E  99      41.007 118.447  51.097  1.00171.59           C  
ATOM   7432  O   VAL E  99      40.732 119.579  50.657  1.00172.64           O  
ATOM   7433  CB  VAL E  99      40.366 116.624  52.698  1.00149.75           C  
ATOM   7434  CG1 VAL E  99      39.192 116.301  53.583  1.00147.97           C  
ATOM   7435  CG2 VAL E  99      41.010 115.364  52.218  1.00148.26           C  
ATOM   7436  N   HIS E 100      42.250 118.017  51.284  1.00173.92           N  
ATOM   7437  CA  HIS E 100      43.435 118.832  51.004  1.00174.79           C  
ATOM   7438  C   HIS E 100      43.382 119.832  49.841  1.00172.30           C  
ATOM   7439  O   HIS E 100      44.184 120.772  49.796  1.00170.63           O  
ATOM   7440  CB  HIS E 100      44.677 117.936  50.897  1.00177.03           C  
ATOM   7441  CG  HIS E 100      44.786 116.933  52.002  1.00180.51           C  
ATOM   7442  ND1 HIS E 100      45.937 116.760  52.740  1.00182.18           N  
ATOM   7443  CD2 HIS E 100      43.874 116.078  52.519  1.00181.48           C  
ATOM   7444  CE1 HIS E 100      45.736 115.824  53.648  1.00181.39           C  
ATOM   7445  NE2 HIS E 100      44.492 115.394  53.536  1.00181.28           N  
ATOM   7446  N   LEU E 101      42.456 119.628  48.906  1.00163.36           N  
ATOM   7447  CA  LEU E 101      42.331 120.516  47.748  1.00158.43           C  
ATOM   7448  C   LEU E 101      41.932 121.932  48.147  1.00155.71           C  
ATOM   7449  O   LEU E 101      40.855 122.152  48.717  1.00147.25           O  
ATOM   7450  CB  LEU E 101      41.349 119.955  46.717  1.00156.45           C  
ATOM   7451  CG  LEU E 101      41.590 120.367  45.265  1.00155.83           C  
ATOM   7452  CD1 LEU E 101      41.360 119.196  44.335  1.00155.00           C  
ATOM   7453  CD2 LEU E 101      40.705 121.545  44.876  1.00150.56           C  
ATOM   7454  N   LYS E 102      42.802 122.883  47.806  1.00153.34           N  
ATOM   7455  CA  LYS E 102      42.617 124.293  48.139  1.00152.96           C  
ATOM   7456  C   LYS E 102      42.288 125.168  46.926  1.00159.76           C  
ATOM   7457  O   LYS E 102      41.726 126.264  47.063  1.00160.53           O  
ATOM   7458  CB  LYS E 102      43.885 124.816  48.802  1.00152.78           C  
ATOM   7459  CG  LYS E 102      45.139 124.084  48.353  1.00142.92           C  
ATOM   7460  CD  LYS E 102      46.372 124.629  49.058  1.00165.88           C  
ATOM   7461  CE  LYS E 102      46.389 124.240  50.530  1.00173.39           C  
ATOM   7462  NZ  LYS E 102      45.197 124.754  51.265  1.00154.92           N  
ATOM   7463  N   GLU E 103      42.675 124.699  45.747  1.00156.04           N  
ATOM   7464  CA  GLU E 103      42.432 125.425  44.507  1.00155.19           C  
ATOM   7465  C   GLU E 103      42.231 124.407  43.389  1.00156.15           C  
ATOM   7466  O   GLU E 103      42.867 123.355  43.385  1.00158.97           O  
ATOM   7467  CB  GLU E 103      43.627 126.325  44.188  1.00157.11           C  
ATOM   7468  CG  GLU E 103      44.961 125.831  44.757  1.00166.50           C  
ATOM   7469  CD  GLU E 103      46.163 126.296  43.937  1.00210.93           C  
ATOM   7470  OE1 GLU E 103      47.110 125.502  43.758  1.00214.86           O  
ATOM   7471  OE2 GLU E 103      46.173 127.459  43.478  1.00220.31           O  
ATOM   7472  N   LEU E 104      41.342 124.699  42.447  1.00145.82           N  
ATOM   7473  CA  LEU E 104      41.100 123.748  41.370  1.00142.86           C  
ATOM   7474  C   LEU E 104      42.339 123.488  40.516  1.00144.53           C  
ATOM   7475  O   LEU E 104      42.863 122.368  40.493  1.00143.03           O  
ATOM   7476  CB  LEU E 104      39.884 124.126  40.547  1.00141.74           C  
ATOM   7477  CG  LEU E 104      38.692 123.271  40.980  1.00145.89           C  
ATOM   7478  CD1 LEU E 104      37.392 124.057  41.001  1.00147.23           C  
ATOM   7479  CD2 LEU E 104      38.590 122.020  40.127  1.00147.82           C  
ATOM   7480  N   GLY E 105      42.842 124.529  39.858  1.00138.06           N  
ATOM   7481  CA  GLY E 105      44.070 124.395  39.086  1.00137.40           C  
ATOM   7482  C   GLY E 105      43.875 124.134  37.606  1.00147.43           C  
ATOM   7483  O   GLY E 105      44.817 124.266  36.830  1.00148.12           O  
ATOM   7484  N   LEU E 106      42.664 123.749  37.215  1.00150.00           N  
ATOM   7485  CA  LEU E 106      42.367 123.484  35.803  1.00150.05           C  
ATOM   7486  C   LEU E 106      42.133 124.805  35.072  1.00157.93           C  
ATOM   7487  O   LEU E 106      41.010 125.320  35.038  1.00156.53           O  
ATOM   7488  CB  LEU E 106      41.140 122.574  35.658  1.00147.92           C  
ATOM   7489  CG  LEU E 106      40.981 121.443  36.679  1.00146.85           C  
ATOM   7490  CD1 LEU E 106      39.521 120.980  36.773  1.00140.96           C  
ATOM   7491  CD2 LEU E 106      41.934 120.281  36.358  1.00144.06           C  
ATOM   7492  N   TYR E 107      43.208 125.372  34.529  1.00154.84           N  
ATOM   7493  CA  TYR E 107      43.129 126.645  33.825  1.00150.97           C  
ATOM   7494  C   TYR E 107      42.922 126.477  32.323  1.00160.19           C  
ATOM   7495  O   TYR E 107      42.532 127.428  31.628  1.00160.35           O  
ATOM   7496  CB  TYR E 107      44.344 127.536  34.131  1.00145.24           C  
ATOM   7497  CG  TYR E 107      45.685 126.829  34.092  1.00138.32           C  
ATOM   7498  CD1 TYR E 107      46.463 126.829  32.939  1.00140.60           C  
ATOM   7499  CD2 TYR E 107      46.196 126.208  35.220  1.00134.72           C  
ATOM   7500  CE1 TYR E 107      47.699 126.203  32.902  1.00138.92           C  
ATOM   7501  CE2 TYR E 107      47.423 125.573  35.193  1.00133.92           C  
ATOM   7502  CZ  TYR E 107      48.175 125.576  34.034  1.00140.06           C  
ATOM   7503  OH  TYR E 107      49.410 124.945  34.011  1.00137.36           O  
ATOM   7504  N   ASN E 108      43.150 125.262  31.830  1.00158.48           N  
ATOM   7505  CA  ASN E 108      42.971 124.974  30.414  1.00160.16           C  
ATOM   7506  C   ASN E 108      41.508 124.634  30.143  1.00164.45           C  
ATOM   7507  O   ASN E 108      41.008 124.790  29.023  1.00163.02           O  
ATOM   7508  CB  ASN E 108      43.895 123.837  29.971  1.00173.47           C  
ATOM   7509  CG  ASN E 108      45.102 124.338  29.179  1.00196.10           C  
ATOM   7510  OD1 ASN E 108      45.092 125.452  28.648  1.00184.66           O  
ATOM   7511  ND2 ASN E 108      46.144 123.512  29.089  1.00175.49           N  
ATOM   7512  N   LEU E 109      40.814 124.207  31.190  1.00162.54           N  
ATOM   7513  CA  LEU E 109      39.390 123.895  31.093  1.00161.54           C  
ATOM   7514  C   LEU E 109      38.668 125.121  30.536  1.00160.79           C  
ATOM   7515  O   LEU E 109      38.739 126.210  31.105  1.00158.33           O  
ATOM   7516  CB  LEU E 109      38.826 123.569  32.487  1.00160.59           C  
ATOM   7517  CG  LEU E 109      37.855 122.398  32.660  1.00160.50           C  
ATOM   7518  CD1 LEU E 109      37.866 121.955  34.106  1.00158.94           C  
ATOM   7519  CD2 LEU E 109      36.452 122.792  32.247  1.00158.16           C  
ATOM   7520  N   MET E 110      37.969 124.956  29.426  1.00156.70           N  
ATOM   7521  CA  MET E 110      37.264 126.087  28.860  1.00158.93           C  
ATOM   7522  C   MET E 110      35.892 125.768  28.278  1.00159.30           C  
ATOM   7523  O   MET E 110      35.094 126.675  28.020  1.00160.55           O  
ATOM   7524  CB  MET E 110      38.158 126.843  27.898  1.00163.38           C  
ATOM   7525  CG  MET E 110      39.508 127.157  28.507  1.00171.24           C  
ATOM   7526  SD  MET E 110      40.651 127.937  27.368  1.00181.01           S  
ATOM   7527  CE  MET E 110      42.136 126.916  27.609  1.00177.48           C  
ATOM   7528  N   ASN E 111      35.590 124.478  28.144  1.00148.34           N  
ATOM   7529  CA  ASN E 111      34.283 124.051  27.656  1.00145.26           C  
ATOM   7530  C   ASN E 111      33.894 122.684  28.201  1.00141.72           C  
ATOM   7531  O   ASN E 111      34.578 121.680  27.962  1.00132.42           O  
ATOM   7532  CB  ASN E 111      34.221 124.063  26.119  1.00153.09           C  
ATOM   7533  CG  ASN E 111      32.788 124.195  25.572  1.00163.85           C  
ATOM   7534  OD1 ASN E 111      32.341 123.360  24.783  1.00135.06           O  
ATOM   7535  ND2 ASN E 111      32.115 125.300  25.897  1.00157.21           N  
ATOM   7536  N   ILE E 112      32.812 122.669  28.972  1.00143.62           N  
ATOM   7537  CA  ILE E 112      32.253 121.439  29.507  1.00146.10           C  
ATOM   7538  C   ILE E 112      30.966 121.223  28.733  1.00155.09           C  
ATOM   7539  O   ILE E 112      29.865 121.341  29.273  1.00159.46           O  
ATOM   7540  CB  ILE E 112      31.946 121.530  31.006  1.00149.11           C  
ATOM   7541  CG1 ILE E 112      33.249 121.726  31.795  1.00152.15           C  
ATOM   7542  CG2 ILE E 112      31.220 120.268  31.465  1.00145.38           C  
ATOM   7543  CD1 ILE E 112      33.054 122.021  33.286  1.00159.77           C  
ATOM   7544  N   THR E 113      31.149 121.001  27.433  1.00147.46           N  
ATOM   7545  CA  THR E 113      30.091 120.790  26.456  1.00144.21           C  
ATOM   7546  C   THR E 113      28.719 120.357  26.969  1.00148.17           C  
ATOM   7547  O   THR E 113      27.750 121.097  26.835  1.00144.88           O  
ATOM   7548  CB  THR E 113      30.552 119.800  25.398  1.00139.23           C  
ATOM   7549  OG1 THR E 113      30.034 118.505  25.717  1.00158.90           O  
ATOM   7550  CG2 THR E 113      32.081 119.737  25.377  1.00121.09           C  
ATOM   7551  N   ARG E 114      28.635 119.142  27.509  1.00149.13           N  
ATOM   7552  CA  ARG E 114      27.362 118.611  27.995  1.00150.16           C  
ATOM   7553  C   ARG E 114      27.409 118.098  29.422  1.00154.89           C  
ATOM   7554  O   ARG E 114      27.947 117.020  29.692  1.00153.58           O  
ATOM   7555  CB  ARG E 114      26.852 117.495  27.080  1.00154.11           C  
ATOM   7556  CG  ARG E 114      25.996 116.456  27.796  1.00155.78           C  
ATOM   7557  CD  ARG E 114      25.727 115.257  26.911  1.00169.23           C  
ATOM   7558  NE  ARG E 114      24.669 114.407  27.449  1.00173.77           N  
ATOM   7559  CZ  ARG E 114      24.748 113.765  28.610  1.00192.82           C  
ATOM   7560  NH1 ARG E 114      25.839 113.886  29.360  1.00183.95           N  
ATOM   7561  NH2 ARG E 114      23.740 113.004  29.021  1.00179.27           N  
ATOM   7562  N   GLY E 115      26.775 118.837  30.320  1.00155.29           N  
ATOM   7563  CA  GLY E 115      26.709 118.430  31.717  1.00158.87           C  
ATOM   7564  C   GLY E 115      26.891 119.621  32.645  1.00168.06           C  
ATOM   7565  O   GLY E 115      27.067 120.755  32.189  1.00171.95           O  
ATOM   7566  N   SER E 116      26.832 119.356  33.949  1.00159.63           N  
ATOM   7567  CA  SER E 116      27.021 120.392  34.956  1.00154.57           C  
ATOM   7568  C   SER E 116      28.208 120.010  35.827  1.00149.85           C  
ATOM   7569  O   SER E 116      28.882 118.998  35.585  1.00147.18           O  
ATOM   7570  CB  SER E 116      25.776 120.536  35.826  1.00155.74           C  
ATOM   7571  OG  SER E 116      25.059 119.313  35.903  1.00166.14           O  
ATOM   7572  N   VAL E 117      28.455 120.805  36.858  1.00139.50           N  
ATOM   7573  CA  VAL E 117      29.562 120.530  37.746  1.00135.53           C  
ATOM   7574  C   VAL E 117      29.118 120.484  39.207  1.00144.82           C  
ATOM   7575  O   VAL E 117      28.397 121.369  39.673  1.00140.05           O  
ATOM   7576  CB  VAL E 117      30.678 121.544  37.563  1.00135.55           C  
ATOM   7577  CG1 VAL E 117      30.370 122.805  38.330  1.00134.39           C  
ATOM   7578  CG2 VAL E 117      32.006 120.946  37.969  1.00135.60           C  
ATOM   7579  N   ARG E 118      29.524 119.417  39.902  1.00148.92           N  
ATOM   7580  CA  ARG E 118      29.210 119.221  41.322  1.00147.40           C  
ATOM   7581  C   ARG E 118      30.471 119.302  42.179  1.00144.17           C  
ATOM   7582  O   ARG E 118      31.271 118.356  42.242  1.00137.25           O  
ATOM   7583  CB  ARG E 118      28.520 117.884  41.563  1.00147.54           C  
ATOM   7584  CG  ARG E 118      28.000 117.727  42.990  1.00178.03           C  
ATOM   7585  CD  ARG E 118      26.717 118.536  43.189  1.00184.67           C  
ATOM   7586  NE  ARG E 118      25.941 118.185  44.385  1.00166.19           N  
ATOM   7587  CZ  ARG E 118      25.802 116.960  44.888  1.00167.72           C  
ATOM   7588  NH1 ARG E 118      26.417 115.906  44.353  1.00135.49           N  
ATOM   7589  NH2 ARG E 118      25.049 116.786  45.956  1.00171.94           N  
ATOM   7590  N   ILE E 119      30.634 120.440  42.841  1.00139.39           N  
ATOM   7591  CA  ILE E 119      31.781 120.681  43.692  1.00138.09           C  
ATOM   7592  C   ILE E 119      31.264 120.992  45.086  1.00138.67           C  
ATOM   7593  O   ILE E 119      30.660 122.036  45.302  1.00137.34           O  
ATOM   7594  CB  ILE E 119      32.585 121.892  43.180  1.00141.35           C  
ATOM   7595  CG1 ILE E 119      33.191 121.586  41.808  1.00140.56           C  
ATOM   7596  CG2 ILE E 119      33.663 122.290  44.178  1.00144.53           C  
ATOM   7597  CD1 ILE E 119      33.658 122.816  41.061  1.00136.96           C  
ATOM   7598  N   GLU E 120      31.475 120.078  46.027  1.00135.38           N  
ATOM   7599  CA  GLU E 120      30.982 120.305  47.373  1.00136.92           C  
ATOM   7600  C   GLU E 120      31.635 119.497  48.492  1.00140.54           C  
ATOM   7601  O   GLU E 120      32.084 118.358  48.289  1.00134.17           O  
ATOM   7602  CB  GLU E 120      29.464 120.156  47.419  1.00139.49           C  
ATOM   7603  CG  GLU E 120      28.980 118.719  47.504  1.00152.06           C  
ATOM   7604  CD  GLU E 120      27.582 118.626  48.070  1.00158.89           C  
ATOM   7605  OE1 GLU E 120      26.698 118.094  47.367  1.00199.57           O  
ATOM   7606  OE2 GLU E 120      27.365 119.128  49.202  1.00 93.60           O  
ATOM   7607  N   LYS E 121      31.649 120.103  49.681  1.00141.10           N  
ATOM   7608  CA  LYS E 121      32.223 119.507  50.873  1.00140.88           C  
ATOM   7609  C   LYS E 121      33.718 119.314  50.694  1.00151.52           C  
ATOM   7610  O   LYS E 121      34.213 118.188  50.676  1.00154.17           O  
ATOM   7611  CB  LYS E 121      31.526 118.190  51.199  1.00142.29           C  
ATOM   7612  CG  LYS E 121      30.130 118.380  51.780  1.00150.70           C  
ATOM   7613  CD  LYS E 121      29.236 117.177  51.529  1.00149.73           C  
ATOM   7614  CE  LYS E 121      28.435 116.814  52.771  1.00142.98           C  
ATOM   7615  NZ  LYS E 121      29.135 115.779  53.588  1.00148.82           N  
ATOM   7616  N   ASN E 122      34.433 120.425  50.536  1.00149.69           N  
ATOM   7617  CA  ASN E 122      35.875 120.376  50.340  1.00151.27           C  
ATOM   7618  C   ASN E 122      36.645 121.110  51.425  1.00164.45           C  
ATOM   7619  O   ASN E 122      37.839 120.873  51.608  1.00167.46           O  
ATOM   7620  CB  ASN E 122      36.243 120.890  48.961  1.00144.83           C  
ATOM   7621  CG  ASN E 122      35.534 120.131  47.860  1.00167.47           C  
ATOM   7622  OD1 ASN E 122      35.652 118.902  47.758  1.00143.01           O  
ATOM   7623  ND2 ASN E 122      34.738 120.843  47.072  1.00169.37           N  
ATOM   7624  N   ASN E 123      35.947 121.986  52.147  1.00162.65           N  
ATOM   7625  CA  ASN E 123      36.521 122.730  53.272  1.00160.56           C  
ATOM   7626  C   ASN E 123      37.933 123.222  53.019  1.00162.54           C  
ATOM   7627  O   ASN E 123      38.689 123.458  53.954  1.00158.72           O  
ATOM   7628  CB  ASN E 123      36.510 121.862  54.533  1.00155.31           C  
ATOM   7629  CG  ASN E 123      36.097 122.638  55.769  1.00154.52           C  
ATOM   7630  OD1 ASN E 123      36.947 123.057  56.560  1.00123.07           O  
ATOM   7631  ND2 ASN E 123      34.784 122.825  55.950  1.00142.09           N  
ATOM   7632  N   GLU E 124      38.302 123.314  51.749  1.00163.60           N  
ATOM   7633  CA  GLU E 124      39.638 123.740  51.382  1.00165.69           C  
ATOM   7634  C   GLU E 124      39.618 124.396  50.014  1.00174.36           C  
ATOM   7635  O   GLU E 124      40.486 125.203  49.686  1.00175.31           O  
ATOM   7636  CB  GLU E 124      40.609 122.558  51.408  1.00166.81           C  
ATOM   7637  CG  GLU E 124      40.967 122.078  52.805  1.00175.50           C  
ATOM   7638  CD  GLU E 124      41.502 123.189  53.685  1.00176.46           C  
ATOM   7639  OE1 GLU E 124      42.119 124.130  53.145  1.00168.83           O  
ATOM   7640  OE2 GLU E 124      41.297 123.124  54.915  1.00162.50           O  
ATOM   7641  N   LEU E 125      38.599 124.081  49.226  1.00173.55           N  
ATOM   7642  CA  LEU E 125      38.464 124.687  47.914  1.00176.17           C  
ATOM   7643  C   LEU E 125      38.346 126.191  48.090  1.00183.27           C  
ATOM   7644  O   LEU E 125      37.380 126.678  48.672  1.00179.84           O  
ATOM   7645  CB  LEU E 125      37.229 124.149  47.197  1.00177.89           C  
ATOM   7646  CG  LEU E 125      37.243 124.260  45.669  1.00185.38           C  
ATOM   7647  CD1 LEU E 125      38.101 125.442  45.220  1.00187.59           C  
ATOM   7648  CD2 LEU E 125      37.725 122.960  45.019  1.00187.27           C  
ATOM   7649  N   CYS E 126      39.341 126.918  47.592  1.00188.52           N  
ATOM   7650  CA  CYS E 126      39.363 128.370  47.716  1.00191.97           C  
ATOM   7651  C   CYS E 126      38.978 129.095  46.427  1.00191.10           C  
ATOM   7652  O   CYS E 126      37.937 129.759  46.356  1.00191.81           O  
ATOM   7653  CB  CYS E 126      40.729 128.846  48.214  1.00194.74           C  
ATOM   7654  SG  CYS E 126      40.639 129.833  49.734  1.00201.06           S  
ATOM   7655  N   TYR E 127      39.824 128.984  45.412  1.00180.27           N  
ATOM   7656  CA  TYR E 127      39.553 129.644  44.145  1.00177.11           C  
ATOM   7657  C   TYR E 127      38.384 128.982  43.426  1.00173.88           C  
ATOM   7658  O   TYR E 127      38.571 128.190  42.492  1.00171.84           O  
ATOM   7659  CB  TYR E 127      40.807 129.674  43.276  1.00178.19           C  
ATOM   7660  CG  TYR E 127      41.878 130.615  43.805  1.00177.28           C  
ATOM   7661  CD1 TYR E 127      43.172 130.169  44.035  1.00179.45           C  
ATOM   7662  CD2 TYR E 127      41.587 131.945  44.089  1.00175.62           C  
ATOM   7663  CE1 TYR E 127      44.149 131.024  44.515  1.00177.46           C  
ATOM   7664  CE2 TYR E 127      42.558 132.805  44.570  1.00174.28           C  
ATOM   7665  CZ  TYR E 127      43.834 132.337  44.783  1.00178.48           C  
ATOM   7666  OH  TYR E 127      44.801 133.180  45.273  1.00179.26           O  
ATOM   7667  N   LEU E 128      37.177 129.306  43.886  1.00165.69           N  
ATOM   7668  CA  LEU E 128      35.952 128.735  43.338  1.00164.37           C  
ATOM   7669  C   LEU E 128      34.971 129.827  42.928  1.00159.64           C  
ATOM   7670  O   LEU E 128      34.072 129.605  42.103  1.00152.38           O  
ATOM   7671  CB  LEU E 128      35.298 127.832  44.385  1.00165.43           C  
ATOM   7672  CG  LEU E 128      35.086 126.363  44.019  1.00172.03           C  
ATOM   7673  CD1 LEU E 128      34.407 125.623  45.172  1.00172.46           C  
ATOM   7674  CD2 LEU E 128      34.272 126.238  42.731  1.00176.30           C  
ATOM   7675  N   ALA E 129      35.130 131.000  43.532  1.00156.05           N  
ATOM   7676  CA  ALA E 129      34.252 132.129  43.250  1.00156.00           C  
ATOM   7677  C   ALA E 129      34.948 133.105  42.320  1.00150.89           C  
ATOM   7678  O   ALA E 129      34.328 134.025  41.780  1.00147.83           O  
ATOM   7679  CB  ALA E 129      33.848 132.818  44.540  1.00158.03           C  
ATOM   7680  N   THR E 130      36.244 132.894  42.138  1.00143.71           N  
ATOM   7681  CA  THR E 130      37.028 133.734  41.256  1.00146.36           C  
ATOM   7682  C   THR E 130      36.859 133.277  39.813  1.00154.67           C  
ATOM   7683  O   THR E 130      37.040 134.053  38.876  1.00157.67           O  
ATOM   7684  CB  THR E 130      38.507 133.667  41.611  1.00171.45           C  
ATOM   7685  OG1 THR E 130      38.894 132.295  41.744  1.00174.24           O  
ATOM   7686  CG2 THR E 130      38.756 134.394  42.915  1.00180.77           C  
ATOM   7687  N   ILE E 131      36.521 132.007  39.636  1.00149.82           N  
ATOM   7688  CA  ILE E 131      36.339 131.468  38.299  1.00147.58           C  
ATOM   7689  C   ILE E 131      34.921 131.726  37.811  1.00145.41           C  
ATOM   7690  O   ILE E 131      33.977 131.769  38.602  1.00140.55           O  
ATOM   7691  CB  ILE E 131      36.723 129.958  38.213  1.00150.80           C  
ATOM   7692  CG1 ILE E 131      35.489 129.069  38.111  1.00150.31           C  
ATOM   7693  CG2 ILE E 131      37.567 129.529  39.419  1.00151.98           C  
ATOM   7694  CD1 ILE E 131      35.780 127.632  38.474  1.00140.74           C  
ATOM   7695  N   ASP E 132      34.784 131.972  36.517  1.00145.17           N  
ATOM   7696  CA  ASP E 132      33.474 132.221  35.946  1.00149.28           C  
ATOM   7697  C   ASP E 132      33.019 131.038  35.102  1.00161.51           C  
ATOM   7698  O   ASP E 132      33.401 130.915  33.939  1.00162.36           O  
ATOM   7699  CB  ASP E 132      33.468 133.499  35.113  1.00151.68           C  
ATOM   7700  CG  ASP E 132      32.061 133.997  34.829  1.00174.23           C  
ATOM   7701  OD1 ASP E 132      31.889 135.208  34.565  1.00174.06           O  
ATOM   7702  OD2 ASP E 132      31.117 133.178  34.898  1.00188.37           O  
ATOM   7703  N   TRP E 133      32.200 130.175  35.696  1.00161.06           N  
ATOM   7704  CA  TRP E 133      31.691 128.993  35.006  1.00160.92           C  
ATOM   7705  C   TRP E 133      30.781 129.361  33.827  1.00174.66           C  
ATOM   7706  O   TRP E 133      30.476 128.522  32.972  1.00173.47           O  
ATOM   7707  CB  TRP E 133      30.940 128.089  35.985  1.00156.25           C  
ATOM   7708  CG  TRP E 133      31.815 127.438  37.011  1.00153.06           C  
ATOM   7709  CD1 TRP E 133      31.875 127.733  38.334  1.00155.23           C  
ATOM   7710  CD2 TRP E 133      32.722 126.352  36.799  1.00151.20           C  
ATOM   7711  NE1 TRP E 133      32.777 126.911  38.962  1.00153.19           N  
ATOM   7712  CE2 TRP E 133      33.303 126.047  38.041  1.00153.02           C  
ATOM   7713  CE3 TRP E 133      33.095 125.606  35.679  1.00151.96           C  
ATOM   7714  CZ2 TRP E 133      34.258 125.052  38.193  1.00151.18           C  
ATOM   7715  CZ3 TRP E 133      34.031 124.606  35.834  1.00152.60           C  
ATOM   7716  CH2 TRP E 133      34.604 124.339  37.083  1.00152.64           C  
ATOM   7717  N   SER E 134      30.338 130.615  33.794  1.00176.83           N  
ATOM   7718  CA  SER E 134      29.478 131.092  32.718  1.00177.90           C  
ATOM   7719  C   SER E 134      30.180 130.901  31.382  1.00180.80           C  
ATOM   7720  O   SER E 134      29.540 130.619  30.368  1.00179.81           O  
ATOM   7721  CB  SER E 134      29.130 132.570  32.927  1.00185.52           C  
ATOM   7722  OG  SER E 134      29.195 133.291  31.707  1.00205.33           O  
ATOM   7723  N   ARG E 135      31.505 131.039  31.401  1.00177.66           N  
ATOM   7724  CA  ARG E 135      32.319 130.871  30.202  1.00179.83           C  
ATOM   7725  C   ARG E 135      32.619 129.392  29.910  1.00185.71           C  
ATOM   7726  O   ARG E 135      32.769 128.989  28.747  1.00188.12           O  
ATOM   7727  CB  ARG E 135      33.631 131.660  30.331  1.00183.43           C  
ATOM   7728  CG  ARG E 135      34.505 131.670  29.064  1.00211.12           C  
ATOM   7729  CD  ARG E 135      35.328 130.379  28.917  1.00216.83           C  
ATOM   7730  NE  ARG E 135      36.420 130.506  27.949  1.00204.23           N  
ATOM   7731  CZ  ARG E 135      36.267 130.462  26.627  1.00201.22           C  
ATOM   7732  NH1 ARG E 135      35.058 130.307  26.099  1.00191.68           N  
ATOM   7733  NH2 ARG E 135      37.322 130.585  25.827  1.00158.80           N  
ATOM   7734  N   ILE E 136      32.719 128.587  30.963  1.00177.15           N  
ATOM   7735  CA  ILE E 136      33.021 127.166  30.814  1.00174.34           C  
ATOM   7736  C   ILE E 136      31.802 126.334  30.408  1.00177.42           C  
ATOM   7737  O   ILE E 136      31.832 125.628  29.404  1.00180.85           O  
ATOM   7738  CB  ILE E 136      33.675 126.587  32.082  1.00176.61           C  
ATOM   7739  CG1 ILE E 136      34.934 127.382  32.438  1.00176.36           C  
ATOM   7740  CG2 ILE E 136      34.029 125.125  31.883  1.00177.68           C  
ATOM   7741  CD1 ILE E 136      34.960 127.880  33.871  1.00181.47           C  
ATOM   7742  N   LEU E 137      30.732 126.409  31.195  1.00168.61           N  
ATOM   7743  CA  LEU E 137      29.513 125.678  30.876  1.00165.70           C  
ATOM   7744  C   LEU E 137      28.604 126.618  30.128  1.00166.02           C  
ATOM   7745  O   LEU E 137      28.790 127.834  30.170  1.00161.26           O  
ATOM   7746  CB  LEU E 137      28.815 125.211  32.144  1.00167.35           C  
ATOM   7747  CG  LEU E 137      29.443 123.994  32.816  1.00176.67           C  
ATOM   7748  CD1 LEU E 137      30.917 123.922  32.459  1.00178.31           C  
ATOM   7749  CD2 LEU E 137      29.248 124.043  34.333  1.00182.20           C  
ATOM   7750  N   ASP E 138      27.612 126.058  29.452  1.00169.38           N  
ATOM   7751  CA  ASP E 138      26.670 126.874  28.691  1.00171.96           C  
ATOM   7752  C   ASP E 138      25.416 127.197  29.517  1.00166.18           C  
ATOM   7753  O   ASP E 138      24.585 128.014  29.124  1.00161.75           O  
ATOM   7754  CB  ASP E 138      26.352 126.236  27.325  1.00177.61           C  
ATOM   7755  CG  ASP E 138      27.574 126.236  26.366  1.00199.58           C  
ATOM   7756  OD1 ASP E 138      28.676 126.677  26.769  1.00200.84           O  
ATOM   7757  OD2 ASP E 138      27.437 125.801  25.195  1.00202.48           O  
ATOM   7758  N   SER E 139      25.333 126.588  30.698  1.00159.00           N  
ATOM   7759  CA  SER E 139      24.267 126.851  31.666  1.00156.75           C  
ATOM   7760  C   SER E 139      24.657 126.251  33.005  1.00158.14           C  
ATOM   7761  O   SER E 139      25.016 125.073  33.082  1.00156.28           O  
ATOM   7762  CB  SER E 139      22.926 126.298  31.218  1.00161.01           C  
ATOM   7763  OG  SER E 139      21.905 126.706  32.124  1.00167.66           O  
ATOM   7764  N   VAL E 140      24.613 127.071  34.052  1.00154.77           N  
ATOM   7765  CA  VAL E 140      25.045 126.641  35.374  1.00154.46           C  
ATOM   7766  C   VAL E 140      23.919 126.516  36.386  1.00167.02           C  
ATOM   7767  O   VAL E 140      24.169 126.293  37.575  1.00163.47           O  
ATOM   7768  CB  VAL E 140      26.098 127.594  35.932  1.00154.34           C  
ATOM   7769  CG1 VAL E 140      27.364 127.544  35.081  1.00152.58           C  
ATOM   7770  CG2 VAL E 140      25.538 128.993  35.957  1.00153.51           C  
ATOM   7771  N   GLU E 141      22.681 126.657  35.924  1.00173.58           N  
ATOM   7772  CA  GLU E 141      21.538 126.529  36.822  1.00178.16           C  
ATOM   7773  C   GLU E 141      21.604 125.179  37.519  1.00182.19           C  
ATOM   7774  O   GLU E 141      21.363 125.077  38.717  1.00179.10           O  
ATOM   7775  CB  GLU E 141      20.221 126.653  36.051  1.00181.99           C  
ATOM   7776  CG  GLU E 141      19.014 126.985  36.946  1.00220.55           C  
ATOM   7777  CD  GLU E 141      17.689 127.018  36.182  1.00284.03           C  
ATOM   7778  OE1 GLU E 141      16.704 127.591  36.711  1.00260.68           O  
ATOM   7779  OE2 GLU E 141      17.629 126.466  35.060  1.00307.95           O  
ATOM   7780  N   ASP E 142      21.959 124.155  36.753  1.00183.52           N  
ATOM   7781  CA  ASP E 142      22.078 122.794  37.258  1.00186.58           C  
ATOM   7782  C   ASP E 142      23.341 122.593  38.095  1.00186.35           C  
ATOM   7783  O   ASP E 142      23.646 121.478  38.522  1.00186.68           O  
ATOM   7784  CB  ASP E 142      22.059 121.792  36.096  1.00192.72           C  
ATOM   7785  CG  ASP E 142      23.258 121.949  35.154  1.00219.38           C  
ATOM   7786  OD1 ASP E 142      24.162 122.774  35.443  1.00219.90           O  
ATOM   7787  OD2 ASP E 142      23.316 121.207  34.141  1.00226.60           O  
ATOM   7788  N   ASN E 143      24.082 123.673  38.313  1.00177.39           N  
ATOM   7789  CA  ASN E 143      25.309 123.599  39.088  1.00174.48           C  
ATOM   7790  C   ASN E 143      25.048 123.406  40.580  1.00178.31           C  
ATOM   7791  O   ASN E 143      23.920 123.553  41.052  1.00181.88           O  
ATOM   7792  CB  ASN E 143      26.167 124.833  38.848  1.00164.29           C  
ATOM   7793  CG  ASN E 143      27.348 124.546  37.961  1.00172.76           C  
ATOM   7794  OD1 ASN E 143      27.486 123.438  37.435  1.00176.56           O  
ATOM   7795  ND2 ASN E 143      28.221 125.533  37.803  1.00153.74           N  
ATOM   7796  N   HIS E 144      26.101 123.069  41.318  1.00168.81           N  
ATOM   7797  CA  HIS E 144      25.996 122.840  42.755  1.00163.70           C  
ATOM   7798  C   HIS E 144      27.360 122.962  43.414  1.00149.57           C  
ATOM   7799  O   HIS E 144      28.242 122.122  43.215  1.00141.44           O  
ATOM   7800  CB  HIS E 144      25.408 121.435  43.033  1.00165.79           C  
ATOM   7801  CG  HIS E 144      24.823 121.275  44.404  1.00169.81           C  
ATOM   7802  ND1 HIS E 144      23.587 121.779  44.753  1.00172.45           N  
ATOM   7803  CD2 HIS E 144      25.292 120.635  45.502  1.00171.48           C  
ATOM   7804  CE1 HIS E 144      23.328 121.468  46.012  1.00172.07           C  
ATOM   7805  NE2 HIS E 144      24.345 120.771  46.488  1.00171.93           N  
ATOM   7806  N   ILE E 145      27.529 124.018  44.197  1.00141.90           N  
ATOM   7807  CA  ILE E 145      28.772 124.229  44.927  1.00140.89           C  
ATOM   7808  C   ILE E 145      28.468 124.668  46.360  1.00136.96           C  
ATOM   7809  O   ILE E 145      28.110 125.819  46.605  1.00133.06           O  
ATOM   7810  CB  ILE E 145      29.679 125.236  44.225  1.00144.60           C  
ATOM   7811  CG1 ILE E 145      30.207 124.641  42.914  1.00141.40           C  
ATOM   7812  CG2 ILE E 145      30.830 125.638  45.149  1.00151.32           C  
ATOM   7813  CD1 ILE E 145      31.061 125.594  42.121  1.00127.93           C  
ATOM   7814  N   VAL E 146      28.574 123.724  47.295  1.00130.67           N  
ATOM   7815  CA  VAL E 146      28.243 123.980  48.686  1.00130.99           C  
ATOM   7816  C   VAL E 146      29.303 123.513  49.630  1.00132.63           C  
ATOM   7817  O   VAL E 146      30.044 122.599  49.319  1.00131.71           O  
ATOM   7818  CB  VAL E 146      27.002 123.183  49.109  1.00138.29           C  
ATOM   7819  CG1 VAL E 146      26.002 124.082  49.812  1.00141.43           C  
ATOM   7820  CG2 VAL E 146      26.388 122.448  47.936  1.00138.16           C  
ATOM   7821  N   LEU E 147      29.275 124.068  50.835  1.00132.51           N  
ATOM   7822  CA  LEU E 147      30.161 123.640  51.901  1.00137.31           C  
ATOM   7823  C   LEU E 147      31.600 123.434  51.448  1.00155.92           C  
ATOM   7824  O   LEU E 147      32.095 122.301  51.384  1.00155.62           O  
ATOM   7825  CB  LEU E 147      29.628 122.352  52.511  1.00137.22           C  
ATOM   7826  CG  LEU E 147      28.286 121.915  51.941  1.00143.10           C  
ATOM   7827  CD1 LEU E 147      27.915 120.539  52.472  1.00145.76           C  
ATOM   7828  CD2 LEU E 147      27.226 122.939  52.287  1.00146.66           C  
ATOM   7829  N   ASN E 148      32.269 124.537  51.144  1.00160.83           N  
ATOM   7830  CA  ASN E 148      33.662 124.502  50.726  1.00164.04           C  
ATOM   7831  C   ASN E 148      34.434 125.530  51.548  1.00172.78           C  
ATOM   7832  O   ASN E 148      33.870 126.183  52.428  1.00175.87           O  
ATOM   7833  CB  ASN E 148      33.778 124.834  49.235  1.00169.39           C  
ATOM   7834  CG  ASN E 148      32.877 123.970  48.373  1.00172.23           C  
ATOM   7835  OD1 ASN E 148      33.080 122.760  48.266  1.00173.94           O  
ATOM   7836  ND2 ASN E 148      31.884 124.594  47.738  1.00139.85           N  
ATOM   7837  N   LYS E 149      35.721 125.687  51.259  1.00167.35           N  
ATOM   7838  CA  LYS E 149      36.522 126.659  51.979  1.00165.96           C  
ATOM   7839  C   LYS E 149      35.958 128.062  51.776  1.00165.24           C  
ATOM   7840  O   LYS E 149      35.765 128.793  52.730  1.00164.41           O  
ATOM   7841  CB  LYS E 149      37.977 126.597  51.523  1.00171.76           C  
ATOM   7842  CG  LYS E 149      38.983 126.952  52.615  1.00208.22           C  
ATOM   7843  CD  LYS E 149      40.314 127.417  52.022  1.00226.40           C  
ATOM   7844  CE  LYS E 149      41.395 127.524  53.088  1.00233.80           C  
ATOM   7845  NZ  LYS E 149      42.683 128.026  52.523  1.00245.28           N  
ATOM   7846  N   ASP E 150      35.675 128.407  50.524  1.00162.90           N  
ATOM   7847  CA  ASP E 150      35.147 129.722  50.175  1.00167.55           C  
ATOM   7848  C   ASP E 150      33.750 130.006  50.740  1.00181.35           C  
ATOM   7849  O   ASP E 150      33.434 131.146  51.110  1.00179.13           O  
ATOM   7850  CB  ASP E 150      35.157 129.898  48.654  1.00172.28           C  
ATOM   7851  CG  ASP E 150      34.471 131.178  48.204  1.00210.90           C  
ATOM   7852  OD1 ASP E 150      33.576 131.101  47.329  1.00211.92           O  
ATOM   7853  OD2 ASP E 150      34.850 132.263  48.696  1.00235.31           O  
ATOM   7854  N   ASP E 151      32.911 128.975  50.799  1.00187.55           N  
ATOM   7855  CA  ASP E 151      31.547 129.127  51.309  1.00191.62           C  
ATOM   7856  C   ASP E 151      31.542 129.632  52.755  1.00203.55           C  
ATOM   7857  O   ASP E 151      30.487 129.958  53.304  1.00202.10           O  
ATOM   7858  CB  ASP E 151      30.785 127.790  51.235  1.00194.09           C  
ATOM   7859  CG  ASP E 151      30.761 127.191  49.832  1.00198.86           C  
ATOM   7860  OD1 ASP E 151      31.616 127.556  48.997  1.00200.10           O  
ATOM   7861  OD2 ASP E 151      29.907 126.307  49.583  1.00196.70           O  
ATOM   7862  N   ASN E 152      32.720 129.671  53.373  1.00207.43           N  
ATOM   7863  CA  ASN E 152      32.846 130.083  54.772  1.00209.94           C  
ATOM   7864  C   ASN E 152      33.788 131.274  55.023  1.00221.11           C  
ATOM   7865  O   ASN E 152      34.972 131.095  55.338  1.00221.60           O  
ATOM   7866  CB  ASN E 152      33.271 128.892  55.631  1.00207.26           C  
ATOM   7867  CG  ASN E 152      32.373 128.696  56.831  1.00255.58           C  
ATOM   7868  OD1 ASN E 152      31.213 129.118  56.829  1.00251.60           O  
ATOM   7869  ND2 ASN E 152      32.900 128.046  57.864  1.00261.37           N  
ATOM   7870  N   GLU E 153      33.234 132.482  54.948  1.00219.50           N  
ATOM   7871  CA  GLU E 153      33.987 133.716  55.182  1.00218.13           C  
ATOM   7872  C   GLU E 153      35.303 133.808  54.420  1.00218.23           C  
ATOM   7873  O   GLU E 153      35.335 133.700  53.188  1.00214.34           O  
ATOM   7874  CB  GLU E 153      34.206 133.979  56.685  1.00219.52           C  
ATOM   7875  CG  GLU E 153      33.657 135.338  57.176  1.00223.26           C  
ATOM   7876  CD  GLU E 153      34.517 135.984  58.265  1.00189.42           C  
ATOM   7877  OE1 GLU E 153      35.144 135.238  59.054  1.00141.46           O  
ATOM   7878  OE2 GLU E 153      34.554 137.240  58.340  1.00132.45           O  
ATOM   7879  N   GLU E 154      36.383 134.030  55.163  1.00216.07           N  
ATOM   7880  CA  GLU E 154      37.703 134.228  54.577  1.00215.48           C  
ATOM   7881  C   GLU E 154      38.268 133.052  53.786  1.00213.22           C  
ATOM   7882  O   GLU E 154      38.220 131.903  54.231  1.00210.73           O  
ATOM   7883  CB  GLU E 154      38.718 134.706  55.640  1.00216.65           C  
ATOM   7884  CG  GLU E 154      38.106 135.436  56.838  1.00217.04           C  
ATOM   7885  CD  GLU E 154      38.146 136.951  56.695  1.00179.72           C  
ATOM   7886  OE1 GLU E 154      37.725 137.662  57.663  1.00100.45           O  
ATOM   7887  OE2 GLU E 154      38.573 137.427  55.610  1.00137.74           O  
ATOM   7888  N   CYS E 155      38.821 133.364  52.613  1.00205.37           N  
ATOM   7889  CA  CYS E 155      39.496 132.385  51.771  1.00202.86           C  
ATOM   7890  C   CYS E 155      40.903 132.915  51.475  1.00207.51           C  
ATOM   7891  O   CYS E 155      41.903 132.409  51.999  1.00209.53           O  
ATOM   7892  CB  CYS E 155      38.736 132.164  50.453  1.00200.67           C  
ATOM   7893  SG  CYS E 155      38.696 130.434  49.824  1.00202.40           S  
ATOM   7894  N   GLY E 156      40.969 133.964  50.662  1.00198.89           N  
ATOM   7895  CA  GLY E 156      42.243 134.556  50.286  1.00196.71           C  
ATOM   7896  C   GLY E 156      42.432 134.404  48.784  1.00195.07           C  
ATOM   7897  O   GLY E 156      43.428 133.840  48.321  1.00194.11           O  
ATOM   7898  N   ASP E 157      41.451 134.890  48.030  1.00188.34           N  
ATOM   7899  CA  ASP E 157      41.478 134.811  46.576  1.00187.86           C  
ATOM   7900  C   ASP E 157      42.234 135.994  45.979  1.00190.67           C  
ATOM   7901  O   ASP E 157      41.635 136.914  45.430  1.00190.93           O  
ATOM   7902  CB  ASP E 157      40.049 134.779  46.021  1.00190.77           C  
ATOM   7903  CG  ASP E 157      39.285 133.526  46.421  1.00199.21           C  
ATOM   7904  OD1 ASP E 157      38.048 133.486  46.223  1.00195.24           O  
ATOM   7905  OD2 ASP E 157      39.921 132.570  46.901  1.00209.03           O  
ATOM   7906  N   ILE E 158      43.554 135.969  46.091  1.00188.58           N  
ATOM   7907  CA  ILE E 158      44.377 137.041  45.549  1.00190.73           C  
ATOM   7908  C   ILE E 158      44.692 136.770  44.085  1.00203.24           C  
ATOM   7909  O   ILE E 158      45.776 136.291  43.749  1.00204.79           O  
ATOM   7910  CB  ILE E 158      45.686 137.180  46.320  1.00193.92           C  
ATOM   7911  CG1 ILE E 158      46.194 135.797  46.758  1.00196.56           C  
ATOM   7912  CG2 ILE E 158      45.480 138.087  47.514  1.00191.77           C  
ATOM   7913  CD1 ILE E 158      47.266 135.186  45.835  1.00203.95           C  
ATOM   7914  N   CYS E 159      43.735 137.087  43.220  1.00204.37           N  
ATOM   7915  CA  CYS E 159      43.866 136.855  41.786  1.00206.66           C  
ATOM   7916  C   CYS E 159      45.234 137.151  41.150  1.00216.15           C  
ATOM   7917  O   CYS E 159      46.170 136.365  41.313  1.00213.53           O  
ATOM   7918  CB  CYS E 159      42.726 137.530  41.018  1.00206.35           C  
ATOM   7919  SG  CYS E 159      42.247 136.676  39.481  1.00208.89           S  
ATOM   7920  N   PRO E 160      45.326 138.270  40.422  1.00218.65           N  
ATOM   7921  CA  PRO E 160      46.531 138.668  39.684  1.00219.31           C  
ATOM   7922  C   PRO E 160      47.423 137.516  39.232  1.00225.03           C  
ATOM   7923  O   PRO E 160      47.101 136.807  38.287  1.00218.68           O  
ATOM   7924  CB  PRO E 160      47.265 139.583  40.667  1.00221.45           C  
ATOM   7925  CG  PRO E 160      46.184 140.173  41.492  1.00226.08           C  
ATOM   7926  CD  PRO E 160      45.167 139.067  41.657  1.00221.08           C  
ATOM   7927  N   GLY E 161      48.525 137.315  39.945  1.00232.41           N  
ATOM   7928  CA  GLY E 161      49.463 136.239  39.638  1.00237.63           C  
ATOM   7929  C   GLY E 161      50.811 136.471  40.326  1.00254.63           C  
ATOM   7930  O   GLY E 161      50.909 137.248  41.277  1.00255.91           O  
ATOM   7931  N   THR E 162      51.847 135.789  39.846  1.00259.40           N  
ATOM   7932  CA  THR E 162      53.187 135.950  40.406  1.00262.80           C  
ATOM   7933  C   THR E 162      53.929 137.088  39.693  1.00274.11           C  
ATOM   7934  O   THR E 162      55.156 137.202  39.776  1.00274.60           O  
ATOM   7935  CB  THR E 162      54.006 134.638  40.344  1.00271.26           C  
ATOM   7936  OG1 THR E 162      55.358 134.923  39.959  1.00275.83           O  
ATOM   7937  CG2 THR E 162      53.387 133.656  39.355  1.00266.37           C  
ATOM   7938  N   ALA E 163      53.163 137.941  39.012  1.00273.94           N  
ATOM   7939  CA  ALA E 163      53.714 139.093  38.303  1.00274.89           C  
ATOM   7940  C   ALA E 163      53.525 140.359  39.137  1.00284.21           C  
ATOM   7941  O   ALA E 163      53.928 141.449  38.728  1.00283.44           O  
ATOM   7942  CB  ALA E 163      53.056 139.248  36.944  1.00275.20           C  
ATOM   7943  N   LYS E 164      52.901 140.198  40.302  1.00285.16           N  
ATOM   7944  CA  LYS E 164      52.671 141.297  41.241  1.00285.89           C  
ATOM   7945  C   LYS E 164      51.604 142.303  40.811  1.00290.71           C  
ATOM   7946  O   LYS E 164      50.705 141.985  40.024  1.00289.77           O  
ATOM   7947  CB  LYS E 164      53.986 142.021  41.560  1.00287.78           C  
ATOM   7948  CG  LYS E 164      54.748 141.440  42.743  1.00278.86           C  
ATOM   7949  CD  LYS E 164      53.803 140.784  43.741  1.00267.97           C  
ATOM   7950  CE  LYS E 164      53.328 141.777  44.786  1.00242.94           C  
ATOM   7951  NZ  LYS E 164      54.092 141.652  46.059  1.00224.02           N  
ATOM   7952  N   GLY E 165      51.707 143.514  41.358  1.00286.79           N  
ATOM   7953  CA  GLY E 165      50.771 144.592  41.058  1.00285.91           C  
ATOM   7954  C   GLY E 165      49.475 144.448  41.850  1.00288.27           C  
ATOM   7955  O   GLY E 165      49.490 144.066  43.024  1.00288.46           O  
ATOM   7956  N   LYS E 166      48.359 144.763  41.201  1.00281.63           N  
ATOM   7957  CA  LYS E 166      47.043 144.656  41.822  1.00278.24           C  
ATOM   7958  C   LYS E 166      46.037 144.080  40.825  1.00275.90           C  
ATOM   7959  O   LYS E 166      44.965 143.614  41.211  1.00276.52           O  
ATOM   7960  CB  LYS E 166      46.572 146.021  42.342  1.00277.79           C  
ATOM   7961  CG  LYS E 166      45.779 146.837  41.336  1.00259.96           C  
ATOM   7962  CD  LYS E 166      45.351 148.169  41.925  1.00258.28           C  
ATOM   7963  CE  LYS E 166      45.406 149.277  40.882  1.00268.67           C  
ATOM   7964  NZ  LYS E 166      44.803 150.546  41.372  1.00268.29           N  
ATOM   7965  N   THR E 167      46.405 144.095  39.547  1.00264.90           N  
ATOM   7966  CA  THR E 167      45.546 143.579  38.486  1.00260.08           C  
ATOM   7967  C   THR E 167      46.372 142.901  37.397  1.00251.25           C  
ATOM   7968  O   THR E 167      47.602 142.864  37.475  1.00249.36           O  
ATOM   7969  CB  THR E 167      44.702 144.706  37.846  1.00266.71           C  
ATOM   7970  OG1 THR E 167      43.463 144.171  37.365  1.00261.47           O  
ATOM   7971  CG2 THR E 167      45.456 145.351  36.687  1.00263.03           C  
ATOM   7972  N   ASN E 168      45.675 142.371  36.392  1.00239.19           N  
ATOM   7973  CA  ASN E 168      46.283 141.691  35.246  1.00234.28           C  
ATOM   7974  C   ASN E 168      45.243 140.837  34.522  1.00226.29           C  
ATOM   7975  O   ASN E 168      45.068 140.949  33.306  1.00224.78           O  
ATOM   7976  CB  ASN E 168      47.465 140.812  35.672  1.00233.39           C  
ATOM   7977  CG  ASN E 168      48.550 140.743  34.615  1.00232.29           C  
ATOM   7978  OD1 ASN E 168      48.424 141.330  33.543  1.00238.25           O  
ATOM   7979  ND2 ASN E 168      49.631 140.031  34.918  1.00202.39           N  
ATOM   7980  N   CYS E 169      44.558 139.985  35.283  1.00214.10           N  
ATOM   7981  CA  CYS E 169      43.544 139.086  34.735  1.00207.93           C  
ATOM   7982  C   CYS E 169      42.249 139.805  34.377  1.00208.25           C  
ATOM   7983  O   CYS E 169      41.871 140.789  35.011  1.00206.09           O  
ATOM   7984  CB  CYS E 169      43.248 137.937  35.710  1.00204.30           C  
ATOM   7985  SG  CYS E 169      44.698 137.308  36.619  1.00205.92           S  
ATOM   7986  N   PRO E 170      41.565 139.294  33.359  1.00203.98           N  
ATOM   7987  CA  PRO E 170      40.298 139.866  32.924  1.00201.15           C  
ATOM   7988  C   PRO E 170      39.271 139.659  34.023  1.00192.91           C  
ATOM   7989  O   PRO E 170      39.470 138.839  34.913  1.00191.44           O  
ATOM   7990  CB  PRO E 170      39.933 139.017  31.707  1.00204.44           C  
ATOM   7991  CG  PRO E 170      41.242 138.542  31.179  1.00211.67           C  
ATOM   7992  CD  PRO E 170      42.101 138.323  32.388  1.00206.88           C  
ATOM   7993  N   ALA E 171      38.176 140.407  33.961  1.00182.66           N  
ATOM   7994  CA  ALA E 171      37.140 140.307  34.973  1.00180.18           C  
ATOM   7995  C   ALA E 171      35.741 140.406  34.389  1.00184.99           C  
ATOM   7996  O   ALA E 171      35.534 141.005  33.338  1.00182.43           O  
ATOM   7997  CB  ALA E 171      37.344 141.360  36.040  1.00180.33           C  
ATOM   7998  N   THR E 172      34.781 139.815  35.088  1.00188.65           N  
ATOM   7999  CA  THR E 172      33.386 139.832  34.664  1.00192.18           C  
ATOM   8000  C   THR E 172      32.484 140.224  35.831  1.00203.63           C  
ATOM   8001  O   THR E 172      32.961 140.453  36.947  1.00202.65           O  
ATOM   8002  CB  THR E 172      32.938 138.461  34.126  1.00202.93           C  
ATOM   8003  OG1 THR E 172      31.551 138.250  34.437  1.00193.38           O  
ATOM   8004  CG2 THR E 172      33.772 137.347  34.747  1.00204.05           C  
ATOM   8005  N   VAL E 173      31.182 140.288  35.573  1.00205.64           N  
ATOM   8006  CA  VAL E 173      30.227 140.680  36.600  1.00208.36           C  
ATOM   8007  C   VAL E 173      29.026 139.738  36.715  1.00217.91           C  
ATOM   8008  O   VAL E 173      27.946 140.027  36.201  1.00216.03           O  
ATOM   8009  CB  VAL E 173      29.727 142.128  36.381  1.00212.74           C  
ATOM   8010  CG1 VAL E 173      28.714 142.515  37.441  1.00212.21           C  
ATOM   8011  CG2 VAL E 173      30.897 143.109  36.365  1.00212.56           C  
ATOM   8012  N   ILE E 174      29.211 138.625  37.419  1.00220.38           N  
ATOM   8013  CA  ILE E 174      28.123 137.677  37.635  1.00222.04           C  
ATOM   8014  C   ILE E 174      27.442 138.013  38.957  1.00231.72           C  
ATOM   8015  O   ILE E 174      28.112 138.265  39.960  1.00229.90           O  
ATOM   8016  CB  ILE E 174      28.616 136.216  37.657  1.00224.62           C  
ATOM   8017  CG1 ILE E 174      28.847 135.710  36.227  1.00226.72           C  
ATOM   8018  CG2 ILE E 174      27.611 135.324  38.369  1.00221.80           C  
ATOM   8019  CD1 ILE E 174      27.664 135.917  35.282  1.00235.33           C  
ATOM   8020  N   ASN E 175      26.113 138.051  38.936  1.00233.96           N  
ATOM   8021  CA  ASN E 175      25.321 138.396  40.113  1.00235.26           C  
ATOM   8022  C   ASN E 175      25.366 139.903  40.364  1.00238.15           C  
ATOM   8023  O   ASN E 175      25.267 140.359  41.505  1.00238.35           O  
ATOM   8024  CB  ASN E 175      25.791 137.623  41.351  1.00241.56           C  
ATOM   8025  CG  ASN E 175      25.227 136.212  41.409  1.00269.80           C  
ATOM   8026  OD1 ASN E 175      24.621 135.729  40.450  1.00257.63           O  
ATOM   8027  ND2 ASN E 175      25.429 135.543  42.541  1.00265.15           N  
ATOM   8028  N   GLY E 176      25.533 140.665  39.287  1.00232.40           N  
ATOM   8029  CA  GLY E 176      25.573 142.123  39.359  1.00231.40           C  
ATOM   8030  C   GLY E 176      26.916 142.696  39.806  1.00234.09           C  
ATOM   8031  O   GLY E 176      27.215 143.862  39.542  1.00231.73           O  
ATOM   8032  N   GLN E 177      27.725 141.875  40.471  1.00232.42           N  
ATOM   8033  CA  GLN E 177      29.025 142.314  40.975  1.00232.30           C  
ATOM   8034  C   GLN E 177      30.182 142.069  40.002  1.00235.12           C  
ATOM   8035  O   GLN E 177      30.264 141.014  39.372  1.00235.53           O  
ATOM   8036  CB  GLN E 177      29.329 141.653  42.328  1.00233.35           C  
ATOM   8037  CG  GLN E 177      28.129 140.975  42.980  1.00234.43           C  
ATOM   8038  CD  GLN E 177      28.525 140.063  44.128  1.00239.74           C  
ATOM   8039  OE1 GLN E 177      29.680 140.057  44.563  1.00224.62           O  
ATOM   8040  NE2 GLN E 177      27.571 139.275  44.616  1.00234.11           N  
ATOM   8041  N   PHE E 178      31.081 143.048  39.895  1.00228.61           N  
ATOM   8042  CA  PHE E 178      32.253 142.919  39.036  1.00226.28           C  
ATOM   8043  C   PHE E 178      33.421 142.345  39.833  1.00221.11           C  
ATOM   8044  O   PHE E 178      33.780 142.875  40.890  1.00222.73           O  
ATOM   8045  CB  PHE E 178      32.674 144.270  38.457  1.00229.04           C  
ATOM   8046  CG  PHE E 178      34.073 144.267  37.907  1.00232.08           C  
ATOM   8047  CD1 PHE E 178      35.168 144.451  38.744  1.00234.61           C  
ATOM   8048  CD2 PHE E 178      34.302 144.006  36.566  1.00236.27           C  
ATOM   8049  CE1 PHE E 178      36.457 144.395  38.255  1.00235.42           C  
ATOM   8050  CE2 PHE E 178      35.593 143.964  36.064  1.00239.37           C  
ATOM   8051  CZ  PHE E 178      36.672 144.167  36.914  1.00236.41           C  
ATOM   8052  N   VAL E 179      34.045 141.297  39.304  1.00206.39           N  
ATOM   8053  CA  VAL E 179      35.173 140.672  39.978  1.00201.74           C  
ATOM   8054  C   VAL E 179      36.166 140.107  38.988  1.00199.15           C  
ATOM   8055  O   VAL E 179      35.814 139.809  37.851  1.00200.66           O  
ATOM   8056  CB  VAL E 179      34.712 139.509  40.860  1.00204.14           C  
ATOM   8057  CG1 VAL E 179      33.932 138.505  40.023  1.00203.34           C  
ATOM   8058  CG2 VAL E 179      35.911 138.844  41.528  1.00203.37           C  
ATOM   8059  N   GLU E 180      37.401 139.921  39.442  1.00189.34           N  
ATOM   8060  CA  GLU E 180      38.437 139.332  38.610  1.00186.77           C  
ATOM   8061  C   GLU E 180      38.127 137.844  38.474  1.00181.23           C  
ATOM   8062  O   GLU E 180      37.337 137.307  39.242  1.00180.92           O  
ATOM   8063  CB  GLU E 180      39.814 139.540  39.241  1.00188.70           C  
ATOM   8064  CG  GLU E 180      40.252 140.997  39.319  1.00200.00           C  
ATOM   8065  CD  GLU E 180      41.685 141.206  38.860  1.00208.04           C  
ATOM   8066  OE1 GLU E 180      42.490 140.254  38.963  1.00166.39           O  
ATOM   8067  OE2 GLU E 180      42.007 142.324  38.399  1.00206.49           O  
ATOM   8068  N   ARG E 181      38.738 137.189  37.492  1.00170.92           N  
ATOM   8069  CA  ARG E 181      38.490 135.776  37.245  1.00168.96           C  
ATOM   8070  C   ARG E 181      39.789 134.984  37.102  1.00182.26           C  
ATOM   8071  O   ARG E 181      40.602 135.277  36.225  1.00183.21           O  
ATOM   8072  CB  ARG E 181      37.662 135.627  35.971  1.00159.64           C  
ATOM   8073  CG  ARG E 181      36.163 135.509  36.184  1.00140.85           C  
ATOM   8074  CD  ARG E 181      35.646 136.526  37.166  1.00124.02           C  
ATOM   8075  NE  ARG E 181      34.757 135.902  38.145  1.00156.69           N  
ATOM   8076  CZ  ARG E 181      33.445 136.102  38.206  1.00176.90           C  
ATOM   8077  NH1 ARG E 181      32.858 136.931  37.355  1.00170.80           N  
ATOM   8078  NH2 ARG E 181      32.720 135.476  39.127  1.00155.89           N  
ATOM   8079  N   CYS E 182      39.970 133.968  37.946  1.00186.45           N  
ATOM   8080  CA  CYS E 182      41.173 133.137  37.885  1.00192.00           C  
ATOM   8081  C   CYS E 182      40.983 131.738  38.444  1.00186.50           C  
ATOM   8082  O   CYS E 182      39.955 131.433  39.040  1.00184.44           O  
ATOM   8083  CB  CYS E 182      42.340 133.804  38.605  1.00198.67           C  
ATOM   8084  SG  CYS E 182      41.868 134.768  40.072  1.00206.78           S  
ATOM   8085  N   TRP E 183      42.012 130.908  38.276  1.00178.48           N  
ATOM   8086  CA  TRP E 183      42.000 129.528  38.755  1.00175.24           C  
ATOM   8087  C   TRP E 183      42.829 129.372  40.030  1.00174.91           C  
ATOM   8088  O   TRP E 183      42.413 128.691  40.968  1.00175.16           O  
ATOM   8089  CB  TRP E 183      42.511 128.571  37.670  1.00172.12           C  
ATOM   8090  CG  TRP E 183      41.568 128.403  36.520  1.00171.13           C  
ATOM   8091  CD1 TRP E 183      41.747 128.842  35.244  1.00173.95           C  
ATOM   8092  CD2 TRP E 183      40.288 127.769  36.548  1.00170.33           C  
ATOM   8093  NE1 TRP E 183      40.669 128.502  34.469  1.00173.33           N  
ATOM   8094  CE2 TRP E 183      39.754 127.847  35.250  1.00174.65           C  
ATOM   8095  CE3 TRP E 183      39.538 127.148  37.547  1.00171.80           C  
ATOM   8096  CZ2 TRP E 183      38.505 127.325  34.925  1.00174.31           C  
ATOM   8097  CZ3 TRP E 183      38.299 126.636  37.225  1.00173.24           C  
ATOM   8098  CH2 TRP E 183      37.795 126.725  35.926  1.00173.86           C  
ATOM   8099  N   THR E 184      44.005 129.993  40.054  1.00167.51           N  
ATOM   8100  CA  THR E 184      44.868 129.951  41.229  1.00168.48           C  
ATOM   8101  C   THR E 184      45.486 131.316  41.462  1.00187.53           C  
ATOM   8102  O   THR E 184      45.041 132.309  40.882  1.00191.59           O  
ATOM   8103  CB  THR E 184      45.992 128.915  41.099  1.00155.66           C  
ATOM   8104  OG1 THR E 184      46.908 129.317  40.079  1.00154.81           O  
ATOM   8105  CG2 THR E 184      45.428 127.566  40.765  1.00157.51           C  
ATOM   8106  N   HIS E 185      46.516 131.362  42.301  1.00190.67           N  
ATOM   8107  CA  HIS E 185      47.203 132.612  42.607  1.00193.34           C  
ATOM   8108  C   HIS E 185      47.878 133.203  41.370  1.00186.66           C  
ATOM   8109  O   HIS E 185      47.975 134.424  41.233  1.00184.72           O  
ATOM   8110  CB  HIS E 185      48.268 132.384  43.691  1.00198.91           C  
ATOM   8111  CG  HIS E 185      49.616 132.028  43.140  1.00207.55           C  
ATOM   8112  ND1 HIS E 185      50.554 132.980  42.796  1.00212.10           N  
ATOM   8113  CD2 HIS E 185      50.172 130.828  42.842  1.00212.52           C  
ATOM   8114  CE1 HIS E 185      51.635 132.381  42.324  1.00212.83           C  
ATOM   8115  NE2 HIS E 185      51.430 131.075  42.342  1.00213.14           N  
ATOM   8116  N   SER E 186      48.361 132.331  40.486  1.00176.03           N  
ATOM   8117  CA  SER E 186      49.081 132.760  39.295  1.00172.62           C  
ATOM   8118  C   SER E 186      48.254 132.825  38.013  1.00183.78           C  
ATOM   8119  O   SER E 186      48.063 133.904  37.450  1.00188.55           O  
ATOM   8120  CB  SER E 186      50.324 131.896  39.080  1.00165.68           C  
ATOM   8121  OG  SER E 186      50.057 130.545  39.393  1.00158.07           O  
ATOM   8122  N   HIS E 187      47.799 131.670  37.533  1.00179.46           N  
ATOM   8123  CA  HIS E 187      47.050 131.599  36.276  1.00177.23           C  
ATOM   8124  C   HIS E 187      45.763 132.404  36.262  1.00175.38           C  
ATOM   8125  O   HIS E 187      44.954 132.318  37.185  1.00165.91           O  
ATOM   8126  CB  HIS E 187      46.752 130.136  35.893  1.00178.11           C  
ATOM   8127  CG  HIS E 187      47.963 129.258  35.870  1.00181.59           C  
ATOM   8128  ND1 HIS E 187      48.740 129.091  34.743  1.00183.34           N  
ATOM   8129  CD2 HIS E 187      48.537 128.505  36.838  1.00182.86           C  
ATOM   8130  CE1 HIS E 187      49.735 128.266  35.015  1.00182.80           C  
ATOM   8131  NE2 HIS E 187      49.636 127.898  36.281  1.00183.07           N  
ATOM   8132  N   CYS E 188      45.568 133.165  35.190  1.00181.50           N  
ATOM   8133  CA  CYS E 188      44.347 133.946  35.023  1.00189.48           C  
ATOM   8134  C   CYS E 188      43.396 133.118  34.167  1.00189.16           C  
ATOM   8135  O   CYS E 188      43.842 132.269  33.394  1.00193.58           O  
ATOM   8136  CB  CYS E 188      44.641 135.283  34.329  1.00196.41           C  
ATOM   8137  SG  CYS E 188      45.820 136.376  35.198  1.00204.85           S  
ATOM   8138  N   GLN E 189      42.093 133.340  34.320  1.00175.95           N  
ATOM   8139  CA  GLN E 189      41.110 132.591  33.547  1.00171.54           C  
ATOM   8140  C   GLN E 189      41.103 133.083  32.107  1.00181.88           C  
ATOM   8141  O   GLN E 189      40.875 134.268  31.851  1.00179.74           O  
ATOM   8142  CB  GLN E 189      39.724 132.731  34.158  1.00169.66           C  
ATOM   8143  CG  GLN E 189      38.642 132.003  33.394  1.00146.04           C  
ATOM   8144  CD  GLN E 189      37.290 132.054  34.092  1.00170.54           C  
ATOM   8145  OE1 GLN E 189      37.121 132.741  35.096  1.00173.29           O  
ATOM   8146  NE2 GLN E 189      36.323 131.318  33.564  1.00163.49           N  
ATOM   8147  N   LYS E 190      41.389 132.177  31.175  1.00185.41           N  
ATOM   8148  CA  LYS E 190      41.445 132.520  29.751  1.00187.36           C  
ATOM   8149  C   LYS E 190      40.097 133.029  29.234  1.00193.08           C  
ATOM   8150  O   LYS E 190      39.147 132.260  29.094  1.00196.73           O  
ATOM   8151  CB  LYS E 190      41.910 131.308  28.921  1.00189.15           C  
ATOM   8152  CG  LYS E 190      43.102 131.587  27.986  1.00208.64           C  
ATOM   8153  CD  LYS E 190      43.572 130.312  27.255  1.00213.59           C  
ATOM   8154  CE  LYS E 190      44.909 130.524  26.508  1.00188.20           C  
ATOM   8155  NZ  LYS E 190      45.697 129.244  26.202  1.00138.90           N  
ATOM   8156  N   VAL E 191      40.013 134.327  28.952  1.00185.72           N  
ATOM   8157  CA  VAL E 191      38.774 134.907  28.445  1.00184.76           C  
ATOM   8158  C   VAL E 191      38.898 135.278  26.973  1.00189.50           C  
ATOM   8159  O   VAL E 191      39.997 135.587  26.490  1.00187.36           O  
ATOM   8160  CB  VAL E 191      38.324 136.118  29.263  1.00188.59           C  
ATOM   8161  CG1 VAL E 191      36.804 136.127  29.395  1.00187.86           C  
ATOM   8162  CG2 VAL E 191      38.986 136.102  30.629  1.00188.60           C  
ATOM   8163  N   CYS E 192      37.770 135.256  26.265  1.00187.96           N  
ATOM   8164  CA  CYS E 192      37.760 135.512  24.827  1.00188.51           C  
ATOM   8165  C   CYS E 192      36.777 136.572  24.324  1.00187.78           C  
ATOM   8166  O   CYS E 192      35.715 136.789  24.918  1.00192.80           O  
ATOM   8167  CB  CYS E 192      37.514 134.201  24.089  1.00190.73           C  
ATOM   8168  SG  CYS E 192      39.053 133.339  23.672  1.00196.27           S  
ATOM   8169  N   PRO E 193      37.118 137.197  23.194  1.00170.88           N  
ATOM   8170  CA  PRO E 193      36.245 138.200  22.588  1.00165.60           C  
ATOM   8171  C   PRO E 193      34.943 137.538  22.156  1.00164.50           C  
ATOM   8172  O   PRO E 193      34.951 136.473  21.538  1.00159.96           O  
ATOM   8173  CB  PRO E 193      37.041 138.674  21.359  1.00165.55           C  
ATOM   8174  CG  PRO E 193      38.215 137.725  21.234  1.00168.48           C  
ATOM   8175  CD  PRO E 193      38.465 137.211  22.597  1.00165.31           C  
ATOM   8176  N   THR E 194      33.829 138.159  22.515  1.00165.51           N  
ATOM   8177  CA  THR E 194      32.511 137.629  22.188  1.00170.47           C  
ATOM   8178  C   THR E 194      32.398 137.161  20.734  1.00182.54           C  
ATOM   8179  O   THR E 194      31.562 136.310  20.407  1.00184.30           O  
ATOM   8180  CB  THR E 194      31.405 138.663  22.484  1.00195.02           C  
ATOM   8181  OG1 THR E 194      31.840 139.967  22.069  1.00206.78           O  
ATOM   8182  CG2 THR E 194      31.090 138.690  23.976  1.00191.88           C  
ATOM   8183  N   ILE E 195      33.248 137.713  19.871  1.00180.95           N  
ATOM   8184  CA  ILE E 195      33.251 137.346  18.454  1.00178.82           C  
ATOM   8185  C   ILE E 195      33.940 136.005  18.265  1.00172.26           C  
ATOM   8186  O   ILE E 195      33.740 135.336  17.252  1.00169.78           O  
ATOM   8187  CB  ILE E 195      33.979 138.398  17.591  1.00182.64           C  
ATOM   8188  CG1 ILE E 195      35.072 139.106  18.404  1.00183.28           C  
ATOM   8189  CG2 ILE E 195      32.988 139.396  17.029  1.00185.30           C  
ATOM   8190  CD1 ILE E 195      36.004 139.988  17.569  1.00183.00           C  
ATOM   8191  N   CYS E 196      34.758 135.631  19.245  1.00162.38           N  
ATOM   8192  CA  CYS E 196      35.481 134.380  19.204  1.00161.87           C  
ATOM   8193  C   CYS E 196      34.577 133.234  19.623  1.00167.50           C  
ATOM   8194  O   CYS E 196      34.802 132.081  19.260  1.00167.94           O  
ATOM   8195  CB  CYS E 196      36.699 134.447  20.116  1.00163.65           C  
ATOM   8196  SG  CYS E 196      38.273 134.476  19.213  1.00169.27           S  
ATOM   8197  N   LYS E 197      33.552 133.555  20.398  1.00166.78           N  
ATOM   8198  CA  LYS E 197      32.624 132.542  20.877  1.00167.50           C  
ATOM   8199  C   LYS E 197      33.351 131.365  21.536  1.00174.17           C  
ATOM   8200  O   LYS E 197      34.332 131.548  22.274  1.00177.18           O  
ATOM   8201  CB  LYS E 197      31.717 132.056  19.744  1.00166.74           C  
ATOM   8202  CG  LYS E 197      30.503 132.936  19.527  1.00167.88           C  
ATOM   8203  CD  LYS E 197      30.028 132.884  18.087  1.00182.83           C  
ATOM   8204  CE  LYS E 197      29.412 134.217  17.661  1.00206.74           C  
ATOM   8205  NZ  LYS E 197      28.304 134.052  16.669  1.00217.43           N  
ATOM   8206  N   SER E 198      32.867 130.159  21.262  1.00165.10           N  
ATOM   8207  CA  SER E 198      33.406 128.943  21.862  1.00161.65           C  
ATOM   8208  C   SER E 198      34.677 128.434  21.208  1.00160.13           C  
ATOM   8209  O   SER E 198      35.078 127.298  21.445  1.00156.61           O  
ATOM   8210  CB  SER E 198      32.349 127.857  21.782  1.00164.48           C  
ATOM   8211  OG  SER E 198      31.375 128.218  20.810  1.00169.65           O  
ATOM   8212  N   HIS E 199      35.306 129.273  20.393  1.00157.53           N  
ATOM   8213  CA  HIS E 199      36.494 128.877  19.651  1.00159.96           C  
ATOM   8214  C   HIS E 199      37.836 129.032  20.359  1.00165.62           C  
ATOM   8215  O   HIS E 199      38.761 128.256  20.113  1.00162.67           O  
ATOM   8216  CB  HIS E 199      36.521 129.566  18.291  1.00163.55           C  
ATOM   8217  CG  HIS E 199      35.245 129.431  17.523  1.00169.41           C  
ATOM   8218  ND1 HIS E 199      34.008 129.431  18.133  1.00172.60           N  
ATOM   8219  CD2 HIS E 199      35.012 129.295  16.196  1.00172.74           C  
ATOM   8220  CE1 HIS E 199      33.067 129.310  17.212  1.00173.20           C  
ATOM   8221  NE2 HIS E 199      33.651 129.210  16.030  1.00173.43           N  
ATOM   8222  N   GLY E 200      37.959 130.044  21.208  1.00168.67           N  
ATOM   8223  CA  GLY E 200      39.207 130.256  21.936  1.00172.48           C  
ATOM   8224  C   GLY E 200      40.054 131.400  21.373  1.00182.86           C  
ATOM   8225  O   GLY E 200      39.847 131.846  20.240  1.00180.80           O  
ATOM   8226  N   CYS E 201      41.020 131.858  22.169  1.00183.72           N  
ATOM   8227  CA  CYS E 201      41.868 132.975  21.784  1.00185.47           C  
ATOM   8228  C   CYS E 201      43.267 132.566  21.383  1.00187.84           C  
ATOM   8229  O   CYS E 201      43.667 131.417  21.551  1.00183.92           O  
ATOM   8230  CB  CYS E 201      41.920 134.015  22.896  1.00189.23           C  
ATOM   8231  SG  CYS E 201      40.325 134.854  23.192  1.00195.71           S  
ATOM   8232  N   THR E 202      44.009 133.533  20.860  1.00190.99           N  
ATOM   8233  CA  THR E 202      45.357 133.293  20.372  1.00195.32           C  
ATOM   8234  C   THR E 202      46.405 134.063  21.172  1.00212.48           C  
ATOM   8235  O   THR E 202      46.140 134.535  22.287  1.00213.33           O  
ATOM   8236  CB  THR E 202      45.460 133.717  18.888  1.00190.19           C  
ATOM   8237  OG1 THR E 202      45.551 135.145  18.794  1.00172.81           O  
ATOM   8238  CG2 THR E 202      44.223 133.287  18.134  1.00187.53           C  
ATOM   8239  N   ALA E 203      47.594 134.201  20.590  1.00214.32           N  
ATOM   8240  CA  ALA E 203      48.666 134.967  21.213  1.00213.63           C  
ATOM   8241  C   ALA E 203      48.229 136.422  21.188  1.00216.17           C  
ATOM   8242  O   ALA E 203      48.868 137.265  20.554  1.00212.33           O  
ATOM   8243  CB  ALA E 203      49.968 134.795  20.447  1.00214.18           C  
ATOM   8244  N   GLU E 204      47.090 136.680  21.827  1.00215.29           N  
ATOM   8245  CA  GLU E 204      46.518 138.014  21.908  1.00216.32           C  
ATOM   8246  C   GLU E 204      45.721 138.442  20.680  1.00210.32           C  
ATOM   8247  O   GLU E 204      46.290 138.885  19.680  1.00205.88           O  
ATOM   8248  CB  GLU E 204      47.593 139.051  22.253  1.00220.25           C  
ATOM   8249  CG  GLU E 204      48.636 138.550  23.255  1.00249.56           C  
ATOM   8250  CD  GLU E 204      49.362 139.678  23.967  1.00293.61           C  
ATOM   8251  OE1 GLU E 204      50.404 139.401  24.605  1.00283.25           O  
ATOM   8252  OE2 GLU E 204      48.889 140.835  23.899  1.00303.31           O  
ATOM   8253  N   GLY E 205      44.401 138.321  20.778  1.00205.23           N  
ATOM   8254  CA  GLY E 205      43.501 138.759  19.719  1.00204.86           C  
ATOM   8255  C   GLY E 205      42.802 137.664  18.909  1.00203.46           C  
ATOM   8256  O   GLY E 205      41.717 137.194  19.277  1.00200.77           O  
ATOM   8257  N   LEU E 206      43.413 137.334  17.772  1.00195.32           N  
ATOM   8258  CA  LEU E 206      42.907 136.366  16.802  1.00189.86           C  
ATOM   8259  C   LEU E 206      41.955 135.313  17.337  1.00186.26           C  
ATOM   8260  O   LEU E 206      41.971 134.994  18.529  1.00185.55           O  
ATOM   8261  CB  LEU E 206      44.069 135.702  16.071  1.00188.50           C  
ATOM   8262  CG  LEU E 206      45.190 136.632  15.600  1.00188.96           C  
ATOM   8263  CD1 LEU E 206      44.614 137.909  14.988  1.00183.72           C  
ATOM   8264  CD2 LEU E 206      46.149 136.943  16.749  1.00187.49           C  
ATOM   8265  N   CYS E 207      41.118 134.792  16.445  1.00177.25           N  
ATOM   8266  CA  CYS E 207      40.156 133.755  16.799  1.00172.98           C  
ATOM   8267  C   CYS E 207      40.603 132.403  16.250  1.00173.17           C  
ATOM   8268  O   CYS E 207      40.969 132.294  15.075  1.00173.36           O  
ATOM   8269  CB  CYS E 207      38.774 134.096  16.232  1.00169.61           C  
ATOM   8270  SG  CYS E 207      37.707 135.052  17.352  1.00170.93           S  
ATOM   8271  N   CYS E 208      40.539 131.371  17.089  1.00160.98           N  
ATOM   8272  CA  CYS E 208      40.887 130.020  16.670  1.00155.51           C  
ATOM   8273  C   CYS E 208      40.018 129.667  15.469  1.00165.71           C  
ATOM   8274  O   CYS E 208      39.063 130.393  15.140  1.00168.98           O  
ATOM   8275  CB  CYS E 208      40.584 129.033  17.794  1.00151.74           C  
ATOM   8276  SG  CYS E 208      41.929 128.780  18.974  1.00153.42           S  
ATOM   8277  N   HIS E 209      40.304 128.526  14.849  1.00159.10           N  
ATOM   8278  CA  HIS E 209      39.522 128.085  13.700  1.00157.47           C  
ATOM   8279  C   HIS E 209      38.013 128.107  13.976  1.00159.01           C  
ATOM   8280  O   HIS E 209      37.582 128.295  15.111  1.00157.74           O  
ATOM   8281  CB  HIS E 209      39.964 126.690  13.258  1.00157.40           C  
ATOM   8282  CG  HIS E 209      39.497 126.326  11.886  1.00160.16           C  
ATOM   8283  ND1 HIS E 209      38.420 125.499  11.660  1.00161.58           N  
ATOM   8284  CD2 HIS E 209      39.936 126.711  10.667  1.00162.56           C  
ATOM   8285  CE1 HIS E 209      38.231 125.371  10.360  1.00161.64           C  
ATOM   8286  NE2 HIS E 209      39.138 126.094   9.736  1.00162.35           N  
ATOM   8287  N   SER E 210      37.211 127.937  12.933  1.00156.24           N  
ATOM   8288  CA  SER E 210      35.760 127.919  13.109  1.00157.34           C  
ATOM   8289  C   SER E 210      35.346 126.713  13.955  1.00152.97           C  
ATOM   8290  O   SER E 210      34.602 126.849  14.926  1.00148.27           O  
ATOM   8291  CB  SER E 210      35.041 127.890  11.751  1.00166.58           C  
ATOM   8292  OG  SER E 210      33.627 127.760  11.910  1.00177.16           O  
ATOM   8293  N   GLU E 211      35.848 125.538  13.580  1.00146.13           N  
ATOM   8294  CA  GLU E 211      35.536 124.294  14.278  1.00142.91           C  
ATOM   8295  C   GLU E 211      36.553 123.959  15.366  1.00148.79           C  
ATOM   8296  O   GLU E 211      37.212 122.920  15.294  1.00153.29           O  
ATOM   8297  CB  GLU E 211      35.437 123.125  13.286  1.00141.43           C  
ATOM   8298  CG  GLU E 211      34.731 123.478  11.984  1.00144.46           C  
ATOM   8299  CD  GLU E 211      33.495 122.628  11.721  1.00169.47           C  
ATOM   8300  OE1 GLU E 211      33.657 121.463  11.301  1.00194.83           O  
ATOM   8301  OE2 GLU E 211      32.360 123.138  11.900  1.00141.17           O  
ATOM   8302  N   CYS E 212      36.660 124.824  16.380  1.00138.11           N  
ATOM   8303  CA  CYS E 212      37.586 124.598  17.486  1.00134.19           C  
ATOM   8304  C   CYS E 212      37.069 125.168  18.783  1.00145.81           C  
ATOM   8305  O   CYS E 212      36.223 126.068  18.785  1.00148.64           O  
ATOM   8306  CB  CYS E 212      38.925 125.256  17.201  1.00132.09           C  
ATOM   8307  SG  CYS E 212      39.838 124.513  15.836  1.00136.06           S  
ATOM   8308  N   LEU E 213      37.649 124.696  19.883  1.00144.23           N  
ATOM   8309  CA  LEU E 213      37.349 125.225  21.215  1.00142.00           C  
ATOM   8310  C   LEU E 213      38.602 125.160  22.080  1.00152.82           C  
ATOM   8311  O   LEU E 213      39.474 124.311  21.864  1.00154.33           O  
ATOM   8312  CB  LEU E 213      36.179 124.501  21.886  1.00136.44           C  
ATOM   8313  CG  LEU E 213      36.224 122.981  21.905  1.00130.82           C  
ATOM   8314  CD1 LEU E 213      35.108 122.457  22.774  1.00128.09           C  
ATOM   8315  CD2 LEU E 213      36.069 122.482  20.508  1.00127.73           C  
ATOM   8316  N   GLY E 214      38.711 126.090  23.021  1.00150.86           N  
ATOM   8317  CA  GLY E 214      39.861 126.134  23.907  1.00153.60           C  
ATOM   8318  C   GLY E 214      41.035 126.907  23.314  1.00165.12           C  
ATOM   8319  O   GLY E 214      41.072 128.138  23.373  1.00167.04           O  
ATOM   8320  N   ASN E 215      42.007 126.179  22.774  1.00165.03           N  
ATOM   8321  CA  ASN E 215      43.201 126.800  22.205  1.00165.38           C  
ATOM   8322  C   ASN E 215      43.409 126.348  20.757  1.00157.41           C  
ATOM   8323  O   ASN E 215      42.570 125.641  20.173  1.00149.43           O  
ATOM   8324  CB  ASN E 215      44.446 126.425  23.048  1.00182.83           C  
ATOM   8325  CG  ASN E 215      45.055 127.622  23.798  1.00193.48           C  
ATOM   8326  OD1 ASN E 215      46.250 127.610  24.166  1.00157.76           O  
ATOM   8327  ND2 ASN E 215      44.224 128.618  24.100  1.00180.83           N  
ATOM   8328  N   CYS E 216      44.549 126.760  20.204  1.00150.41           N  
ATOM   8329  CA  CYS E 216      44.981 126.401  18.862  1.00147.95           C  
ATOM   8330  C   CYS E 216      46.366 127.001  18.653  1.00145.93           C  
ATOM   8331  O   CYS E 216      46.690 128.018  19.254  1.00143.20           O  
ATOM   8332  CB  CYS E 216      43.987 126.885  17.802  1.00149.45           C  
ATOM   8333  SG  CYS E 216      43.580 128.666  17.801  1.00153.28           S  
ATOM   8334  N   SER E 217      47.196 126.333  17.862  1.00145.70           N  
ATOM   8335  CA  SER E 217      48.570 126.786  17.606  1.00148.37           C  
ATOM   8336  C   SER E 217      48.661 127.877  16.526  1.00154.56           C  
ATOM   8337  O   SER E 217      49.736 128.111  15.943  1.00156.03           O  
ATOM   8338  CB  SER E 217      49.467 125.595  17.255  1.00152.38           C  
ATOM   8339  OG  SER E 217      48.998 124.419  17.912  1.00159.77           O  
ATOM   8340  N   GLN E 218      47.528 128.545  16.309  1.00145.62           N  
ATOM   8341  CA  GLN E 218      47.348 129.629  15.348  1.00144.05           C  
ATOM   8342  C   GLN E 218      45.897 129.520  14.947  1.00154.06           C  
ATOM   8343  O   GLN E 218      45.254 128.525  15.242  1.00156.96           O  
ATOM   8344  CB  GLN E 218      48.224 129.459  14.117  1.00145.09           C  
ATOM   8345  CG  GLN E 218      48.087 128.114  13.445  1.00185.43           C  
ATOM   8346  CD  GLN E 218      49.261 127.804  12.541  1.00242.38           C  
ATOM   8347  OE1 GLN E 218      49.186 127.982  11.323  1.00245.37           O  
ATOM   8348  NE2 GLN E 218      50.372 127.376  13.140  1.00240.17           N  
ATOM   8349  N   PRO E 219      45.373 130.537  14.283  1.00155.69           N  
ATOM   8350  CA  PRO E 219      43.971 130.516  13.888  1.00157.02           C  
ATOM   8351  C   PRO E 219      43.813 130.153  12.428  1.00166.04           C  
ATOM   8352  O   PRO E 219      44.803 129.999  11.711  1.00166.37           O  
ATOM   8353  CB  PRO E 219      43.526 131.954  14.125  1.00158.14           C  
ATOM   8354  CG  PRO E 219      44.336 132.383  15.276  1.00163.75           C  
ATOM   8355  CD  PRO E 219      45.693 131.718  15.096  1.00158.59           C  
ATOM   8356  N   ASP E 220      42.561 130.022  12.001  1.00165.67           N  
ATOM   8357  CA  ASP E 220      42.241 129.667  10.625  1.00167.05           C  
ATOM   8358  C   ASP E 220      43.054 128.459  10.143  1.00167.51           C  
ATOM   8359  O   ASP E 220      43.613 128.448   9.037  1.00170.27           O  
ATOM   8360  CB  ASP E 220      42.390 130.871   9.699  1.00170.70           C  
ATOM   8361  CG  ASP E 220      42.155 132.190  10.415  1.00191.37           C  
ATOM   8362  OD1 ASP E 220      42.657 133.231   9.931  1.00199.35           O  
ATOM   8363  OD2 ASP E 220      41.493 132.180  11.479  1.00186.80           O  
ATOM   8364  N   ASP E 221      43.111 127.442  10.998  1.00153.79           N  
ATOM   8365  CA  ASP E 221      43.764 126.183  10.689  1.00148.05           C  
ATOM   8366  C   ASP E 221      43.313 125.184  11.727  1.00146.41           C  
ATOM   8367  O   ASP E 221      43.832 125.157  12.848  1.00146.40           O  
ATOM   8368  CB  ASP E 221      45.282 126.302  10.715  1.00149.85           C  
ATOM   8369  CG  ASP E 221      45.972 124.969  10.463  1.00168.62           C  
ATOM   8370  OD1 ASP E 221      47.215 124.898  10.581  1.00171.92           O  
ATOM   8371  OD2 ASP E 221      45.265 123.990  10.134  1.00171.80           O  
ATOM   8372  N   PRO E 222      42.305 124.399  11.372  1.00138.85           N  
ATOM   8373  CA  PRO E 222      41.785 123.389  12.275  1.00141.01           C  
ATOM   8374  C   PRO E 222      42.889 122.378  12.562  1.00155.47           C  
ATOM   8375  O   PRO E 222      43.076 121.963  13.708  1.00157.51           O  
ATOM   8376  CB  PRO E 222      40.663 122.738  11.459  1.00139.67           C  
ATOM   8377  CG  PRO E 222      41.015 123.014  10.056  1.00139.50           C  
ATOM   8378  CD  PRO E 222      41.669 124.342  10.051  1.00133.89           C  
ATOM   8379  N   THR E 223      43.641 122.030  11.518  1.00154.23           N  
ATOM   8380  CA  THR E 223      44.733 121.065  11.612  1.00156.05           C  
ATOM   8381  C   THR E 223      45.719 121.331  12.745  1.00166.10           C  
ATOM   8382  O   THR E 223      46.295 120.394  13.313  1.00168.23           O  
ATOM   8383  CB  THR E 223      45.521 121.000  10.310  1.00171.28           C  
ATOM   8384  OG1 THR E 223      44.623 120.724   9.230  1.00172.05           O  
ATOM   8385  CG2 THR E 223      46.603 119.913  10.402  1.00179.11           C  
ATOM   8386  N   LYS E 224      45.949 122.609  13.034  1.00162.91           N  
ATOM   8387  CA  LYS E 224      46.873 123.004  14.093  1.00161.13           C  
ATOM   8388  C   LYS E 224      46.090 123.387  15.343  1.00157.80           C  
ATOM   8389  O   LYS E 224      46.586 124.107  16.206  1.00161.79           O  
ATOM   8390  CB  LYS E 224      47.744 124.181  13.634  1.00163.82           C  
ATOM   8391  CG  LYS E 224      48.802 123.805  12.604  1.00191.69           C  
ATOM   8392  CD  LYS E 224      49.605 122.593  13.043  1.00206.44           C  
ATOM   8393  CE  LYS E 224      50.495 122.927  14.235  1.00226.97           C  
ATOM   8394  NZ  LYS E 224      51.121 121.705  14.825  1.00246.22           N  
ATOM   8395  N   CYS E 225      44.864 122.890  15.443  1.00143.28           N  
ATOM   8396  CA  CYS E 225      44.011 123.222  16.567  1.00138.17           C  
ATOM   8397  C   CYS E 225      43.642 122.051  17.483  1.00145.12           C  
ATOM   8398  O   CYS E 225      43.513 120.896  17.038  1.00144.52           O  
ATOM   8399  CB  CYS E 225      42.765 123.935  16.065  1.00134.59           C  
ATOM   8400  SG  CYS E 225      41.203 123.336  16.760  1.00136.19           S  
ATOM   8401  N   VAL E 226      43.470 122.370  18.767  1.00141.32           N  
ATOM   8402  CA  VAL E 226      43.100 121.385  19.786  1.00138.98           C  
ATOM   8403  C   VAL E 226      41.675 121.596  20.296  1.00152.75           C  
ATOM   8404  O   VAL E 226      41.253 122.734  20.552  1.00153.87           O  
ATOM   8405  CB  VAL E 226      44.036 121.430  20.980  1.00135.72           C  
ATOM   8406  CG1 VAL E 226      43.481 120.570  22.099  1.00132.45           C  
ATOM   8407  CG2 VAL E 226      45.421 120.995  20.561  1.00135.15           C  
ATOM   8408  N   ALA E 227      40.949 120.488  20.448  1.00152.14           N  
ATOM   8409  CA  ALA E 227      39.555 120.504  20.880  1.00151.23           C  
ATOM   8410  C   ALA E 227      38.637 120.968  19.750  1.00157.86           C  
ATOM   8411  O   ALA E 227      38.587 122.170  19.438  1.00156.51           O  
ATOM   8412  CB  ALA E 227      39.380 121.391  22.099  1.00151.24           C  
ATOM   8413  N   CYS E 228      37.934 120.018  19.124  1.00154.83           N  
ATOM   8414  CA  CYS E 228      36.997 120.342  18.041  1.00153.84           C  
ATOM   8415  C   CYS E 228      35.561 120.262  18.541  1.00150.95           C  
ATOM   8416  O   CYS E 228      35.151 119.251  19.122  1.00146.58           O  
ATOM   8417  CB  CYS E 228      37.177 119.416  16.830  1.00154.70           C  
ATOM   8418  SG  CYS E 228      38.829 118.667  16.639  1.00159.70           S  
ATOM   8419  N   ARG E 229      34.790 121.323  18.321  1.00147.62           N  
ATOM   8420  CA  ARG E 229      33.412 121.323  18.778  1.00151.67           C  
ATOM   8421  C   ARG E 229      32.620 120.315  17.969  1.00156.04           C  
ATOM   8422  O   ARG E 229      31.418 120.139  18.162  1.00158.71           O  
ATOM   8423  CB  ARG E 229      32.777 122.730  18.720  1.00166.84           C  
ATOM   8424  CG  ARG E 229      32.616 123.428  20.118  1.00210.96           C  
ATOM   8425  CD  ARG E 229      31.141 123.472  20.649  1.00223.33           C  
ATOM   8426  NE  ARG E 229      31.035 124.116  21.973  1.00196.33           N  
ATOM   8427  CZ  ARG E 229      29.888 124.483  22.560  1.00173.16           C  
ATOM   8428  NH1 ARG E 229      28.712 124.269  21.954  1.00130.82           N  
ATOM   8429  NH2 ARG E 229      29.912 125.082  23.768  1.00111.81           N  
ATOM   8430  N   ASN E 230      33.312 119.610  17.086  1.00151.97           N  
ATOM   8431  CA  ASN E 230      32.655 118.599  16.272  1.00153.04           C  
ATOM   8432  C   ASN E 230      33.290 117.210  16.329  1.00158.18           C  
ATOM   8433  O   ASN E 230      33.387 116.597  17.401  1.00162.26           O  
ATOM   8434  CB  ASN E 230      32.511 119.078  14.838  1.00147.88           C  
ATOM   8435  CG  ASN E 230      31.238 119.850  14.623  1.00165.95           C  
ATOM   8436  OD1 ASN E 230      30.357 119.867  15.492  1.00117.66           O  
ATOM   8437  ND2 ASN E 230      31.133 120.510  13.476  1.00188.77           N  
ATOM   8438  N   PHE E 231      33.677 116.696  15.167  1.00146.38           N  
ATOM   8439  CA  PHE E 231      34.279 115.377  15.084  1.00142.95           C  
ATOM   8440  C   PHE E 231      35.713 115.466  14.608  1.00137.14           C  
ATOM   8441  O   PHE E 231      36.053 116.332  13.810  1.00137.79           O  
ATOM   8442  CB  PHE E 231      33.481 114.486  14.141  1.00146.17           C  
ATOM   8443  CG  PHE E 231      32.098 114.176  14.624  1.00149.71           C  
ATOM   8444  CD1 PHE E 231      31.018 114.941  14.205  1.00155.40           C  
ATOM   8445  CD2 PHE E 231      31.874 113.117  15.487  1.00153.41           C  
ATOM   8446  CE1 PHE E 231      29.742 114.656  14.631  1.00158.04           C  
ATOM   8447  CE2 PHE E 231      30.606 112.826  15.928  1.00159.16           C  
ATOM   8448  CZ  PHE E 231      29.533 113.595  15.499  1.00159.50           C  
ATOM   8449  N   TYR E 232      36.545 114.547  15.083  1.00128.43           N  
ATOM   8450  CA  TYR E 232      37.947 114.523  14.708  1.00127.38           C  
ATOM   8451  C   TYR E 232      38.239 113.599  13.529  1.00133.06           C  
ATOM   8452  O   TYR E 232      37.817 112.445  13.512  1.00132.02           O  
ATOM   8453  CB  TYR E 232      38.801 114.110  15.899  1.00126.12           C  
ATOM   8454  CG  TYR E 232      40.207 113.696  15.532  1.00128.32           C  
ATOM   8455  CD1 TYR E 232      41.269 114.568  15.709  1.00131.08           C  
ATOM   8456  CD2 TYR E 232      40.476 112.429  15.022  1.00130.13           C  
ATOM   8457  CE1 TYR E 232      42.560 114.197  15.392  1.00135.33           C  
ATOM   8458  CE2 TYR E 232      41.757 112.054  14.689  1.00133.80           C  
ATOM   8459  CZ  TYR E 232      42.805 112.941  14.890  1.00149.37           C  
ATOM   8460  OH  TYR E 232      44.101 112.572  14.582  1.00158.71           O  
ATOM   8461  N   LEU E 233      39.042 114.080  12.589  1.00131.79           N  
ATOM   8462  CA  LEU E 233      39.440 113.258  11.462  1.00133.70           C  
ATOM   8463  C   LEU E 233      40.830 113.572  10.901  1.00148.79           C  
ATOM   8464  O   LEU E 233      41.135 114.718  10.561  1.00148.54           O  
ATOM   8465  CB  LEU E 233      38.397 113.289  10.359  1.00132.71           C  
ATOM   8466  CG  LEU E 233      38.691 112.267   9.257  1.00137.58           C  
ATOM   8467  CD1 LEU E 233      39.462 111.079   9.835  1.00135.90           C  
ATOM   8468  CD2 LEU E 233      37.410 111.817   8.567  1.00144.26           C  
ATOM   8469  N   ASP E 234      41.663 112.534  10.821  1.00150.70           N  
ATOM   8470  CA  ASP E 234      43.023 112.624  10.280  1.00150.98           C  
ATOM   8471  C   ASP E 234      43.860 113.857  10.650  1.00154.71           C  
ATOM   8472  O   ASP E 234      45.020 113.965  10.245  1.00160.09           O  
ATOM   8473  CB  ASP E 234      43.013 112.421   8.765  1.00152.65           C  
ATOM   8474  CG  ASP E 234      42.373 111.115   8.360  1.00163.34           C  
ATOM   8475  OD1 ASP E 234      42.510 110.141   9.130  1.00168.05           O  
ATOM   8476  OD2 ASP E 234      41.727 111.066   7.280  1.00160.09           O  
ATOM   8477  N   GLY E 235      43.295 114.780  11.420  1.00142.13           N  
ATOM   8478  CA  GLY E 235      44.031 115.973  11.797  1.00140.34           C  
ATOM   8479  C   GLY E 235      43.117 117.180  11.756  1.00151.80           C  
ATOM   8480  O   GLY E 235      43.248 118.085  12.561  1.00160.43           O  
ATOM   8481  N   ARG E 236      42.188 117.185  10.811  1.00147.14           N  
ATOM   8482  CA  ARG E 236      41.224 118.278  10.680  1.00146.71           C  
ATOM   8483  C   ARG E 236      40.166 118.136  11.777  1.00147.66           C  
ATOM   8484  O   ARG E 236      40.088 117.102  12.439  1.00143.46           O  
ATOM   8485  CB  ARG E 236      40.523 118.193   9.317  1.00146.83           C  
ATOM   8486  CG  ARG E 236      41.122 119.040   8.215  1.00129.36           C  
ATOM   8487  CD  ARG E 236      40.046 119.485   7.217  1.00 96.67           C  
ATOM   8488  NE  ARG E 236      39.090 118.427   6.908  1.00100.12           N  
ATOM   8489  CZ  ARG E 236      39.256 117.512   5.949  1.00135.08           C  
ATOM   8490  NH1 ARG E 236      40.352 117.522   5.202  1.00154.58           N  
ATOM   8491  NH2 ARG E 236      38.321 116.579   5.730  1.00 94.13           N  
ATOM   8492  N   CYS E 237      39.326 119.155  11.932  1.00145.76           N  
ATOM   8493  CA  CYS E 237      38.234 119.096  12.893  1.00147.63           C  
ATOM   8494  C   CYS E 237      36.898 119.211  12.170  1.00143.07           C  
ATOM   8495  O   CYS E 237      36.214 120.230  12.246  1.00143.08           O  
ATOM   8496  CB  CYS E 237      38.390 120.145  13.986  1.00151.96           C  
ATOM   8497  SG  CYS E 237      39.733 119.737  15.160  1.00159.34           S  
ATOM   8498  N   VAL E 238      36.567 118.139  11.458  1.00134.25           N  
ATOM   8499  CA  VAL E 238      35.370 118.013  10.638  1.00135.05           C  
ATOM   8500  C   VAL E 238      34.047 118.538  11.192  1.00132.18           C  
ATOM   8501  O   VAL E 238      33.816 118.526  12.397  1.00132.89           O  
ATOM   8502  CB  VAL E 238      35.151 116.544  10.265  1.00144.55           C  
ATOM   8503  CG1 VAL E 238      34.124 116.419   9.138  1.00146.91           C  
ATOM   8504  CG2 VAL E 238      36.481 115.879   9.913  1.00144.50           C  
ATOM   8505  N   GLU E 239      33.150 118.919  10.281  1.00123.25           N  
ATOM   8506  CA  GLU E 239      31.823 119.385  10.647  1.00122.25           C  
ATOM   8507  C   GLU E 239      30.974 118.157  10.866  1.00131.74           C  
ATOM   8508  O   GLU E 239      29.931 118.211  11.531  1.00135.50           O  
ATOM   8509  CB  GLU E 239      31.206 120.212   9.521  1.00124.07           C  
ATOM   8510  CG  GLU E 239      30.122 121.192   9.998  1.00150.81           C  
ATOM   8511  CD  GLU E 239      28.802 121.063   9.234  1.00167.74           C  
ATOM   8512  OE1 GLU E 239      27.813 120.539   9.825  1.00130.21           O  
ATOM   8513  OE2 GLU E 239      28.731 121.568   8.080  1.00128.64           O  
ATOM   8514  N   THR E 240      31.419 117.047  10.287  1.00130.01           N  
ATOM   8515  CA  THR E 240      30.703 115.781  10.408  1.00132.21           C  
ATOM   8516  C   THR E 240      31.453 114.693   9.674  1.00133.60           C  
ATOM   8517  O   THR E 240      31.860 114.902   8.536  1.00141.21           O  
ATOM   8518  CB  THR E 240      29.292 115.876   9.770  1.00144.25           C  
ATOM   8519  OG1 THR E 240      28.726 114.563   9.654  1.00138.86           O  
ATOM   8520  CG2 THR E 240      29.374 116.516   8.377  1.00127.10           C  
ATOM   8521  N   CYS E 241      31.621 113.535  10.307  1.00121.97           N  
ATOM   8522  CA  CYS E 241      32.264 112.414   9.642  1.00124.79           C  
ATOM   8523  C   CYS E 241      31.463 112.183   8.362  1.00132.51           C  
ATOM   8524  O   CYS E 241      30.240 112.067   8.397  1.00135.73           O  
ATOM   8525  CB  CYS E 241      32.196 111.165  10.504  1.00128.66           C  
ATOM   8526  SG  CYS E 241      32.876 111.353  12.172  1.00135.45           S  
ATOM   8527  N   PRO E 242      32.135 112.205   7.220  1.00124.06           N  
ATOM   8528  CA  PRO E 242      31.437 112.048   5.974  1.00117.75           C  
ATOM   8529  C   PRO E 242      31.562 110.607   5.541  1.00117.27           C  
ATOM   8530  O   PRO E 242      32.598 109.965   5.768  1.00112.57           O  
ATOM   8531  CB  PRO E 242      32.261 112.909   5.039  1.00118.67           C  
ATOM   8532  CG  PRO E 242      33.679 112.657   5.510  1.00125.40           C  
ATOM   8533  CD  PRO E 242      33.588 112.320   6.996  1.00124.13           C  
ATOM   8534  N   PRO E 243      30.510 110.098   4.911  1.00113.55           N  
ATOM   8535  CA  PRO E 243      30.549 108.761   4.354  1.00111.43           C  
ATOM   8536  C   PRO E 243      31.763 108.774   3.425  1.00117.17           C  
ATOM   8537  O   PRO E 243      32.013 109.783   2.731  1.00115.57           O  
ATOM   8538  CB  PRO E 243      29.251 108.690   3.535  1.00110.72           C  
ATOM   8539  CG  PRO E 243      28.830 110.106   3.324  1.00112.31           C  
ATOM   8540  CD  PRO E 243      29.268 110.807   4.559  1.00110.81           C  
ATOM   8541  N   PRO E 244      32.577 107.723   3.492  1.00111.94           N  
ATOM   8542  CA  PRO E 244      32.263 106.550   4.272  1.00111.38           C  
ATOM   8543  C   PRO E 244      32.944 106.540   5.623  1.00120.10           C  
ATOM   8544  O   PRO E 244      33.790 105.676   5.885  1.00121.36           O  
ATOM   8545  CB  PRO E 244      32.879 105.451   3.446  1.00113.23           C  
ATOM   8546  CG  PRO E 244      34.167 106.093   2.960  1.00116.67           C  
ATOM   8547  CD  PRO E 244      33.867 107.566   2.799  1.00112.15           C  
ATOM   8548  N   TYR E 245      32.573 107.473   6.490  1.00118.50           N  
ATOM   8549  CA  TYR E 245      33.123 107.485   7.838  1.00120.35           C  
ATOM   8550  C   TYR E 245      32.005 107.430   8.870  1.00134.01           C  
ATOM   8551  O   TYR E 245      30.875 107.869   8.593  1.00136.23           O  
ATOM   8552  CB  TYR E 245      34.074 108.645   8.042  1.00119.26           C  
ATOM   8553  CG  TYR E 245      35.370 108.430   7.314  1.00118.58           C  
ATOM   8554  CD1 TYR E 245      35.459 108.652   5.950  1.00122.61           C  
ATOM   8555  CD2 TYR E 245      36.472 107.903   7.962  1.00117.80           C  
ATOM   8556  CE1 TYR E 245      36.641 108.415   5.263  1.00130.00           C  
ATOM   8557  CE2 TYR E 245      37.665 107.678   7.288  1.00118.50           C  
ATOM   8558  CZ  TYR E 245      37.743 107.928   5.937  1.00131.05           C  
ATOM   8559  OH  TYR E 245      38.924 107.687   5.254  1.00127.10           O  
ATOM   8560  N   TYR E 246      32.292 106.815  10.020  1.00129.78           N  
ATOM   8561  CA  TYR E 246      31.269 106.604  11.034  1.00128.22           C  
ATOM   8562  C   TYR E 246      31.512 107.292  12.364  1.00125.13           C  
ATOM   8563  O   TYR E 246      32.530 107.050  13.016  1.00124.97           O  
ATOM   8564  CB  TYR E 246      31.023 105.110  11.221  1.00131.99           C  
ATOM   8565  CG  TYR E 246      30.806 104.378   9.906  1.00138.88           C  
ATOM   8566  CD1 TYR E 246      31.877 103.802   9.219  1.00142.94           C  
ATOM   8567  CD2 TYR E 246      29.543 104.306   9.322  1.00138.29           C  
ATOM   8568  CE1 TYR E 246      31.686 103.154   8.007  1.00143.67           C  
ATOM   8569  CE2 TYR E 246      29.344 103.650   8.120  1.00137.85           C  
ATOM   8570  CZ  TYR E 246      30.415 103.084   7.466  1.00149.65           C  
ATOM   8571  OH  TYR E 246      30.209 102.453   6.261  1.00158.92           O  
ATOM   8572  N   HIS E 247      30.547 108.135  12.752  1.00116.15           N  
ATOM   8573  CA  HIS E 247      30.582 108.905  13.994  1.00116.19           C  
ATOM   8574  C   HIS E 247      30.805 108.056  15.245  1.00126.53           C  
ATOM   8575  O   HIS E 247      29.874 107.834  16.010  1.00126.29           O  
ATOM   8576  CB  HIS E 247      29.257 109.644  14.171  1.00117.30           C  
ATOM   8577  CG  HIS E 247      28.999 110.688  13.134  1.00122.40           C  
ATOM   8578  ND1 HIS E 247      29.733 110.782  11.975  1.00124.78           N  
ATOM   8579  CD2 HIS E 247      28.087 111.692  13.086  1.00126.63           C  
ATOM   8580  CE1 HIS E 247      29.291 111.802  11.258  1.00126.00           C  
ATOM   8581  NE2 HIS E 247      28.291 112.370  11.910  1.00126.36           N  
ATOM   8582  N   PHE E 248      32.040 107.629  15.480  1.00127.33           N  
ATOM   8583  CA  PHE E 248      32.359 106.830  16.658  1.00130.17           C  
ATOM   8584  C   PHE E 248      32.302 107.697  17.910  1.00145.81           C  
ATOM   8585  O   PHE E 248      32.720 108.849  17.878  1.00153.41           O  
ATOM   8586  CB  PHE E 248      33.759 106.251  16.525  1.00131.96           C  
ATOM   8587  CG  PHE E 248      34.121 105.286  17.614  1.00132.29           C  
ATOM   8588  CD1 PHE E 248      35.449 105.060  17.942  1.00132.87           C  
ATOM   8589  CD2 PHE E 248      33.141 104.583  18.283  1.00132.41           C  
ATOM   8590  CE1 PHE E 248      35.787 104.161  18.901  1.00132.43           C  
ATOM   8591  CE2 PHE E 248      33.473 103.686  19.249  1.00135.40           C  
ATOM   8592  CZ  PHE E 248      34.801 103.468  19.563  1.00134.01           C  
ATOM   8593  N   GLN E 249      31.810 107.136  19.015  1.00142.11           N  
ATOM   8594  CA  GLN E 249      31.711 107.891  20.271  1.00140.35           C  
ATOM   8595  C   GLN E 249      30.957 109.198  20.012  1.00135.29           C  
ATOM   8596  O   GLN E 249      29.816 109.167  19.596  1.00136.02           O  
ATOM   8597  CB  GLN E 249      33.110 108.161  20.809  1.00142.78           C  
ATOM   8598  CG  GLN E 249      33.906 106.891  21.070  1.00127.27           C  
ATOM   8599  CD  GLN E 249      33.541 106.263  22.402  1.00179.65           C  
ATOM   8600  OE1 GLN E 249      34.316 105.492  22.971  1.00196.67           O  
ATOM   8601  NE2 GLN E 249      32.367 106.618  22.925  1.00159.03           N  
ATOM   8602  N   ASP E 250      31.599 110.343  20.209  1.00126.99           N  
ATOM   8603  CA  ASP E 250      30.953 111.594  19.853  1.00130.87           C  
ATOM   8604  C   ASP E 250      31.917 112.652  19.332  1.00141.50           C  
ATOM   8605  O   ASP E 250      31.726 113.847  19.542  1.00146.97           O  
ATOM   8606  CB  ASP E 250      30.063 112.132  20.967  1.00135.96           C  
ATOM   8607  CG  ASP E 250      28.851 112.926  20.428  1.00155.02           C  
ATOM   8608  OD1 ASP E 250      27.747 112.343  20.313  1.00152.58           O  
ATOM   8609  OD2 ASP E 250      28.998 114.136  20.123  1.00160.54           O  
ATOM   8610  N   TRP E 251      32.924 112.208  18.596  1.00138.03           N  
ATOM   8611  CA  TRP E 251      33.926 113.116  18.042  1.00137.42           C  
ATOM   8612  C   TRP E 251      34.796 112.354  17.038  1.00146.16           C  
ATOM   8613  O   TRP E 251      35.044 112.823  15.920  1.00152.70           O  
ATOM   8614  CB  TRP E 251      34.816 113.616  19.171  1.00132.94           C  
ATOM   8615  CG  TRP E 251      35.406 112.479  19.902  1.00131.43           C  
ATOM   8616  CD1 TRP E 251      34.731 111.540  20.615  1.00133.67           C  
ATOM   8617  CD2 TRP E 251      36.759 112.025  19.820  1.00130.71           C  
ATOM   8618  NE1 TRP E 251      35.595 110.576  21.054  1.00133.74           N  
ATOM   8619  CE2 TRP E 251      36.850 110.853  20.583  1.00135.04           C  
ATOM   8620  CE3 TRP E 251      37.915 112.534  19.229  1.00131.52           C  
ATOM   8621  CZ2 TRP E 251      38.050 110.176  20.769  1.00134.68           C  
ATOM   8622  CZ3 TRP E 251      39.111 111.865  19.424  1.00132.05           C  
ATOM   8623  CH2 TRP E 251      39.169 110.703  20.185  1.00132.79           C  
ATOM   8624  N   ARG E 252      35.273 111.181  17.452  1.00131.80           N  
ATOM   8625  CA  ARG E 252      36.110 110.360  16.600  1.00126.68           C  
ATOM   8626  C   ARG E 252      35.352 109.822  15.377  1.00132.62           C  
ATOM   8627  O   ARG E 252      34.209 109.391  15.491  1.00136.04           O  
ATOM   8628  CB  ARG E 252      36.696 109.206  17.416  1.00110.44           C  
ATOM   8629  CG  ARG E 252      37.664 108.345  16.624  1.00105.83           C  
ATOM   8630  CD  ARG E 252      38.984 108.133  17.350  1.00 89.70           C  
ATOM   8631  NE  ARG E 252      38.774 107.562  18.679  1.00122.70           N  
ATOM   8632  CZ  ARG E 252      39.200 106.357  19.055  1.00150.89           C  
ATOM   8633  NH1 ARG E 252      39.863 105.581  18.208  1.00141.59           N  
ATOM   8634  NH2 ARG E 252      38.969 105.932  20.286  1.00142.53           N  
ATOM   8635  N   CYS E 253      35.989 109.867  14.209  1.00127.12           N  
ATOM   8636  CA  CYS E 253      35.405 109.312  12.989  1.00128.65           C  
ATOM   8637  C   CYS E 253      36.135 107.998  12.761  1.00136.75           C  
ATOM   8638  O   CYS E 253      37.251 107.837  13.226  1.00136.29           O  
ATOM   8639  CB  CYS E 253      35.663 110.227  11.798  1.00130.48           C  
ATOM   8640  SG  CYS E 253      34.814 111.835  11.824  1.00135.42           S  
ATOM   8641  N   VAL E 254      35.534 107.063  12.034  1.00139.02           N  
ATOM   8642  CA  VAL E 254      36.214 105.788  11.811  1.00141.26           C  
ATOM   8643  C   VAL E 254      35.774 105.027  10.582  1.00147.88           C  
ATOM   8644  O   VAL E 254      34.698 105.278  10.029  1.00144.78           O  
ATOM   8645  CB  VAL E 254      36.047 104.851  13.002  1.00145.96           C  
ATOM   8646  CG1 VAL E 254      37.153 105.072  14.000  1.00145.91           C  
ATOM   8647  CG2 VAL E 254      34.667 105.040  13.629  1.00146.07           C  
ATOM   8648  N   ASN E 255      36.597 104.055  10.196  1.00148.00           N  
ATOM   8649  CA  ASN E 255      36.283 103.205   9.059  1.00150.52           C  
ATOM   8650  C   ASN E 255      35.612 101.914   9.502  1.00153.73           C  
ATOM   8651  O   ASN E 255      35.720 101.505  10.654  1.00156.36           O  
ATOM   8652  CB  ASN E 255      37.515 102.930   8.165  1.00157.58           C  
ATOM   8653  CG  ASN E 255      38.604 102.138   8.871  1.00160.15           C  
ATOM   8654  OD1 ASN E 255      38.473 101.795  10.039  1.00158.64           O  
ATOM   8655  ND2 ASN E 255      39.711 101.873   8.157  1.00140.02           N  
ATOM   8656  N   PHE E 256      34.866 101.314   8.587  1.00145.85           N  
ATOM   8657  CA  PHE E 256      34.160 100.078   8.856  1.00141.29           C  
ATOM   8658  C   PHE E 256      35.076  99.050   9.503  1.00132.76           C  
ATOM   8659  O   PHE E 256      34.740  98.498  10.546  1.00135.09           O  
ATOM   8660  CB  PHE E 256      33.586  99.515   7.553  1.00143.67           C  
ATOM   8661  CG  PHE E 256      32.713  98.311   7.740  1.00143.48           C  
ATOM   8662  CD1 PHE E 256      31.343  98.407   7.595  1.00145.46           C  
ATOM   8663  CD2 PHE E 256      33.265  97.080   8.035  1.00144.55           C  
ATOM   8664  CE1 PHE E 256      30.536  97.301   7.753  1.00146.07           C  
ATOM   8665  CE2 PHE E 256      32.465  95.973   8.201  1.00147.23           C  
ATOM   8666  CZ  PHE E 256      31.095  96.084   8.057  1.00145.27           C  
ATOM   8667  N   SER E 257      36.232  98.801   8.887  1.00116.75           N  
ATOM   8668  CA  SER E 257      37.147  97.789   9.395  1.00115.95           C  
ATOM   8669  C   SER E 257      37.598  97.956  10.842  1.00112.69           C  
ATOM   8670  O   SER E 257      38.228  97.070  11.416  1.00112.03           O  
ATOM   8671  CB  SER E 257      38.332  97.572   8.469  1.00128.09           C  
ATOM   8672  OG  SER E 257      39.011  96.343   8.783  1.00155.63           O  
ATOM   8673  N   PHE E 258      37.280  99.091  11.434  1.00108.28           N  
ATOM   8674  CA  PHE E 258      37.611  99.324  12.828  1.00112.16           C  
ATOM   8675  C   PHE E 258      36.326  99.059  13.588  1.00134.14           C  
ATOM   8676  O   PHE E 258      36.281  98.219  14.488  1.00143.02           O  
ATOM   8677  CB  PHE E 258      38.030 100.766  13.026  1.00115.59           C  
ATOM   8678  CG  PHE E 258      37.985 101.224  14.447  1.00119.85           C  
ATOM   8679  CD1 PHE E 258      38.854 100.688  15.384  1.00127.52           C  
ATOM   8680  CD2 PHE E 258      37.095 102.215  14.837  1.00124.48           C  
ATOM   8681  CE1 PHE E 258      38.836 101.132  16.690  1.00132.70           C  
ATOM   8682  CE2 PHE E 258      37.066 102.669  16.138  1.00130.83           C  
ATOM   8683  CZ  PHE E 258      37.936 102.137  17.068  1.00132.63           C  
ATOM   8684  N   CYS E 259      35.263  99.741  13.169  1.00133.38           N  
ATOM   8685  CA  CYS E 259      33.942  99.556  13.746  1.00132.66           C  
ATOM   8686  C   CYS E 259      33.608  98.068  13.746  1.00131.51           C  
ATOM   8687  O   CYS E 259      33.129  97.531  14.723  1.00128.97           O  
ATOM   8688  CB  CYS E 259      32.910 100.298  12.919  1.00134.75           C  
ATOM   8689  SG  CYS E 259      31.237 100.181  13.600  1.00140.38           S  
ATOM   8690  N   GLN E 260      33.908  97.404  12.644  1.00130.41           N  
ATOM   8691  CA  GLN E 260      33.688  95.978  12.552  1.00133.40           C  
ATOM   8692  C   GLN E 260      34.561  95.267  13.573  1.00147.44           C  
ATOM   8693  O   GLN E 260      34.065  94.485  14.364  1.00151.11           O  
ATOM   8694  CB  GLN E 260      34.023  95.466  11.152  1.00135.84           C  
ATOM   8695  CG  GLN E 260      35.090  94.372  11.128  1.00150.60           C  
ATOM   8696  CD  GLN E 260      35.493  93.968   9.719  1.00175.90           C  
ATOM   8697  OE1 GLN E 260      36.496  93.282   9.522  1.00183.31           O  
ATOM   8698  NE2 GLN E 260      34.716  94.402   8.729  1.00149.44           N  
ATOM   8699  N   ASP E 261      35.859  95.543  13.543  1.00153.19           N  
ATOM   8700  CA  ASP E 261      36.811  94.906  14.449  1.00161.78           C  
ATOM   8701  C   ASP E 261      36.309  94.792  15.882  1.00175.77           C  
ATOM   8702  O   ASP E 261      36.342  93.708  16.471  1.00181.80           O  
ATOM   8703  CB  ASP E 261      38.164  95.618  14.418  1.00168.76           C  
ATOM   8704  CG  ASP E 261      39.217  94.836  13.659  1.00205.01           C  
ATOM   8705  OD1 ASP E 261      39.114  93.588  13.617  1.00206.50           O  
ATOM   8706  OD2 ASP E 261      40.138  95.468  13.093  1.00222.84           O  
ATOM   8707  N   LEU E 262      35.808  95.897  16.426  1.00172.94           N  
ATOM   8708  CA  LEU E 262      35.279  95.907  17.787  1.00174.70           C  
ATOM   8709  C   LEU E 262      34.243  94.795  17.942  1.00192.30           C  
ATOM   8710  O   LEU E 262      34.402  93.870  18.757  1.00193.69           O  
ATOM   8711  CB  LEU E 262      34.633  97.258  18.093  1.00172.58           C  
ATOM   8712  CG  LEU E 262      35.528  98.493  17.986  1.00174.73           C  
ATOM   8713  CD1 LEU E 262      36.964  98.124  17.612  1.00173.21           C  
ATOM   8714  CD2 LEU E 262      34.945  99.488  17.002  1.00178.23           C  
ATOM   8715  N   HIS E 263      33.198  94.889  17.130  1.00195.11           N  
ATOM   8716  CA  HIS E 263      32.113  93.919  17.104  1.00196.90           C  
ATOM   8717  C   HIS E 263      32.633  92.533  16.731  1.00207.22           C  
ATOM   8718  O   HIS E 263      32.275  91.991  15.687  1.00203.61           O  
ATOM   8719  CB  HIS E 263      31.070  94.375  16.070  1.00197.98           C  
ATOM   8720  CG  HIS E 263      29.900  93.453  15.922  1.00201.88           C  
ATOM   8721  ND1 HIS E 263      28.808  93.500  16.761  1.00204.30           N  
ATOM   8722  CD2 HIS E 263      29.616  92.515  14.987  1.00204.05           C  
ATOM   8723  CE1 HIS E 263      27.919  92.602  16.375  1.00203.89           C  
ATOM   8724  NE2 HIS E 263      28.385  91.992  15.299  1.00204.12           N  
ATOM   8725  N   HIS E 264      33.487  91.967  17.580  1.00214.12           N  
ATOM   8726  CA  HIS E 264      34.022  90.635  17.323  1.00219.44           C  
ATOM   8727  C   HIS E 264      34.261  89.804  18.590  1.00235.71           C  
ATOM   8728  O   HIS E 264      34.942  90.257  19.524  1.00233.78           O  
ATOM   8729  CB  HIS E 264      35.273  90.689  16.413  1.00219.85           C  
ATOM   8730  CG  HIS E 264      34.990  90.336  14.982  1.00223.44           C  
ATOM   8731  ND1 HIS E 264      35.404  89.152  14.409  1.00225.85           N  
ATOM   8732  CD2 HIS E 264      34.312  91.002  14.018  1.00225.00           C  
ATOM   8733  CE1 HIS E 264      35.002  89.108  13.150  1.00224.98           C  
ATOM   8734  NE2 HIS E 264      34.336  90.219  12.888  1.00224.95           N  
ATOM   8735  N   LYS E 265      33.662  88.604  18.603  1.00239.20           N  
ATOM   8736  CA  LYS E 265      33.750  87.640  19.710  1.00239.84           C  
ATOM   8737  C   LYS E 265      33.779  88.279  21.090  1.00250.22           C  
ATOM   8738  O   LYS E 265      34.632  87.950  21.916  1.00249.27           O  
ATOM   8739  CB  LYS E 265      34.933  86.687  19.527  1.00239.60           C  
ATOM   8740  CG  LYS E 265      34.582  85.393  18.808  1.00215.16           C  
ATOM   8741  CD  LYS E 265      35.700  84.951  17.870  1.00201.81           C  
ATOM   8742  CE  LYS E 265      35.712  85.777  16.589  1.00181.50           C  
ATOM   8743  NZ  LYS E 265      37.078  86.283  16.254  1.00166.70           N  
ATOM   8744  N   CYS E 266      32.817  89.165  21.334  1.00252.11           N  
ATOM   8745  CA  CYS E 266      32.701  89.894  22.595  1.00254.18           C  
ATOM   8746  C   CYS E 266      32.922  89.080  23.877  1.00265.09           C  
ATOM   8747  O   CYS E 266      32.933  89.646  24.975  1.00266.12           O  
ATOM   8748  CB  CYS E 266      31.359  90.631  22.657  1.00253.36           C  
ATOM   8749  SG  CYS E 266      31.196  91.963  21.429  1.00256.47           S  
ATOM   8750  N   LYS E 267      33.094  87.766  23.739  1.00262.57           N  
ATOM   8751  CA  LYS E 267      33.306  86.888  24.889  1.00261.12           C  
ATOM   8752  C   LYS E 267      32.296  87.154  26.005  1.00266.14           C  
ATOM   8753  O   LYS E 267      31.179  86.630  25.981  1.00264.42           O  
ATOM   8754  CB  LYS E 267      34.735  87.025  25.419  1.00261.29           C  
ATOM   8755  CG  LYS E 267      35.813  86.695  24.397  1.00256.59           C  
ATOM   8756  CD  LYS E 267      37.112  87.416  24.723  1.00265.87           C  
ATOM   8757  CE  LYS E 267      38.069  87.407  23.538  1.00273.62           C  
ATOM   8758  NZ  LYS E 267      39.234  88.316  23.757  1.00277.33           N  
ATOM   8759  N   ASN E 268      32.688  87.982  26.971  1.00265.16           N  
ATOM   8760  CA  ASN E 268      31.817  88.310  28.096  1.00266.50           C  
ATOM   8761  C   ASN E 268      30.678  89.256  27.718  1.00274.80           C  
ATOM   8762  O   ASN E 268      30.857  90.474  27.669  1.00273.56           O  
ATOM   8763  CB  ASN E 268      32.622  88.871  29.277  1.00265.06           C  
ATOM   8764  CG  ASN E 268      33.519  90.032  28.881  1.00270.35           C  
ATOM   8765  OD1 ASN E 268      34.197  90.628  29.724  1.00239.14           O  
ATOM   8766  ND2 ASN E 268      33.536  90.352  27.594  1.00270.81           N  
ATOM   8767  N   SER E 269      29.506  88.683  27.456  1.00275.54           N  
ATOM   8768  CA  SER E 269      28.326  89.465  27.105  1.00276.85           C  
ATOM   8769  C   SER E 269      27.653  89.977  28.375  1.00285.24           C  
ATOM   8770  O   SER E 269      27.799  89.385  29.448  1.00284.20           O  
ATOM   8771  CB  SER E 269      27.346  88.631  26.275  1.00279.19           C  
ATOM   8772  OG  SER E 269      26.336  88.058  27.090  1.00283.25           O  
ATOM   8773  N   ARG E 270      26.946  91.097  28.254  1.00285.12           N  
ATOM   8774  CA  ARG E 270      26.283  91.734  29.395  1.00285.38           C  
ATOM   8775  C   ARG E 270      27.300  92.217  30.428  1.00288.89           C  
ATOM   8776  O   ARG E 270      27.128  93.279  31.030  1.00289.64           O  
ATOM   8777  CB  ARG E 270      25.238  90.811  30.038  1.00283.77           C  
ATOM   8778  CG  ARG E 270      24.062  91.560  30.679  1.00276.61           C  
ATOM   8779  CD  ARG E 270      22.802  90.707  30.728  1.00258.37           C  
ATOM   8780  NE  ARG E 270      22.971  89.546  31.598  1.00244.60           N  
ATOM   8781  CZ  ARG E 270      22.780  88.288  31.214  1.00240.48           C  
ATOM   8782  NH1 ARG E 270      22.965  87.298  32.076  1.00194.85           N  
ATOM   8783  NH2 ARG E 270      22.399  88.018  29.973  1.00235.00           N  
ATOM   8784  N   ARG E 271      28.373  91.447  30.606  1.00282.54           N  
ATOM   8785  CA  ARG E 271      29.440  91.810  31.531  1.00280.76           C  
ATOM   8786  C   ARG E 271      30.135  93.076  31.033  1.00282.03           C  
ATOM   8787  O   ARG E 271      31.051  93.594  31.677  1.00282.10           O  
ATOM   8788  CB  ARG E 271      30.450  90.666  31.657  1.00278.77           C  
ATOM   8789  CG  ARG E 271      31.664  90.994  32.515  1.00284.06           C  
ATOM   8790  CD  ARG E 271      31.269  91.216  33.963  1.00286.87           C  
ATOM   8791  NE  ARG E 271      32.430  91.288  34.844  1.00294.58           N  
ATOM   8792  CZ  ARG E 271      32.404  91.787  36.076  1.00310.60           C  
ATOM   8793  NH1 ARG E 271      31.271  92.260  36.579  1.00304.38           N  
ATOM   8794  NH2 ARG E 271      33.509  91.805  36.810  1.00292.98           N  
ATOM   8795  N   GLN E 272      29.689  93.565  29.879  1.00274.76           N  
ATOM   8796  CA  GLN E 272      30.235  94.779  29.287  1.00272.46           C  
ATOM   8797  C   GLN E 272      31.629  94.590  28.693  1.00271.72           C  
ATOM   8798  O   GLN E 272      32.204  95.529  28.138  1.00270.77           O  
ATOM   8799  CB  GLN E 272      30.229  95.922  30.302  1.00273.81           C  
ATOM   8800  CG  GLN E 272      28.836  96.397  30.688  1.00288.33           C  
ATOM   8801  CD  GLN E 272      28.863  97.643  31.553  1.00311.17           C  
ATOM   8802  OE1 GLN E 272      28.024  97.818  32.436  1.00311.32           O  
ATOM   8803  NE2 GLN E 272      29.837  98.512  31.310  1.00300.09           N  
ATOM   8804  N   GLY E 273      32.166  93.378  28.807  1.00265.32           N  
ATOM   8805  CA  GLY E 273      33.489  93.070  28.264  1.00263.27           C  
ATOM   8806  C   GLY E 273      33.548  93.504  26.802  1.00261.09           C  
ATOM   8807  O   GLY E 273      34.618  93.810  26.272  1.00259.89           O  
ATOM   8808  N   CYS E 274      32.380  93.535  26.167  1.00252.88           N  
ATOM   8809  CA  CYS E 274      32.243  93.962  24.780  1.00250.41           C  
ATOM   8810  C   CYS E 274      30.772  94.201  24.483  1.00243.45           C  
ATOM   8811  O   CYS E 274      29.934  93.330  24.720  1.00241.88           O  
ATOM   8812  CB  CYS E 274      32.807  92.924  23.811  1.00252.02           C  
ATOM   8813  SG  CYS E 274      32.550  93.341  22.051  1.00256.42           S  
ATOM   8814  N   HIS E 275      30.464  95.393  23.986  1.00233.47           N  
ATOM   8815  CA  HIS E 275      29.090  95.761  23.682  1.00230.52           C  
ATOM   8816  C   HIS E 275      28.663  95.291  22.297  1.00227.33           C  
ATOM   8817  O   HIS E 275      27.497  95.433  21.919  1.00227.69           O  
ATOM   8818  CB  HIS E 275      28.898  97.282  23.812  1.00231.22           C  
ATOM   8819  CG  HIS E 275      29.448  97.853  25.081  1.00234.87           C  
ATOM   8820  ND1 HIS E 275      30.796  97.851  25.374  1.00236.70           N  
ATOM   8821  CD2 HIS E 275      28.835  98.443  26.135  1.00237.19           C  
ATOM   8822  CE1 HIS E 275      30.989  98.418  26.553  1.00236.64           C  
ATOM   8823  NE2 HIS E 275      29.815  98.789  27.034  1.00237.24           N  
ATOM   8824  N   GLN E 276      29.604  94.719  21.548  1.00216.09           N  
ATOM   8825  CA  GLN E 276      29.306  94.236  20.202  1.00212.71           C  
ATOM   8826  C   GLN E 276      28.790  95.402  19.356  1.00199.91           C  
ATOM   8827  O   GLN E 276      27.595  95.479  19.051  1.00203.75           O  
ATOM   8828  CB  GLN E 276      28.250  93.122  20.258  1.00216.23           C  
ATOM   8829  CG  GLN E 276      28.144  92.422  21.614  1.00272.34           C  
ATOM   8830  CD  GLN E 276      27.095  91.319  21.636  1.00303.61           C  
ATOM   8831  OE1 GLN E 276      26.222  91.255  20.769  1.00307.07           O  
ATOM   8832  NE2 GLN E 276      27.173  90.448  22.641  1.00283.36           N  
ATOM   8833  N   TYR E 277      29.690  96.317  19.002  1.00174.53           N  
ATOM   8834  CA  TYR E 277      29.318  97.509  18.254  1.00162.86           C  
ATOM   8835  C   TYR E 277      28.695  97.242  16.901  1.00152.53           C  
ATOM   8836  O   TYR E 277      29.103  96.337  16.196  1.00153.26           O  
ATOM   8837  CB  TYR E 277      30.502  98.454  18.132  1.00161.69           C  
ATOM   8838  CG  TYR E 277      30.842  99.125  19.435  1.00168.10           C  
ATOM   8839  CD1 TYR E 277      30.109 100.215  19.890  1.00170.43           C  
ATOM   8840  CD2 TYR E 277      31.849  98.628  20.250  1.00172.00           C  
ATOM   8841  CE1 TYR E 277      30.391 100.819  21.104  1.00170.99           C  
ATOM   8842  CE2 TYR E 277      32.146  99.229  21.467  1.00174.78           C  
ATOM   8843  CZ  TYR E 277      31.412 100.323  21.887  1.00182.95           C  
ATOM   8844  OH  TYR E 277      31.708 100.922  23.091  1.00186.91           O  
ATOM   8845  N   VAL E 278      27.688  98.034  16.552  1.00142.49           N  
ATOM   8846  CA  VAL E 278      27.017  97.915  15.257  1.00140.61           C  
ATOM   8847  C   VAL E 278      27.082  99.252  14.545  1.00148.22           C  
ATOM   8848  O   VAL E 278      27.739 100.184  15.002  1.00153.52           O  
ATOM   8849  CB  VAL E 278      25.543  97.580  15.411  1.00141.35           C  
ATOM   8850  CG1 VAL E 278      25.352  96.577  16.502  1.00142.93           C  
ATOM   8851  CG2 VAL E 278      24.767  98.839  15.688  1.00139.24           C  
ATOM   8852  N   ILE E 279      26.362  99.368  13.441  1.00140.44           N  
ATOM   8853  CA  ILE E 279      26.372 100.612  12.702  1.00140.82           C  
ATOM   8854  C   ILE E 279      24.975 101.110  12.437  1.00136.54           C  
ATOM   8855  O   ILE E 279      24.170 100.425  11.847  1.00133.78           O  
ATOM   8856  CB  ILE E 279      27.111 100.473  11.377  1.00148.80           C  
ATOM   8857  CG1 ILE E 279      28.580 100.121  11.614  1.00150.90           C  
ATOM   8858  CG2 ILE E 279      26.984 101.758  10.575  1.00156.03           C  
ATOM   8859  CD1 ILE E 279      28.790  98.721  12.145  1.00163.34           C  
ATOM   8860  N   HIS E 280      24.695 102.319  12.872  1.00139.23           N  
ATOM   8861  CA  HIS E 280      23.380 102.886  12.679  1.00146.69           C  
ATOM   8862  C   HIS E 280      23.455 104.394  12.527  1.00150.23           C  
ATOM   8863  O   HIS E 280      24.270 105.053  13.173  1.00150.17           O  
ATOM   8864  CB  HIS E 280      22.460 102.515  13.854  1.00152.88           C  
ATOM   8865  CG  HIS E 280      21.040 102.936  13.654  1.00161.96           C  
ATOM   8866  ND1 HIS E 280      20.274 102.488  12.597  1.00167.72           N  
ATOM   8867  CD2 HIS E 280      20.262 103.805  14.342  1.00167.97           C  
ATOM   8868  CE1 HIS E 280      19.078 103.049  12.656  1.00169.16           C  
ATOM   8869  NE2 HIS E 280      19.044 103.852  13.705  1.00169.49           N  
ATOM   8870  N   ASN E 281      22.588 104.933  11.678  1.00145.96           N  
ATOM   8871  CA  ASN E 281      22.542 106.364  11.422  1.00146.08           C  
ATOM   8872  C   ASN E 281      23.924 107.010  11.286  1.00154.84           C  
ATOM   8873  O   ASN E 281      24.174 108.093  11.831  1.00155.30           O  
ATOM   8874  CB  ASN E 281      21.709 107.089  12.467  1.00138.10           C  
ATOM   8875  CG  ASN E 281      21.080 108.361  11.924  1.00199.50           C  
ATOM   8876  OD1 ASN E 281      21.737 109.402  11.836  1.00195.39           O  
ATOM   8877  ND2 ASN E 281      19.818 108.271  11.508  1.00203.34           N  
ATOM   8878  N   ASN E 282      24.815 106.329  10.563  1.00149.32           N  
ATOM   8879  CA  ASN E 282      26.157 106.833  10.289  1.00145.19           C  
ATOM   8880  C   ASN E 282      27.093 106.817  11.493  1.00140.00           C  
ATOM   8881  O   ASN E 282      28.183 107.397  11.448  1.00139.88           O  
ATOM   8882  CB  ASN E 282      26.091 108.234   9.674  1.00145.48           C  
ATOM   8883  CG  ASN E 282      24.891 108.412   8.747  1.00177.97           C  
ATOM   8884  OD1 ASN E 282      24.099 109.342   8.912  1.00192.93           O  
ATOM   8885  ND2 ASN E 282      24.756 107.524   7.763  1.00150.10           N  
ATOM   8886  N   LYS E 283      26.683 106.137  12.560  1.00128.48           N  
ATOM   8887  CA  LYS E 283      27.511 106.045  13.757  1.00125.15           C  
ATOM   8888  C   LYS E 283      27.834 104.602  14.115  1.00130.62           C  
ATOM   8889  O   LYS E 283      27.025 103.705  13.902  1.00135.97           O  
ATOM   8890  CB  LYS E 283      26.826 106.721  14.942  1.00123.55           C  
ATOM   8891  CG  LYS E 283      25.537 107.431  14.598  1.00162.81           C  
ATOM   8892  CD  LYS E 283      25.116 108.363  15.731  1.00199.79           C  
ATOM   8893  CE  LYS E 283      23.990 109.298  15.302  1.00228.76           C  
ATOM   8894  NZ  LYS E 283      23.047 109.596  16.424  1.00238.03           N  
ATOM   8895  N   CYS E 284      29.015 104.376  14.671  1.00125.02           N  
ATOM   8896  CA  CYS E 284      29.380 103.045  15.108  1.00127.32           C  
ATOM   8897  C   CYS E 284      28.877 102.904  16.539  1.00127.83           C  
ATOM   8898  O   CYS E 284      29.505 103.374  17.486  1.00123.04           O  
ATOM   8899  CB  CYS E 284      30.880 102.840  15.044  1.00133.02           C  
ATOM   8900  SG  CYS E 284      31.387 101.123  15.392  1.00140.47           S  
ATOM   8901  N   ILE E 285      27.708 102.293  16.667  1.00129.29           N  
ATOM   8902  CA  ILE E 285      27.009 102.132  17.936  1.00130.72           C  
ATOM   8903  C   ILE E 285      27.386 100.868  18.710  1.00145.85           C  
ATOM   8904  O   ILE E 285      27.964  99.930  18.146  1.00150.17           O  
ATOM   8905  CB  ILE E 285      25.494 102.133  17.678  1.00133.49           C  
ATOM   8906  CG1 ILE E 285      24.914 103.501  17.977  1.00134.05           C  
ATOM   8907  CG2 ILE E 285      24.795 101.010  18.422  1.00137.36           C  
ATOM   8908  CD1 ILE E 285      25.964 104.577  17.997  1.00152.00           C  
ATOM   8909  N   PRO E 286      27.051 100.841  20.003  1.00142.93           N  
ATOM   8910  CA  PRO E 286      27.320  99.681  20.845  1.00142.54           C  
ATOM   8911  C   PRO E 286      26.278  98.607  20.568  1.00153.69           C  
ATOM   8912  O   PRO E 286      26.610  97.452  20.310  1.00154.29           O  
ATOM   8913  CB  PRO E 286      27.094 100.229  22.247  1.00142.83           C  
ATOM   8914  CG  PRO E 286      26.003 101.207  22.057  1.00146.15           C  
ATOM   8915  CD  PRO E 286      26.368 101.901  20.762  1.00142.64           C  
ATOM   8916  N   GLU E 287      25.010  98.992  20.644  1.00154.93           N  
ATOM   8917  CA  GLU E 287      23.922  98.057  20.391  1.00157.82           C  
ATOM   8918  C   GLU E 287      22.767  98.784  19.723  1.00159.43           C  
ATOM   8919  O   GLU E 287      22.426  99.917  20.104  1.00154.22           O  
ATOM   8920  CB  GLU E 287      23.468  97.390  21.689  1.00161.47           C  
ATOM   8921  CG  GLU E 287      24.583  96.659  22.438  1.00194.23           C  
ATOM   8922  CD  GLU E 287      25.111  97.449  23.635  1.00255.35           C  
ATOM   8923  OE1 GLU E 287      24.815  98.662  23.733  1.00287.80           O  
ATOM   8924  OE2 GLU E 287      25.833  96.857  24.472  1.00236.44           O  
ATOM   8925  N   CYS E 288      22.180  98.144  18.714  1.00158.72           N  
ATOM   8926  CA  CYS E 288      21.092  98.751  17.960  1.00161.66           C  
ATOM   8927  C   CYS E 288      20.000  99.296  18.861  1.00164.77           C  
ATOM   8928  O   CYS E 288      20.041  99.127  20.071  1.00165.85           O  
ATOM   8929  CB  CYS E 288      20.539  97.799  16.905  1.00164.89           C  
ATOM   8930  SG  CYS E 288      21.812  97.167  15.740  1.00171.15           S  
ATOM   8931  N   PRO E 289      19.052 100.006  18.273  1.00163.23           N  
ATOM   8932  CA  PRO E 289      17.992 100.632  19.052  1.00166.73           C  
ATOM   8933  C   PRO E 289      16.786  99.726  19.242  1.00181.02           C  
ATOM   8934  O   PRO E 289      16.855  98.527  18.968  1.00182.92           O  
ATOM   8935  CB  PRO E 289      17.617 101.868  18.222  1.00167.61           C  
ATOM   8936  CG  PRO E 289      18.298 101.688  16.907  1.00170.34           C  
ATOM   8937  CD  PRO E 289      19.474 100.831  17.138  1.00163.76           C  
ATOM   8938  N   SER E 290      15.696 100.305  19.741  1.00181.78           N  
ATOM   8939  CA  SER E 290      14.460  99.565  19.961  1.00183.07           C  
ATOM   8940  C   SER E 290      14.118  98.759  18.712  1.00190.52           C  
ATOM   8941  O   SER E 290      14.262  99.243  17.589  1.00190.92           O  
ATOM   8942  CB  SER E 290      13.314 100.528  20.290  1.00187.51           C  
ATOM   8943  OG  SER E 290      12.564 100.864  19.128  1.00196.83           O  
ATOM   8944  N   GLY E 291      13.711  97.513  18.907  1.00187.89           N  
ATOM   8945  CA  GLY E 291      13.380  96.652  17.781  1.00187.01           C  
ATOM   8946  C   GLY E 291      14.648  96.285  17.019  1.00186.81           C  
ATOM   8947  O   GLY E 291      15.224  95.223  17.260  1.00192.43           O  
ATOM   8948  N   TYR E 292      15.071  97.188  16.127  1.00172.26           N  
ATOM   8949  CA  TYR E 292      16.269  97.036  15.287  1.00168.26           C  
ATOM   8950  C   TYR E 292      17.266  95.958  15.722  1.00164.57           C  
ATOM   8951  O   TYR E 292      17.713  95.936  16.873  1.00167.22           O  
ATOM   8952  CB  TYR E 292      17.001  98.371  15.180  1.00169.22           C  
ATOM   8953  CG  TYR E 292      16.246  99.456  14.446  1.00173.80           C  
ATOM   8954  CD1 TYR E 292      15.434  99.164  13.357  1.00175.48           C  
ATOM   8955  CD2 TYR E 292      16.384 100.785  14.817  1.00177.14           C  
ATOM   8956  CE1 TYR E 292      14.763 100.174  12.669  1.00177.16           C  
ATOM   8957  CE2 TYR E 292      15.723 101.802  14.138  1.00178.74           C  
ATOM   8958  CZ  TYR E 292      14.921 101.494  13.068  1.00186.41           C  
ATOM   8959  OH  TYR E 292      14.281 102.517  12.404  1.00187.63           O  
ATOM   8960  N   THR E 293      17.607  95.061  14.807  1.00151.73           N  
ATOM   8961  CA  THR E 293      18.542  93.995  15.127  1.00151.37           C  
ATOM   8962  C   THR E 293      19.648  93.859  14.085  1.00161.62           C  
ATOM   8963  O   THR E 293      19.500  94.311  12.951  1.00162.15           O  
ATOM   8964  CB  THR E 293      17.821  92.664  15.332  1.00161.13           C  
ATOM   8965  OG1 THR E 293      18.780  91.610  15.497  1.00162.05           O  
ATOM   8966  CG2 THR E 293      16.933  92.374  14.151  1.00169.13           C  
ATOM   8967  N   MET E 294      20.761  93.248  14.492  1.00163.53           N  
ATOM   8968  CA  MET E 294      21.950  93.090  13.649  1.00164.96           C  
ATOM   8969  C   MET E 294      21.801  92.147  12.457  1.00172.21           C  
ATOM   8970  O   MET E 294      21.188  91.088  12.561  1.00172.26           O  
ATOM   8971  CB  MET E 294      23.131  92.655  14.509  1.00168.29           C  
ATOM   8972  CG  MET E 294      24.413  93.372  14.187  1.00174.56           C  
ATOM   8973  SD  MET E 294      25.053  92.870  12.585  1.00181.66           S  
ATOM   8974  CE  MET E 294      26.409  91.715  13.100  1.00178.09           C  
ATOM   8975  N   ASN E 295      22.411  92.518  11.336  1.00173.06           N  
ATOM   8976  CA  ASN E 295      22.352  91.697  10.130  1.00176.32           C  
ATOM   8977  C   ASN E 295      23.651  90.945   9.839  1.00185.29           C  
ATOM   8978  O   ASN E 295      23.947  90.624   8.688  1.00182.00           O  
ATOM   8979  CB  ASN E 295      21.936  92.526   8.920  1.00184.23           C  
ATOM   8980  CG  ASN E 295      21.226  91.697   7.869  1.00235.35           C  
ATOM   8981  OD1 ASN E 295      21.435  91.885   6.671  1.00252.34           O  
ATOM   8982  ND2 ASN E 295      20.409  90.745   8.317  1.00219.81           N  
ATOM   8983  N   SER E 296      24.406  90.664  10.899  1.00187.07           N  
ATOM   8984  CA  SER E 296      25.665  89.911  10.840  1.00187.16           C  
ATOM   8985  C   SER E 296      26.669  90.303   9.759  1.00184.55           C  
ATOM   8986  O   SER E 296      27.873  90.069   9.908  1.00186.61           O  
ATOM   8987  CB  SER E 296      25.391  88.408  10.790  1.00196.63           C  
ATOM   8988  OG  SER E 296      25.493  87.832  12.083  1.00216.83           O  
ATOM   8989  N   SER E 297      26.174  90.876   8.670  1.00171.96           N  
ATOM   8990  CA  SER E 297      27.011  91.253   7.545  1.00168.26           C  
ATOM   8991  C   SER E 297      27.627  92.630   7.714  1.00166.03           C  
ATOM   8992  O   SER E 297      28.769  92.782   8.156  1.00161.90           O  
ATOM   8993  CB  SER E 297      26.157  91.269   6.282  1.00169.91           C  
ATOM   8994  OG  SER E 297      25.056  92.153   6.449  1.00169.24           O  
ATOM   8995  N   ASN E 298      26.848  93.626   7.316  1.00161.36           N  
ATOM   8996  CA  ASN E 298      27.245  95.027   7.318  1.00159.28           C  
ATOM   8997  C   ASN E 298      27.275  95.622   8.712  1.00157.26           C  
ATOM   8998  O   ASN E 298      27.555  96.804   8.873  1.00154.62           O  
ATOM   8999  CB  ASN E 298      26.213  95.803   6.516  1.00160.09           C  
ATOM   9000  CG  ASN E 298      24.794  95.371   6.848  1.00177.48           C  
ATOM   9001  OD1 ASN E 298      24.586  94.428   7.622  1.00159.77           O  
ATOM   9002  ND2 ASN E 298      23.814  96.043   6.262  1.00172.70           N  
ATOM   9003  N   LEU E 299      26.911  94.833   9.710  1.00153.02           N  
ATOM   9004  CA  LEU E 299      26.845  95.351  11.069  1.00154.01           C  
ATOM   9005  C   LEU E 299      25.812  96.478  11.089  1.00155.68           C  
ATOM   9006  O   LEU E 299      25.849  97.374  11.950  1.00152.98           O  
ATOM   9007  CB  LEU E 299      28.203  95.882  11.527  1.00154.43           C  
ATOM   9008  CG  LEU E 299      29.471  95.156  11.078  1.00160.24           C  
ATOM   9009  CD1 LEU E 299      30.571  95.335  12.124  1.00160.27           C  
ATOM   9010  CD2 LEU E 299      29.211  93.685  10.781  1.00161.27           C  
ATOM   9011  N   LEU E 300      24.899  96.425  10.125  1.00150.09           N  
ATOM   9012  CA  LEU E 300      23.835  97.407  10.004  1.00148.61           C  
ATOM   9013  C   LEU E 300      22.609  96.934  10.780  1.00151.62           C  
ATOM   9014  O   LEU E 300      22.335  95.741  10.853  1.00149.87           O  
ATOM   9015  CB  LEU E 300      23.486  97.605   8.526  1.00147.96           C  
ATOM   9016  CG  LEU E 300      22.688  98.848   8.128  1.00153.22           C  
ATOM   9017  CD1 LEU E 300      22.779  99.949   9.187  1.00156.75           C  
ATOM   9018  CD2 LEU E 300      23.112  99.357   6.758  1.00147.37           C  
ATOM   9019  N   CYS E 301      21.878  97.872  11.368  1.00152.02           N  
ATOM   9020  CA  CYS E 301      20.695  97.529  12.130  1.00157.71           C  
ATOM   9021  C   CYS E 301      19.456  97.533  11.258  1.00163.62           C  
ATOM   9022  O   CYS E 301      19.119  98.554  10.667  1.00162.76           O  
ATOM   9023  CB  CYS E 301      20.522  98.483  13.302  1.00163.02           C  
ATOM   9024  SG  CYS E 301      22.019  98.618  14.332  1.00170.75           S  
ATOM   9025  N   THR E 302      18.794  96.378  11.180  1.00165.20           N  
ATOM   9026  CA  THR E 302      17.590  96.208  10.369  1.00167.65           C  
ATOM   9027  C   THR E 302      16.321  96.410  11.202  1.00179.57           C  
ATOM   9028  O   THR E 302      16.338  96.244  12.420  1.00181.38           O  
ATOM   9029  CB  THR E 302      17.574  94.827   9.674  1.00173.30           C  
ATOM   9030  OG1 THR E 302      16.820  93.893  10.457  1.00177.12           O  
ATOM   9031  CG2 THR E 302      18.991  94.306   9.499  1.00168.32           C  
ATOM   9032  N   PRO E 303      15.233  96.800  10.544  1.00181.79           N  
ATOM   9033  CA  PRO E 303      13.971  97.084  11.223  1.00184.95           C  
ATOM   9034  C   PRO E 303      13.531  95.997  12.193  1.00202.05           C  
ATOM   9035  O   PRO E 303      13.369  96.247  13.390  1.00205.06           O  
ATOM   9036  CB  PRO E 303      12.982  97.160  10.073  1.00186.64           C  
ATOM   9037  CG  PRO E 303      13.506  96.157   9.100  1.00190.74           C  
ATOM   9038  CD  PRO E 303      15.012  96.231   9.203  1.00184.15           C  
ATOM   9039  N   CYS E 304      13.277  94.805  11.665  1.00205.57           N  
ATOM   9040  CA  CYS E 304      12.833  93.690  12.486  1.00209.68           C  
ATOM   9041  C   CYS E 304      11.410  93.902  12.986  1.00219.54           C  
ATOM   9042  O   CYS E 304      11.129  94.873  13.697  1.00216.29           O  
ATOM   9043  CB  CYS E 304      13.771  93.503  13.681  1.00211.60           C  
ATOM   9044  SG  CYS E 304      13.166  92.323  14.934  1.00217.12           S  
ATOM   9045  N   LEU E 305      10.516  92.983  12.627  1.00224.21           N  
ATOM   9046  CA  LEU E 305       9.131  93.064  13.076  1.00227.56           C  
ATOM   9047  C   LEU E 305       8.854  92.057  14.186  1.00229.96           C  
ATOM   9048  O   LEU E 305       9.331  90.914  14.145  1.00227.92           O  
ATOM   9049  CB  LEU E 305       8.146  92.872  11.919  1.00229.38           C  
ATOM   9050  CG  LEU E 305       6.661  93.064  12.279  1.00236.32           C  
ATOM   9051  CD1 LEU E 305       6.481  94.008  13.466  1.00236.58           C  
ATOM   9052  CD2 LEU E 305       5.841  93.551  11.080  1.00239.82           C  
ATOM   9053  N   GLY E 306       8.088  92.495  15.180  1.00225.12           N  
ATOM   9054  CA  GLY E 306       7.753  91.660  16.318  1.00223.94           C  
ATOM   9055  C   GLY E 306       8.888  91.706  17.330  1.00224.91           C  
ATOM   9056  O   GLY E 306       9.884  92.395  17.126  1.00224.76           O  
ATOM   9057  N   PRO E 307       8.728  90.983  18.430  1.00219.05           N  
ATOM   9058  CA  PRO E 307       9.761  90.932  19.447  1.00216.01           C  
ATOM   9059  C   PRO E 307      11.050  90.475  18.780  1.00209.36           C  
ATOM   9060  O   PRO E 307      11.109  89.391  18.192  1.00204.85           O  
ATOM   9061  CB  PRO E 307       9.248  89.851  20.395  1.00219.07           C  
ATOM   9062  CG  PRO E 307       7.768  89.951  20.302  1.00224.89           C  
ATOM   9063  CD  PRO E 307       7.469  90.364  18.885  1.00220.76           C  
ATOM   9064  N   CYS E 308      12.069  91.324  18.831  1.00203.70           N  
ATOM   9065  CA  CYS E 308      13.342  90.995  18.214  1.00204.69           C  
ATOM   9066  C   CYS E 308      14.166  90.102  19.129  1.00193.67           C  
ATOM   9067  O   CYS E 308      14.357  90.425  20.303  1.00192.49           O  
ATOM   9068  CB  CYS E 308      14.107  92.269  17.854  1.00209.94           C  
ATOM   9069  SG  CYS E 308      13.227  93.369  16.678  1.00217.02           S  
ATOM   9070  N   PRO E 309      14.613  88.965  18.592  1.00180.10           N  
ATOM   9071  CA  PRO E 309      15.400  87.984  19.340  1.00176.45           C  
ATOM   9072  C   PRO E 309      16.434  88.636  20.243  1.00174.26           C  
ATOM   9073  O   PRO E 309      16.781  89.798  20.063  1.00177.56           O  
ATOM   9074  CB  PRO E 309      16.105  87.203  18.241  1.00178.26           C  
ATOM   9075  CG  PRO E 309      16.298  88.211  17.167  1.00184.29           C  
ATOM   9076  CD  PRO E 309      15.064  89.076  17.196  1.00179.64           C  
ATOM   9077  N   LYS E 310      16.897  87.891  21.235  1.00162.77           N  
ATOM   9078  CA  LYS E 310      17.868  88.406  22.187  1.00157.27           C  
ATOM   9079  C   LYS E 310      18.307  87.297  23.129  1.00152.66           C  
ATOM   9080  O   LYS E 310      17.483  86.644  23.775  1.00150.13           O  
ATOM   9081  CB  LYS E 310      17.271  89.567  22.992  1.00156.21           C  
ATOM   9082  CG  LYS E 310      17.922  89.764  24.352  1.00149.50           C  
ATOM   9083  CD  LYS E 310      17.236  90.866  25.136  1.00171.47           C  
ATOM   9084  CE  LYS E 310      18.195  91.547  26.115  1.00185.34           C  
ATOM   9085  NZ  LYS E 310      17.637  92.836  26.670  1.00188.40           N  
ATOM   9086  N   VAL E 311      19.610  87.073  23.197  1.00146.25           N  
ATOM   9087  CA  VAL E 311      20.139  86.040  24.057  1.00148.49           C  
ATOM   9088  C   VAL E 311      20.697  86.625  25.347  1.00167.91           C  
ATOM   9089  O   VAL E 311      20.960  87.823  25.436  1.00169.52           O  
ATOM   9090  CB  VAL E 311      21.231  85.238  23.354  1.00150.00           C  
ATOM   9091  CG1 VAL E 311      21.638  84.040  24.196  1.00149.69           C  
ATOM   9092  CG2 VAL E 311      20.749  84.802  22.001  1.00150.01           C  
ATOM   9093  N   CYS E 312      20.857  85.768  26.349  1.00172.15           N  
ATOM   9094  CA  CYS E 312      21.414  86.173  27.629  1.00174.76           C  
ATOM   9095  C   CYS E 312      22.277  85.040  28.150  1.00195.53           C  
ATOM   9096  O   CYS E 312      21.756  84.012  28.588  1.00195.27           O  
ATOM   9097  CB  CYS E 312      20.305  86.472  28.636  1.00173.25           C  
ATOM   9098  SG  CYS E 312      19.125  87.760  28.128  1.00176.54           S  
ATOM   9099  N   HIS E 313      23.593  85.208  28.063  1.00204.50           N  
ATOM   9100  CA  HIS E 313      24.514  84.197  28.571  1.00209.25           C  
ATOM   9101  C   HIS E 313      24.601  84.398  30.087  1.00214.77           C  
ATOM   9102  O   HIS E 313      25.356  85.243  30.575  1.00215.68           O  
ATOM   9103  CB  HIS E 313      25.908  84.331  27.911  1.00211.93           C  
ATOM   9104  CG  HIS E 313      26.154  83.353  26.799  1.00216.23           C  
ATOM   9105  ND1 HIS E 313      27.082  82.335  26.893  1.00218.09           N  
ATOM   9106  CD2 HIS E 313      25.622  83.261  25.557  1.00218.03           C  
ATOM   9107  CE1 HIS E 313      27.101  81.652  25.762  1.00217.21           C  
ATOM   9108  NE2 HIS E 313      26.222  82.191  24.935  1.00217.61           N  
ATOM   9109  N   LEU E 314      23.761  83.663  30.813  1.00208.79           N  
ATOM   9110  CA  LEU E 314      23.663  83.774  32.266  1.00206.05           C  
ATOM   9111  C   LEU E 314      25.003  83.882  32.980  1.00201.05           C  
ATOM   9112  O   LEU E 314      25.961  83.183  32.647  1.00197.91           O  
ATOM   9113  CB  LEU E 314      22.839  82.618  32.844  1.00206.14           C  
ATOM   9114  CG  LEU E 314      21.348  82.583  32.488  1.00208.67           C  
ATOM   9115  CD1 LEU E 314      20.644  81.440  33.215  1.00207.51           C  
ATOM   9116  CD2 LEU E 314      20.684  83.919  32.797  1.00206.98           C  
ATOM   9117  N   LEU E 315      25.053  84.756  33.980  1.00193.89           N  
ATOM   9118  CA  LEU E 315      26.261  84.963  34.759  1.00192.02           C  
ATOM   9119  C   LEU E 315      26.636  83.698  35.515  1.00190.49           C  
ATOM   9120  O   LEU E 315      26.199  83.484  36.646  1.00186.77           O  
ATOM   9121  CB  LEU E 315      26.078  86.127  35.733  1.00192.84           C  
ATOM   9122  CG  LEU E 315      25.784  87.501  35.117  1.00197.75           C  
ATOM   9123  CD1 LEU E 315      24.416  87.521  34.441  1.00197.80           C  
ATOM   9124  CD2 LEU E 315      25.885  88.603  36.174  1.00199.10           C  
ATOM   9125  N   GLU E 316      27.427  82.854  34.862  1.00188.76           N  
ATOM   9126  CA  GLU E 316      27.897  81.604  35.448  1.00189.28           C  
ATOM   9127  C   GLU E 316      26.909  80.439  35.365  1.00193.70           C  
ATOM   9128  O   GLU E 316      27.072  79.431  36.058  1.00195.98           O  
ATOM   9129  CB  GLU E 316      28.376  81.816  36.884  1.00190.03           C  
ATOM   9130  CG  GLU E 316      29.451  82.873  37.012  1.00199.84           C  
ATOM   9131  CD  GLU E 316      30.827  82.272  37.216  1.00238.39           C  
ATOM   9132  OE1 GLU E 316      31.686  82.435  36.320  1.00205.98           O  
ATOM   9133  OE2 GLU E 316      31.044  81.626  38.266  1.00257.51           O  
ATOM   9134  N   GLY E 317      25.906  80.562  34.500  1.00184.73           N  
ATOM   9135  CA  GLY E 317      24.930  79.494  34.318  1.00181.26           C  
ATOM   9136  C   GLY E 317      23.685  79.659  35.181  1.00178.15           C  
ATOM   9137  O   GLY E 317      22.568  79.567  34.679  1.00174.77           O  
ATOM   9138  N   GLU E 318      23.881  79.882  36.478  1.00174.25           N  
ATOM   9139  CA  GLU E 318      22.755  80.034  37.394  1.00175.11           C  
ATOM   9140  C   GLU E 318      21.994  81.342  37.194  1.00180.39           C  
ATOM   9141  O   GLU E 318      21.518  81.621  36.094  1.00180.16           O  
ATOM   9142  CB  GLU E 318      23.171  79.837  38.861  1.00177.47           C  
ATOM   9143  CG  GLU E 318      24.534  80.420  39.240  1.00203.63           C  
ATOM   9144  CD  GLU E 318      25.017  79.952  40.616  1.00222.24           C  
ATOM   9145  OE1 GLU E 318      24.513  78.918  41.116  1.00174.37           O  
ATOM   9146  OE2 GLU E 318      25.918  80.608  41.193  1.00212.65           O  
ATOM   9147  N   LYS E 319      21.869  82.126  38.265  1.00177.78           N  
ATOM   9148  CA  LYS E 319      21.138  83.399  38.230  1.00175.94           C  
ATOM   9149  C   LYS E 319      19.625  83.162  38.285  1.00164.07           C  
ATOM   9150  O   LYS E 319      19.008  82.809  37.292  1.00159.72           O  
ATOM   9151  CB  LYS E 319      21.525  84.236  36.999  1.00179.99           C  
ATOM   9152  CG  LYS E 319      22.928  84.837  37.077  1.00187.23           C  
ATOM   9153  CD  LYS E 319      23.473  84.807  38.509  1.00189.42           C  
ATOM   9154  CE  LYS E 319      23.000  86.015  39.310  1.00181.69           C  
ATOM   9155  NZ  LYS E 319      22.314  87.027  38.445  1.00195.54           N  
ATOM   9156  N   THR E 320      19.043  83.368  39.463  1.00152.92           N  
ATOM   9157  CA  THR E 320      17.627  83.107  39.678  1.00150.23           C  
ATOM   9158  C   THR E 320      16.741  84.305  40.025  1.00155.36           C  
ATOM   9159  O   THR E 320      17.196  85.310  40.578  1.00155.50           O  
ATOM   9160  CB  THR E 320      17.443  82.082  40.792  1.00139.32           C  
ATOM   9161  OG1 THR E 320      17.472  82.758  42.057  1.00115.54           O  
ATOM   9162  CG2 THR E 320      18.545  81.052  40.740  1.00142.13           C  
ATOM   9163  N   ILE E 321      15.443  84.136  39.768  1.00150.95           N  
ATOM   9164  CA  ILE E 321      14.433  85.149  40.054  1.00148.22           C  
ATOM   9165  C   ILE E 321      13.748  84.839  41.375  1.00150.24           C  
ATOM   9166  O   ILE E 321      13.399  83.695  41.651  1.00144.41           O  
ATOM   9167  CB  ILE E 321      13.350  85.186  38.966  1.00149.85           C  
ATOM   9168  CG1 ILE E 321      13.136  83.786  38.374  1.00150.17           C  
ATOM   9169  CG2 ILE E 321      13.688  86.220  37.906  1.00148.85           C  
ATOM   9170  CD1 ILE E 321      14.204  83.333  37.357  1.00135.89           C  
ATOM   9171  N   ASP E 322      13.535  85.876  42.173  1.00152.48           N  
ATOM   9172  CA  ASP E 322      12.902  85.731  43.479  1.00154.23           C  
ATOM   9173  C   ASP E 322      11.990  86.920  43.732  1.00148.65           C  
ATOM   9174  O   ASP E 322      11.242  86.943  44.719  1.00145.99           O  
ATOM   9175  CB  ASP E 322      13.976  85.699  44.564  1.00160.56           C  
ATOM   9176  CG  ASP E 322      14.883  86.925  44.518  1.00203.51           C  
ATOM   9177  OD1 ASP E 322      15.453  87.211  43.437  1.00204.53           O  
ATOM   9178  OD2 ASP E 322      14.996  87.627  45.549  1.00225.66           O  
ATOM   9179  N   SER E 323      12.093  87.920  42.857  1.00140.17           N  
ATOM   9180  CA  SER E 323      11.316  89.145  42.980  1.00139.56           C  
ATOM   9181  C   SER E 323      10.980  89.696  41.612  1.00139.10           C  
ATOM   9182  O   SER E 323      11.673  89.419  40.640  1.00137.13           O  
ATOM   9183  CB  SER E 323      12.128  90.194  43.728  1.00148.61           C  
ATOM   9184  OG  SER E 323      13.120  90.745  42.877  1.00158.99           O  
ATOM   9185  N   VAL E 324       9.939  90.519  41.558  1.00137.59           N  
ATOM   9186  CA  VAL E 324       9.502  91.146  40.313  1.00139.65           C  
ATOM   9187  C   VAL E 324      10.674  91.761  39.567  1.00142.86           C  
ATOM   9188  O   VAL E 324      10.973  91.396  38.433  1.00135.91           O  
ATOM   9189  CB  VAL E 324       8.509  92.275  40.606  1.00146.73           C  
ATOM   9190  CG1 VAL E 324       7.800  92.706  39.337  1.00147.31           C  
ATOM   9191  CG2 VAL E 324       7.524  91.846  41.688  1.00147.47           C  
ATOM   9192  N   THR E 325      11.321  92.709  40.230  1.00148.29           N  
ATOM   9193  CA  THR E 325      12.459  93.433  39.680  1.00151.55           C  
ATOM   9194  C   THR E 325      13.567  92.509  39.182  1.00153.95           C  
ATOM   9195  O   THR E 325      14.148  92.724  38.118  1.00151.87           O  
ATOM   9196  CB  THR E 325      13.038  94.377  40.732  1.00176.12           C  
ATOM   9197  OG1 THR E 325      13.372  93.620  41.901  1.00175.77           O  
ATOM   9198  CG2 THR E 325      12.004  95.430  41.113  1.00182.45           C  
ATOM   9199  N   SER E 326      13.866  91.481  39.961  1.00151.23           N  
ATOM   9200  CA  SER E 326      14.892  90.530  39.576  1.00152.75           C  
ATOM   9201  C   SER E 326      14.526  89.913  38.236  1.00151.75           C  
ATOM   9202  O   SER E 326      15.341  89.257  37.598  1.00152.37           O  
ATOM   9203  CB  SER E 326      15.035  89.432  40.637  1.00164.93           C  
ATOM   9204  OG  SER E 326      13.834  88.693  40.788  1.00187.30           O  
ATOM   9205  N   ALA E 327      13.286  90.123  37.819  1.00145.71           N  
ATOM   9206  CA  ALA E 327      12.820  89.596  36.553  1.00147.34           C  
ATOM   9207  C   ALA E 327      13.030  90.620  35.447  1.00154.65           C  
ATOM   9208  O   ALA E 327      13.540  90.280  34.368  1.00155.07           O  
ATOM   9209  CB  ALA E 327      11.365  89.208  36.650  1.00148.93           C  
ATOM   9210  N   GLN E 328      12.648  91.872  35.724  1.00151.32           N  
ATOM   9211  CA  GLN E 328      12.802  92.962  34.762  1.00151.36           C  
ATOM   9212  C   GLN E 328      14.224  92.949  34.234  1.00166.44           C  
ATOM   9213  O   GLN E 328      14.488  93.363  33.102  1.00168.43           O  
ATOM   9214  CB  GLN E 328      12.506  94.311  35.416  1.00150.33           C  
ATOM   9215  CG  GLN E 328      11.257  94.329  36.269  1.00164.31           C  
ATOM   9216  CD  GLN E 328      11.341  95.340  37.396  1.00210.23           C  
ATOM   9217  OE1 GLN E 328      12.428  95.643  37.890  1.00209.92           O  
ATOM   9218  NE2 GLN E 328      10.192  95.877  37.801  1.00212.81           N  
ATOM   9219  N   GLU E 329      15.129  92.421  35.056  1.00166.77           N  
ATOM   9220  CA  GLU E 329      16.534  92.311  34.700  1.00165.67           C  
ATOM   9221  C   GLU E 329      16.748  91.232  33.639  1.00159.10           C  
ATOM   9222  O   GLU E 329      17.813  91.134  33.044  1.00161.01           O  
ATOM   9223  CB  GLU E 329      17.381  92.034  35.941  1.00168.53           C  
ATOM   9224  CG  GLU E 329      17.453  90.565  36.321  1.00192.56           C  
ATOM   9225  CD  GLU E 329      18.120  90.352  37.664  1.00231.46           C  
ATOM   9226  OE1 GLU E 329      18.018  91.257  38.527  1.00229.94           O  
ATOM   9227  OE2 GLU E 329      18.752  89.286  37.851  1.00222.59           O  
ATOM   9228  N   LEU E 330      15.727  90.428  33.387  1.00147.91           N  
ATOM   9229  CA  LEU E 330      15.835  89.422  32.351  1.00147.75           C  
ATOM   9230  C   LEU E 330      14.846  89.728  31.239  1.00155.95           C  
ATOM   9231  O   LEU E 330      14.754  88.996  30.249  1.00153.03           O  
ATOM   9232  CB  LEU E 330      15.594  88.031  32.912  1.00147.95           C  
ATOM   9233  CG  LEU E 330      16.522  86.988  32.283  1.00154.10           C  
ATOM   9234  CD1 LEU E 330      15.854  85.607  32.193  1.00154.79           C  
ATOM   9235  CD2 LEU E 330      16.994  87.472  30.910  1.00153.17           C  
ATOM   9236  N   ARG E 331      14.137  90.843  31.404  1.00158.60           N  
ATOM   9237  CA  ARG E 331      13.114  91.289  30.459  1.00160.35           C  
ATOM   9238  C   ARG E 331      13.454  91.119  28.981  1.00169.15           C  
ATOM   9239  O   ARG E 331      14.623  91.050  28.590  1.00169.27           O  
ATOM   9240  CB  ARG E 331      12.708  92.737  30.733  1.00153.72           C  
ATOM   9241  CG  ARG E 331      11.665  93.263  29.760  1.00163.68           C  
ATOM   9242  CD  ARG E 331      10.866  94.400  30.364  1.00199.86           C  
ATOM   9243  NE  ARG E 331      11.673  95.606  30.494  1.00237.78           N  
ATOM   9244  CZ  ARG E 331      12.183  96.042  31.641  1.00265.96           C  
ATOM   9245  NH1 ARG E 331      12.912  97.151  31.671  1.00269.90           N  
ATOM   9246  NH2 ARG E 331      11.959  95.374  32.766  1.00246.75           N  
ATOM   9247  N   GLY E 332      12.409  91.017  28.164  1.00166.19           N  
ATOM   9248  CA  GLY E 332      12.555  90.886  26.723  1.00165.26           C  
ATOM   9249  C   GLY E 332      13.454  89.750  26.263  1.00165.14           C  
ATOM   9250  O   GLY E 332      13.369  89.328  25.112  1.00165.05           O  
ATOM   9251  N   CYS E 333      14.343  89.287  27.135  1.00161.10           N  
ATOM   9252  CA  CYS E 333      15.242  88.208  26.771  1.00165.18           C  
ATOM   9253  C   CYS E 333      14.420  87.050  26.213  1.00169.25           C  
ATOM   9254  O   CYS E 333      13.349  86.725  26.744  1.00172.78           O  
ATOM   9255  CB  CYS E 333      16.081  87.762  27.965  1.00168.92           C  
ATOM   9256  SG  CYS E 333      17.501  86.710  27.501  1.00175.87           S  
ATOM   9257  N   THR E 334      14.869  86.499  25.086  1.00158.66           N  
ATOM   9258  CA  THR E 334      14.141  85.428  24.427  1.00155.35           C  
ATOM   9259  C   THR E 334      14.858  84.104  24.545  1.00159.38           C  
ATOM   9260  O   THR E 334      14.306  83.061  24.205  1.00163.89           O  
ATOM   9261  CB  THR E 334      13.925  85.728  22.946  1.00149.77           C  
ATOM   9262  OG1 THR E 334      15.025  85.209  22.195  1.00143.25           O  
ATOM   9263  CG2 THR E 334      13.829  87.216  22.728  1.00156.29           C  
ATOM   9264  N   VAL E 335      16.096  84.137  25.016  1.00153.13           N  
ATOM   9265  CA  VAL E 335      16.846  82.900  25.162  1.00154.17           C  
ATOM   9266  C   VAL E 335      17.919  82.969  26.232  1.00163.40           C  
ATOM   9267  O   VAL E 335      18.911  83.688  26.103  1.00166.42           O  
ATOM   9268  CB  VAL E 335      17.450  82.447  23.838  1.00156.23           C  
ATOM   9269  CG1 VAL E 335      16.848  81.116  23.420  1.00154.14           C  
ATOM   9270  CG2 VAL E 335      17.227  83.518  22.772  1.00156.31           C  
ATOM   9271  N   ILE E 336      17.718  82.205  27.295  1.00158.73           N  
ATOM   9272  CA  ILE E 336      18.672  82.177  28.382  1.00158.56           C  
ATOM   9273  C   ILE E 336      19.687  81.079  28.137  1.00169.94           C  
ATOM   9274  O   ILE E 336      19.318  79.912  27.993  1.00170.74           O  
ATOM   9275  CB  ILE E 336      17.972  81.919  29.725  1.00159.15           C  
ATOM   9276  CG1 ILE E 336      17.317  83.202  30.243  1.00154.33           C  
ATOM   9277  CG2 ILE E 336      18.956  81.341  30.743  1.00161.35           C  
ATOM   9278  CD1 ILE E 336      16.017  83.525  29.574  1.00112.86           C  
ATOM   9279  N   ASN E 337      20.961  81.450  28.076  1.00170.92           N  
ATOM   9280  CA  ASN E 337      22.019  80.467  27.891  1.00174.88           C  
ATOM   9281  C   ASN E 337      22.592  80.052  29.243  1.00185.86           C  
ATOM   9282  O   ASN E 337      23.749  80.355  29.561  1.00186.93           O  
ATOM   9283  CB  ASN E 337      23.128  81.001  26.990  1.00182.30           C  
ATOM   9284  CG  ASN E 337      24.250  79.992  26.790  1.00232.49           C  
ATOM   9285  OD1 ASN E 337      24.084  78.990  26.088  1.00216.68           O  
ATOM   9286  ND2 ASN E 337      25.384  80.227  27.446  1.00237.63           N  
ATOM   9287  N   GLY E 338      21.769  79.371  30.040  1.00183.42           N  
ATOM   9288  CA  GLY E 338      22.173  78.917  31.367  1.00180.98           C  
ATOM   9289  C   GLY E 338      21.056  78.125  32.035  1.00173.99           C  
ATOM   9290  O   GLY E 338      20.550  77.157  31.469  1.00171.86           O  
ATOM   9291  N   SER E 339      20.664  78.554  33.228  1.00163.30           N  
ATOM   9292  CA  SER E 339      19.617  77.862  33.974  1.00160.10           C  
ATOM   9293  C   SER E 339      18.959  78.758  35.027  1.00159.41           C  
ATOM   9294  O   SER E 339      19.429  78.830  36.161  1.00166.69           O  
ATOM   9295  CB  SER E 339      20.205  76.625  34.669  1.00154.96           C  
ATOM   9296  OG  SER E 339      19.647  75.432  34.172  1.00128.25           O  
ATOM   9297  N   LEU E 340      17.854  79.410  34.679  1.00139.79           N  
ATOM   9298  CA  LEU E 340      17.173  80.243  35.660  1.00133.97           C  
ATOM   9299  C   LEU E 340      16.367  79.403  36.633  1.00132.94           C  
ATOM   9300  O   LEU E 340      15.835  78.351  36.259  1.00132.03           O  
ATOM   9301  CB  LEU E 340      16.317  81.325  35.018  1.00132.58           C  
ATOM   9302  CG  LEU E 340      15.355  80.981  33.899  1.00137.55           C  
ATOM   9303  CD1 LEU E 340      14.716  82.285  33.389  1.00138.49           C  
ATOM   9304  CD2 LEU E 340      16.074  80.243  32.777  1.00139.60           C  
ATOM   9305  N   ILE E 341      16.330  79.846  37.888  1.00125.06           N  
ATOM   9306  CA  ILE E 341      15.631  79.131  38.952  1.00121.43           C  
ATOM   9307  C   ILE E 341      14.600  80.002  39.654  1.00128.69           C  
ATOM   9308  O   ILE E 341      14.947  80.807  40.509  1.00132.89           O  
ATOM   9309  CB  ILE E 341      16.618  78.630  40.012  1.00120.24           C  
ATOM   9310  CG1 ILE E 341      17.952  78.270  39.360  1.00121.91           C  
ATOM   9311  CG2 ILE E 341      16.031  77.464  40.768  1.00115.54           C  
ATOM   9312  CD1 ILE E 341      17.835  77.311  38.173  1.00137.71           C  
ATOM   9313  N   ILE E 342      13.327  79.820  39.310  1.00122.06           N  
ATOM   9314  CA  ILE E 342      12.257  80.585  39.935  1.00118.55           C  
ATOM   9315  C   ILE E 342      12.153  80.246  41.416  1.00127.02           C  
ATOM   9316  O   ILE E 342      12.109  79.076  41.805  1.00128.22           O  
ATOM   9317  CB  ILE E 342      10.907  80.339  39.258  1.00118.45           C  
ATOM   9318  CG1 ILE E 342      11.117  79.677  37.897  1.00120.54           C  
ATOM   9319  CG2 ILE E 342      10.149  81.644  39.110  1.00111.30           C  
ATOM   9320  CD1 ILE E 342      11.367  80.659  36.766  1.00123.71           C  
ATOM   9321  N   ASN E 343      12.148  81.285  42.239  1.00124.18           N  
ATOM   9322  CA  ASN E 343      12.060  81.140  43.686  1.00123.42           C  
ATOM   9323  C   ASN E 343      11.350  82.392  44.175  1.00132.79           C  
ATOM   9324  O   ASN E 343      11.915  83.200  44.928  1.00131.44           O  
ATOM   9325  CB  ASN E 343      13.463  81.047  44.280  1.00119.23           C  
ATOM   9326  CG  ASN E 343      13.455  80.842  45.776  1.00151.85           C  
ATOM   9327  OD1 ASN E 343      13.972  79.838  46.280  1.00139.64           O  
ATOM   9328  ND2 ASN E 343      12.956  81.836  46.503  1.00158.04           N  
ATOM   9329  N   ILE E 344      10.130  82.574  43.671  1.00133.97           N  
ATOM   9330  CA  ILE E 344       9.307  83.746  43.959  1.00134.33           C  
ATOM   9331  C   ILE E 344       8.399  83.531  45.157  1.00141.85           C  
ATOM   9332  O   ILE E 344       7.495  82.703  45.111  1.00142.82           O  
ATOM   9333  CB  ILE E 344       8.419  84.085  42.753  1.00136.46           C  
ATOM   9334  CG1 ILE E 344       9.195  83.907  41.442  1.00137.55           C  
ATOM   9335  CG2 ILE E 344       7.861  85.472  42.885  1.00138.64           C  
ATOM   9336  CD1 ILE E 344      10.261  84.976  41.180  1.00141.50           C  
ATOM   9337  N   ARG E 345       8.621  84.293  46.222  1.00140.25           N  
ATOM   9338  CA  ARG E 345       7.800  84.147  47.408  1.00143.01           C  
ATOM   9339  C   ARG E 345       6.632  85.121  47.429  1.00159.56           C  
ATOM   9340  O   ARG E 345       5.502  84.733  47.736  1.00162.89           O  
ATOM   9341  CB  ARG E 345       8.631  84.287  48.673  1.00147.93           C  
ATOM   9342  CG  ARG E 345       7.821  84.080  49.952  1.00205.58           C  
ATOM   9343  CD  ARG E 345       7.449  85.413  50.637  1.00249.48           C  
ATOM   9344  NE  ARG E 345       6.111  85.884  50.273  1.00246.79           N  
ATOM   9345  CZ  ARG E 345       5.019  85.695  51.010  1.00222.00           C  
ATOM   9346  NH1 ARG E 345       5.093  85.026  52.158  1.00188.83           N  
ATOM   9347  NH2 ARG E 345       3.847  86.164  50.588  1.00171.41           N  
ATOM   9348  N   GLY E 346       6.907  86.386  47.122  1.00163.13           N  
ATOM   9349  CA  GLY E 346       5.865  87.415  47.117  1.00166.98           C  
ATOM   9350  C   GLY E 346       6.082  88.409  45.982  1.00181.42           C  
ATOM   9351  O   GLY E 346       6.966  88.222  45.142  1.00180.14           O  
ATOM   9352  N   GLY E 347       5.275  89.468  45.956  1.00187.52           N  
ATOM   9353  CA  GLY E 347       5.416  90.496  44.926  1.00191.36           C  
ATOM   9354  C   GLY E 347       4.101  91.148  44.486  1.00199.17           C  
ATOM   9355  O   GLY E 347       3.065  90.485  44.387  1.00202.68           O  
ATOM   9356  N   ASN E 348       4.161  92.446  44.193  1.00191.69           N  
ATOM   9357  CA  ASN E 348       2.994  93.184  43.735  1.00189.17           C  
ATOM   9358  C   ASN E 348       2.617  92.709  42.337  1.00189.74           C  
ATOM   9359  O   ASN E 348       3.428  92.091  41.642  1.00185.39           O  
ATOM   9360  CB  ASN E 348       3.289  94.685  43.709  1.00192.28           C  
ATOM   9361  CG  ASN E 348       4.005  95.161  44.958  1.00213.20           C  
ATOM   9362  OD1 ASN E 348       4.718  96.168  44.934  1.00197.09           O  
ATOM   9363  ND2 ASN E 348       3.809  94.448  46.062  1.00213.89           N  
ATOM   9364  N   ASN E 349       1.386  92.996  41.930  1.00188.65           N  
ATOM   9365  CA  ASN E 349       0.896  92.592  40.613  1.00189.45           C  
ATOM   9366  C   ASN E 349       0.817  91.081  40.470  1.00191.93           C  
ATOM   9367  O   ASN E 349      -0.098  90.558  39.823  1.00193.05           O  
ATOM   9368  CB  ASN E 349       1.794  93.124  39.506  1.00194.02           C  
ATOM   9369  CG  ASN E 349       1.647  92.333  38.219  1.00212.56           C  
ATOM   9370  OD1 ASN E 349       2.237  91.254  38.061  1.00182.10           O  
ATOM   9371  ND2 ASN E 349       0.772  92.807  37.341  1.00210.97           N  
ATOM   9372  N   LEU E 350       1.838  90.402  40.995  1.00183.39           N  
ATOM   9373  CA  LEU E 350       1.929  88.952  40.955  1.00178.74           C  
ATOM   9374  C   LEU E 350       2.546  88.429  39.667  1.00157.57           C  
ATOM   9375  O   LEU E 350       3.768  88.384  39.532  1.00146.51           O  
ATOM   9376  CB  LEU E 350       0.542  88.303  41.173  1.00181.03           C  
ATOM   9377  CG  LEU E 350       0.231  87.480  42.429  1.00187.46           C  
ATOM   9378  CD1 LEU E 350      -0.141  88.383  43.607  1.00187.41           C  
ATOM   9379  CD2 LEU E 350      -0.906  86.483  42.127  1.00188.17           C  
ATOM   9380  N   ALA E 351       1.672  88.036  38.739  1.00147.09           N  
ATOM   9381  CA  ALA E 351       2.060  87.376  37.505  1.00144.47           C  
ATOM   9382  C   ALA E 351       2.087  88.188  36.238  1.00148.51           C  
ATOM   9383  O   ALA E 351       2.721  87.792  35.274  1.00150.56           O  
ATOM   9384  CB  ALA E 351       1.228  86.148  37.291  1.00145.10           C  
ATOM   9385  N   ALA E 352       1.345  89.279  36.185  1.00147.72           N  
ATOM   9386  CA  ALA E 352       1.368  90.077  34.969  1.00150.25           C  
ATOM   9387  C   ALA E 352       2.808  90.537  34.790  1.00152.56           C  
ATOM   9388  O   ALA E 352       3.260  90.815  33.671  1.00152.36           O  
ATOM   9389  CB  ALA E 352       0.428  91.262  35.074  1.00151.92           C  
ATOM   9390  N   GLU E 353       3.539  90.550  35.901  1.00145.23           N  
ATOM   9391  CA  GLU E 353       4.939  90.944  35.903  1.00145.33           C  
ATOM   9392  C   GLU E 353       5.831  89.802  35.436  1.00143.11           C  
ATOM   9393  O   GLU E 353       6.550  89.944  34.451  1.00145.56           O  
ATOM   9394  CB  GLU E 353       5.358  91.411  37.291  1.00148.78           C  
ATOM   9395  CG  GLU E 353       5.155  92.907  37.529  1.00165.77           C  
ATOM   9396  CD  GLU E 353       5.535  93.737  36.324  1.00183.17           C  
ATOM   9397  OE1 GLU E 353       4.657  94.457  35.794  1.00198.53           O  
ATOM   9398  OE2 GLU E 353       6.705  93.643  35.885  1.00156.76           O  
ATOM   9399  N   LEU E 354       5.784  88.684  36.156  1.00133.87           N  
ATOM   9400  CA  LEU E 354       6.542  87.490  35.797  1.00134.00           C  
ATOM   9401  C   LEU E 354       6.362  87.261  34.306  1.00150.25           C  
ATOM   9402  O   LEU E 354       7.301  86.912  33.599  1.00153.96           O  
ATOM   9403  CB  LEU E 354       5.967  86.276  36.525  1.00132.97           C  
ATOM   9404  CG  LEU E 354       6.794  85.616  37.618  1.00137.72           C  
ATOM   9405  CD1 LEU E 354       8.251  85.537  37.205  1.00140.19           C  
ATOM   9406  CD2 LEU E 354       6.628  86.363  38.936  1.00137.71           C  
ATOM   9407  N   GLU E 355       5.147  87.530  33.842  1.00153.17           N  
ATOM   9408  CA  GLU E 355       4.773  87.367  32.445  1.00154.33           C  
ATOM   9409  C   GLU E 355       5.587  88.253  31.526  1.00151.43           C  
ATOM   9410  O   GLU E 355       6.577  87.818  30.945  1.00149.56           O  
ATOM   9411  CB  GLU E 355       3.283  87.681  32.260  1.00157.58           C  
ATOM   9412  CG  GLU E 355       2.503  86.620  31.491  1.00186.07           C  
ATOM   9413  CD  GLU E 355       1.289  87.192  30.772  1.00244.65           C  
ATOM   9414  OE1 GLU E 355       0.724  86.495  29.893  1.00220.93           O  
ATOM   9415  OE2 GLU E 355       0.901  88.342  31.080  1.00269.54           O  
ATOM   9416  N   ALA E 356       5.133  89.491  31.380  1.00146.95           N  
ATOM   9417  CA  ALA E 356       5.765  90.460  30.491  1.00149.96           C  
ATOM   9418  C   ALA E 356       7.301  90.438  30.458  1.00149.88           C  
ATOM   9419  O   ALA E 356       7.930  90.916  29.488  1.00148.52           O  
ATOM   9420  CB  ALA E 356       5.252  91.855  30.797  1.00151.69           C  
ATOM   9421  N   ASN E 357       7.905  89.876  31.500  1.00139.49           N  
ATOM   9422  CA  ASN E 357       9.353  89.840  31.586  1.00137.81           C  
ATOM   9423  C   ASN E 357      10.000  88.576  31.048  1.00144.39           C  
ATOM   9424  O   ASN E 357      11.019  88.639  30.375  1.00145.34           O  
ATOM   9425  CB  ASN E 357       9.820  90.151  33.000  1.00136.05           C  
ATOM   9426  CG  ASN E 357       9.454  91.566  33.434  1.00168.36           C  
ATOM   9427  OD1 ASN E 357      10.206  92.227  34.150  1.00179.97           O  
ATOM   9428  ND2 ASN E 357       8.308  92.047  32.971  1.00139.10           N  
ATOM   9429  N   LEU E 358       9.398  87.427  31.320  1.00145.42           N  
ATOM   9430  CA  LEU E 358       9.950  86.163  30.834  1.00147.97           C  
ATOM   9431  C   LEU E 358       9.044  85.486  29.800  1.00164.18           C  
ATOM   9432  O   LEU E 358       9.461  84.542  29.111  1.00166.39           O  
ATOM   9433  CB  LEU E 358      10.255  85.213  31.998  1.00145.86           C  
ATOM   9434  CG  LEU E 358      10.117  85.798  33.401  1.00147.50           C  
ATOM   9435  CD1 LEU E 358      10.449  84.760  34.444  1.00145.60           C  
ATOM   9436  CD2 LEU E 358      10.992  87.032  33.560  1.00150.86           C  
ATOM   9437  N   GLY E 359       7.818  85.992  29.666  1.00163.39           N  
ATOM   9438  CA  GLY E 359       6.856  85.444  28.716  1.00163.42           C  
ATOM   9439  C   GLY E 359       7.343  85.560  27.273  1.00168.76           C  
ATOM   9440  O   GLY E 359       6.589  85.297  26.334  1.00171.08           O  
ATOM   9441  N   LEU E 360       8.603  85.960  27.109  1.00162.14           N  
ATOM   9442  CA  LEU E 360       9.210  86.115  25.791  1.00157.62           C  
ATOM   9443  C   LEU E 360      10.245  85.031  25.563  1.00149.45           C  
ATOM   9444  O   LEU E 360      10.583  84.709  24.421  1.00147.47           O  
ATOM   9445  CB  LEU E 360       9.853  87.490  25.655  1.00156.87           C  
ATOM   9446  CG  LEU E 360       8.935  88.470  24.943  1.00160.18           C  
ATOM   9447  CD1 LEU E 360       8.419  87.811  23.655  1.00158.07           C  
ATOM   9448  CD2 LEU E 360       7.776  88.854  25.871  1.00161.97           C  
ATOM   9449  N   ILE E 361      10.741  84.473  26.662  1.00136.35           N  
ATOM   9450  CA  ILE E 361      11.712  83.403  26.600  1.00133.60           C  
ATOM   9451  C   ILE E 361      11.118  82.231  25.832  1.00142.90           C  
ATOM   9452  O   ILE E 361       9.977  81.835  26.081  1.00145.33           O  
ATOM   9453  CB  ILE E 361      12.091  82.925  27.991  1.00134.44           C  
ATOM   9454  CG1 ILE E 361      12.939  83.983  28.700  1.00131.35           C  
ATOM   9455  CG2 ILE E 361      12.787  81.569  27.904  1.00135.33           C  
ATOM   9456  CD1 ILE E 361      12.556  84.216  30.146  1.00121.98           C  
ATOM   9457  N   GLU E 362      11.894  81.687  24.900  1.00140.58           N  
ATOM   9458  CA  GLU E 362      11.440  80.590  24.062  1.00142.27           C  
ATOM   9459  C   GLU E 362      12.170  79.296  24.359  1.00155.84           C  
ATOM   9460  O   GLU E 362      11.636  78.214  24.140  1.00159.05           O  
ATOM   9461  CB  GLU E 362      11.613  80.935  22.582  1.00143.67           C  
ATOM   9462  CG  GLU E 362      10.702  82.049  22.087  1.00168.80           C  
ATOM   9463  CD  GLU E 362      10.904  82.361  20.611  1.00221.97           C  
ATOM   9464  OE1 GLU E 362       9.898  82.438  19.870  1.00219.25           O  
ATOM   9465  OE2 GLU E 362      12.069  82.532  20.194  1.00234.88           O  
ATOM   9466  N   GLU E 363      13.407  79.399  24.821  1.00160.23           N  
ATOM   9467  CA  GLU E 363      14.190  78.199  25.098  1.00164.82           C  
ATOM   9468  C   GLU E 363      15.277  78.399  26.145  1.00166.37           C  
ATOM   9469  O   GLU E 363      15.862  79.484  26.277  1.00165.11           O  
ATOM   9470  CB  GLU E 363      14.783  77.615  23.800  1.00168.54           C  
ATOM   9471  CG  GLU E 363      16.213  77.049  23.931  1.00196.04           C  
ATOM   9472  CD  GLU E 363      17.043  77.216  22.650  1.00214.70           C  
ATOM   9473  OE1 GLU E 363      18.205  76.739  22.614  1.00146.77           O  
ATOM   9474  OE2 GLU E 363      16.540  77.824  21.674  1.00212.19           O  
ATOM   9475  N   ILE E 364      15.535  77.343  26.902  1.00158.88           N  
ATOM   9476  CA  ILE E 364      16.567  77.371  27.915  1.00156.41           C  
ATOM   9477  C   ILE E 364      17.570  76.279  27.602  1.00160.07           C  
ATOM   9478  O   ILE E 364      17.203  75.133  27.348  1.00156.89           O  
ATOM   9479  CB  ILE E 364      15.992  77.145  29.317  1.00157.97           C  
ATOM   9480  CG1 ILE E 364      14.796  78.060  29.547  1.00155.61           C  
ATOM   9481  CG2 ILE E 364      17.059  77.399  30.364  1.00160.32           C  
ATOM   9482  CD1 ILE E 364      14.958  79.415  28.918  1.00148.78           C  
ATOM   9483  N   SER E 365      18.839  76.646  27.591  1.00160.88           N  
ATOM   9484  CA  SER E 365      19.891  75.688  27.316  1.00163.91           C  
ATOM   9485  C   SER E 365      19.933  74.676  28.441  1.00171.06           C  
ATOM   9486  O   SER E 365      19.693  73.488  28.230  1.00170.41           O  
ATOM   9487  CB  SER E 365      21.240  76.402  27.242  1.00174.06           C  
ATOM   9488  OG  SER E 365      21.744  76.678  28.543  1.00186.61           O  
ATOM   9489  N   GLY E 366      20.236  75.169  29.641  1.00170.71           N  
ATOM   9490  CA  GLY E 366      20.366  74.325  30.824  1.00171.60           C  
ATOM   9491  C   GLY E 366      19.052  73.769  31.366  1.00174.02           C  
ATOM   9492  O   GLY E 366      18.186  73.339  30.605  1.00179.91           O  
ATOM   9493  N   TYR E 367      18.924  73.775  32.690  1.00160.54           N  
ATOM   9494  CA  TYR E 367      17.752  73.233  33.366  1.00155.09           C  
ATOM   9495  C   TYR E 367      16.922  74.313  34.060  1.00153.20           C  
ATOM   9496  O   TYR E 367      17.469  75.241  34.677  1.00152.29           O  
ATOM   9497  CB  TYR E 367      18.204  72.218  34.424  1.00152.30           C  
ATOM   9498  CG  TYR E 367      18.891  72.884  35.591  1.00148.05           C  
ATOM   9499  CD1 TYR E 367      18.159  73.383  36.650  1.00149.13           C  
ATOM   9500  CD2 TYR E 367      20.254  73.115  35.577  1.00147.36           C  
ATOM   9501  CE1 TYR E 367      18.770  74.045  37.689  1.00148.19           C  
ATOM   9502  CE2 TYR E 367      20.874  73.775  36.612  1.00147.77           C  
ATOM   9503  CZ  TYR E 367      20.125  74.238  37.669  1.00152.84           C  
ATOM   9504  OH  TYR E 367      20.734  74.892  38.719  1.00156.81           O  
ATOM   9505  N   LEU E 368      15.599  74.161  34.009  1.00141.94           N  
ATOM   9506  CA  LEU E 368      14.700  75.078  34.721  1.00132.75           C  
ATOM   9507  C   LEU E 368      14.303  74.404  36.028  1.00122.45           C  
ATOM   9508  O   LEU E 368      13.860  73.238  36.052  1.00117.08           O  
ATOM   9509  CB  LEU E 368      13.447  75.428  33.896  1.00128.64           C  
ATOM   9510  CG  LEU E 368      12.214  75.888  34.685  1.00121.42           C  
ATOM   9511  CD1 LEU E 368      12.398  77.280  35.244  1.00117.07           C  
ATOM   9512  CD2 LEU E 368      10.956  75.800  33.845  1.00106.81           C  
ATOM   9513  N   LYS E 369      14.519  75.111  37.123  1.00109.57           N  
ATOM   9514  CA  LYS E 369      14.182  74.580  38.418  1.00108.30           C  
ATOM   9515  C   LYS E 369      13.255  75.551  39.100  1.00119.59           C  
ATOM   9516  O   LYS E 369      13.496  76.756  39.106  1.00122.49           O  
ATOM   9517  CB  LYS E 369      15.432  74.385  39.272  1.00107.00           C  
ATOM   9518  CG  LYS E 369      15.153  73.878  40.686  1.00 89.64           C  
ATOM   9519  CD  LYS E 369      16.329  74.176  41.606  1.00117.12           C  
ATOM   9520  CE  LYS E 369      17.223  72.948  41.824  1.00141.96           C  
ATOM   9521  NZ  LYS E 369      18.511  73.287  42.532  1.00156.24           N  
ATOM   9522  N   ILE E 370      12.165  75.032  39.640  1.00115.82           N  
ATOM   9523  CA  ILE E 370      11.247  75.856  40.391  1.00113.00           C  
ATOM   9524  C   ILE E 370      11.304  75.310  41.800  1.00112.49           C  
ATOM   9525  O   ILE E 370      11.179  74.102  42.016  1.00107.88           O  
ATOM   9526  CB  ILE E 370       9.839  75.856  39.814  1.00114.92           C  
ATOM   9527  CG1 ILE E 370       9.885  76.315  38.359  1.00114.76           C  
ATOM   9528  CG2 ILE E 370       8.974  76.821  40.587  1.00116.35           C  
ATOM   9529  CD1 ILE E 370       8.916  75.597  37.461  1.00127.94           C  
ATOM   9530  N   ARG E 371      11.657  76.183  42.734  1.00108.98           N  
ATOM   9531  CA  ARG E 371      11.846  75.780  44.108  1.00107.88           C  
ATOM   9532  C   ARG E 371      11.311  76.832  45.060  1.00110.87           C  
ATOM   9533  O   ARG E 371      11.529  78.032  44.860  1.00109.55           O  
ATOM   9534  CB  ARG E 371      13.337  75.504  44.352  1.00104.77           C  
ATOM   9535  CG  ARG E 371      13.893  75.996  45.672  1.00118.16           C  
ATOM   9536  CD  ARG E 371      15.410  75.789  45.743  1.00141.05           C  
ATOM   9537  NE  ARG E 371      15.782  74.380  45.882  1.00175.93           N  
ATOM   9538  CZ  ARG E 371      16.905  73.848  45.399  1.00189.99           C  
ATOM   9539  NH1 ARG E 371      17.772  74.611  44.736  1.00184.13           N  
ATOM   9540  NH2 ARG E 371      17.162  72.548  45.570  1.00142.38           N  
ATOM   9541  N   ARG E 372      10.571  76.372  46.065  1.00107.98           N  
ATOM   9542  CA  ARG E 372       9.988  77.242  47.072  1.00110.74           C  
ATOM   9543  C   ARG E 372       9.341  78.487  46.475  1.00127.91           C  
ATOM   9544  O   ARG E 372       9.637  79.600  46.881  1.00129.24           O  
ATOM   9545  CB  ARG E 372      11.040  77.625  48.120  1.00111.55           C  
ATOM   9546  CG  ARG E 372      12.185  76.625  48.228  1.00138.38           C  
ATOM   9547  CD  ARG E 372      13.038  76.836  49.479  1.00161.51           C  
ATOM   9548  NE  ARG E 372      13.661  75.586  49.924  1.00190.99           N  
ATOM   9549  CZ  ARG E 372      14.913  75.220  49.643  1.00203.15           C  
ATOM   9550  NH1 ARG E 372      15.698  76.009  48.915  1.00166.95           N  
ATOM   9551  NH2 ARG E 372      15.384  74.058  50.092  1.00192.19           N  
ATOM   9552  N   SER E 373       8.469  78.289  45.491  1.00134.37           N  
ATOM   9553  CA  SER E 373       7.753  79.402  44.854  1.00135.35           C  
ATOM   9554  C   SER E 373       6.334  79.502  45.438  1.00139.66           C  
ATOM   9555  O   SER E 373       5.321  79.321  44.743  1.00137.14           O  
ATOM   9556  CB  SER E 373       7.723  79.241  43.334  1.00134.31           C  
ATOM   9557  OG  SER E 373       8.952  79.663  42.766  1.00128.57           O  
ATOM   9558  N   TYR E 374       6.290  79.764  46.737  1.00134.04           N  
ATOM   9559  CA  TYR E 374       5.055  79.848  47.490  1.00133.36           C  
ATOM   9560  C   TYR E 374       4.013  80.775  46.911  1.00124.38           C  
ATOM   9561  O   TYR E 374       2.839  80.656  47.213  1.00124.30           O  
ATOM   9562  CB  TYR E 374       5.359  80.259  48.919  1.00140.00           C  
ATOM   9563  CG  TYR E 374       4.141  80.437  49.789  1.00146.45           C  
ATOM   9564  CD1 TYR E 374       3.489  79.339  50.335  1.00149.50           C  
ATOM   9565  CD2 TYR E 374       3.679  81.702  50.112  1.00148.66           C  
ATOM   9566  CE1 TYR E 374       2.402  79.495  51.149  1.00152.62           C  
ATOM   9567  CE2 TYR E 374       2.600  81.871  50.936  1.00152.19           C  
ATOM   9568  CZ  TYR E 374       1.958  80.764  51.453  1.00172.73           C  
ATOM   9569  OH  TYR E 374       0.868  80.933  52.278  1.00195.64           O  
ATOM   9570  N   ALA E 375       4.440  81.734  46.116  1.00117.64           N  
ATOM   9571  CA  ALA E 375       3.497  82.682  45.546  1.00119.96           C  
ATOM   9572  C   ALA E 375       2.926  82.192  44.233  1.00128.98           C  
ATOM   9573  O   ALA E 375       1.806  82.528  43.873  1.00131.36           O  
ATOM   9574  CB  ALA E 375       4.146  84.008  45.355  1.00121.93           C  
ATOM   9575  N   LEU E 376       3.712  81.413  43.508  1.00129.85           N  
ATOM   9576  CA  LEU E 376       3.292  80.913  42.207  1.00131.70           C  
ATOM   9577  C   LEU E 376       2.224  79.827  42.297  1.00134.38           C  
ATOM   9578  O   LEU E 376       2.125  79.117  43.313  1.00133.17           O  
ATOM   9579  CB  LEU E 376       4.500  80.411  41.417  1.00132.54           C  
ATOM   9580  CG  LEU E 376       5.493  81.490  40.984  1.00137.39           C  
ATOM   9581  CD1 LEU E 376       6.925  80.961  41.025  1.00137.43           C  
ATOM   9582  CD2 LEU E 376       5.137  82.004  39.595  1.00139.50           C  
ATOM   9583  N   VAL E 377       1.441  79.704  41.220  1.00125.50           N  
ATOM   9584  CA  VAL E 377       0.361  78.718  41.118  1.00119.42           C  
ATOM   9585  C   VAL E 377       0.404  78.058  39.758  1.00121.85           C  
ATOM   9586  O   VAL E 377      -0.033  76.923  39.594  1.00118.38           O  
ATOM   9587  CB  VAL E 377      -0.972  79.403  41.156  1.00118.79           C  
ATOM   9588  CG1 VAL E 377      -1.422  79.583  42.576  1.00118.49           C  
ATOM   9589  CG2 VAL E 377      -0.867  80.720  40.407  1.00118.74           C  
ATOM   9590  N   SER E 378       0.858  78.816  38.771  1.00122.55           N  
ATOM   9591  CA  SER E 378       0.928  78.332  37.406  1.00124.02           C  
ATOM   9592  C   SER E 378       2.180  78.835  36.698  1.00125.89           C  
ATOM   9593  O   SER E 378       2.445  80.046  36.659  1.00129.48           O  
ATOM   9594  CB  SER E 378      -0.306  78.797  36.638  1.00133.16           C  
ATOM   9595  OG  SER E 378      -0.077  78.751  35.241  1.00155.86           O  
ATOM   9596  N   LEU E 379       2.929  77.909  36.110  1.00113.56           N  
ATOM   9597  CA  LEU E 379       4.140  78.269  35.385  1.00111.25           C  
ATOM   9598  C   LEU E 379       3.816  78.997  34.077  1.00121.73           C  
ATOM   9599  O   LEU E 379       4.705  79.297  33.281  1.00122.28           O  
ATOM   9600  CB  LEU E 379       4.957  77.016  35.089  1.00109.24           C  
ATOM   9601  CG  LEU E 379       5.417  76.161  36.268  1.00109.31           C  
ATOM   9602  CD1 LEU E 379       6.485  75.189  35.787  1.00108.16           C  
ATOM   9603  CD2 LEU E 379       5.957  77.032  37.384  1.00104.67           C  
ATOM   9604  N   SER E 380       2.537  79.271  33.859  1.00123.95           N  
ATOM   9605  CA  SER E 380       2.074  79.926  32.641  1.00126.19           C  
ATOM   9606  C   SER E 380       2.876  81.149  32.206  1.00134.90           C  
ATOM   9607  O   SER E 380       3.159  81.310  31.023  1.00136.80           O  
ATOM   9608  CB  SER E 380       0.600  80.294  32.760  1.00134.18           C  
ATOM   9609  OG  SER E 380       0.298  80.724  34.076  1.00160.41           O  
ATOM   9610  N   PHE E 381       3.197  82.029  33.150  1.00133.04           N  
ATOM   9611  CA  PHE E 381       3.932  83.261  32.840  1.00132.22           C  
ATOM   9612  C   PHE E 381       5.100  83.081  31.869  1.00136.58           C  
ATOM   9613  O   PHE E 381       5.593  84.051  31.305  1.00133.36           O  
ATOM   9614  CB  PHE E 381       4.395  83.964  34.116  1.00132.89           C  
ATOM   9615  CG  PHE E 381       5.381  83.174  34.914  1.00132.22           C  
ATOM   9616  CD1 PHE E 381       6.719  83.163  34.562  1.00134.78           C  
ATOM   9617  CD2 PHE E 381       4.965  82.409  35.989  1.00131.95           C  
ATOM   9618  CE1 PHE E 381       7.629  82.419  35.278  1.00136.53           C  
ATOM   9619  CE2 PHE E 381       5.865  81.669  36.710  1.00135.68           C  
ATOM   9620  CZ  PHE E 381       7.202  81.672  36.356  1.00135.40           C  
ATOM   9621  N   PHE E 382       5.526  81.836  31.668  1.00137.60           N  
ATOM   9622  CA  PHE E 382       6.598  81.536  30.722  1.00139.98           C  
ATOM   9623  C   PHE E 382       5.943  81.243  29.372  1.00156.01           C  
ATOM   9624  O   PHE E 382       6.399  80.379  28.620  1.00160.76           O  
ATOM   9625  CB  PHE E 382       7.397  80.313  31.182  1.00140.01           C  
ATOM   9626  CG  PHE E 382       8.510  80.637  32.149  1.00139.23           C  
ATOM   9627  CD1 PHE E 382       9.135  81.867  32.124  1.00141.43           C  
ATOM   9628  CD2 PHE E 382       8.937  79.699  33.078  1.00137.34           C  
ATOM   9629  CE1 PHE E 382      10.157  82.154  33.008  1.00140.82           C  
ATOM   9630  CE2 PHE E 382       9.964  79.981  33.961  1.00136.14           C  
ATOM   9631  CZ  PHE E 382      10.565  81.201  33.929  1.00135.37           C  
ATOM   9632  N   ARG E 383       4.861  81.969  29.093  1.00154.37           N  
ATOM   9633  CA  ARG E 383       4.053  81.790  27.884  1.00153.62           C  
ATOM   9634  C   ARG E 383       4.755  81.391  26.586  1.00156.15           C  
ATOM   9635  O   ARG E 383       4.267  80.522  25.863  1.00156.57           O  
ATOM   9636  CB  ARG E 383       3.116  82.981  27.655  1.00151.97           C  
ATOM   9637  CG  ARG E 383       1.693  82.576  27.309  1.00174.00           C  
ATOM   9638  CD  ARG E 383       1.683  81.235  26.565  1.00203.06           C  
ATOM   9639  NE  ARG E 383       0.351  80.826  26.123  1.00220.70           N  
ATOM   9640  CZ  ARG E 383       0.123  79.994  25.110  1.00218.50           C  
ATOM   9641  NH1 ARG E 383       1.141  79.483  24.424  1.00173.57           N  
ATOM   9642  NH2 ARG E 383      -1.121  79.669  24.780  1.00207.93           N  
ATOM   9643  N   LYS E 384       5.878  82.031  26.274  1.00149.90           N  
ATOM   9644  CA  LYS E 384       6.574  81.739  25.022  1.00147.14           C  
ATOM   9645  C   LYS E 384       7.558  80.573  25.038  1.00141.12           C  
ATOM   9646  O   LYS E 384       7.996  80.124  23.982  1.00137.94           O  
ATOM   9647  CB  LYS E 384       7.205  82.998  24.424  1.00151.31           C  
ATOM   9648  CG  LYS E 384       6.385  83.615  23.284  1.00170.83           C  
ATOM   9649  CD  LYS E 384       7.261  84.426  22.319  1.00177.26           C  
ATOM   9650  CE  LYS E 384       6.480  84.852  21.073  1.00154.25           C  
ATOM   9651  NZ  LYS E 384       7.289  85.735  20.187  1.00148.56           N  
ATOM   9652  N   LEU E 385       7.882  80.067  26.224  1.00135.36           N  
ATOM   9653  CA  LEU E 385       8.810  78.941  26.344  1.00135.90           C  
ATOM   9654  C   LEU E 385       8.336  77.709  25.568  1.00141.20           C  
ATOM   9655  O   LEU E 385       7.142  77.438  25.495  1.00143.63           O  
ATOM   9656  CB  LEU E 385       9.033  78.582  27.814  1.00136.25           C  
ATOM   9657  CG  LEU E 385      10.054  77.476  28.108  1.00141.91           C  
ATOM   9658  CD1 LEU E 385      10.460  77.532  29.552  1.00144.39           C  
ATOM   9659  CD2 LEU E 385       9.523  76.086  27.773  1.00140.45           C  
ATOM   9660  N   ARG E 386       9.282  76.958  25.003  1.00137.33           N  
ATOM   9661  CA  ARG E 386       8.962  75.752  24.236  1.00136.82           C  
ATOM   9662  C   ARG E 386      10.102  74.732  24.241  1.00138.43           C  
ATOM   9663  O   ARG E 386       9.953  73.626  23.708  1.00132.65           O  
ATOM   9664  CB  ARG E 386       8.584  76.093  22.792  1.00142.34           C  
ATOM   9665  CG  ARG E 386       7.932  77.460  22.613  1.00175.69           C  
ATOM   9666  CD  ARG E 386       8.237  78.055  21.241  1.00200.25           C  
ATOM   9667  NE  ARG E 386       9.664  78.011  20.920  1.00209.54           N  
ATOM   9668  CZ  ARG E 386      10.224  78.673  19.914  1.00223.88           C  
ATOM   9669  NH1 ARG E 386       9.479  79.444  19.124  1.00218.93           N  
ATOM   9670  NH2 ARG E 386      11.530  78.570  19.704  1.00199.76           N  
ATOM   9671  N   LEU E 387      11.238  75.107  24.829  1.00139.95           N  
ATOM   9672  CA  LEU E 387      12.381  74.205  24.902  1.00142.36           C  
ATOM   9673  C   LEU E 387      13.296  74.382  26.103  1.00149.36           C  
ATOM   9674  O   LEU E 387      13.709  75.492  26.433  1.00144.80           O  
ATOM   9675  CB  LEU E 387      13.227  74.264  23.637  1.00143.27           C  
ATOM   9676  CG  LEU E 387      14.576  73.543  23.803  1.00150.23           C  
ATOM   9677  CD1 LEU E 387      14.400  72.090  24.258  1.00149.85           C  
ATOM   9678  CD2 LEU E 387      15.403  73.593  22.537  1.00158.70           C  
ATOM   9679  N   ILE E 388      13.672  73.251  26.691  1.00153.16           N  
ATOM   9680  CA  ILE E 388      14.615  73.201  27.796  1.00155.61           C  
ATOM   9681  C   ILE E 388      15.664  72.170  27.401  1.00166.40           C  
ATOM   9682  O   ILE E 388      15.555  70.995  27.741  1.00166.10           O  
ATOM   9683  CB  ILE E 388      13.939  72.757  29.092  1.00159.64           C  
ATOM   9684  CG1 ILE E 388      13.069  73.886  29.639  1.00163.46           C  
ATOM   9685  CG2 ILE E 388      14.973  72.352  30.118  1.00158.39           C  
ATOM   9686  CD1 ILE E 388      12.918  73.854  31.147  1.00192.17           C  
ATOM   9687  N   ARG E 389      16.639  72.610  26.614  1.00168.66           N  
ATOM   9688  CA  ARG E 389      17.685  71.734  26.107  1.00169.63           C  
ATOM   9689  C   ARG E 389      18.328  70.866  27.186  1.00172.44           C  
ATOM   9690  O   ARG E 389      18.738  69.740  26.924  1.00170.55           O  
ATOM   9691  CB  ARG E 389      18.752  72.554  25.370  1.00174.85           C  
ATOM   9692  CG  ARG E 389      18.229  73.306  24.142  1.00187.44           C  
ATOM   9693  CD  ARG E 389      19.290  74.241  23.562  1.00187.21           C  
ATOM   9694  NE  ARG E 389      19.002  74.643  22.182  1.00188.71           N  
ATOM   9695  CZ  ARG E 389      18.616  73.812  21.215  1.00202.83           C  
ATOM   9696  NH1 ARG E 389      18.457  72.519  21.470  1.00204.43           N  
ATOM   9697  NH2 ARG E 389      18.384  74.273  19.988  1.00168.96           N  
ATOM   9698  N   GLY E 390      18.416  71.388  28.401  1.00171.70           N  
ATOM   9699  CA  GLY E 390      19.044  70.644  29.485  1.00173.66           C  
ATOM   9700  C   GLY E 390      20.511  70.433  29.127  1.00185.25           C  
ATOM   9701  O   GLY E 390      21.069  69.353  29.342  1.00184.72           O  
ATOM   9702  N   GLU E 391      21.110  71.465  28.538  1.00186.86           N  
ATOM   9703  CA  GLU E 391      22.509  71.433  28.121  1.00187.07           C  
ATOM   9704  C   GLU E 391      23.410  71.404  29.346  1.00191.48           C  
ATOM   9705  O   GLU E 391      24.598  71.082  29.255  1.00193.34           O  
ATOM   9706  CB  GLU E 391      22.836  72.660  27.261  1.00187.97           C  
ATOM   9707  CG  GLU E 391      23.925  72.431  26.229  1.00199.86           C  
ATOM   9708  CD  GLU E 391      23.542  71.383  25.196  1.00230.92           C  
ATOM   9709  OE1 GLU E 391      24.211  71.314  24.140  1.00256.92           O  
ATOM   9710  OE2 GLU E 391      22.579  70.623  25.441  1.00201.41           O  
ATOM   9711  N   THR E 392      22.832  71.733  30.495  1.00185.08           N  
ATOM   9712  CA  THR E 392      23.577  71.737  31.740  1.00184.63           C  
ATOM   9713  C   THR E 392      22.677  71.379  32.918  1.00189.78           C  
ATOM   9714  O   THR E 392      22.380  72.222  33.759  1.00194.38           O  
ATOM   9715  CB  THR E 392      24.261  73.097  31.985  1.00189.59           C  
ATOM   9716  OG1 THR E 392      23.275  74.135  32.030  1.00188.81           O  
ATOM   9717  CG2 THR E 392      25.239  73.399  30.867  1.00189.60           C  
ATOM   9718  N   LEU E 393      22.240  70.122  32.967  1.00181.41           N  
ATOM   9719  CA  LEU E 393      21.387  69.650  34.054  1.00178.61           C  
ATOM   9720  C   LEU E 393      22.125  69.759  35.376  1.00180.28           C  
ATOM   9721  O   LEU E 393      23.331  70.020  35.406  1.00181.89           O  
ATOM   9722  CB  LEU E 393      20.964  68.201  33.828  1.00178.22           C  
ATOM   9723  CG  LEU E 393      20.651  67.802  32.391  1.00184.06           C  
ATOM   9724  CD1 LEU E 393      20.095  66.393  32.365  1.00184.16           C  
ATOM   9725  CD2 LEU E 393      19.678  68.794  31.761  1.00189.38           C  
ATOM   9726  N   GLU E 394      21.404  69.547  36.470  1.00173.47           N  
ATOM   9727  CA  GLU E 394      22.001  69.657  37.790  1.00171.41           C  
ATOM   9728  C   GLU E 394      22.230  68.308  38.450  1.00172.46           C  
ATOM   9729  O   GLU E 394      21.743  67.278  37.967  1.00168.64           O  
ATOM   9730  CB  GLU E 394      21.152  70.560  38.687  1.00171.65           C  
ATOM   9731  CG  GLU E 394      19.874  69.922  39.174  1.00166.46           C  
ATOM   9732  CD  GLU E 394      19.619  70.195  40.641  1.00176.81           C  
ATOM   9733  OE1 GLU E 394      19.259  69.245  41.366  1.00193.36           O  
ATOM   9734  OE2 GLU E 394      19.796  71.354  41.072  1.00154.72           O  
ATOM   9735  N   ILE E 395      22.991  68.335  39.545  1.00169.51           N  
ATOM   9736  CA  ILE E 395      23.315  67.146  40.328  1.00169.14           C  
ATOM   9737  C   ILE E 395      22.096  66.252  40.472  1.00167.33           C  
ATOM   9738  O   ILE E 395      21.171  66.556  41.227  1.00166.94           O  
ATOM   9739  CB  ILE E 395      23.821  67.522  41.735  1.00173.65           C  
ATOM   9740  CG1 ILE E 395      24.057  66.262  42.578  1.00175.99           C  
ATOM   9741  CG2 ILE E 395      22.826  68.446  42.427  1.00174.63           C  
ATOM   9742  CD1 ILE E 395      25.352  66.287  43.412  1.00186.41           C  
ATOM   9743  N   GLY E 396      22.086  65.168  39.708  1.00158.73           N  
ATOM   9744  CA  GLY E 396      20.970  64.243  39.709  1.00157.28           C  
ATOM   9745  C   GLY E 396      20.477  64.121  38.282  1.00162.09           C  
ATOM   9746  O   GLY E 396      19.642  63.277  37.972  1.00163.75           O  
ATOM   9747  N   ASN E 397      21.008  64.976  37.414  1.00159.44           N  
ATOM   9748  CA  ASN E 397      20.660  64.948  35.997  1.00160.32           C  
ATOM   9749  C   ASN E 397      19.219  65.379  35.714  1.00160.06           C  
ATOM   9750  O   ASN E 397      18.607  64.929  34.738  1.00158.30           O  
ATOM   9751  CB  ASN E 397      20.917  63.553  35.410  1.00167.95           C  
ATOM   9752  CG  ASN E 397      22.381  63.139  35.492  1.00210.81           C  
ATOM   9753  OD1 ASN E 397      23.258  63.965  35.751  1.00210.72           O  
ATOM   9754  ND2 ASN E 397      22.651  61.852  35.258  1.00197.85           N  
ATOM   9755  N   TYR E 398      18.682  66.261  36.557  1.00149.92           N  
ATOM   9756  CA  TYR E 398      17.317  66.749  36.369  1.00144.01           C  
ATOM   9757  C   TYR E 398      17.310  68.009  35.498  1.00142.27           C  
ATOM   9758  O   TYR E 398      18.137  68.903  35.685  1.00146.13           O  
ATOM   9759  CB  TYR E 398      16.677  67.042  37.722  1.00141.63           C  
ATOM   9760  CG  TYR E 398      16.555  65.839  38.625  1.00141.53           C  
ATOM   9761  CD1 TYR E 398      17.048  65.869  39.921  1.00146.05           C  
ATOM   9762  CD2 TYR E 398      15.915  64.685  38.197  1.00140.95           C  
ATOM   9763  CE1 TYR E 398      16.908  64.774  40.769  1.00151.83           C  
ATOM   9764  CE2 TYR E 398      15.772  63.581  39.034  1.00140.85           C  
ATOM   9765  CZ  TYR E 398      16.274  63.629  40.318  1.00149.66           C  
ATOM   9766  OH  TYR E 398      16.143  62.536  41.163  1.00141.17           O  
ATOM   9767  N   SER E 399      16.385  68.076  34.543  1.00129.24           N  
ATOM   9768  CA  SER E 399      16.292  69.240  33.656  1.00127.09           C  
ATOM   9769  C   SER E 399      15.158  70.185  34.063  1.00126.94           C  
ATOM   9770  O   SER E 399      15.141  71.359  33.682  1.00118.86           O  
ATOM   9771  CB  SER E 399      16.128  68.805  32.200  1.00131.64           C  
ATOM   9772  OG  SER E 399      15.304  67.655  32.091  1.00145.81           O  
ATOM   9773  N   PHE E 400      14.209  69.651  34.829  1.00125.55           N  
ATOM   9774  CA  PHE E 400      13.081  70.419  35.353  1.00121.04           C  
ATOM   9775  C   PHE E 400      12.910  70.035  36.810  1.00119.74           C  
ATOM   9776  O   PHE E 400      12.429  68.953  37.125  1.00119.27           O  
ATOM   9777  CB  PHE E 400      11.801  70.090  34.601  1.00121.24           C  
ATOM   9778  CG  PHE E 400      10.669  71.023  34.906  1.00121.81           C  
ATOM   9779  CD1 PHE E 400      10.846  72.394  34.833  1.00126.73           C  
ATOM   9780  CD2 PHE E 400       9.422  70.532  35.243  1.00121.64           C  
ATOM   9781  CE1 PHE E 400       9.791  73.261  35.085  1.00127.26           C  
ATOM   9782  CE2 PHE E 400       8.368  71.390  35.491  1.00124.83           C  
ATOM   9783  CZ  PHE E 400       8.554  72.757  35.415  1.00123.96           C  
ATOM   9784  N   TYR E 401      13.368  70.902  37.694  1.00112.54           N  
ATOM   9785  CA  TYR E 401      13.311  70.631  39.115  1.00113.00           C  
ATOM   9786  C   TYR E 401      12.209  71.471  39.723  1.00124.99           C  
ATOM   9787  O   TYR E 401      12.181  72.692  39.569  1.00124.71           O  
ATOM   9788  CB  TYR E 401      14.639  70.996  39.755  1.00114.81           C  
ATOM   9789  CG  TYR E 401      14.900  70.382  41.100  1.00118.55           C  
ATOM   9790  CD1 TYR E 401      15.298  69.064  41.211  1.00121.64           C  
ATOM   9791  CD2 TYR E 401      14.833  71.150  42.253  1.00122.05           C  
ATOM   9792  CE1 TYR E 401      15.607  68.510  42.448  1.00130.16           C  
ATOM   9793  CE2 TYR E 401      15.109  70.606  43.494  1.00125.70           C  
ATOM   9794  CZ  TYR E 401      15.491  69.285  43.588  1.00144.48           C  
ATOM   9795  OH  TYR E 401      15.775  68.746  44.823  1.00151.48           O  
ATOM   9796  N   ALA E 402      11.291  70.807  40.412  1.00125.80           N  
ATOM   9797  CA  ALA E 402      10.175  71.488  41.054  1.00123.31           C  
ATOM   9798  C   ALA E 402       9.888  70.871  42.419  1.00113.74           C  
ATOM   9799  O   ALA E 402       9.283  69.801  42.515  1.00110.50           O  
ATOM   9800  CB  ALA E 402       8.944  71.422  40.168  1.00124.17           C  
ATOM   9801  N   LEU E 403      10.329  71.545  43.472  1.00102.28           N  
ATOM   9802  CA  LEU E 403      10.104  71.046  44.805  1.00104.56           C  
ATOM   9803  C   LEU E 403       9.553  72.110  45.760  1.00123.38           C  
ATOM   9804  O   LEU E 403       9.834  73.298  45.613  1.00126.54           O  
ATOM   9805  CB  LEU E 403      11.379  70.402  45.351  1.00103.87           C  
ATOM   9806  CG  LEU E 403      12.166  71.151  46.427  1.00109.61           C  
ATOM   9807  CD1 LEU E 403      13.426  70.411  46.760  1.00107.63           C  
ATOM   9808  CD2 LEU E 403      12.500  72.548  45.980  1.00123.15           C  
ATOM   9809  N   ASP E 404       8.734  71.669  46.713  1.00126.56           N  
ATOM   9810  CA  ASP E 404       8.145  72.536  47.730  1.00127.74           C  
ATOM   9811  C   ASP E 404       7.384  73.768  47.239  1.00134.59           C  
ATOM   9812  O   ASP E 404       7.101  74.678  48.018  1.00137.09           O  
ATOM   9813  CB  ASP E 404       9.190  72.935  48.771  1.00130.29           C  
ATOM   9814  CG  ASP E 404       8.560  73.445  50.057  1.00157.01           C  
ATOM   9815  OD1 ASP E 404       9.304  73.962  50.920  1.00162.95           O  
ATOM   9816  OD2 ASP E 404       7.317  73.346  50.196  1.00158.25           O  
ATOM   9817  N   ASN E 405       7.032  73.803  45.962  1.00129.96           N  
ATOM   9818  CA  ASN E 405       6.277  74.936  45.444  1.00130.68           C  
ATOM   9819  C   ASN E 405       4.827  74.774  45.877  1.00148.51           C  
ATOM   9820  O   ASN E 405       3.993  74.276  45.114  1.00154.63           O  
ATOM   9821  CB  ASN E 405       6.383  74.995  43.931  1.00121.15           C  
ATOM   9822  CG  ASN E 405       7.805  74.830  43.450  1.00156.72           C  
ATOM   9823  OD1 ASN E 405       8.708  75.544  43.893  1.00148.57           O  
ATOM   9824  ND2 ASN E 405       8.026  73.852  42.580  1.00157.74           N  
ATOM   9825  N   GLN E 406       4.556  75.154  47.126  1.00148.00           N  
ATOM   9826  CA  GLN E 406       3.231  75.021  47.747  1.00146.08           C  
ATOM   9827  C   GLN E 406       2.050  75.272  46.834  1.00141.57           C  
ATOM   9828  O   GLN E 406       1.464  74.337  46.286  1.00141.43           O  
ATOM   9829  CB  GLN E 406       3.110  75.919  48.981  1.00147.67           C  
ATOM   9830  CG  GLN E 406       2.740  75.175  50.248  1.00186.35           C  
ATOM   9831  CD  GLN E 406       3.723  74.062  50.580  1.00226.61           C  
ATOM   9832  OE1 GLN E 406       4.558  74.202  51.473  1.00227.38           O  
ATOM   9833  NE2 GLN E 406       3.635  72.953  49.848  1.00216.50           N  
ATOM   9834  N   ASN E 407       1.693  76.542  46.695  1.00132.13           N  
ATOM   9835  CA  ASN E 407       0.545  76.927  45.900  1.00132.46           C  
ATOM   9836  C   ASN E 407       0.570  76.663  44.398  1.00139.55           C  
ATOM   9837  O   ASN E 407      -0.449  76.858  43.725  1.00142.33           O  
ATOM   9838  CB  ASN E 407       0.128  78.351  46.209  1.00135.29           C  
ATOM   9839  CG  ASN E 407      -0.495  78.476  47.576  1.00193.74           C  
ATOM   9840  OD1 ASN E 407      -1.158  77.551  48.050  1.00185.88           O  
ATOM   9841  ND2 ASN E 407      -0.233  79.588  48.247  1.00207.04           N  
ATOM   9842  N   LEU E 408       1.698  76.199  43.864  1.00133.01           N  
ATOM   9843  CA  LEU E 408       1.732  75.897  42.434  1.00128.83           C  
ATOM   9844  C   LEU E 408       0.671  74.859  42.130  1.00118.70           C  
ATOM   9845  O   LEU E 408       0.802  73.686  42.507  1.00113.19           O  
ATOM   9846  CB  LEU E 408       3.100  75.414  41.950  1.00128.39           C  
ATOM   9847  CG  LEU E 408       3.061  75.020  40.465  1.00129.75           C  
ATOM   9848  CD1 LEU E 408       3.376  76.190  39.516  1.00125.58           C  
ATOM   9849  CD2 LEU E 408       3.939  73.833  40.188  1.00132.74           C  
ATOM   9850  N   ARG E 409      -0.396  75.317  41.484  1.00109.67           N  
ATOM   9851  CA  ARG E 409      -1.514  74.468  41.148  1.00109.47           C  
ATOM   9852  C   ARG E 409      -1.386  73.855  39.754  1.00115.02           C  
ATOM   9853  O   ARG E 409      -1.826  72.726  39.531  1.00118.67           O  
ATOM   9854  CB  ARG E 409      -2.811  75.270  41.248  1.00113.84           C  
ATOM   9855  CG  ARG E 409      -3.958  74.546  41.933  1.00143.53           C  
ATOM   9856  CD  ARG E 409      -5.198  75.433  42.020  1.00175.54           C  
ATOM   9857  NE  ARG E 409      -6.278  74.790  42.763  1.00208.11           N  
ATOM   9858  CZ  ARG E 409      -6.506  74.981  44.058  1.00225.66           C  
ATOM   9859  NH1 ARG E 409      -5.726  75.801  44.753  1.00215.55           N  
ATOM   9860  NH2 ARG E 409      -7.510  74.349  44.662  1.00210.72           N  
ATOM   9861  N   GLN E 410      -0.806  74.598  38.814  1.00108.53           N  
ATOM   9862  CA  GLN E 410      -0.703  74.108  37.444  1.00108.23           C  
ATOM   9863  C   GLN E 410       0.583  74.484  36.701  1.00116.76           C  
ATOM   9864  O   GLN E 410       1.095  75.609  36.833  1.00114.66           O  
ATOM   9865  CB  GLN E 410      -1.932  74.543  36.646  1.00109.19           C  
ATOM   9866  CG  GLN E 410      -1.727  74.564  35.145  1.00146.83           C  
ATOM   9867  CD  GLN E 410      -2.044  75.917  34.533  1.00151.28           C  
ATOM   9868  OE1 GLN E 410      -1.322  76.891  34.750  1.00131.09           O  
ATOM   9869  NE2 GLN E 410      -3.118  75.979  33.744  1.00143.92           N  
ATOM   9870  N   LEU E 411       1.087  73.535  35.902  1.00113.92           N  
ATOM   9871  CA  LEU E 411       2.309  73.738  35.119  1.00110.38           C  
ATOM   9872  C   LEU E 411       2.014  74.631  33.928  1.00112.51           C  
ATOM   9873  O   LEU E 411       2.212  75.842  34.001  1.00107.43           O  
ATOM   9874  CB  LEU E 411       2.899  72.395  34.674  1.00108.56           C  
ATOM   9875  CG  LEU E 411       3.474  71.479  35.784  1.00109.73           C  
ATOM   9876  CD1 LEU E 411       4.205  70.271  35.223  1.00110.45           C  
ATOM   9877  CD2 LEU E 411       4.370  72.217  36.768  1.00 94.12           C  
ATOM   9878  N   TRP E 412       1.508  74.037  32.854  1.00118.39           N  
ATOM   9879  CA  TRP E 412       1.106  74.802  31.664  1.00125.30           C  
ATOM   9880  C   TRP E 412      -0.209  74.234  31.124  1.00138.63           C  
ATOM   9881  O   TRP E 412      -0.583  73.090  31.432  1.00136.43           O  
ATOM   9882  CB  TRP E 412       2.169  74.738  30.568  1.00124.65           C  
ATOM   9883  CG  TRP E 412       3.346  75.645  30.769  1.00125.84           C  
ATOM   9884  CD1 TRP E 412       3.493  76.928  30.302  1.00128.16           C  
ATOM   9885  CD2 TRP E 412       4.586  75.305  31.404  1.00125.57           C  
ATOM   9886  NE1 TRP E 412       4.740  77.414  30.636  1.00125.54           N  
ATOM   9887  CE2 TRP E 412       5.427  76.439  31.315  1.00127.80           C  
ATOM   9888  CE3 TRP E 412       5.061  74.159  32.059  1.00125.76           C  
ATOM   9889  CZ2 TRP E 412       6.710  76.457  31.857  1.00126.71           C  
ATOM   9890  CZ3 TRP E 412       6.335  74.183  32.603  1.00126.35           C  
ATOM   9891  CH2 TRP E 412       7.143  75.324  32.504  1.00126.92           C  
ATOM   9892  N   ASP E 413      -0.915  75.019  30.315  1.00139.51           N  
ATOM   9893  CA  ASP E 413      -2.164  74.529  29.754  1.00143.39           C  
ATOM   9894  C   ASP E 413      -1.860  73.583  28.614  1.00145.33           C  
ATOM   9895  O   ASP E 413      -1.952  73.962  27.449  1.00144.36           O  
ATOM   9896  CB  ASP E 413      -3.042  75.673  29.262  1.00150.45           C  
ATOM   9897  CG  ASP E 413      -4.485  75.240  29.038  1.00194.33           C  
ATOM   9898  OD1 ASP E 413      -5.158  75.826  28.163  1.00201.10           O  
ATOM   9899  OD2 ASP E 413      -4.943  74.298  29.728  1.00207.36           O  
ATOM   9900  N   TRP E 414      -1.477  72.359  28.960  1.00144.56           N  
ATOM   9901  CA  TRP E 414      -1.108  71.359  27.966  1.00148.90           C  
ATOM   9902  C   TRP E 414      -2.111  71.265  26.826  1.00153.07           C  
ATOM   9903  O   TRP E 414      -1.749  70.968  25.693  1.00152.93           O  
ATOM   9904  CB  TRP E 414      -0.878  70.004  28.626  1.00151.13           C  
ATOM   9905  CG  TRP E 414      -0.022  70.085  29.861  1.00155.07           C  
ATOM   9906  CD1 TRP E 414      -0.377  69.727  31.128  1.00158.97           C  
ATOM   9907  CD2 TRP E 414       1.330  70.567  29.945  1.00155.68           C  
ATOM   9908  NE1 TRP E 414       0.668  69.951  31.996  1.00160.36           N  
ATOM   9909  CE2 TRP E 414       1.727  70.466  31.294  1.00161.56           C  
ATOM   9910  CE3 TRP E 414       2.245  71.069  29.009  1.00155.80           C  
ATOM   9911  CZ2 TRP E 414       2.997  70.854  31.731  1.00160.03           C  
ATOM   9912  CZ3 TRP E 414       3.501  71.457  29.448  1.00155.99           C  
ATOM   9913  CH2 TRP E 414       3.861  71.354  30.793  1.00156.81           C  
ATOM   9914  N   SER E 415      -3.368  71.575  27.122  1.00151.43           N  
ATOM   9915  CA  SER E 415      -4.411  71.569  26.105  1.00152.08           C  
ATOM   9916  C   SER E 415      -3.990  72.516  24.994  1.00152.94           C  
ATOM   9917  O   SER E 415      -4.318  72.318  23.835  1.00150.05           O  
ATOM   9918  CB  SER E 415      -5.740  72.042  26.703  1.00162.69           C  
ATOM   9919  OG  SER E 415      -5.597  73.288  27.371  1.00180.68           O  
ATOM   9920  N   LYS E 416      -3.261  73.556  25.373  1.00153.56           N  
ATOM   9921  CA  LYS E 416      -2.764  74.534  24.422  1.00155.69           C  
ATOM   9922  C   LYS E 416      -1.239  74.475  24.395  1.00167.61           C  
ATOM   9923  O   LYS E 416      -0.652  73.665  23.668  1.00169.04           O  
ATOM   9924  CB  LYS E 416      -3.236  75.940  24.794  1.00157.16           C  
ATOM   9925  CG  LYS E 416      -4.705  76.198  24.489  1.00183.19           C  
ATOM   9926  CD  LYS E 416      -5.274  77.308  25.372  1.00206.62           C  
ATOM   9927  CE  LYS E 416      -6.797  77.394  25.248  1.00227.77           C  
ATOM   9928  NZ  LYS E 416      -7.439  78.187  26.350  1.00228.01           N  
ATOM   9929  N   HIS E 417      -0.617  75.313  25.219  1.00168.01           N  
ATOM   9930  CA  HIS E 417       0.840  75.401  25.323  1.00170.02           C  
ATOM   9931  C   HIS E 417       1.554  74.053  25.239  1.00178.69           C  
ATOM   9932  O   HIS E 417       0.931  72.994  25.383  1.00174.43           O  
ATOM   9933  CB  HIS E 417       1.236  76.125  26.627  1.00170.51           C  
ATOM   9934  CG  HIS E 417       2.687  76.485  26.709  1.00172.05           C  
ATOM   9935  ND1 HIS E 417       3.162  77.739  26.391  1.00172.61           N  
ATOM   9936  CD2 HIS E 417       3.763  75.764  27.105  1.00171.60           C  
ATOM   9937  CE1 HIS E 417       4.469  77.772  26.579  1.00171.16           C  
ATOM   9938  NE2 HIS E 417       4.859  76.586  27.010  1.00171.17           N  
ATOM   9939  N   ASN E 418       2.858  74.107  24.980  1.00182.82           N  
ATOM   9940  CA  ASN E 418       3.679  72.904  24.861  1.00184.03           C  
ATOM   9941  C   ASN E 418       5.166  73.232  24.701  1.00180.10           C  
ATOM   9942  O   ASN E 418       5.535  74.256  24.107  1.00177.97           O  
ATOM   9943  CB  ASN E 418       3.175  71.988  23.732  1.00194.27           C  
ATOM   9944  CG  ASN E 418       3.543  72.493  22.347  1.00216.05           C  
ATOM   9945  OD1 ASN E 418       2.940  73.442  21.832  1.00216.03           O  
ATOM   9946  ND2 ASN E 418       4.475  71.803  21.700  1.00194.42           N  
ATOM   9947  N   LEU E 419       6.013  72.376  25.267  1.00170.13           N  
ATOM   9948  CA  LEU E 419       7.452  72.579  25.222  1.00166.56           C  
ATOM   9949  C   LEU E 419       8.190  71.263  25.051  1.00168.21           C  
ATOM   9950  O   LEU E 419       7.569  70.203  24.987  1.00167.86           O  
ATOM   9951  CB  LEU E 419       7.923  73.272  26.497  1.00164.66           C  
ATOM   9952  CG  LEU E 419       8.511  72.361  27.570  1.00164.95           C  
ATOM   9953  CD1 LEU E 419       8.880  73.191  28.782  1.00164.33           C  
ATOM   9954  CD2 LEU E 419       7.541  71.247  27.940  1.00160.79           C  
ATOM   9955  N   THR E 420       9.519  71.332  25.033  1.00162.04           N  
ATOM   9956  CA  THR E 420      10.331  70.140  24.854  1.00160.88           C  
ATOM   9957  C   THR E 420      11.593  70.089  25.707  1.00164.86           C  
ATOM   9958  O   THR E 420      12.314  71.075  25.834  1.00163.67           O  
ATOM   9959  CB  THR E 420      10.703  69.950  23.388  1.00158.83           C  
ATOM   9960  OG1 THR E 420       9.531  70.145  22.575  1.00149.04           O  
ATOM   9961  CG2 THR E 420      11.288  68.549  23.170  1.00154.49           C  
ATOM   9962  N   ILE E 421      11.858  68.915  26.272  1.00163.03           N  
ATOM   9963  CA  ILE E 421      13.025  68.697  27.121  1.00163.49           C  
ATOM   9964  C   ILE E 421      14.005  67.764  26.416  1.00171.47           C  
ATOM   9965  O   ILE E 421      13.981  66.548  26.622  1.00170.27           O  
ATOM   9966  CB  ILE E 421      12.616  68.071  28.474  1.00165.87           C  
ATOM   9967  CG1 ILE E 421      11.713  69.025  29.252  1.00164.79           C  
ATOM   9968  CG2 ILE E 421      13.842  67.674  29.293  1.00166.19           C  
ATOM   9969  CD1 ILE E 421      10.361  69.257  28.595  1.00166.40           C  
ATOM   9970  N   THR E 422      14.856  68.343  25.575  1.00171.21           N  
ATOM   9971  CA  THR E 422      15.834  67.578  24.803  1.00170.79           C  
ATOM   9972  C   THR E 422      16.591  66.540  25.637  1.00168.49           C  
ATOM   9973  O   THR E 422      16.780  65.395  25.208  1.00163.21           O  
ATOM   9974  CB  THR E 422      16.823  68.508  24.062  1.00175.97           C  
ATOM   9975  OG1 THR E 422      17.664  69.169  25.011  1.00174.02           O  
ATOM   9976  CG2 THR E 422      16.062  69.566  23.257  1.00168.95           C  
ATOM   9977  N   GLN E 423      16.995  66.938  26.839  1.00165.48           N  
ATOM   9978  CA  GLN E 423      17.722  66.044  27.729  1.00166.58           C  
ATOM   9979  C   GLN E 423      17.284  66.209  29.183  1.00168.03           C  
ATOM   9980  O   GLN E 423      16.586  67.167  29.525  1.00165.22           O  
ATOM   9981  CB  GLN E 423      19.231  66.300  27.626  1.00169.13           C  
ATOM   9982  CG  GLN E 423      19.786  66.271  26.210  1.00195.27           C  
ATOM   9983  CD  GLN E 423      21.188  66.850  26.127  1.00211.16           C  
ATOM   9984  OE1 GLN E 423      21.862  66.727  25.102  1.00202.94           O  
ATOM   9985  NE2 GLN E 423      21.629  67.496  27.207  1.00195.21           N  
ATOM   9986  N   GLY E 424      17.714  65.274  30.031  1.00163.87           N  
ATOM   9987  CA  GLY E 424      17.435  65.331  31.466  1.00161.94           C  
ATOM   9988  C   GLY E 424      16.129  64.686  31.911  1.00156.20           C  
ATOM   9989  O   GLY E 424      15.362  64.170  31.092  1.00155.81           O  
ATOM   9990  N   LYS E 425      15.887  64.714  33.220  1.00144.05           N  
ATOM   9991  CA  LYS E 425      14.664  64.158  33.784  1.00140.95           C  
ATOM   9992  C   LYS E 425      13.924  65.143  34.707  1.00143.56           C  
ATOM   9993  O   LYS E 425      14.466  66.196  35.084  1.00141.22           O  
ATOM   9994  CB  LYS E 425      14.911  62.808  34.466  1.00138.30           C  
ATOM   9995  CG  LYS E 425      16.161  62.735  35.329  1.00121.65           C  
ATOM   9996  CD  LYS E 425      16.221  61.388  36.065  1.00135.67           C  
ATOM   9997  CE  LYS E 425      17.047  61.466  37.349  1.00151.42           C  
ATOM   9998  NZ  LYS E 425      17.046  60.184  38.141  1.00144.04           N  
ATOM   9999  N   LEU E 426      12.671  64.811  35.034  1.00135.98           N  
ATOM  10000  CA  LEU E 426      11.826  65.659  35.866  1.00132.98           C  
ATOM  10001  C   LEU E 426      11.926  65.303  37.343  1.00132.59           C  
ATOM  10002  O   LEU E 426      12.122  64.146  37.711  1.00129.86           O  
ATOM  10003  CB  LEU E 426      10.367  65.552  35.423  1.00133.70           C  
ATOM  10004  CG  LEU E 426       9.956  66.169  34.082  1.00142.12           C  
ATOM  10005  CD1 LEU E 426      11.165  66.586  33.241  1.00143.37           C  
ATOM  10006  CD2 LEU E 426       9.043  65.214  33.307  1.00145.90           C  
ATOM  10007  N   PHE E 427      11.758  66.308  38.192  1.00128.83           N  
ATOM  10008  CA  PHE E 427      11.804  66.115  39.635  1.00127.06           C  
ATOM  10009  C   PHE E 427      10.705  66.935  40.298  1.00121.68           C  
ATOM  10010  O   PHE E 427      10.710  68.163  40.226  1.00124.41           O  
ATOM  10011  CB  PHE E 427      13.160  66.555  40.182  1.00130.84           C  
ATOM  10012  CG  PHE E 427      13.208  66.644  41.687  1.00134.51           C  
ATOM  10013  CD1 PHE E 427      13.749  65.611  42.445  1.00136.10           C  
ATOM  10014  CD2 PHE E 427      12.725  67.766  42.348  1.00135.96           C  
ATOM  10015  CE1 PHE E 427      13.818  65.703  43.825  1.00133.14           C  
ATOM  10016  CE2 PHE E 427      12.788  67.855  43.732  1.00135.52           C  
ATOM  10017  CZ  PHE E 427      13.338  66.820  44.465  1.00131.14           C  
ATOM  10018  N   PHE E 428       9.770  66.260  40.953  1.00106.65           N  
ATOM  10019  CA  PHE E 428       8.678  66.948  41.621  1.00104.34           C  
ATOM  10020  C   PHE E 428       8.518  66.412  43.034  1.00102.33           C  
ATOM  10021  O   PHE E 428       8.322  65.224  43.216  1.00 96.61           O  
ATOM  10022  CB  PHE E 428       7.382  66.726  40.851  1.00108.20           C  
ATOM  10023  CG  PHE E 428       7.315  67.449  39.527  1.00111.75           C  
ATOM  10024  CD1 PHE E 428       7.068  66.743  38.346  1.00115.26           C  
ATOM  10025  CD2 PHE E 428       7.407  68.830  39.469  1.00111.78           C  
ATOM  10026  CE1 PHE E 428       6.933  67.398  37.135  1.00114.34           C  
ATOM  10027  CE2 PHE E 428       7.271  69.492  38.256  1.00114.75           C  
ATOM  10028  CZ  PHE E 428       7.036  68.776  37.090  1.00113.09           C  
ATOM  10029  N   HIS E 429       8.590  67.294  44.029  1.00105.58           N  
ATOM  10030  CA  HIS E 429       8.454  66.887  45.429  1.00110.62           C  
ATOM  10031  C   HIS E 429       7.871  67.972  46.317  1.00124.55           C  
ATOM  10032  O   HIS E 429       8.490  69.007  46.518  1.00130.23           O  
ATOM  10033  CB  HIS E 429       9.799  66.459  45.996  1.00114.52           C  
ATOM  10034  CG  HIS E 429      10.219  65.089  45.574  1.00122.95           C  
ATOM  10035  ND1 HIS E 429      10.059  63.981  46.382  1.00127.37           N  
ATOM  10036  CD2 HIS E 429      10.786  64.644  44.425  1.00127.94           C  
ATOM  10037  CE1 HIS E 429      10.517  62.914  45.747  1.00128.83           C  
ATOM  10038  NE2 HIS E 429      10.960  63.287  44.557  1.00128.57           N  
ATOM  10039  N   TYR E 430       6.705  67.699  46.890  1.00125.68           N  
ATOM  10040  CA  TYR E 430       6.019  68.634  47.780  1.00126.29           C  
ATOM  10041  C   TYR E 430       5.287  69.752  47.043  1.00136.12           C  
ATOM  10042  O   TYR E 430       5.520  70.940  47.305  1.00134.81           O  
ATOM  10043  CB  TYR E 430       6.971  69.206  48.819  1.00125.33           C  
ATOM  10044  CG  TYR E 430       7.661  68.154  49.633  1.00129.64           C  
ATOM  10045  CD1 TYR E 430       8.939  67.736  49.317  1.00133.87           C  
ATOM  10046  CD2 TYR E 430       7.026  67.558  50.704  1.00133.11           C  
ATOM  10047  CE1 TYR E 430       9.582  66.765  50.070  1.00141.22           C  
ATOM  10048  CE2 TYR E 430       7.662  66.593  51.472  1.00136.17           C  
ATOM  10049  CZ  TYR E 430       8.937  66.198  51.147  1.00145.39           C  
ATOM  10050  OH  TYR E 430       9.564  65.232  51.901  1.00139.41           O  
ATOM  10051  N   ASN E 431       4.389  69.359  46.140  1.00134.77           N  
ATOM  10052  CA  ASN E 431       3.581  70.307  45.387  1.00135.49           C  
ATOM  10053  C   ASN E 431       2.122  69.860  45.430  1.00139.60           C  
ATOM  10054  O   ASN E 431       1.467  69.717  44.396  1.00145.01           O  
ATOM  10055  CB  ASN E 431       4.076  70.407  43.945  1.00135.38           C  
ATOM  10056  CG  ASN E 431       5.575  70.614  43.859  1.00144.46           C  
ATOM  10057  OD1 ASN E 431       6.325  69.683  43.566  1.00133.77           O  
ATOM  10058  ND2 ASN E 431       6.023  71.837  44.132  1.00132.36           N  
ATOM  10059  N   PRO E 432       1.631  69.635  46.645  1.00127.94           N  
ATOM  10060  CA  PRO E 432       0.272  69.182  46.879  1.00125.97           C  
ATOM  10061  C   PRO E 432      -0.804  69.845  46.007  1.00131.95           C  
ATOM  10062  O   PRO E 432      -1.923  69.343  45.892  1.00134.59           O  
ATOM  10063  CB  PRO E 432       0.051  69.532  48.343  1.00125.51           C  
ATOM  10064  CG  PRO E 432       0.919  70.754  48.562  1.00129.36           C  
ATOM  10065  CD  PRO E 432       1.963  70.798  47.483  1.00125.93           C  
ATOM  10066  N   LYS E 433      -0.486  70.976  45.395  1.00124.98           N  
ATOM  10067  CA  LYS E 433      -1.473  71.640  44.561  1.00125.08           C  
ATOM  10068  C   LYS E 433      -1.477  71.081  43.146  1.00129.43           C  
ATOM  10069  O   LYS E 433      -2.492  71.115  42.452  1.00127.80           O  
ATOM  10070  CB  LYS E 433      -1.241  73.146  44.547  1.00131.35           C  
ATOM  10071  CG  LYS E 433      -2.233  73.918  45.417  1.00174.89           C  
ATOM  10072  CD  LYS E 433      -2.016  73.619  46.901  1.00182.65           C  
ATOM  10073  CE  LYS E 433      -3.245  72.988  47.540  1.00159.26           C  
ATOM  10074  NZ  LYS E 433      -4.324  72.761  46.543  1.00163.35           N  
ATOM  10075  N   LEU E 434      -0.337  70.555  42.727  1.00130.13           N  
ATOM  10076  CA  LEU E 434      -0.200  69.999  41.395  1.00133.64           C  
ATOM  10077  C   LEU E 434      -0.785  68.603  41.340  1.00142.16           C  
ATOM  10078  O   LEU E 434      -0.167  67.671  41.831  1.00137.81           O  
ATOM  10079  CB  LEU E 434       1.283  69.924  41.023  1.00136.04           C  
ATOM  10080  CG  LEU E 434       1.808  70.725  39.821  1.00146.61           C  
ATOM  10081  CD1 LEU E 434       2.136  69.806  38.620  1.00147.55           C  
ATOM  10082  CD2 LEU E 434       0.856  71.858  39.423  1.00155.45           C  
ATOM  10083  N   CYS E 435      -1.958  68.441  40.725  1.00150.98           N  
ATOM  10084  CA  CYS E 435      -2.528  67.102  40.605  1.00159.29           C  
ATOM  10085  C   CYS E 435      -1.600  66.299  39.711  1.00150.09           C  
ATOM  10086  O   CYS E 435      -1.211  66.768  38.646  1.00149.12           O  
ATOM  10087  CB  CYS E 435      -3.952  67.131  40.050  1.00169.91           C  
ATOM  10088  SG  CYS E 435      -5.214  67.029  41.369  1.00182.27           S  
ATOM  10089  N   LEU E 436      -1.179  65.132  40.191  1.00137.96           N  
ATOM  10090  CA  LEU E 436      -0.221  64.296  39.469  1.00131.46           C  
ATOM  10091  C   LEU E 436      -0.578  64.212  38.013  1.00123.27           C  
ATOM  10092  O   LEU E 436       0.289  64.142  37.157  1.00120.29           O  
ATOM  10093  CB  LEU E 436      -0.112  62.907  40.095  1.00130.85           C  
ATOM  10094  CG  LEU E 436       1.044  62.755  41.098  1.00134.61           C  
ATOM  10095  CD1 LEU E 436       0.699  61.820  42.266  1.00132.79           C  
ATOM  10096  CD2 LEU E 436       2.298  62.306  40.390  1.00140.61           C  
ATOM  10097  N   SER E 437      -1.865  64.341  37.745  1.00121.30           N  
ATOM  10098  CA  SER E 437      -2.379  64.339  36.388  1.00125.47           C  
ATOM  10099  C   SER E 437      -1.615  65.298  35.475  1.00129.55           C  
ATOM  10100  O   SER E 437      -1.123  64.888  34.426  1.00130.75           O  
ATOM  10101  CB  SER E 437      -3.866  64.692  36.400  1.00137.77           C  
ATOM  10102  OG  SER E 437      -4.449  64.322  37.647  1.00160.39           O  
ATOM  10103  N   GLU E 438      -1.513  66.562  35.887  1.00125.84           N  
ATOM  10104  CA  GLU E 438      -0.815  67.588  35.102  1.00125.41           C  
ATOM  10105  C   GLU E 438       0.676  67.287  34.974  1.00131.27           C  
ATOM  10106  O   GLU E 438       1.339  67.739  34.029  1.00131.95           O  
ATOM  10107  CB  GLU E 438      -1.016  68.985  35.698  1.00126.06           C  
ATOM  10108  CG  GLU E 438      -2.372  69.623  35.403  1.00139.20           C  
ATOM  10109  CD  GLU E 438      -2.904  69.304  34.011  1.00177.42           C  
ATOM  10110  OE1 GLU E 438      -2.979  70.235  33.174  1.00202.27           O  
ATOM  10111  OE2 GLU E 438      -3.318  68.140  33.774  1.00146.10           O  
ATOM  10112  N   ILE E 439       1.206  66.530  35.928  1.00125.20           N  
ATOM  10113  CA  ILE E 439       2.606  66.139  35.882  1.00122.60           C  
ATOM  10114  C   ILE E 439       2.773  65.103  34.781  1.00121.59           C  
ATOM  10115  O   ILE E 439       3.562  65.268  33.860  1.00117.52           O  
ATOM  10116  CB  ILE E 439       3.044  65.514  37.204  1.00124.25           C  
ATOM  10117  CG1 ILE E 439       3.197  66.594  38.259  1.00126.07           C  
ATOM  10118  CG2 ILE E 439       4.345  64.747  37.035  1.00119.85           C  
ATOM  10119  CD1 ILE E 439       4.217  66.236  39.299  1.00158.52           C  
ATOM  10120  N   HIS E 440       1.994  64.040  34.869  1.00122.16           N  
ATOM  10121  CA  HIS E 440       2.053  62.988  33.885  1.00128.40           C  
ATOM  10122  C   HIS E 440       1.769  63.530  32.490  1.00130.66           C  
ATOM  10123  O   HIS E 440       2.148  62.918  31.489  1.00132.96           O  
ATOM  10124  CB  HIS E 440       1.105  61.831  34.272  1.00135.44           C  
ATOM  10125  CG  HIS E 440       1.430  61.208  35.599  1.00144.55           C  
ATOM  10126  ND1 HIS E 440       2.367  60.205  35.747  1.00149.36           N  
ATOM  10127  CD2 HIS E 440       0.970  61.476  36.847  1.00148.58           C  
ATOM  10128  CE1 HIS E 440       2.458  59.872  37.024  1.00148.43           C  
ATOM  10129  NE2 HIS E 440       1.622  60.629  37.712  1.00148.33           N  
ATOM  10130  N   LYS E 441       1.153  64.707  32.430  1.00125.78           N  
ATOM  10131  CA  LYS E 441       0.857  65.362  31.149  1.00125.90           C  
ATOM  10132  C   LYS E 441       2.161  65.851  30.540  1.00132.24           C  
ATOM  10133  O   LYS E 441       2.525  65.473  29.420  1.00130.50           O  
ATOM  10134  CB  LYS E 441      -0.086  66.552  31.347  1.00126.36           C  
ATOM  10135  CG  LYS E 441      -1.268  66.595  30.389  1.00152.62           C  
ATOM  10136  CD  LYS E 441      -0.977  65.847  29.090  1.00189.11           C  
ATOM  10137  CE  LYS E 441      -2.269  65.415  28.384  1.00217.66           C  
ATOM  10138  NZ  LYS E 441      -2.332  65.841  26.948  1.00220.10           N  
ATOM  10139  N   MET E 442       2.859  66.704  31.283  1.00130.70           N  
ATOM  10140  CA  MET E 442       4.154  67.207  30.850  1.00130.30           C  
ATOM  10141  C   MET E 442       4.995  65.977  30.505  1.00130.92           C  
ATOM  10142  O   MET E 442       5.385  65.792  29.347  1.00122.25           O  
ATOM  10143  CB  MET E 442       4.807  68.008  31.984  1.00132.43           C  
ATOM  10144  CG  MET E 442       5.713  69.136  31.516  1.00135.90           C  
ATOM  10145  SD  MET E 442       6.774  69.797  32.835  1.00139.29           S  
ATOM  10146  CE  MET E 442       7.540  68.308  33.410  1.00135.79           C  
ATOM  10147  N   GLU E 443       5.144  65.093  31.496  1.00132.16           N  
ATOM  10148  CA  GLU E 443       5.860  63.825  31.382  1.00134.41           C  
ATOM  10149  C   GLU E 443       5.735  63.228  29.981  1.00148.41           C  
ATOM  10150  O   GLU E 443       6.652  62.581  29.481  1.00151.06           O  
ATOM  10151  CB  GLU E 443       5.304  62.837  32.419  1.00136.24           C  
ATOM  10152  CG  GLU E 443       6.341  61.925  33.089  1.00158.45           C  
ATOM  10153  CD  GLU E 443       5.741  60.593  33.568  1.00195.74           C  
ATOM  10154  OE1 GLU E 443       6.441  59.822  34.278  1.00137.27           O  
ATOM  10155  OE2 GLU E 443       4.571  60.307  33.229  1.00217.96           O  
ATOM  10156  N   GLU E 444       4.618  63.514  29.324  1.00150.28           N  
ATOM  10157  CA  GLU E 444       4.388  63.028  27.974  1.00153.50           C  
ATOM  10158  C   GLU E 444       4.630  64.122  26.941  1.00154.71           C  
ATOM  10159  O   GLU E 444       5.588  64.055  26.182  1.00158.97           O  
ATOM  10160  CB  GLU E 444       2.971  62.471  27.834  1.00157.16           C  
ATOM  10161  CG  GLU E 444       2.690  61.817  26.490  1.00184.81           C  
ATOM  10162  CD  GLU E 444       1.690  60.680  26.598  1.00236.24           C  
ATOM  10163  OE1 GLU E 444       0.898  60.677  27.567  1.00232.01           O  
ATOM  10164  OE2 GLU E 444       1.704  59.783  25.725  1.00250.02           O  
ATOM  10165  N   VAL E 445       3.760  65.127  26.917  1.00145.57           N  
ATOM  10166  CA  VAL E 445       3.886  66.215  25.955  1.00146.09           C  
ATOM  10167  C   VAL E 445       5.259  66.874  26.012  1.00155.87           C  
ATOM  10168  O   VAL E 445       5.739  67.415  25.010  1.00154.95           O  
ATOM  10169  CB  VAL E 445       2.819  67.288  26.171  1.00150.23           C  
ATOM  10170  CG1 VAL E 445       2.717  67.626  27.645  1.00151.34           C  
ATOM  10171  CG2 VAL E 445       3.148  68.536  25.353  1.00149.04           C  
ATOM  10172  N   SER E 446       5.878  66.852  27.189  1.00155.72           N  
ATOM  10173  CA  SER E 446       7.207  67.440  27.363  1.00154.79           C  
ATOM  10174  C   SER E 446       8.157  66.704  26.448  1.00157.51           C  
ATOM  10175  O   SER E 446       8.893  67.307  25.673  1.00160.63           O  
ATOM  10176  CB  SER E 446       7.696  67.230  28.789  1.00156.66           C  
ATOM  10177  OG  SER E 446       8.496  66.057  28.849  1.00156.21           O  
ATOM  10178  N   GLY E 447       8.149  65.385  26.570  1.00149.31           N  
ATOM  10179  CA  GLY E 447       9.014  64.548  25.778  1.00149.04           C  
ATOM  10180  C   GLY E 447       9.888  63.771  26.732  1.00157.61           C  
ATOM  10181  O   GLY E 447      11.099  63.717  26.565  1.00161.16           O  
ATOM  10182  N   THR E 448       9.268  63.196  27.755  1.00158.05           N  
ATOM  10183  CA  THR E 448      10.005  62.401  28.735  1.00161.89           C  
ATOM  10184  C   THR E 448       9.448  60.977  28.849  1.00170.11           C  
ATOM  10185  O   THR E 448       9.630  60.154  27.946  1.00170.22           O  
ATOM  10186  CB  THR E 448      10.043  63.076  30.130  1.00165.04           C  
ATOM  10187  OG1 THR E 448      10.603  64.394  30.015  1.00159.11           O  
ATOM  10188  CG2 THR E 448      10.892  62.256  31.100  1.00152.74           C  
ATOM  10189  N   LYS E 449       8.766  60.696  29.953  1.00167.48           N  
ATOM  10190  CA  LYS E 449       8.194  59.379  30.181  1.00168.76           C  
ATOM  10191  C   LYS E 449       9.271  58.313  30.066  1.00184.59           C  
ATOM  10192  O   LYS E 449       9.874  58.146  29.007  1.00186.15           O  
ATOM  10193  CB  LYS E 449       7.080  59.096  29.177  1.00169.80           C  
ATOM  10194  CG  LYS E 449       6.859  57.616  28.906  1.00185.15           C  
ATOM  10195  CD  LYS E 449       5.485  57.160  29.376  1.00192.74           C  
ATOM  10196  CE  LYS E 449       4.418  57.399  28.309  1.00209.39           C  
ATOM  10197  NZ  LYS E 449       4.729  58.577  27.444  1.00233.29           N  
ATOM  10198  N   GLY E 450       9.518  57.604  31.161  1.00188.81           N  
ATOM  10199  CA  GLY E 450      10.532  56.550  31.182  1.00190.29           C  
ATOM  10200  C   GLY E 450      11.937  57.129  31.345  1.00194.20           C  
ATOM  10201  O   GLY E 450      12.923  56.390  31.395  1.00194.86           O  
ATOM  10202  N   ARG E 451      12.020  58.454  31.411  1.00188.32           N  
ATOM  10203  CA  ARG E 451      13.296  59.139  31.579  1.00185.93           C  
ATOM  10204  C   ARG E 451      13.569  59.355  33.058  1.00189.88           C  
ATOM  10205  O   ARG E 451      14.565  59.971  33.434  1.00187.32           O  
ATOM  10206  CB  ARG E 451      13.285  60.480  30.845  1.00179.97           C  
ATOM  10207  CG  ARG E 451      14.157  60.507  29.605  1.00182.99           C  
ATOM  10208  CD  ARG E 451      13.514  61.296  28.483  1.00173.94           C  
ATOM  10209  NE  ARG E 451      13.793  62.725  28.592  1.00169.11           N  
ATOM  10210  CZ  ARG E 451      14.621  63.391  27.791  1.00179.88           C  
ATOM  10211  NH1 ARG E 451      14.806  64.693  27.961  1.00178.64           N  
ATOM  10212  NH2 ARG E 451      15.266  62.758  26.819  1.00155.50           N  
ATOM  10213  N   GLN E 452      12.667  58.847  33.894  1.00188.92           N  
ATOM  10214  CA  GLN E 452      12.794  58.972  35.341  1.00189.29           C  
ATOM  10215  C   GLN E 452      13.131  57.620  35.958  1.00193.49           C  
ATOM  10216  O   GLN E 452      13.071  56.594  35.287  1.00193.71           O  
ATOM  10217  CB  GLN E 452      11.500  59.523  35.943  1.00190.62           C  
ATOM  10218  CG  GLN E 452      11.437  61.046  35.988  1.00187.05           C  
ATOM  10219  CD  GLN E 452      11.128  61.660  34.636  1.00175.37           C  
ATOM  10220  OE1 GLN E 452      11.295  62.864  34.437  1.00145.30           O  
ATOM  10221  NE2 GLN E 452      10.660  60.837  33.702  1.00180.25           N  
ATOM  10222  N   GLU E 453      13.489  57.620  37.236  1.00190.40           N  
ATOM  10223  CA  GLU E 453      13.852  56.382  37.908  1.00192.05           C  
ATOM  10224  C   GLU E 453      13.040  56.155  39.178  1.00197.25           C  
ATOM  10225  O   GLU E 453      11.812  56.256  39.158  1.00193.67           O  
ATOM  10226  CB  GLU E 453      15.351  56.366  38.226  1.00194.60           C  
ATOM  10227  CG  GLU E 453      16.254  56.162  37.015  1.00207.38           C  
ATOM  10228  CD  GLU E 453      17.377  57.180  36.949  1.00231.44           C  
ATOM  10229  OE1 GLU E 453      17.697  57.791  37.996  1.00212.67           O  
ATOM  10230  OE2 GLU E 453      17.932  57.378  35.848  1.00229.02           O  
ATOM  10231  N   ARG E 454      13.745  55.848  40.268  1.00199.52           N  
ATOM  10232  CA  ARG E 454      13.146  55.583  41.583  1.00200.80           C  
ATOM  10233  C   ARG E 454      12.024  56.569  41.913  1.00205.56           C  
ATOM  10234  O   ARG E 454      10.976  56.582  41.254  1.00208.65           O  
ATOM  10235  CB  ARG E 454      14.228  55.638  42.679  1.00201.47           C  
ATOM  10236  CG  ARG E 454      14.189  54.482  43.683  1.00209.06           C  
ATOM  10237  CD  ARG E 454      15.558  54.254  44.330  1.00223.40           C  
ATOM  10238  NE  ARG E 454      15.457  53.934  45.757  1.00233.96           N  
ATOM  10239  CZ  ARG E 454      16.494  53.616  46.534  1.00224.82           C  
ATOM  10240  NH1 ARG E 454      17.720  53.563  46.026  1.00201.89           N  
ATOM  10241  NH2 ARG E 454      16.309  53.340  47.823  1.00178.68           N  
ATOM  10242  N   ASN E 455      12.235  57.382  42.947  1.00195.81           N  
ATOM  10243  CA  ASN E 455      11.249  58.383  43.334  1.00191.20           C  
ATOM  10244  C   ASN E 455      11.174  59.447  42.241  1.00190.28           C  
ATOM  10245  O   ASN E 455      10.303  59.384  41.368  1.00192.91           O  
ATOM  10246  CB  ASN E 455      11.627  59.019  44.665  1.00181.91           C  
ATOM  10247  CG  ASN E 455      13.105  59.326  44.762  1.00214.56           C  
ATOM  10248  OD1 ASN E 455      13.705  59.889  43.839  1.00207.07           O  
ATOM  10249  ND2 ASN E 455      13.708  58.946  45.880  1.00215.09           N  
ATOM  10250  N   ASP E 456      12.124  60.386  42.264  1.00177.77           N  
ATOM  10251  CA  ASP E 456      12.191  61.454  41.269  1.00172.91           C  
ATOM  10252  C   ASP E 456      10.887  62.242  41.234  1.00165.26           C  
ATOM  10253  O   ASP E 456      10.883  63.457  41.446  1.00165.15           O  
ATOM  10254  CB  ASP E 456      12.505  60.887  39.881  1.00174.76           C  
ATOM  10255  CG  ASP E 456      13.798  60.084  39.853  1.00182.48           C  
ATOM  10256  OD1 ASP E 456      14.632  60.256  40.773  1.00186.97           O  
ATOM  10257  OD2 ASP E 456      13.976  59.279  38.911  1.00172.38           O  
ATOM  10258  N   ILE E 457       9.789  61.534  40.963  1.00150.04           N  
ATOM  10259  CA  ILE E 457       8.449  62.117  40.943  1.00142.27           C  
ATOM  10260  C   ILE E 457       7.662  61.635  42.161  1.00142.52           C  
ATOM  10261  O   ILE E 457       7.185  60.509  42.195  1.00138.16           O  
ATOM  10262  CB  ILE E 457       7.682  61.721  39.684  1.00140.76           C  
ATOM  10263  CG1 ILE E 457       8.058  62.636  38.533  1.00141.67           C  
ATOM  10264  CG2 ILE E 457       6.204  61.826  39.933  1.00137.15           C  
ATOM  10265  CD1 ILE E 457       8.249  64.073  38.958  1.00164.69           C  
ATOM  10266  N   ALA E 458       7.555  62.491  43.171  1.00143.29           N  
ATOM  10267  CA  ALA E 458       6.863  62.141  44.405  1.00145.52           C  
ATOM  10268  C   ALA E 458       5.370  62.000  44.191  1.00157.30           C  
ATOM  10269  O   ALA E 458       4.702  62.940  43.754  1.00159.21           O  
ATOM  10270  CB  ALA E 458       7.142  63.174  45.485  1.00146.58           C  
ATOM  10271  N   LEU E 459       4.849  60.824  44.521  1.00155.62           N  
ATOM  10272  CA  LEU E 459       3.424  60.536  44.377  1.00154.17           C  
ATOM  10273  C   LEU E 459       2.689  60.844  45.675  1.00151.13           C  
ATOM  10274  O   LEU E 459       1.571  61.378  45.666  1.00151.12           O  
ATOM  10275  CB  LEU E 459       3.215  59.069  44.005  1.00154.02           C  
ATOM  10276  CG  LEU E 459       4.342  58.117  44.415  1.00159.13           C  
ATOM  10277  CD1 LEU E 459       5.466  58.149  43.391  1.00161.17           C  
ATOM  10278  CD2 LEU E 459       4.874  58.406  45.834  1.00155.34           C  
ATOM  10279  N   LYS E 460       3.321  60.504  46.793  1.00139.94           N  
ATOM  10280  CA  LYS E 460       2.719  60.731  48.092  1.00138.93           C  
ATOM  10281  C   LYS E 460       2.744  62.206  48.467  1.00142.18           C  
ATOM  10282  O   LYS E 460       2.164  62.604  49.484  1.00147.35           O  
ATOM  10283  CB  LYS E 460       3.423  59.896  49.159  1.00142.93           C  
ATOM  10284  CG  LYS E 460       2.547  58.809  49.781  1.00173.88           C  
ATOM  10285  CD  LYS E 460       3.220  58.170  50.992  1.00184.65           C  
ATOM  10286  CE  LYS E 460       2.522  58.563  52.287  1.00195.19           C  
ATOM  10287  NZ  LYS E 460       3.398  58.387  53.487  1.00196.78           N  
ATOM  10288  N   THR E 461       3.400  63.017  47.636  1.00129.63           N  
ATOM  10289  CA  THR E 461       3.512  64.448  47.901  1.00125.05           C  
ATOM  10290  C   THR E 461       3.353  65.271  46.635  1.00127.68           C  
ATOM  10291  O   THR E 461       4.265  65.961  46.226  1.00128.96           O  
ATOM  10292  CB  THR E 461       4.867  64.783  48.534  1.00122.01           C  
ATOM  10293  OG1 THR E 461       5.915  64.142  47.793  1.00129.04           O  
ATOM  10294  CG2 THR E 461       4.916  64.302  49.971  1.00112.85           C  
ATOM  10295  N   ASN E 462       2.180  65.201  46.026  1.00127.01           N  
ATOM  10296  CA  ASN E 462       1.905  65.936  44.794  1.00128.99           C  
ATOM  10297  C   ASN E 462       0.407  65.908  44.524  1.00136.86           C  
ATOM  10298  O   ASN E 462      -0.203  64.837  44.527  1.00141.32           O  
ATOM  10299  CB  ASN E 462       2.644  65.283  43.618  1.00129.86           C  
ATOM  10300  CG  ASN E 462       4.020  65.867  43.396  1.00140.62           C  
ATOM  10301  OD1 ASN E 462       4.304  66.997  43.805  1.00145.17           O  
ATOM  10302  ND2 ASN E 462       4.881  65.106  42.729  1.00113.10           N  
ATOM  10303  N   GLY E 463      -0.200  67.078  44.348  1.00132.19           N  
ATOM  10304  CA  GLY E 463      -1.645  67.166  44.118  1.00132.42           C  
ATOM  10305  C   GLY E 463      -2.450  66.557  45.273  1.00136.93           C  
ATOM  10306  O   GLY E 463      -3.679  66.691  45.325  1.00136.20           O  
ATOM  10307  N   ASP E 464      -1.734  65.920  46.202  1.00131.01           N  
ATOM  10308  CA  ASP E 464      -2.304  65.266  47.370  1.00127.22           C  
ATOM  10309  C   ASP E 464      -3.232  66.171  48.177  1.00126.10           C  
ATOM  10310  O   ASP E 464      -3.819  65.750  49.157  1.00123.94           O  
ATOM  10311  CB  ASP E 464      -1.177  64.751  48.263  1.00129.23           C  
ATOM  10312  CG  ASP E 464      -0.360  65.876  48.880  1.00145.54           C  
ATOM  10313  OD1 ASP E 464      -0.636  66.238  50.041  1.00144.83           O  
ATOM  10314  OD2 ASP E 464       0.552  66.405  48.196  1.00157.64           O  
ATOM  10315  N   GLN E 465      -3.361  67.418  47.762  1.00125.61           N  
ATOM  10316  CA  GLN E 465      -4.223  68.349  48.461  1.00128.60           C  
ATOM  10317  C   GLN E 465      -5.124  69.089  47.482  1.00152.18           C  
ATOM  10318  O   GLN E 465      -5.742  70.106  47.836  1.00156.25           O  
ATOM  10319  CB  GLN E 465      -3.386  69.336  49.275  1.00127.01           C  
ATOM  10320  CG  GLN E 465      -2.640  68.695  50.423  1.00 98.23           C  
ATOM  10321  CD  GLN E 465      -3.287  68.981  51.779  1.00142.28           C  
ATOM  10322  OE1 GLN E 465      -3.199  68.172  52.708  1.00145.53           O  
ATOM  10323  NE2 GLN E 465      -3.932  70.146  51.897  1.00126.28           N  
ATOM  10324  N   ALA E 466      -5.201  68.576  46.253  1.00157.16           N  
ATOM  10325  CA  ALA E 466      -6.017  69.197  45.211  1.00162.01           C  
ATOM  10326  C   ALA E 466      -7.056  68.242  44.638  1.00181.26           C  
ATOM  10327  O   ALA E 466      -6.830  67.031  44.571  1.00180.72           O  
ATOM  10328  CB  ALA E 466      -5.134  69.751  44.102  1.00161.98           C  
ATOM  10329  N   SER E 467      -8.199  68.796  44.231  1.00190.57           N  
ATOM  10330  CA  SER E 467      -9.279  68.002  43.637  1.00195.06           C  
ATOM  10331  C   SER E 467      -9.137  68.037  42.124  1.00200.60           C  
ATOM  10332  O   SER E 467      -8.842  69.093  41.544  1.00201.44           O  
ATOM  10333  CB  SER E 467     -10.665  68.544  44.046  1.00201.14           C  
ATOM  10334  OG  SER E 467     -11.704  68.015  43.214  1.00195.92           O  
ATOM  10335  N   CYS E 468      -9.320  66.881  41.491  1.00193.32           N  
ATOM  10336  CA  CYS E 468      -9.195  66.791  40.045  1.00190.28           C  
ATOM  10337  C   CYS E 468      -9.972  65.613  39.479  1.00201.93           C  
ATOM  10338  O   CYS E 468     -11.208  65.558  39.570  1.00197.13           O  
ATOM  10339  CB  CYS E 468      -7.711  66.697  39.635  1.00185.29           C  
ATOM  10340  SG  CYS E 468      -6.622  65.710  40.728  1.00184.45           S  
ATOM  10341  N   GLU E 469      -9.222  64.699  38.871  1.00207.68           N  
ATOM  10342  CA  GLU E 469      -9.744  63.466  38.286  1.00210.14           C  
ATOM  10343  C   GLU E 469     -11.053  63.555  37.491  1.00213.53           C  
ATOM  10344  O   GLU E 469     -11.591  62.528  37.054  1.00212.62           O  
ATOM  10345  CB  GLU E 469      -9.797  62.353  39.332  1.00211.83           C  
ATOM  10346  CG  GLU E 469      -8.437  61.831  39.757  1.00218.56           C  
ATOM  10347  CD  GLU E 469      -8.329  61.656  41.254  1.00228.36           C  
ATOM  10348  OE1 GLU E 469      -7.664  60.693  41.685  1.00206.29           O  
ATOM  10349  OE2 GLU E 469      -8.920  62.476  41.999  1.00218.86           O  
ATOM  10350  N   ASN E 470     -11.543  64.772  37.273  1.00206.97           N  
ATOM  10351  CA  ASN E 470     -12.759  64.973  36.486  1.00204.59           C  
ATOM  10352  C   ASN E 470     -13.963  64.206  37.034  1.00196.64           C  
ATOM  10353  O   ASN E 470     -13.812  63.217  37.751  1.00196.43           O  
ATOM  10354  CB  ASN E 470     -12.520  64.595  35.014  1.00210.74           C  
ATOM  10355  CG  ASN E 470     -13.298  65.480  34.043  1.00226.13           C  
ATOM  10356  OD1 ASN E 470     -14.422  65.903  34.325  1.00214.87           O  
ATOM  10357  ND2 ASN E 470     -12.710  65.735  32.874  1.00209.10           N  
ATOM  10358  N   GLU E 471     -15.147  64.682  36.653  1.00180.49           N  
ATOM  10359  CA  GLU E 471     -16.447  64.136  37.041  1.00171.88           C  
ATOM  10360  C   GLU E 471     -17.411  65.314  36.963  1.00158.22           C  
ATOM  10361  O   GLU E 471     -17.712  65.972  37.971  1.00152.64           O  
ATOM  10362  CB  GLU E 471     -16.433  63.547  38.454  1.00173.06           C  
ATOM  10363  CG  GLU E 471     -16.221  62.027  38.495  1.00185.88           C  
ATOM  10364  CD  GLU E 471     -17.516  61.227  38.379  1.00206.98           C  
ATOM  10365  OE1 GLU E 471     -17.933  60.582  39.385  1.00167.49           O  
ATOM  10366  OE2 GLU E 471     -18.086  61.192  37.266  1.00195.69           O  
ATOM  10367  N   LEU E 472     -17.818  65.621  35.737  1.00145.34           N  
ATOM  10368  CA  LEU E 472     -18.707  66.733  35.450  1.00139.81           C  
ATOM  10369  C   LEU E 472     -20.028  66.702  36.206  1.00133.12           C  
ATOM  10370  O   LEU E 472     -20.865  65.814  36.002  1.00130.70           O  
ATOM  10371  CB  LEU E 472     -18.990  66.810  33.952  1.00140.14           C  
ATOM  10372  CG  LEU E 472     -19.105  68.206  33.342  1.00147.73           C  
ATOM  10373  CD1 LEU E 472     -19.798  68.134  31.982  1.00150.63           C  
ATOM  10374  CD2 LEU E 472     -19.820  69.185  34.294  1.00149.28           C  
ATOM  10375  N   LEU E 473     -20.230  67.719  37.035  1.00121.89           N  
ATOM  10376  CA  LEU E 473     -21.472  67.906  37.772  1.00113.28           C  
ATOM  10377  C   LEU E 473     -22.272  68.922  36.991  1.00115.86           C  
ATOM  10378  O   LEU E 473     -21.801  70.046  36.742  1.00114.10           O  
ATOM  10379  CB  LEU E 473     -21.200  68.481  39.152  1.00109.88           C  
ATOM  10380  CG  LEU E 473     -21.430  67.520  40.292  1.00110.15           C  
ATOM  10381  CD1 LEU E 473     -22.031  68.264  41.495  1.00110.17           C  
ATOM  10382  CD2 LEU E 473     -22.321  66.412  39.788  1.00106.05           C  
ATOM  10383  N   LYS E 474     -23.460  68.519  36.563  1.00112.23           N  
ATOM  10384  CA  LYS E 474     -24.338  69.412  35.823  1.00112.01           C  
ATOM  10385  C   LYS E 474     -25.325  70.048  36.815  1.00115.45           C  
ATOM  10386  O   LYS E 474     -25.507  69.555  37.942  1.00111.38           O  
ATOM  10387  CB  LYS E 474     -25.082  68.657  34.717  1.00111.23           C  
ATOM  10388  CG  LYS E 474     -24.189  68.004  33.680  1.00 83.74           C  
ATOM  10389  CD  LYS E 474     -25.024  67.334  32.577  1.00113.53           C  
ATOM  10390  CE  LYS E 474     -24.148  66.729  31.476  1.00136.88           C  
ATOM  10391  NZ  LYS E 474     -24.213  67.481  30.169  1.00115.57           N  
ATOM  10392  N   PHE E 475     -25.938  71.157  36.409  1.00108.99           N  
ATOM  10393  CA  PHE E 475     -26.875  71.848  37.274  1.00106.81           C  
ATOM  10394  C   PHE E 475     -28.328  71.429  37.018  1.00119.20           C  
ATOM  10395  O   PHE E 475     -28.869  71.578  35.909  1.00120.39           O  
ATOM  10396  CB  PHE E 475     -26.710  73.351  37.129  1.00106.20           C  
ATOM  10397  CG  PHE E 475     -25.617  73.922  37.974  1.00102.05           C  
ATOM  10398  CD1 PHE E 475     -24.460  74.422  37.392  1.00 99.81           C  
ATOM  10399  CD2 PHE E 475     -25.751  73.976  39.342  1.00 99.29           C  
ATOM  10400  CE1 PHE E 475     -23.452  74.948  38.160  1.00 96.98           C  
ATOM  10401  CE2 PHE E 475     -24.748  74.508  40.119  1.00101.20           C  
ATOM  10402  CZ  PHE E 475     -23.594  74.997  39.526  1.00 97.08           C  
ATOM  10403  N   SER E 476     -28.961  70.901  38.052  1.00117.96           N  
ATOM  10404  CA  SER E 476     -30.326  70.438  37.941  1.00118.37           C  
ATOM  10405  C   SER E 476     -31.322  71.585  37.835  1.00127.43           C  
ATOM  10406  O   SER E 476     -32.394  71.406  37.260  1.00132.13           O  
ATOM  10407  CB  SER E 476     -30.672  69.531  39.123  1.00126.39           C  
ATOM  10408  OG  SER E 476     -32.071  69.433  39.316  1.00155.98           O  
ATOM  10409  N   TYR E 477     -30.976  72.751  38.394  1.00122.78           N  
ATOM  10410  CA  TYR E 477     -31.895  73.903  38.370  1.00121.39           C  
ATOM  10411  C   TYR E 477     -31.288  75.219  38.850  1.00122.01           C  
ATOM  10412  O   TYR E 477     -30.543  75.244  39.827  1.00123.06           O  
ATOM  10413  CB  TYR E 477     -33.140  73.574  39.198  1.00121.90           C  
ATOM  10414  CG  TYR E 477     -34.064  74.737  39.495  1.00121.91           C  
ATOM  10415  CD1 TYR E 477     -33.764  75.658  40.485  1.00124.54           C  
ATOM  10416  CD2 TYR E 477     -35.292  74.836  38.874  1.00122.07           C  
ATOM  10417  CE1 TYR E 477     -34.645  76.675  40.804  1.00125.57           C  
ATOM  10418  CE2 TYR E 477     -36.175  75.848  39.185  1.00122.67           C  
ATOM  10419  CZ  TYR E 477     -35.851  76.761  40.142  1.00132.75           C  
ATOM  10420  OH  TYR E 477     -36.740  77.764  40.431  1.00148.26           O  
ATOM  10421  N   ILE E 478     -31.643  76.311  38.177  1.00116.48           N  
ATOM  10422  CA  ILE E 478     -31.159  77.646  38.549  1.00118.85           C  
ATOM  10423  C   ILE E 478     -32.236  78.739  38.505  1.00136.08           C  
ATOM  10424  O   ILE E 478     -32.709  79.132  37.431  1.00140.57           O  
ATOM  10425  CB  ILE E 478     -29.933  78.113  37.715  1.00119.45           C  
ATOM  10426  CG1 ILE E 478     -30.306  78.359  36.256  1.00119.68           C  
ATOM  10427  CG2 ILE E 478     -28.760  77.170  37.870  1.00118.35           C  
ATOM  10428  CD1 ILE E 478     -31.381  77.402  35.700  1.00141.35           C  
ATOM  10429  N   ARG E 479     -32.599  79.251  39.681  1.00134.16           N  
ATOM  10430  CA  ARG E 479     -33.588  80.323  39.786  1.00131.81           C  
ATOM  10431  C   ARG E 479     -32.888  81.643  40.083  1.00130.15           C  
ATOM  10432  O   ARG E 479     -31.866  81.684  40.778  1.00129.00           O  
ATOM  10433  CB  ARG E 479     -34.581  80.038  40.900  1.00130.29           C  
ATOM  10434  CG  ARG E 479     -35.025  81.291  41.619  1.00141.19           C  
ATOM  10435  CD  ARG E 479     -36.426  81.140  42.155  1.00161.60           C  
ATOM  10436  NE  ARG E 479     -36.416  80.969  43.600  1.00155.84           N  
ATOM  10437  CZ  ARG E 479     -35.878  81.838  44.443  1.00147.06           C  
ATOM  10438  NH1 ARG E 479     -35.311  82.948  43.974  1.00119.19           N  
ATOM  10439  NH2 ARG E 479     -35.916  81.605  45.751  1.00112.47           N  
ATOM  10440  N   THR E 480     -33.457  82.730  39.594  1.00122.45           N  
ATOM  10441  CA  THR E 480     -32.837  84.018  39.793  1.00122.02           C  
ATOM  10442  C   THR E 480     -33.815  85.088  40.262  1.00135.89           C  
ATOM  10443  O   THR E 480     -34.960  85.142  39.795  1.00138.74           O  
ATOM  10444  CB  THR E 480     -32.122  84.475  38.507  1.00124.71           C  
ATOM  10445  OG1 THR E 480     -31.253  85.573  38.785  1.00118.18           O  
ATOM  10446  CG2 THR E 480     -33.126  84.870  37.445  1.00133.64           C  
ATOM  10447  N   SER E 481     -33.345  85.919  41.201  1.00134.37           N  
ATOM  10448  CA  SER E 481     -34.100  87.058  41.750  1.00129.17           C  
ATOM  10449  C   SER E 481     -33.305  88.330  41.477  1.00124.36           C  
ATOM  10450  O   SER E 481     -32.592  88.419  40.494  1.00118.86           O  
ATOM  10451  CB  SER E 481     -34.323  86.894  43.253  1.00123.63           C  
ATOM  10452  OG  SER E 481     -35.240  85.828  43.503  1.00112.99           O  
ATOM  10453  N   PHE E 482     -33.400  89.311  42.347  1.00126.90           N  
ATOM  10454  CA  PHE E 482     -32.639  90.527  42.103  1.00134.85           C  
ATOM  10455  C   PHE E 482     -31.503  90.715  43.093  1.00147.35           C  
ATOM  10456  O   PHE E 482     -30.705  91.647  42.965  1.00145.24           O  
ATOM  10457  CB  PHE E 482     -33.539  91.769  42.048  1.00139.17           C  
ATOM  10458  CG  PHE E 482     -33.855  92.356  43.397  1.00141.51           C  
ATOM  10459  CD1 PHE E 482     -32.916  93.106  44.082  1.00142.18           C  
ATOM  10460  CD2 PHE E 482     -35.116  92.206  43.952  1.00145.87           C  
ATOM  10461  CE1 PHE E 482     -33.204  93.630  45.313  1.00144.54           C  
ATOM  10462  CE2 PHE E 482     -35.413  92.738  45.176  1.00148.20           C  
ATOM  10463  CZ  PHE E 482     -34.457  93.450  45.859  1.00146.84           C  
ATOM  10464  N   ASP E 483     -31.440  89.844  44.094  1.00146.98           N  
ATOM  10465  CA  ASP E 483     -30.391  89.952  45.099  1.00147.70           C  
ATOM  10466  C   ASP E 483     -29.913  88.583  45.523  1.00150.49           C  
ATOM  10467  O   ASP E 483     -29.006  88.460  46.343  1.00153.69           O  
ATOM  10468  CB  ASP E 483     -30.862  90.769  46.313  1.00150.42           C  
ATOM  10469  CG  ASP E 483     -31.947  90.064  47.112  1.00168.21           C  
ATOM  10470  OD1 ASP E 483     -33.096  89.954  46.612  1.00170.43           O  
ATOM  10471  OD2 ASP E 483     -31.661  89.660  48.263  1.00171.25           O  
ATOM  10472  N   LYS E 484     -30.521  87.552  44.951  1.00141.59           N  
ATOM  10473  CA  LYS E 484     -30.133  86.184  45.266  1.00141.31           C  
ATOM  10474  C   LYS E 484     -30.516  85.268  44.118  1.00144.18           C  
ATOM  10475  O   LYS E 484     -31.355  85.630  43.299  1.00151.81           O  
ATOM  10476  CB  LYS E 484     -30.791  85.719  46.572  1.00143.94           C  
ATOM  10477  CG  LYS E 484     -32.304  85.572  46.500  1.00171.04           C  
ATOM  10478  CD  LYS E 484     -32.984  86.124  47.744  1.00190.42           C  
ATOM  10479  CE  LYS E 484     -34.502  86.198  47.569  1.00212.42           C  
ATOM  10480  NZ  LYS E 484     -35.083  87.454  48.139  1.00224.46           N  
ATOM  10481  N   ILE E 485     -29.881  84.099  44.045  1.00130.13           N  
ATOM  10482  CA  ILE E 485     -30.180  83.121  43.001  1.00125.39           C  
ATOM  10483  C   ILE E 485     -30.067  81.721  43.577  1.00121.87           C  
ATOM  10484  O   ILE E 485     -29.116  81.407  44.277  1.00126.07           O  
ATOM  10485  CB  ILE E 485     -29.256  83.271  41.777  1.00128.16           C  
ATOM  10486  CG1 ILE E 485     -28.131  82.247  41.820  1.00127.37           C  
ATOM  10487  CG2 ILE E 485     -28.639  84.661  41.739  1.00131.84           C  
ATOM  10488  CD1 ILE E 485     -26.758  82.889  41.752  1.00129.60           C  
ATOM  10489  N   LEU E 486     -31.079  80.904  43.340  1.00111.02           N  
ATOM  10490  CA  LEU E 486     -31.087  79.548  43.868  1.00108.86           C  
ATOM  10491  C   LEU E 486     -30.644  78.606  42.779  1.00108.51           C  
ATOM  10492  O   LEU E 486     -30.943  78.824  41.612  1.00110.25           O  
ATOM  10493  CB  LEU E 486     -32.511  79.160  44.299  1.00108.67           C  
ATOM  10494  CG  LEU E 486     -32.728  77.823  45.028  1.00111.38           C  
ATOM  10495  CD1 LEU E 486     -34.146  77.723  45.523  1.00109.94           C  
ATOM  10496  CD2 LEU E 486     -32.404  76.632  44.152  1.00115.48           C  
ATOM  10497  N   LEU E 487     -29.971  77.527  43.154  1.00 98.63           N  
ATOM  10498  CA  LEU E 487     -29.611  76.543  42.158  1.00 96.63           C  
ATOM  10499  C   LEU E 487     -29.325  75.156  42.666  1.00 95.14           C  
ATOM  10500  O   LEU E 487     -28.863  74.975  43.792  1.00 83.51           O  
ATOM  10501  CB  LEU E 487     -28.526  77.035  41.209  1.00 95.94           C  
ATOM  10502  CG  LEU E 487     -27.172  77.409  41.772  1.00 96.25           C  
ATOM  10503  CD1 LEU E 487     -26.178  77.381  40.624  1.00 95.70           C  
ATOM  10504  CD2 LEU E 487     -27.281  78.789  42.359  1.00 95.66           C  
ATOM  10505  N   ARG E 488     -29.623  74.181  41.808  1.00 98.13           N  
ATOM  10506  CA  ARG E 488     -29.421  72.778  42.101  1.00 99.33           C  
ATOM  10507  C   ARG E 488     -28.527  72.111  41.056  1.00111.09           C  
ATOM  10508  O   ARG E 488     -28.378  72.614  39.932  1.00104.64           O  
ATOM  10509  CB  ARG E 488     -30.755  72.076  42.220  1.00 93.44           C  
ATOM  10510  CG  ARG E 488     -31.611  72.635  43.346  1.00113.31           C  
ATOM  10511  CD  ARG E 488     -31.307  71.939  44.681  1.00137.48           C  
ATOM  10512  NE  ARG E 488     -31.682  72.757  45.832  1.00152.55           N  
ATOM  10513  CZ  ARG E 488     -32.834  73.419  45.952  1.00158.45           C  
ATOM  10514  NH1 ARG E 488     -33.072  74.145  47.037  1.00121.37           N  
ATOM  10515  NH2 ARG E 488     -33.754  73.361  44.993  1.00140.49           N  
ATOM  10516  N   TRP E 489     -27.898  71.008  41.459  1.00117.41           N  
ATOM  10517  CA  TRP E 489     -26.943  70.290  40.619  1.00120.35           C  
ATOM  10518  C   TRP E 489     -26.854  68.831  41.085  1.00114.79           C  
ATOM  10519  O   TRP E 489     -27.120  68.536  42.250  1.00113.63           O  
ATOM  10520  CB  TRP E 489     -25.573  70.976  40.718  1.00123.56           C  
ATOM  10521  CG  TRP E 489     -25.287  71.533  42.108  1.00127.84           C  
ATOM  10522  CD1 TRP E 489     -25.460  72.826  42.540  1.00131.02           C  
ATOM  10523  CD2 TRP E 489     -24.840  70.795  43.242  1.00128.87           C  
ATOM  10524  NE1 TRP E 489     -25.135  72.932  43.874  1.00129.30           N  
ATOM  10525  CE2 TRP E 489     -24.751  71.698  44.324  1.00133.23           C  
ATOM  10526  CE3 TRP E 489     -24.493  69.456  43.447  1.00131.74           C  
ATOM  10527  CZ2 TRP E 489     -24.345  71.304  45.583  1.00136.13           C  
ATOM  10528  CZ3 TRP E 489     -24.076  69.065  44.692  1.00136.15           C  
ATOM  10529  CH2 TRP E 489     -24.003  69.983  45.752  1.00138.40           C  
ATOM  10530  N   GLU E 490     -26.488  67.932  40.171  1.00106.51           N  
ATOM  10531  CA  GLU E 490     -26.406  66.491  40.443  1.00106.97           C  
ATOM  10532  C   GLU E 490     -25.870  66.090  41.808  1.00121.60           C  
ATOM  10533  O   GLU E 490     -25.514  66.945  42.610  1.00123.06           O  
ATOM  10534  CB  GLU E 490     -25.597  65.796  39.358  1.00108.19           C  
ATOM  10535  CG  GLU E 490     -26.390  65.456  38.112  1.00118.99           C  
ATOM  10536  CD  GLU E 490     -25.696  65.914  36.861  1.00149.25           C  
ATOM  10537  OE1 GLU E 490     -26.124  65.508  35.760  1.00189.83           O  
ATOM  10538  OE2 GLU E 490     -24.713  66.676  36.983  1.00127.91           O  
ATOM  10539  N   PRO E 491     -25.796  64.779  42.051  1.00130.44           N  
ATOM  10540  CA  PRO E 491     -25.284  64.241  43.320  1.00137.15           C  
ATOM  10541  C   PRO E 491     -23.881  63.598  43.231  1.00160.27           C  
ATOM  10542  O   PRO E 491     -23.307  63.468  42.151  1.00162.42           O  
ATOM  10543  CB  PRO E 491     -26.341  63.205  43.707  1.00136.32           C  
ATOM  10544  CG  PRO E 491     -27.612  63.747  43.139  1.00136.98           C  
ATOM  10545  CD  PRO E 491     -27.257  64.620  41.943  1.00130.76           C  
ATOM  10546  N   TYR E 492     -23.339  63.215  44.384  1.00167.77           N  
ATOM  10547  CA  TYR E 492     -21.996  62.636  44.486  1.00174.07           C  
ATOM  10548  C   TYR E 492     -21.649  61.587  43.466  1.00195.37           C  
ATOM  10549  O   TYR E 492     -21.326  61.905  42.322  1.00193.78           O  
ATOM  10550  CB  TYR E 492     -21.776  62.017  45.863  1.00177.92           C  
ATOM  10551  CG  TYR E 492     -23.001  61.363  46.472  1.00178.00           C  
ATOM  10552  CD1 TYR E 492     -23.632  61.931  47.581  1.00181.94           C  
ATOM  10553  CD2 TYR E 492     -23.492  60.159  45.987  1.00173.54           C  
ATOM  10554  CE1 TYR E 492     -24.731  61.345  48.159  1.00177.83           C  
ATOM  10555  CE2 TYR E 492     -24.597  59.574  46.557  1.00173.30           C  
ATOM  10556  CZ  TYR E 492     -25.214  60.175  47.648  1.00178.16           C  
ATOM  10557  OH  TYR E 492     -26.316  59.617  48.241  1.00181.26           O  
ATOM  10558  N   TRP E 493     -21.614  60.349  43.965  1.00210.50           N  
ATOM  10559  CA  TRP E 493     -21.291  59.131  43.218  1.00220.01           C  
ATOM  10560  C   TRP E 493     -20.642  58.075  44.123  1.00218.00           C  
ATOM  10561  O   TRP E 493     -21.109  56.935  44.184  1.00219.73           O  
ATOM  10562  CB  TRP E 493     -20.372  59.403  42.010  1.00225.06           C  
ATOM  10563  CG  TRP E 493     -20.415  58.325  40.946  1.00229.80           C  
ATOM  10564  CD1 TRP E 493     -19.414  57.445  40.630  1.00233.52           C  
ATOM  10565  CD2 TRP E 493     -21.501  58.035  40.049  1.00231.01           C  
ATOM  10566  NE1 TRP E 493     -19.813  56.623  39.602  1.00234.72           N  
ATOM  10567  CE2 TRP E 493     -21.088  56.964  39.226  1.00236.48           C  
ATOM  10568  CE3 TRP E 493     -22.780  58.575  39.862  1.00232.45           C  
ATOM  10569  CZ2 TRP E 493     -21.911  56.423  38.232  1.00235.51           C  
ATOM  10570  CZ3 TRP E 493     -23.595  58.035  38.874  1.00233.78           C  
ATOM  10571  CH2 TRP E 493     -23.157  56.971  38.075  1.00234.41           C  
ATOM  10572  N   PRO E 494     -19.557  58.456  44.804  1.00204.47           N  
ATOM  10573  CA  PRO E 494     -18.792  57.523  45.632  1.00200.12           C  
ATOM  10574  C   PRO E 494     -19.523  57.002  46.866  1.00199.32           C  
ATOM  10575  O   PRO E 494     -20.540  57.574  47.281  1.00200.71           O  
ATOM  10576  CB  PRO E 494     -17.581  58.353  46.042  1.00200.12           C  
ATOM  10577  CG  PRO E 494     -18.098  59.738  46.082  1.00204.00           C  
ATOM  10578  CD  PRO E 494     -19.081  59.843  44.964  1.00201.29           C  
ATOM  10579  N   PRO E 495     -18.976  55.924  47.442  1.00186.16           N  
ATOM  10580  CA  PRO E 495     -19.508  55.265  48.642  1.00183.99           C  
ATOM  10581  C   PRO E 495     -20.317  56.124  49.633  1.00190.82           C  
ATOM  10582  O   PRO E 495     -21.512  56.354  49.431  1.00192.02           O  
ATOM  10583  CB  PRO E 495     -18.246  54.706  49.303  1.00182.46           C  
ATOM  10584  CG  PRO E 495     -17.283  54.471  48.134  1.00184.22           C  
ATOM  10585  CD  PRO E 495     -17.805  55.206  46.915  1.00180.07           C  
ATOM  10586  N   ASP E 496     -19.689  56.549  50.727  1.00186.32           N  
ATOM  10587  CA  ASP E 496     -20.383  57.379  51.711  1.00186.02           C  
ATOM  10588  C   ASP E 496     -19.585  58.601  52.143  1.00190.70           C  
ATOM  10589  O   ASP E 496     -18.574  58.499  52.856  1.00185.40           O  
ATOM  10590  CB  ASP E 496     -20.849  56.568  52.909  1.00188.60           C  
ATOM  10591  CG  ASP E 496     -22.358  56.569  53.055  1.00200.02           C  
ATOM  10592  OD1 ASP E 496     -23.052  56.638  52.013  1.00195.17           O  
ATOM  10593  OD2 ASP E 496     -22.849  56.511  54.205  1.00214.93           O  
ATOM  10594  N   PHE E 497     -20.060  59.763  51.710  1.00193.84           N  
ATOM  10595  CA  PHE E 497     -19.379  61.023  51.969  1.00195.48           C  
ATOM  10596  C   PHE E 497     -20.021  61.977  52.970  1.00206.75           C  
ATOM  10597  O   PHE E 497     -20.483  61.548  54.034  1.00207.53           O  
ATOM  10598  CB  PHE E 497     -19.106  61.757  50.662  1.00194.88           C  
ATOM  10599  CG  PHE E 497     -17.836  62.506  50.685  1.00193.48           C  
ATOM  10600  CD1 PHE E 497     -17.677  63.665  49.965  1.00194.97           C  
ATOM  10601  CD2 PHE E 497     -16.818  62.083  51.518  1.00194.80           C  
ATOM  10602  CE1 PHE E 497     -16.501  64.352  50.033  1.00197.06           C  
ATOM  10603  CE2 PHE E 497     -15.651  62.765  51.595  1.00198.37           C  
ATOM  10604  CZ  PHE E 497     -15.490  63.899  50.873  1.00196.64           C  
ATOM  10605  N   ARG E 498     -20.002  63.272  52.625  1.00203.50           N  
ATOM  10606  CA  ARG E 498     -20.575  64.339  53.465  1.00201.04           C  
ATOM  10607  C   ARG E 498     -20.076  65.730  53.043  1.00186.61           C  
ATOM  10608  O   ARG E 498     -20.110  66.675  53.834  1.00184.95           O  
ATOM  10609  CB  ARG E 498     -20.165  64.113  54.938  1.00208.50           C  
ATOM  10610  CG  ARG E 498     -21.223  64.496  55.972  1.00226.35           C  
ATOM  10611  CD  ARG E 498     -20.587  65.173  57.180  1.00236.76           C  
ATOM  10612  NE  ARG E 498     -19.936  66.433  56.821  1.00260.45           N  
ATOM  10613  CZ  ARG E 498     -19.413  67.285  57.698  1.00274.55           C  
ATOM  10614  NH1 ARG E 498     -19.452  67.011  58.996  1.00249.95           N  
ATOM  10615  NH2 ARG E 498     -18.839  68.407  57.276  1.00268.42           N  
ATOM  10616  N   ASP E 499     -19.547  65.854  51.830  1.00167.98           N  
ATOM  10617  CA  ASP E 499     -18.917  67.114  51.468  1.00160.31           C  
ATOM  10618  C   ASP E 499     -19.064  67.689  50.032  1.00143.59           C  
ATOM  10619  O   ASP E 499     -18.488  67.145  49.069  1.00140.22           O  
ATOM  10620  CB  ASP E 499     -17.431  67.058  51.892  1.00163.13           C  
ATOM  10621  CG  ASP E 499     -17.099  65.846  52.810  1.00158.08           C  
ATOM  10622  OD1 ASP E 499     -16.283  66.003  53.748  1.00149.90           O  
ATOM  10623  OD2 ASP E 499     -17.569  64.714  52.549  1.00153.34           O  
ATOM  10624  N   LEU E 500     -19.764  68.832  49.917  1.00125.12           N  
ATOM  10625  CA  LEU E 500     -19.956  69.558  48.633  1.00117.61           C  
ATOM  10626  C   LEU E 500     -19.776  71.073  48.855  1.00123.44           C  
ATOM  10627  O   LEU E 500     -20.116  71.590  49.917  1.00124.08           O  
ATOM  10628  CB  LEU E 500     -21.347  69.287  48.035  1.00113.86           C  
ATOM  10629  CG  LEU E 500     -21.473  68.257  46.888  1.00114.30           C  
ATOM  10630  CD1 LEU E 500     -22.800  67.489  46.889  1.00108.47           C  
ATOM  10631  CD2 LEU E 500     -21.220  68.849  45.525  1.00117.79           C  
ATOM  10632  N   LEU E 501     -19.227  71.777  47.864  1.00122.52           N  
ATOM  10633  CA  LEU E 501     -18.971  73.229  47.994  1.00123.36           C  
ATOM  10634  C   LEU E 501     -18.931  74.004  46.651  1.00133.01           C  
ATOM  10635  O   LEU E 501     -18.279  73.562  45.694  1.00136.19           O  
ATOM  10636  CB  LEU E 501     -17.686  73.479  48.802  1.00122.16           C  
ATOM  10637  CG  LEU E 501     -16.352  72.946  48.236  1.00123.39           C  
ATOM  10638  CD1 LEU E 501     -15.622  74.054  47.497  1.00121.60           C  
ATOM  10639  CD2 LEU E 501     -15.437  72.319  49.327  1.00114.35           C  
ATOM  10640  N   GLY E 502     -19.622  75.155  46.590  1.00125.58           N  
ATOM  10641  CA  GLY E 502     -19.703  75.969  45.362  1.00123.90           C  
ATOM  10642  C   GLY E 502     -18.886  77.259  45.458  1.00132.34           C  
ATOM  10643  O   GLY E 502     -18.210  77.490  46.462  1.00133.20           O  
ATOM  10644  N   PHE E 503     -18.952  78.099  44.421  1.00132.02           N  
ATOM  10645  CA  PHE E 503     -18.158  79.345  44.381  1.00133.41           C  
ATOM  10646  C   PHE E 503     -18.809  80.498  43.609  1.00128.96           C  
ATOM  10647  O   PHE E 503     -19.095  80.353  42.423  1.00128.98           O  
ATOM  10648  CB  PHE E 503     -16.795  79.085  43.716  1.00138.30           C  
ATOM  10649  CG  PHE E 503     -16.028  77.929  44.300  1.00142.06           C  
ATOM  10650  CD1 PHE E 503     -14.922  78.154  45.100  1.00146.17           C  
ATOM  10651  CD2 PHE E 503     -16.368  76.626  43.992  1.00145.28           C  
ATOM  10652  CE1 PHE E 503     -14.203  77.100  45.625  1.00146.34           C  
ATOM  10653  CE2 PHE E 503     -15.650  75.568  44.512  1.00148.29           C  
ATOM  10654  CZ  PHE E 503     -14.567  75.810  45.334  1.00145.92           C  
ATOM  10655  N   MET E 504     -18.910  81.672  44.238  1.00118.28           N  
ATOM  10656  CA  MET E 504     -19.481  82.851  43.575  1.00117.91           C  
ATOM  10657  C   MET E 504     -18.417  83.869  43.165  1.00133.96           C  
ATOM  10658  O   MET E 504     -17.269  83.753  43.552  1.00139.61           O  
ATOM  10659  CB  MET E 504     -20.518  83.533  44.455  1.00119.25           C  
ATOM  10660  CG  MET E 504     -20.924  82.743  45.671  1.00125.87           C  
ATOM  10661  SD  MET E 504     -21.762  83.780  46.906  1.00135.47           S  
ATOM  10662  CE  MET E 504     -20.392  84.834  47.435  1.00133.11           C  
ATOM  10663  N   LEU E 505     -18.826  84.876  42.397  1.00135.81           N  
ATOM  10664  CA  LEU E 505     -17.943  85.953  41.916  1.00137.63           C  
ATOM  10665  C   LEU E 505     -18.682  86.691  40.800  1.00150.14           C  
ATOM  10666  O   LEU E 505     -19.893  86.527  40.677  1.00156.45           O  
ATOM  10667  CB  LEU E 505     -16.632  85.390  41.392  1.00138.10           C  
ATOM  10668  CG  LEU E 505     -15.492  86.396  41.493  1.00145.57           C  
ATOM  10669  CD1 LEU E 505     -15.788  87.351  42.646  1.00151.97           C  
ATOM  10670  CD2 LEU E 505     -14.125  85.699  41.656  1.00145.27           C  
ATOM  10671  N   PHE E 506     -17.992  87.476  39.967  1.00147.34           N  
ATOM  10672  CA  PHE E 506     -18.732  88.138  38.893  1.00152.32           C  
ATOM  10673  C   PHE E 506     -18.058  88.828  37.721  1.00152.02           C  
ATOM  10674  O   PHE E 506     -16.850  88.879  37.630  1.00145.72           O  
ATOM  10675  CB  PHE E 506     -19.840  89.024  39.453  1.00159.99           C  
ATOM  10676  CG  PHE E 506     -19.376  90.001  40.496  1.00167.20           C  
ATOM  10677  CD1 PHE E 506     -19.639  91.358  40.355  1.00174.58           C  
ATOM  10678  CD2 PHE E 506     -18.741  89.561  41.644  1.00174.19           C  
ATOM  10679  CE1 PHE E 506     -19.254  92.264  41.327  1.00177.52           C  
ATOM  10680  CE2 PHE E 506     -18.355  90.457  42.622  1.00181.14           C  
ATOM  10681  CZ  PHE E 506     -18.609  91.817  42.461  1.00179.73           C  
ATOM  10682  N   TYR E 507     -18.912  89.318  36.819  1.00159.15           N  
ATOM  10683  CA  TYR E 507     -18.563  90.128  35.647  1.00166.98           C  
ATOM  10684  C   TYR E 507     -17.528  89.684  34.620  1.00176.34           C  
ATOM  10685  O   TYR E 507     -16.473  89.159  34.969  1.00179.87           O  
ATOM  10686  CB  TYR E 507     -18.399  91.594  36.021  1.00175.57           C  
ATOM  10687  CG  TYR E 507     -19.666  92.198  36.598  1.00192.74           C  
ATOM  10688  CD1 TYR E 507     -20.889  92.039  35.951  1.00199.82           C  
ATOM  10689  CD2 TYR E 507     -19.645  92.911  37.797  1.00196.37           C  
ATOM  10690  CE1 TYR E 507     -22.054  92.595  36.468  1.00207.94           C  
ATOM  10691  CE2 TYR E 507     -20.803  93.472  38.325  1.00198.96           C  
ATOM  10692  CZ  TYR E 507     -22.004  93.310  37.657  1.00219.72           C  
ATOM  10693  OH  TYR E 507     -23.157  93.868  38.177  1.00227.32           O  
ATOM  10694  N   LYS E 508     -17.841  89.942  33.347  1.00171.09           N  
ATOM  10695  CA  LYS E 508     -16.985  89.575  32.206  1.00168.46           C  
ATOM  10696  C   LYS E 508     -16.460  88.135  32.276  1.00174.63           C  
ATOM  10697  O   LYS E 508     -15.528  87.849  33.031  1.00175.62           O  
ATOM  10698  CB  LYS E 508     -15.847  90.575  32.050  1.00167.38           C  
ATOM  10699  CG  LYS E 508     -16.164  91.716  31.103  1.00150.09           C  
ATOM  10700  CD  LYS E 508     -14.948  92.601  30.853  1.00150.98           C  
ATOM  10701  CE  LYS E 508     -15.026  93.890  31.657  1.00172.19           C  
ATOM  10702  NZ  LYS E 508     -13.720  94.234  32.292  1.00193.71           N  
ATOM  10703  N   GLU E 509     -17.048  87.250  31.464  1.00171.61           N  
ATOM  10704  CA  GLU E 509     -16.730  85.812  31.470  1.00173.12           C  
ATOM  10705  C   GLU E 509     -15.281  85.298  31.345  1.00183.75           C  
ATOM  10706  O   GLU E 509     -14.613  85.487  30.322  1.00181.06           O  
ATOM  10707  CB  GLU E 509     -17.710  85.011  30.614  1.00173.53           C  
ATOM  10708  CG  GLU E 509     -18.179  83.719  31.283  1.00188.58           C  
ATOM  10709  CD  GLU E 509     -19.260  83.946  32.329  1.00181.11           C  
ATOM  10710  OE1 GLU E 509     -20.156  84.773  32.065  1.00197.33           O  
ATOM  10711  OE2 GLU E 509     -19.239  83.262  33.390  1.00 99.59           O  
ATOM  10712  N   ALA E 510     -14.840  84.593  32.392  1.00184.05           N  
ATOM  10713  CA  ALA E 510     -13.492  84.018  32.496  1.00181.14           C  
ATOM  10714  C   ALA E 510     -13.294  83.571  33.954  1.00184.94           C  
ATOM  10715  O   ALA E 510     -13.920  84.103  34.862  1.00178.34           O  
ATOM  10716  CB  ALA E 510     -12.418  85.053  32.083  1.00179.75           C  
ATOM  10717  N   PRO E 511     -12.472  82.555  34.178  1.00190.69           N  
ATOM  10718  CA  PRO E 511     -12.250  82.063  35.530  1.00194.11           C  
ATOM  10719  C   PRO E 511     -10.774  81.966  35.843  1.00211.84           C  
ATOM  10720  O   PRO E 511     -10.083  81.102  35.310  1.00206.30           O  
ATOM  10721  CB  PRO E 511     -12.822  80.654  35.476  1.00195.45           C  
ATOM  10722  CG  PRO E 511     -12.530  80.218  34.095  1.00199.80           C  
ATOM  10723  CD  PRO E 511     -12.750  81.453  33.242  1.00194.24           C  
ATOM  10724  N   TYR E 512     -10.307  82.807  36.761  1.00226.17           N  
ATOM  10725  CA  TYR E 512      -8.899  82.801  37.160  1.00233.12           C  
ATOM  10726  C   TYR E 512      -8.407  81.419  37.580  1.00243.91           C  
ATOM  10727  O   TYR E 512      -7.217  81.235  37.876  1.00243.47           O  
ATOM  10728  CB  TYR E 512      -8.606  83.836  38.249  1.00237.25           C  
ATOM  10729  CG  TYR E 512      -7.126  83.994  38.532  1.00242.46           C  
ATOM  10730  CD1 TYR E 512      -6.183  83.812  37.525  1.00244.34           C  
ATOM  10731  CD2 TYR E 512      -6.670  84.298  39.811  1.00244.33           C  
ATOM  10732  CE1 TYR E 512      -4.828  83.942  37.778  1.00243.61           C  
ATOM  10733  CE2 TYR E 512      -5.315  84.431  40.074  1.00245.53           C  
ATOM  10734  CZ  TYR E 512      -4.400  84.255  39.053  1.00249.81           C  
ATOM  10735  OH  TYR E 512      -3.054  84.398  39.312  1.00244.72           O  
ATOM  10736  N   GLN E 513      -9.324  80.454  37.626  1.00243.34           N  
ATOM  10737  CA  GLN E 513      -8.954  79.083  37.907  1.00245.42           C  
ATOM  10738  C   GLN E 513      -7.932  78.809  36.814  1.00265.41           C  
ATOM  10739  O   GLN E 513      -6.878  78.202  37.051  1.00264.24           O  
ATOM  10740  CB  GLN E 513     -10.165  78.173  37.721  1.00244.08           C  
ATOM  10741  CG  GLN E 513     -11.029  78.052  38.949  1.00216.22           C  
ATOM  10742  CD  GLN E 513     -10.646  76.868  39.818  1.00206.58           C  
ATOM  10743  OE1 GLN E 513     -10.089  77.034  40.906  1.00199.96           O  
ATOM  10744  NE2 GLN E 513     -10.932  75.663  39.335  1.00174.58           N  
ATOM  10745  N   ASN E 514      -8.219  79.383  35.646  1.00273.30           N  
ATOM  10746  CA  ASN E 514      -7.346  79.301  34.480  1.00276.66           C  
ATOM  10747  C   ASN E 514      -6.675  80.666  34.260  1.00284.87           C  
ATOM  10748  O   ASN E 514      -5.451  80.788  34.354  1.00282.74           O  
ATOM  10749  CB  ASN E 514      -8.153  78.900  33.233  1.00279.19           C  
ATOM  10750  CG  ASN E 514      -8.900  77.581  33.411  1.00277.61           C  
ATOM  10751  OD1 ASN E 514      -8.480  76.539  32.897  1.00243.41           O  
ATOM  10752  ND2 ASN E 514     -10.032  77.629  34.113  1.00268.38           N  
ATOM  10753  N   VAL E 515      -7.486  81.690  34.000  1.00286.67           N  
ATOM  10754  CA  VAL E 515      -6.973  83.042  33.776  1.00289.38           C  
ATOM  10755  C   VAL E 515      -8.102  84.073  33.639  1.00298.58           C  
ATOM  10756  O   VAL E 515      -9.240  83.722  33.313  1.00298.99           O  
ATOM  10757  CB  VAL E 515      -6.049  83.102  32.534  1.00293.83           C  
ATOM  10758  CG1 VAL E 515      -6.850  83.415  31.274  1.00293.61           C  
ATOM  10759  CG2 VAL E 515      -4.929  84.123  32.742  1.00293.61           C  
ATOM  10760  N   THR E 516      -7.782  85.340  33.905  1.00296.68           N  
ATOM  10761  CA  THR E 516      -8.768  86.423  33.815  1.00295.65           C  
ATOM  10762  C   THR E 516      -8.182  87.692  33.196  1.00292.91           C  
ATOM  10763  O   THR E 516      -7.165  87.648  32.504  1.00293.25           O  
ATOM  10764  CB  THR E 516      -9.352  86.777  35.199  1.00310.55           C  
ATOM  10765  OG1 THR E 516     -10.350  87.797  35.051  1.00314.52           O  
ATOM  10766  CG2 THR E 516      -8.256  87.280  36.133  1.00307.72           C  
ATOM  10767  N   GLU E 517      -8.832  88.823  33.454  1.00282.85           N  
ATOM  10768  CA  GLU E 517      -8.375  90.107  32.934  1.00280.02           C  
ATOM  10769  C   GLU E 517      -9.095  91.282  33.601  1.00286.10           C  
ATOM  10770  O   GLU E 517     -10.322  91.378  33.556  1.00286.93           O  
ATOM  10771  CB  GLU E 517      -8.520  90.154  31.410  1.00279.59           C  
ATOM  10772  CG  GLU E 517      -9.720  90.933  30.904  1.00269.39           C  
ATOM  10773  CD  GLU E 517     -10.930  90.055  30.642  1.00230.00           C  
ATOM  10774  OE1 GLU E 517     -10.999  88.930  31.198  1.00203.96           O  
ATOM  10775  OE2 GLU E 517     -11.821  90.501  29.883  1.00165.42           O  
ATOM  10776  N   PHE E 518      -8.320  92.143  34.261  1.00282.55           N  
ATOM  10777  CA  PHE E 518      -8.861  93.315  34.956  1.00281.19           C  
ATOM  10778  C   PHE E 518      -9.513  92.986  36.302  1.00286.15           C  
ATOM  10779  O   PHE E 518     -10.052  91.894  36.495  1.00285.57           O  
ATOM  10780  CB  PHE E 518      -9.837  94.080  34.056  1.00281.51           C  
ATOM  10781  CG  PHE E 518      -9.176  94.776  32.902  1.00280.81           C  
ATOM  10782  CD1 PHE E 518      -8.693  94.052  31.824  1.00282.38           C  
ATOM  10783  CD2 PHE E 518      -9.026  96.150  32.902  1.00280.57           C  
ATOM  10784  CE1 PHE E 518      -8.080  94.688  30.767  1.00282.39           C  
ATOM  10785  CE2 PHE E 518      -8.415  96.791  31.850  1.00282.80           C  
ATOM  10786  CZ  PHE E 518      -7.941  96.060  30.780  1.00281.05           C  
ATOM  10787  N   ASP E 519      -9.464  93.947  37.224  1.00283.59           N  
ATOM  10788  CA  ASP E 519     -10.047  93.786  38.557  1.00284.14           C  
ATOM  10789  C   ASP E 519      -9.644  94.950  39.465  1.00291.82           C  
ATOM  10790  O   ASP E 519      -9.069  95.935  39.007  1.00290.37           O  
ATOM  10791  CB  ASP E 519      -9.605  92.456  39.180  1.00285.43           C  
ATOM  10792  CG  ASP E 519     -10.378  92.116  40.441  1.00286.27           C  
ATOM  10793  OD1 ASP E 519     -11.402  92.785  40.710  1.00282.40           O  
ATOM  10794  OD2 ASP E 519      -9.941  91.209  41.182  1.00290.93           O  
ATOM  10795  N   GLY E 520      -9.955  94.830  40.752  1.00292.71           N  
ATOM  10796  CA  GLY E 520      -9.603  95.853  41.731  1.00294.94           C  
ATOM  10797  C   GLY E 520      -8.318  95.452  42.461  1.00305.10           C  
ATOM  10798  O   GLY E 520      -8.212  94.340  42.985  1.00305.62           O  
ATOM  10799  N   GLN E 521      -7.344  96.359  42.486  1.00304.89           N  
ATOM  10800  CA  GLN E 521      -6.058  96.090  43.125  1.00305.89           C  
ATOM  10801  C   GLN E 521      -6.062  96.344  44.627  1.00314.44           C  
ATOM  10802  O   GLN E 521      -6.533  95.516  45.407  1.00313.64           O  
ATOM  10803  CB  GLN E 521      -4.942  96.903  42.461  1.00306.68           C  
ATOM  10804  CG  GLN E 521      -3.594  96.195  42.428  1.00306.01           C  
ATOM  10805  CD  GLN E 521      -2.748  96.488  43.652  1.00303.24           C  
ATOM  10806  OE1 GLN E 521      -2.977  97.469  44.359  1.00292.94           O  
ATOM  10807  NE2 GLN E 521      -1.756  95.641  43.903  1.00286.84           N  
ATOM  10808  N   ASP E 522      -5.505  97.482  45.029  1.00315.08           N  
ATOM  10809  CA  ASP E 522      -5.423  97.840  46.440  1.00316.76           C  
ATOM  10810  C   ASP E 522      -4.797  99.223  46.620  1.00326.20           C  
ATOM  10811  O   ASP E 522      -5.491 100.241  46.573  1.00325.66           O  
ATOM  10812  CB  ASP E 522      -4.604  96.795  47.202  1.00318.02           C  
ATOM  10813  CG  ASP E 522      -4.844  96.843  48.699  1.00322.54           C  
ATOM  10814  OD1 ASP E 522      -4.429  95.897  49.399  1.00320.09           O  
ATOM  10815  OD2 ASP E 522      -5.450  97.824  49.176  1.00330.42           O  
ATOM  10816  N   ALA E 523      -3.485  99.247  46.836  1.00326.95           N  
ATOM  10817  CA  ALA E 523      -2.752 100.494  47.021  1.00328.48           C  
ATOM  10818  C   ALA E 523      -3.291 101.292  48.201  1.00336.38           C  
ATOM  10819  O   ALA E 523      -4.341 100.966  48.756  1.00335.98           O  
ATOM  10820  CB  ALA E 523      -2.796 101.330  45.752  1.00329.29           C  
ATOM  10821  N   CYS E 524      -2.570 102.342  48.579  1.00336.27           N  
ATOM  10822  CA  CYS E 524      -2.992 103.186  49.689  1.00337.74           C  
ATOM  10823  C   CYS E 524      -3.539 104.537  49.228  1.00338.43           C  
ATOM  10824  O   CYS E 524      -2.849 105.309  48.555  1.00337.14           O  
ATOM  10825  CB  CYS E 524      -1.876 103.343  50.735  1.00339.56           C  
ATOM  10826  SG  CYS E 524      -0.569 104.570  50.374  1.00344.13           S  
ATOM  10827  N   GLY E 525      -4.801 104.797  49.567  1.00332.47           N  
ATOM  10828  CA  GLY E 525      -5.459 106.045  49.201  1.00330.66           C  
ATOM  10829  C   GLY E 525      -6.759 105.815  48.432  1.00329.90           C  
ATOM  10830  O   GLY E 525      -6.737 105.414  47.267  1.00330.30           O  
ATOM  10831  N   SER E 526      -7.886 106.088  49.085  1.00321.62           N  
ATOM  10832  CA  SER E 526      -9.201 105.939  48.461  1.00319.09           C  
ATOM  10833  C   SER E 526     -10.330 106.163  49.461  1.00319.98           C  
ATOM  10834  O   SER E 526     -10.098 106.626  50.579  1.00319.04           O  
ATOM  10835  CB  SER E 526      -9.345 104.567  47.801  1.00320.27           C  
ATOM  10836  OG  SER E 526     -10.413 104.567  46.867  1.00320.67           O  
ATOM  10837  N   ASN E 527     -11.552 105.834  49.048  1.00315.12           N  
ATOM  10838  CA  ASN E 527     -12.727 105.988  49.906  1.00314.48           C  
ATOM  10839  C   ASN E 527     -13.899 105.138  49.414  1.00316.96           C  
ATOM  10840  O   ASN E 527     -14.955 105.094  50.049  1.00316.47           O  
ATOM  10841  CB  ASN E 527     -13.143 107.461  49.995  1.00314.04           C  
ATOM  10842  CG  ASN E 527     -14.158 107.718  51.097  1.00322.73           C  
ATOM  10843  OD1 ASN E 527     -14.678 106.785  51.710  1.00317.88           O  
ATOM  10844  ND2 ASN E 527     -14.440 108.991  51.356  1.00304.18           N  
ATOM  10845  N   SER E 528     -13.698 104.461  48.286  1.00311.75           N  
ATOM  10846  CA  SER E 528     -14.732 103.615  47.690  1.00310.22           C  
ATOM  10847  C   SER E 528     -15.147 102.460  48.601  1.00309.30           C  
ATOM  10848  O   SER E 528     -14.999 102.538  49.820  1.00309.76           O  
ATOM  10849  CB  SER E 528     -14.260 103.075  46.338  1.00314.12           C  
ATOM  10850  OG  SER E 528     -13.115 103.782  45.884  1.00323.91           O  
ATOM  10851  N   TRP E 529     -15.681 101.397  48.000  1.00299.83           N  
ATOM  10852  CA  TRP E 529     -16.121 100.222  48.750  1.00296.64           C  
ATOM  10853  C   TRP E 529     -16.601  99.128  47.790  1.00299.87           C  
ATOM  10854  O   TRP E 529     -16.896  99.403  46.625  1.00298.37           O  
ATOM  10855  CB  TRP E 529     -17.231 100.601  49.743  1.00293.30           C  
ATOM  10856  CG  TRP E 529     -17.021 100.074  51.151  1.00292.29           C  
ATOM  10857  CD1 TRP E 529     -17.402  98.856  51.637  1.00294.90           C  
ATOM  10858  CD2 TRP E 529     -16.427 100.774  52.258  1.00290.82           C  
ATOM  10859  NE1 TRP E 529     -17.061  98.744  52.965  1.00293.32           N  
ATOM  10860  CE2 TRP E 529     -16.462  99.907  53.369  1.00293.87           C  
ATOM  10861  CE3 TRP E 529     -15.860 102.044  52.412  1.00290.99           C  
ATOM  10862  CZ2 TRP E 529     -15.951 100.268  54.611  1.00292.38           C  
ATOM  10863  CZ3 TRP E 529     -15.350 102.397  53.644  1.00291.78           C  
ATOM  10864  CH2 TRP E 529     -15.400 101.515  54.728  1.00292.30           C  
ATOM  10865  N   THR E 530     -16.649  97.889  48.280  1.00297.25           N  
ATOM  10866  CA  THR E 530     -17.088  96.738  47.483  1.00297.32           C  
ATOM  10867  C   THR E 530     -16.023  96.215  46.518  1.00299.19           C  
ATOM  10868  O   THR E 530     -15.726  96.847  45.499  1.00299.24           O  
ATOM  10869  CB  THR E 530     -18.381  97.033  46.701  1.00311.34           C  
ATOM  10870  OG1 THR E 530     -18.059  97.712  45.480  1.00308.58           O  
ATOM  10871  CG2 THR E 530     -19.322  97.893  47.532  1.00315.73           C  
ATOM  10872  N   VAL E 531     -15.478  95.039  46.829  1.00292.08           N  
ATOM  10873  CA  VAL E 531     -14.443  94.420  46.005  1.00288.85           C  
ATOM  10874  C   VAL E 531     -14.810  92.998  45.585  1.00287.34           C  
ATOM  10875  O   VAL E 531     -15.654  92.355  46.209  1.00288.48           O  
ATOM  10876  CB  VAL E 531     -13.086  94.381  46.745  1.00291.30           C  
ATOM  10877  CG1 VAL E 531     -13.108  93.338  47.856  1.00290.33           C  
ATOM  10878  CG2 VAL E 531     -11.954  94.107  45.771  1.00290.99           C  
ATOM  10879  N   VAL E 532     -14.158  92.513  44.531  1.00277.21           N  
ATOM  10880  CA  VAL E 532     -14.389  91.158  44.023  1.00272.71           C  
ATOM  10881  C   VAL E 532     -13.345  90.186  44.597  1.00268.48           C  
ATOM  10882  O   VAL E 532     -13.635  89.415  45.523  1.00268.76           O  
ATOM  10883  CB  VAL E 532     -14.345  91.125  42.475  1.00274.59           C  
ATOM  10884  CG1 VAL E 532     -15.455  90.241  41.924  1.00273.86           C  
ATOM  10885  CG2 VAL E 532     -14.447  92.537  41.902  1.00273.56           C  
ATOM  10886  N   ASP E 533     -12.133  90.235  44.040  1.00255.03           N  
ATOM  10887  CA  ASP E 533     -11.005  89.416  44.494  1.00247.57           C  
ATOM  10888  C   ASP E 533     -11.062  87.911  44.220  1.00233.01           C  
ATOM  10889  O   ASP E 533     -10.963  87.472  43.074  1.00233.21           O  
ATOM  10890  CB  ASP E 533     -10.680  89.691  45.965  1.00248.82           C  
ATOM  10891  CG  ASP E 533      -9.399  90.489  46.140  1.00247.00           C  
ATOM  10892  OD1 ASP E 533      -8.582  90.529  45.193  1.00239.14           O  
ATOM  10893  OD2 ASP E 533      -9.203  91.068  47.226  1.00258.01           O  
ATOM  10894  N   ILE E 534     -11.168  87.126  45.289  1.00212.28           N  
ATOM  10895  CA  ILE E 534     -11.175  85.670  45.183  1.00202.67           C  
ATOM  10896  C   ILE E 534     -12.579  85.094  45.370  1.00188.53           C  
ATOM  10897  O   ILE E 534     -13.454  85.758  45.931  1.00188.26           O  
ATOM  10898  CB  ILE E 534     -10.175  85.039  46.192  1.00203.94           C  
ATOM  10899  CG1 ILE E 534     -10.215  83.514  46.130  1.00203.94           C  
ATOM  10900  CG2 ILE E 534     -10.422  85.555  47.603  1.00202.00           C  
ATOM  10901  CD1 ILE E 534      -9.003  82.853  46.752  1.00201.78           C  
ATOM  10902  N   ASP E 535     -12.793  83.875  44.871  1.00170.98           N  
ATOM  10903  CA  ASP E 535     -14.095  83.203  44.971  1.00165.40           C  
ATOM  10904  C   ASP E 535     -14.555  83.004  46.430  1.00163.56           C  
ATOM  10905  O   ASP E 535     -13.762  82.591  47.283  1.00163.16           O  
ATOM  10906  CB  ASP E 535     -14.052  81.816  44.275  1.00164.58           C  
ATOM  10907  CG  ASP E 535     -13.682  81.893  42.787  1.00149.48           C  
ATOM  10908  OD1 ASP E 535     -12.718  82.608  42.462  1.00159.73           O  
ATOM  10909  OD2 ASP E 535     -14.301  81.157  41.944  1.00 99.17           O  
ATOM  10910  N   PRO E 536     -15.834  83.279  46.712  1.00154.47           N  
ATOM  10911  CA  PRO E 536     -16.397  83.007  48.033  1.00151.16           C  
ATOM  10912  C   PRO E 536     -16.928  81.581  47.935  1.00158.39           C  
ATOM  10913  O   PRO E 536     -17.484  81.199  46.897  1.00157.20           O  
ATOM  10914  CB  PRO E 536     -17.568  83.984  48.132  1.00150.20           C  
ATOM  10915  CG  PRO E 536     -17.200  85.092  47.263  1.00157.31           C  
ATOM  10916  CD  PRO E 536     -16.441  84.480  46.114  1.00155.41           C  
ATOM  10917  N   PRO E 537     -16.713  80.782  48.982  1.00153.41           N  
ATOM  10918  CA  PRO E 537     -17.137  79.389  48.957  1.00146.66           C  
ATOM  10919  C   PRO E 537     -18.392  79.044  49.756  1.00136.13           C  
ATOM  10920  O   PRO E 537     -18.603  79.475  50.888  1.00119.18           O  
ATOM  10921  CB  PRO E 537     -15.913  78.637  49.473  1.00148.55           C  
ATOM  10922  CG  PRO E 537     -15.232  79.602  50.363  1.00157.82           C  
ATOM  10923  CD  PRO E 537     -15.492  80.974  49.789  1.00155.98           C  
ATOM  10924  N   LEU E 538     -19.233  78.250  49.120  1.00142.85           N  
ATOM  10925  CA  LEU E 538     -20.463  77.773  49.709  1.00147.24           C  
ATOM  10926  C   LEU E 538     -20.162  76.355  50.192  1.00149.09           C  
ATOM  10927  O   LEU E 538     -19.782  75.489  49.395  1.00145.54           O  
ATOM  10928  CB  LEU E 538     -21.583  77.752  48.635  1.00151.24           C  
ATOM  10929  CG  LEU E 538     -21.282  77.706  47.104  1.00153.30           C  
ATOM  10930  CD1 LEU E 538     -22.334  76.969  46.235  1.00145.80           C  
ATOM  10931  CD2 LEU E 538     -21.006  79.071  46.481  1.00158.98           C  
ATOM  10932  N   ARG E 539     -20.260  76.128  51.495  1.00148.37           N  
ATOM  10933  CA  ARG E 539     -19.972  74.796  52.032  1.00151.51           C  
ATOM  10934  C   ARG E 539     -21.242  74.043  52.470  1.00158.05           C  
ATOM  10935  O   ARG E 539     -21.602  74.037  53.653  1.00154.63           O  
ATOM  10936  CB  ARG E 539     -18.952  74.880  53.163  1.00153.56           C  
ATOM  10937  CG  ARG E 539     -19.292  75.910  54.218  1.00176.13           C  
ATOM  10938  CD  ARG E 539     -19.071  77.321  53.717  1.00208.22           C  
ATOM  10939  NE  ARG E 539     -19.242  78.302  54.787  1.00241.80           N  
ATOM  10940  CZ  ARG E 539     -18.455  78.392  55.857  1.00240.45           C  
ATOM  10941  NH1 ARG E 539     -18.689  79.314  56.783  1.00221.44           N  
ATOM  10942  NH2 ARG E 539     -17.428  77.565  56.003  1.00198.42           N  
ATOM  10943  N   SER E 540     -21.901  73.402  51.501  1.00155.60           N  
ATOM  10944  CA  SER E 540     -23.158  72.675  51.728  1.00153.05           C  
ATOM  10945  C   SER E 540     -22.966  71.176  51.930  1.00161.13           C  
ATOM  10946  O   SER E 540     -22.472  70.488  51.038  1.00161.08           O  
ATOM  10947  CB  SER E 540     -24.105  72.911  50.548  1.00145.43           C  
ATOM  10948  OG  SER E 540     -23.391  73.340  49.382  1.00103.78           O  
ATOM  10949  N   ASN E 541     -23.408  70.673  53.081  1.00161.89           N  
ATOM  10950  CA  ASN E 541     -23.264  69.257  53.429  1.00164.92           C  
ATOM  10951  C   ASN E 541     -23.645  68.269  52.328  1.00177.26           C  
ATOM  10952  O   ASN E 541     -23.107  68.315  51.225  1.00180.77           O  
ATOM  10953  CB  ASN E 541     -24.004  68.921  54.727  1.00159.43           C  
ATOM  10954  CG  ASN E 541     -25.037  69.961  55.091  1.00191.47           C  
ATOM  10955  OD1 ASN E 541     -25.858  70.350  54.264  1.00213.12           O  
ATOM  10956  ND2 ASN E 541     -24.984  70.440  56.330  1.00170.83           N  
ATOM  10957  N   ASP E 542     -24.555  67.354  52.646  1.00174.56           N  
ATOM  10958  CA  ASP E 542     -24.964  66.325  51.696  1.00174.76           C  
ATOM  10959  C   ASP E 542     -26.481  66.146  51.635  1.00182.35           C  
ATOM  10960  O   ASP E 542     -27.235  66.851  52.304  1.00182.78           O  
ATOM  10961  CB  ASP E 542     -24.313  65.005  52.080  1.00176.25           C  
ATOM  10962  CG  ASP E 542     -24.393  64.745  53.566  1.00202.06           C  
ATOM  10963  OD1 ASP E 542     -24.093  65.681  54.343  1.00199.45           O  
ATOM  10964  OD2 ASP E 542     -24.843  63.645  53.957  1.00225.63           O  
ATOM  10965  N   PRO E 543     -26.921  65.175  50.845  1.00182.04           N  
ATOM  10966  CA  PRO E 543     -28.349  64.892  50.682  1.00183.78           C  
ATOM  10967  C   PRO E 543     -28.826  63.738  51.572  1.00194.61           C  
ATOM  10968  O   PRO E 543     -28.882  63.873  52.801  1.00193.34           O  
ATOM  10969  CB  PRO E 543     -28.466  64.498  49.199  1.00185.12           C  
ATOM  10970  CG  PRO E 543     -27.055  64.239  48.738  1.00188.61           C  
ATOM  10971  CD  PRO E 543     -26.196  65.127  49.566  1.00182.93           C  
ATOM  10972  N   LYS E 544     -29.190  62.618  50.940  1.00195.45           N  
ATOM  10973  CA  LYS E 544     -29.642  61.417  51.655  1.00195.62           C  
ATOM  10974  C   LYS E 544     -29.791  60.189  50.747  1.00201.18           C  
ATOM  10975  O   LYS E 544     -29.627  59.051  51.199  1.00196.01           O  
ATOM  10976  CB  LYS E 544     -30.930  61.685  52.429  1.00196.53           C  
ATOM  10977  CG  LYS E 544     -30.705  62.039  53.897  1.00199.68           C  
ATOM  10978  CD  LYS E 544     -29.321  61.612  54.372  1.00197.89           C  
ATOM  10979  CE  LYS E 544     -29.161  61.804  55.871  1.00174.67           C  
ATOM  10980  NZ  LYS E 544     -29.721  60.650  56.663  1.00156.72           N  
ATOM  10981  N   SER E 545     -30.082  60.432  49.470  1.00204.55           N  
ATOM  10982  CA  SER E 545     -30.225  59.368  48.469  1.00206.78           C  
ATOM  10983  C   SER E 545     -30.492  59.923  47.059  1.00217.04           C  
ATOM  10984  O   SER E 545     -29.593  60.503  46.427  1.00213.94           O  
ATOM  10985  CB  SER E 545     -31.295  58.340  48.871  1.00209.15           C  
ATOM  10986  OG  SER E 545     -32.340  58.930  49.627  1.00222.66           O  
ATOM  10987  N   GLN E 546     -31.725  59.752  46.575  1.00218.93           N  
ATOM  10988  CA  GLN E 546     -32.113  60.221  45.236  1.00218.11           C  
ATOM  10989  C   GLN E 546     -32.908  61.542  45.203  1.00214.57           C  
ATOM  10990  O   GLN E 546     -34.095  61.563  44.836  1.00214.11           O  
ATOM  10991  CB  GLN E 546     -32.855  59.119  44.458  1.00219.81           C  
ATOM  10992  CG  GLN E 546     -33.726  58.199  45.320  1.00248.92           C  
ATOM  10993  CD  GLN E 546     -34.234  56.979  44.559  1.00254.86           C  
ATOM  10994  OE1 GLN E 546     -35.100  56.241  45.043  1.00241.63           O  
ATOM  10995  NE2 GLN E 546     -33.683  56.750  43.373  1.00240.93           N  
ATOM  10996  N   ASN E 547     -32.236  62.642  45.558  1.00201.10           N  
ATOM  10997  CA  ASN E 547     -32.840  63.979  45.534  1.00194.42           C  
ATOM  10998  C   ASN E 547     -31.775  65.073  45.459  1.00181.13           C  
ATOM  10999  O   ASN E 547     -30.907  65.173  46.329  1.00179.34           O  
ATOM  11000  CB  ASN E 547     -33.755  64.218  46.730  1.00193.79           C  
ATOM  11001  CG  ASN E 547     -34.413  65.585  46.686  1.00194.22           C  
ATOM  11002  OD1 ASN E 547     -35.047  65.948  45.694  1.00177.81           O  
ATOM  11003  ND2 ASN E 547     -34.218  66.371  47.736  1.00183.56           N  
ATOM  11004  N   HIS E 548     -31.870  65.903  44.425  1.00164.00           N  
ATOM  11005  CA  HIS E 548     -30.894  66.953  44.165  1.00155.38           C  
ATOM  11006  C   HIS E 548     -30.497  67.851  45.304  1.00143.68           C  
ATOM  11007  O   HIS E 548     -31.342  68.410  46.012  1.00141.03           O  
ATOM  11008  CB  HIS E 548     -31.284  67.785  42.956  1.00156.02           C  
ATOM  11009  CG  HIS E 548     -30.911  67.154  41.664  1.00160.72           C  
ATOM  11010  ND1 HIS E 548     -31.845  66.619  40.805  1.00165.17           N  
ATOM  11011  CD2 HIS E 548     -29.701  66.884  41.124  1.00164.55           C  
ATOM  11012  CE1 HIS E 548     -31.227  66.080  39.769  1.00166.45           C  
ATOM  11013  NE2 HIS E 548     -29.925  66.230  39.937  1.00166.28           N  
ATOM  11014  N   PRO E 549     -29.189  68.042  45.416  1.00131.51           N  
ATOM  11015  CA  PRO E 549     -28.607  68.915  46.409  1.00129.43           C  
ATOM  11016  C   PRO E 549     -28.426  70.264  45.746  1.00135.36           C  
ATOM  11017  O   PRO E 549     -28.233  70.339  44.533  1.00133.91           O  
ATOM  11018  CB  PRO E 549     -27.241  68.289  46.634  1.00128.86           C  
ATOM  11019  CG  PRO E 549     -26.872  67.790  45.294  1.00133.17           C  
ATOM  11020  CD  PRO E 549     -28.157  67.381  44.606  1.00129.46           C  
ATOM  11021  N   GLY E 550     -28.485  71.326  46.541  1.00134.46           N  
ATOM  11022  CA  GLY E 550     -28.303  72.670  46.022  1.00134.48           C  
ATOM  11023  C   GLY E 550     -28.216  73.696  47.141  1.00138.50           C  
ATOM  11024  O   GLY E 550     -28.529  73.414  48.295  1.00134.78           O  
ATOM  11025  N   TRP E 551     -27.810  74.899  46.777  1.00141.48           N  
ATOM  11026  CA  TRP E 551     -27.684  75.996  47.727  1.00142.64           C  
ATOM  11027  C   TRP E 551     -28.586  77.141  47.304  1.00141.12           C  
ATOM  11028  O   TRP E 551     -29.271  77.074  46.277  1.00143.31           O  
ATOM  11029  CB  TRP E 551     -26.236  76.499  47.735  1.00143.11           C  
ATOM  11030  CG  TRP E 551     -25.943  77.523  48.779  1.00143.16           C  
ATOM  11031  CD1 TRP E 551     -25.003  78.502  48.725  1.00144.79           C  
ATOM  11032  CD2 TRP E 551     -26.561  77.631  50.057  1.00144.67           C  
ATOM  11033  NE1 TRP E 551     -24.991  79.214  49.893  1.00143.05           N  
ATOM  11034  CE2 TRP E 551     -25.949  78.704  50.725  1.00147.31           C  
ATOM  11035  CE3 TRP E 551     -27.597  76.940  50.692  1.00149.25           C  
ATOM  11036  CZ2 TRP E 551     -26.334  79.106  51.995  1.00150.19           C  
ATOM  11037  CZ3 TRP E 551     -27.971  77.328  51.968  1.00152.70           C  
ATOM  11038  CH2 TRP E 551     -27.341  78.399  52.606  1.00153.33           C  
ATOM  11039  N   LEU E 552     -28.546  78.219  48.070  1.00129.94           N  
ATOM  11040  CA  LEU E 552     -29.319  79.398  47.741  1.00128.16           C  
ATOM  11041  C   LEU E 552     -28.479  80.617  47.997  1.00128.37           C  
ATOM  11042  O   LEU E 552     -28.465  81.136  49.111  1.00127.64           O  
ATOM  11043  CB  LEU E 552     -30.592  79.469  48.580  1.00129.01           C  
ATOM  11044  CG  LEU E 552     -31.704  80.374  48.043  1.00133.18           C  
ATOM  11045  CD1 LEU E 552     -32.705  80.705  49.139  1.00134.53           C  
ATOM  11046  CD2 LEU E 552     -31.162  81.648  47.393  1.00126.33           C  
ATOM  11047  N   MET E 553     -27.779  81.070  46.966  1.00127.77           N  
ATOM  11048  CA  MET E 553     -26.973  82.275  47.076  1.00129.85           C  
ATOM  11049  C   MET E 553     -27.909  83.343  47.601  1.00148.95           C  
ATOM  11050  O   MET E 553     -29.058  83.442  47.153  1.00154.80           O  
ATOM  11051  CB  MET E 553     -26.459  82.703  45.712  1.00129.59           C  
ATOM  11052  CG  MET E 553     -25.021  82.424  45.506  1.00131.69           C  
ATOM  11053  SD  MET E 553     -24.790  81.823  43.880  1.00137.03           S  
ATOM  11054  CE  MET E 553     -23.059  82.218  43.629  1.00136.48           C  
ATOM  11055  N   ARG E 554     -27.453  84.098  48.590  1.00145.04           N  
ATOM  11056  CA  ARG E 554     -28.302  85.116  49.171  1.00142.65           C  
ATOM  11057  C   ARG E 554     -27.597  86.461  49.228  1.00138.55           C  
ATOM  11058  O   ARG E 554     -26.372  86.528  49.314  1.00134.34           O  
ATOM  11059  CB  ARG E 554     -28.801  84.671  50.555  1.00145.34           C  
ATOM  11060  CG  ARG E 554     -29.650  85.702  51.275  1.00173.31           C  
ATOM  11061  CD  ARG E 554     -31.122  85.351  51.231  1.00214.21           C  
ATOM  11062  NE  ARG E 554     -31.954  86.544  51.067  1.00261.08           N  
ATOM  11063  CZ  ARG E 554     -33.254  86.599  51.347  1.00291.19           C  
ATOM  11064  NH1 ARG E 554     -33.928  87.728  51.160  1.00273.98           N  
ATOM  11065  NH2 ARG E 554     -33.883  85.525  51.813  1.00289.41           N  
ATOM  11066  N   GLY E 555     -28.385  87.523  49.123  1.00136.17           N  
ATOM  11067  CA  GLY E 555     -27.880  88.890  49.196  1.00137.43           C  
ATOM  11068  C   GLY E 555     -26.709  89.216  48.273  1.00138.04           C  
ATOM  11069  O   GLY E 555     -25.582  89.427  48.729  1.00138.08           O  
ATOM  11070  N   LEU E 556     -26.989  89.322  46.981  1.00130.35           N  
ATOM  11071  CA  LEU E 556     -25.964  89.672  46.016  1.00129.42           C  
ATOM  11072  C   LEU E 556     -26.416  90.866  45.199  1.00139.11           C  
ATOM  11073  O   LEU E 556     -27.617  91.094  45.034  1.00135.51           O  
ATOM  11074  CB  LEU E 556     -25.638  88.491  45.099  1.00128.43           C  
ATOM  11075  CG  LEU E 556     -26.518  87.246  45.199  1.00132.10           C  
ATOM  11076  CD1 LEU E 556     -26.226  86.293  44.034  1.00133.00           C  
ATOM  11077  CD2 LEU E 556     -26.324  86.546  46.531  1.00127.10           C  
ATOM  11078  N   LYS E 557     -25.448  91.634  44.708  1.00144.57           N  
ATOM  11079  CA  LYS E 557     -25.729  92.812  43.891  1.00147.29           C  
ATOM  11080  C   LYS E 557     -26.591  92.412  42.692  1.00151.03           C  
ATOM  11081  O   LYS E 557     -26.290  91.438  41.996  1.00155.57           O  
ATOM  11082  CB  LYS E 557     -24.417  93.451  43.417  1.00151.10           C  
ATOM  11083  CG  LYS E 557     -24.585  94.791  42.712  1.00191.50           C  
ATOM  11084  CD  LYS E 557     -23.233  95.454  42.469  1.00220.21           C  
ATOM  11085  CE  LYS E 557     -22.406  94.681  41.440  1.00234.45           C  
ATOM  11086  NZ  LYS E 557     -21.015  94.400  41.910  1.00236.50           N  
ATOM  11087  N   PRO E 558     -27.676  93.146  42.469  1.00137.50           N  
ATOM  11088  CA  PRO E 558     -28.569  92.846  41.363  1.00134.35           C  
ATOM  11089  C   PRO E 558     -27.889  93.166  40.048  1.00138.82           C  
ATOM  11090  O   PRO E 558     -26.826  93.781  40.023  1.00135.92           O  
ATOM  11091  CB  PRO E 558     -29.734  93.811  41.580  1.00135.04           C  
ATOM  11092  CG  PRO E 558     -29.641  94.205  42.993  1.00140.95           C  
ATOM  11093  CD  PRO E 558     -28.188  94.242  43.295  1.00136.63           C  
ATOM  11094  N   TRP E 559     -28.532  92.765  38.960  1.00140.90           N  
ATOM  11095  CA  TRP E 559     -28.035  93.024  37.625  1.00144.91           C  
ATOM  11096  C   TRP E 559     -26.549  92.765  37.514  1.00150.94           C  
ATOM  11097  O   TRP E 559     -25.793  93.599  37.005  1.00149.89           O  
ATOM  11098  CB  TRP E 559     -28.372  94.448  37.196  1.00146.78           C  
ATOM  11099  CG  TRP E 559     -28.526  94.570  35.732  1.00150.38           C  
ATOM  11100  CD1 TRP E 559     -29.603  94.196  34.984  1.00153.65           C  
ATOM  11101  CD2 TRP E 559     -27.534  95.005  34.817  1.00152.12           C  
ATOM  11102  NE1 TRP E 559     -29.354  94.412  33.653  1.00152.77           N  
ATOM  11103  CE2 TRP E 559     -28.088  94.911  33.523  1.00155.75           C  
ATOM  11104  CE3 TRP E 559     -26.225  95.476  34.962  1.00156.58           C  
ATOM  11105  CZ2 TRP E 559     -27.386  95.277  32.385  1.00157.76           C  
ATOM  11106  CZ3 TRP E 559     -25.526  95.844  33.834  1.00160.93           C  
ATOM  11107  CH2 TRP E 559     -26.108  95.743  32.556  1.00162.08           C  
ATOM  11108  N   THR E 560     -26.134  91.613  38.029  1.00150.81           N  
ATOM  11109  CA  THR E 560     -24.729  91.222  38.003  1.00151.40           C  
ATOM  11110  C   THR E 560     -24.527  89.853  37.359  1.00151.85           C  
ATOM  11111  O   THR E 560     -25.351  88.950  37.525  1.00153.46           O  
ATOM  11112  CB  THR E 560     -24.140  91.158  39.419  1.00145.12           C  
ATOM  11113  OG1 THR E 560     -23.932  92.490  39.914  1.00143.95           O  
ATOM  11114  CG2 THR E 560     -22.819  90.386  39.396  1.00126.59           C  
ATOM  11115  N   GLN E 561     -23.427  89.701  36.628  1.00140.05           N  
ATOM  11116  CA  GLN E 561     -23.117  88.419  36.024  1.00137.06           C  
ATOM  11117  C   GLN E 561     -22.231  87.695  37.004  1.00132.41           C  
ATOM  11118  O   GLN E 561     -21.008  87.803  36.935  1.00135.73           O  
ATOM  11119  CB  GLN E 561     -22.393  88.576  34.681  1.00139.08           C  
ATOM  11120  CG  GLN E 561     -22.347  87.289  33.844  1.00122.79           C  
ATOM  11121  CD  GLN E 561     -22.268  87.557  32.337  1.00157.90           C  
ATOM  11122  OE1 GLN E 561     -21.285  87.195  31.681  1.00170.60           O  
ATOM  11123  NE2 GLN E 561     -23.333  88.134  31.774  1.00136.82           N  
ATOM  11124  N   TYR E 562     -22.861  87.023  37.960  1.00119.75           N  
ATOM  11125  CA  TYR E 562     -22.143  86.264  38.966  1.00117.99           C  
ATOM  11126  C   TYR E 562     -21.664  84.965  38.346  1.00123.03           C  
ATOM  11127  O   TYR E 562     -22.453  84.212  37.794  1.00129.72           O  
ATOM  11128  CB  TYR E 562     -23.053  85.967  40.143  1.00121.21           C  
ATOM  11129  CG  TYR E 562     -23.117  87.088  41.146  1.00133.54           C  
ATOM  11130  CD1 TYR E 562     -22.276  87.101  42.249  1.00140.28           C  
ATOM  11131  CD2 TYR E 562     -24.001  88.144  40.985  1.00137.25           C  
ATOM  11132  CE1 TYR E 562     -22.318  88.128  43.178  1.00147.77           C  
ATOM  11133  CE2 TYR E 562     -24.064  89.174  41.910  1.00140.82           C  
ATOM  11134  CZ  TYR E 562     -23.214  89.160  43.010  1.00161.73           C  
ATOM  11135  OH  TYR E 562     -23.241  90.180  43.946  1.00169.83           O  
ATOM  11136  N   ALA E 563     -20.361  84.729  38.390  1.00116.76           N  
ATOM  11137  CA  ALA E 563     -19.800  83.512  37.821  1.00115.91           C  
ATOM  11138  C   ALA E 563     -19.777  82.517  38.940  1.00119.97           C  
ATOM  11139  O   ALA E 563     -19.301  82.830  40.035  1.00120.94           O  
ATOM  11140  CB  ALA E 563     -18.399  83.753  37.311  1.00116.94           C  
ATOM  11141  N   ILE E 564     -20.316  81.330  38.692  1.00115.93           N  
ATOM  11142  CA  ILE E 564     -20.367  80.333  39.749  1.00115.74           C  
ATOM  11143  C   ILE E 564     -20.025  78.909  39.326  1.00109.08           C  
ATOM  11144  O   ILE E 564     -19.938  78.609  38.132  1.00106.63           O  
ATOM  11145  CB  ILE E 564     -21.713  80.407  40.514  1.00119.57           C  
ATOM  11146  CG1 ILE E 564     -22.726  79.406  39.964  1.00119.70           C  
ATOM  11147  CG2 ILE E 564     -22.288  81.826  40.428  1.00118.84           C  
ATOM  11148  CD1 ILE E 564     -24.078  79.495  40.649  1.00 93.72           C  
ATOM  11149  N   PHE E 565     -19.778  78.058  40.317  1.00 99.83           N  
ATOM  11150  CA  PHE E 565     -19.478  76.659  40.076  1.00104.23           C  
ATOM  11151  C   PHE E 565     -19.449  75.906  41.393  1.00115.69           C  
ATOM  11152  O   PHE E 565     -19.466  76.523  42.463  1.00116.03           O  
ATOM  11153  CB  PHE E 565     -18.188  76.484  39.274  1.00108.39           C  
ATOM  11154  CG  PHE E 565     -16.945  76.438  40.108  1.00114.92           C  
ATOM  11155  CD1 PHE E 565     -16.595  75.293  40.794  1.00123.00           C  
ATOM  11156  CD2 PHE E 565     -16.088  77.518  40.152  1.00121.56           C  
ATOM  11157  CE1 PHE E 565     -15.429  75.239  41.541  1.00124.00           C  
ATOM  11158  CE2 PHE E 565     -14.933  77.473  40.907  1.00125.59           C  
ATOM  11159  CZ  PHE E 565     -14.603  76.329  41.596  1.00122.46           C  
ATOM  11160  N   VAL E 566     -19.461  74.577  41.319  1.00114.78           N  
ATOM  11161  CA  VAL E 566     -19.510  73.757  42.524  1.00114.78           C  
ATOM  11162  C   VAL E 566     -18.589  72.546  42.485  1.00126.70           C  
ATOM  11163  O   VAL E 566     -18.343  71.966  41.427  1.00127.35           O  
ATOM  11164  CB  VAL E 566     -20.946  73.268  42.792  1.00117.84           C  
ATOM  11165  CG1 VAL E 566     -21.656  72.967  41.491  1.00118.01           C  
ATOM  11166  CG2 VAL E 566     -20.936  72.043  43.651  1.00117.93           C  
ATOM  11167  N   LYS E 567     -18.112  72.143  43.658  1.00129.13           N  
ATOM  11168  CA  LYS E 567     -17.236  70.983  43.771  1.00132.39           C  
ATOM  11169  C   LYS E 567     -17.545  70.187  45.036  1.00133.91           C  
ATOM  11170  O   LYS E 567     -18.198  70.682  45.954  1.00134.19           O  
ATOM  11171  CB  LYS E 567     -15.769  71.434  43.790  1.00141.48           C  
ATOM  11172  CG  LYS E 567     -14.991  70.995  45.030  1.00204.21           C  
ATOM  11173  CD  LYS E 567     -13.480  71.075  44.810  1.00228.37           C  
ATOM  11174  CE  LYS E 567     -12.717  70.447  45.974  1.00253.81           C  
ATOM  11175  NZ  LYS E 567     -11.537  71.265  46.397  1.00265.04           N  
ATOM  11176  N   THR E 568     -17.050  68.959  45.092  1.00126.18           N  
ATOM  11177  CA  THR E 568     -17.245  68.117  46.265  1.00124.12           C  
ATOM  11178  C   THR E 568     -15.973  68.031  47.101  1.00128.24           C  
ATOM  11179  O   THR E 568     -14.863  67.913  46.579  1.00128.10           O  
ATOM  11180  CB  THR E 568     -17.674  66.720  45.871  1.00126.79           C  
ATOM  11181  OG1 THR E 568     -17.046  66.370  44.636  1.00114.65           O  
ATOM  11182  CG2 THR E 568     -19.172  66.679  45.692  1.00141.87           C  
ATOM  11183  N   LEU E 569     -16.138  68.085  48.406  1.00128.17           N  
ATOM  11184  CA  LEU E 569     -14.998  68.046  49.299  1.00134.08           C  
ATOM  11185  C   LEU E 569     -14.506  66.622  49.518  1.00149.60           C  
ATOM  11186  O   LEU E 569     -14.146  66.250  50.635  1.00152.67           O  
ATOM  11187  CB  LEU E 569     -15.348  68.703  50.627  1.00135.61           C  
ATOM  11188  CG  LEU E 569     -14.272  68.818  51.696  1.00142.74           C  
ATOM  11189  CD1 LEU E 569     -12.891  68.693  51.056  1.00145.42           C  
ATOM  11190  CD2 LEU E 569     -14.434  70.159  52.409  1.00152.08           C  
ATOM  11191  N   VAL E 570     -14.473  65.856  48.428  1.00150.47           N  
ATOM  11192  CA  VAL E 570     -14.015  64.455  48.408  1.00151.97           C  
ATOM  11193  C   VAL E 570     -12.894  64.082  49.396  1.00160.30           C  
ATOM  11194  O   VAL E 570     -11.986  64.871  49.646  1.00167.30           O  
ATOM  11195  CB  VAL E 570     -13.587  64.069  47.000  1.00157.36           C  
ATOM  11196  CG1 VAL E 570     -14.377  62.887  46.513  1.00157.40           C  
ATOM  11197  CG2 VAL E 570     -13.766  65.266  46.059  1.00157.80           C  
ATOM  11198  N   THR E 571     -12.942  62.863  49.928  1.00153.90           N  
ATOM  11199  CA  THR E 571     -11.918  62.412  50.875  1.00157.05           C  
ATOM  11200  C   THR E 571     -11.380  61.019  50.549  1.00175.74           C  
ATOM  11201  O   THR E 571     -11.579  60.075  51.319  1.00174.31           O  
ATOM  11202  CB  THR E 571     -12.445  62.408  52.332  1.00153.19           C  
ATOM  11203  OG1 THR E 571     -12.945  63.708  52.681  1.00149.23           O  
ATOM  11204  CG2 THR E 571     -11.339  62.025  53.295  1.00143.47           C  
ATOM  11205  N   PHE E 572     -10.677  60.899  49.425  1.00185.77           N  
ATOM  11206  CA  PHE E 572     -10.122  59.611  48.990  1.00191.60           C  
ATOM  11207  C   PHE E 572      -8.943  59.138  49.853  1.00204.72           C  
ATOM  11208  O   PHE E 572      -8.124  59.943  50.303  1.00203.22           O  
ATOM  11209  CB  PHE E 572      -9.735  59.656  47.502  1.00193.60           C  
ATOM  11210  CG  PHE E 572     -10.891  59.404  46.560  1.00193.92           C  
ATOM  11211  CD1 PHE E 572     -11.052  60.180  45.417  1.00195.50           C  
ATOM  11212  CD2 PHE E 572     -11.817  58.392  46.814  1.00191.60           C  
ATOM  11213  CE1 PHE E 572     -12.116  59.956  44.550  1.00194.15           C  
ATOM  11214  CE2 PHE E 572     -12.874  58.163  45.949  1.00192.04           C  
ATOM  11215  CZ  PHE E 572     -13.021  58.944  44.812  1.00190.62           C  
ATOM  11216  N   SER E 573      -8.871  57.825  50.073  1.00208.66           N  
ATOM  11217  CA  SER E 573      -7.828  57.229  50.903  1.00211.99           C  
ATOM  11218  C   SER E 573      -6.672  56.627  50.103  1.00230.28           C  
ATOM  11219  O   SER E 573      -6.478  56.951  48.926  1.00230.90           O  
ATOM  11220  CB  SER E 573      -8.435  56.168  51.825  1.00210.89           C  
ATOM  11221  OG  SER E 573      -9.763  55.859  51.432  1.00206.51           O  
ATOM  11222  N   ASP E 574      -5.906  55.757  50.763  1.00236.03           N  
ATOM  11223  CA  ASP E 574      -4.751  55.086  50.157  1.00239.58           C  
ATOM  11224  C   ASP E 574      -5.081  54.549  48.761  1.00245.01           C  
ATOM  11225  O   ASP E 574      -4.277  54.647  47.834  1.00241.87           O  
ATOM  11226  CB  ASP E 574      -4.284  53.921  51.052  1.00243.22           C  
ATOM  11227  CG  ASP E 574      -3.239  54.342  52.084  1.00256.42           C  
ATOM  11228  OD1 ASP E 574      -2.296  53.555  52.342  1.00253.43           O  
ATOM  11229  OD2 ASP E 574      -3.385  55.430  52.680  1.00267.01           O  
ATOM  11230  N   GLU E 575      -6.275  53.985  48.630  1.00245.01           N  
ATOM  11231  CA  GLU E 575      -6.731  53.386  47.381  1.00246.03           C  
ATOM  11232  C   GLU E 575      -6.543  54.278  46.160  1.00253.85           C  
ATOM  11233  O   GLU E 575      -6.097  55.423  46.274  1.00252.10           O  
ATOM  11234  CB  GLU E 575      -8.192  52.947  47.503  1.00247.28           C  
ATOM  11235  CG  GLU E 575      -8.408  51.780  48.458  1.00258.68           C  
ATOM  11236  CD  GLU E 575      -7.830  52.043  49.838  1.00263.54           C  
ATOM  11237  OE1 GLU E 575      -8.206  53.066  50.452  1.00252.48           O  
ATOM  11238  OE2 GLU E 575      -6.972  51.253  50.294  1.00235.60           O  
ATOM  11239  N   ARG E 576      -6.885  53.736  44.992  1.00255.03           N  
ATOM  11240  CA  ARG E 576      -6.771  54.458  43.727  1.00256.43           C  
ATOM  11241  C   ARG E 576      -7.721  55.654  43.668  1.00263.09           C  
ATOM  11242  O   ARG E 576      -8.915  55.499  43.385  1.00263.58           O  
ATOM  11243  CB  ARG E 576      -7.036  53.516  42.543  1.00255.91           C  
ATOM  11244  CG  ARG E 576      -7.440  54.223  41.250  1.00264.65           C  
ATOM  11245  CD  ARG E 576      -8.076  53.260  40.250  1.00270.97           C  
ATOM  11246  NE  ARG E 576      -7.700  53.569  38.870  1.00278.56           N  
ATOM  11247  CZ  ARG E 576      -8.203  52.956  37.801  1.00282.08           C  
ATOM  11248  NH1 ARG E 576      -7.796  53.297  36.587  1.00264.09           N  
ATOM  11249  NH2 ARG E 576      -9.110  51.998  37.947  1.00259.13           N  
ATOM  11250  N   ARG E 577      -7.180  56.842  43.933  1.00258.63           N  
ATOM  11251  CA  ARG E 577      -7.957  58.080  43.887  1.00256.96           C  
ATOM  11252  C   ARG E 577      -8.736  58.135  42.571  1.00258.17           C  
ATOM  11253  O   ARG E 577      -8.144  58.244  41.494  1.00258.81           O  
ATOM  11254  CB  ARG E 577      -7.033  59.296  44.027  1.00255.19           C  
ATOM  11255  CG  ARG E 577      -5.780  59.258  43.142  1.00257.28           C  
ATOM  11256  CD  ARG E 577      -4.773  58.209  43.603  1.00253.32           C  
ATOM  11257  NE  ARG E 577      -4.151  58.545  44.882  1.00247.94           N  
ATOM  11258  CZ  ARG E 577      -3.034  59.257  45.013  1.00243.53           C  
ATOM  11259  NH1 ARG E 577      -2.405  59.719  43.943  1.00215.66           N  
ATOM  11260  NH2 ARG E 577      -2.539  59.507  46.218  1.00221.32           N  
ATOM  11261  N   THR E 578     -10.062  58.016  42.661  1.00249.56           N  
ATOM  11262  CA  THR E 578     -10.901  57.962  41.469  1.00245.61           C  
ATOM  11263  C   THR E 578     -11.826  59.144  41.171  1.00243.88           C  
ATOM  11264  O   THR E 578     -12.783  59.415  41.904  1.00241.08           O  
ATOM  11265  CB  THR E 578     -11.696  56.647  41.404  1.00237.62           C  
ATOM  11266  OG1 THR E 578     -12.375  56.561  40.148  1.00231.50           O  
ATOM  11267  CG2 THR E 578     -12.704  56.585  42.535  1.00232.02           C  
ATOM  11268  N   TYR E 579     -11.546  59.797  40.046  1.00237.88           N  
ATOM  11269  CA  TYR E 579     -12.339  60.903  39.503  1.00236.15           C  
ATOM  11270  C   TYR E 579     -12.875  62.035  40.394  1.00236.25           C  
ATOM  11271  O   TYR E 579     -13.067  63.162  39.918  1.00236.22           O  
ATOM  11272  CB  TYR E 579     -13.392  60.399  38.513  1.00236.73           C  
ATOM  11273  CG  TYR E 579     -12.839  59.455  37.466  1.00236.46           C  
ATOM  11274  CD1 TYR E 579     -12.239  58.258  37.832  1.00238.11           C  
ATOM  11275  CD2 TYR E 579     -12.914  59.764  36.114  1.00236.50           C  
ATOM  11276  CE1 TYR E 579     -11.733  57.392  36.885  1.00238.74           C  
ATOM  11277  CE2 TYR E 579     -12.417  58.901  35.159  1.00237.21           C  
ATOM  11278  CZ  TYR E 579     -11.825  57.716  35.550  1.00244.41           C  
ATOM  11279  OH  TYR E 579     -11.323  56.847  34.607  1.00244.32           O  
ATOM  11280  N   GLY E 580     -13.127  61.756  41.670  1.00226.22           N  
ATOM  11281  CA  GLY E 580     -13.662  62.789  42.555  1.00221.35           C  
ATOM  11282  C   GLY E 580     -15.021  63.237  42.017  1.00214.47           C  
ATOM  11283  O   GLY E 580     -15.930  62.413  41.900  1.00215.85           O  
ATOM  11284  N   ALA E 581     -15.135  64.528  41.677  1.00200.71           N  
ATOM  11285  CA  ALA E 581     -16.370  65.108  41.125  1.00197.06           C  
ATOM  11286  C   ALA E 581     -16.402  66.633  41.230  1.00189.30           C  
ATOM  11287  O   ALA E 581     -16.474  67.188  42.328  1.00189.18           O  
ATOM  11288  CB  ALA E 581     -17.607  64.523  41.802  1.00198.79           C  
ATOM  11289  N   LYS E 582     -16.430  67.311  40.088  1.00177.15           N  
ATOM  11290  CA  LYS E 582     -16.461  68.773  40.088  1.00174.13           C  
ATOM  11291  C   LYS E 582     -17.360  69.327  39.010  1.00165.73           C  
ATOM  11292  O   LYS E 582     -17.331  68.861  37.863  1.00163.08           O  
ATOM  11293  CB  LYS E 582     -15.054  69.356  39.923  1.00180.80           C  
ATOM  11294  CG  LYS E 582     -15.021  70.782  39.357  1.00173.55           C  
ATOM  11295  CD  LYS E 582     -13.791  71.549  39.857  1.00176.32           C  
ATOM  11296  CE  LYS E 582     -13.301  72.551  38.820  1.00189.96           C  
ATOM  11297  NZ  LYS E 582     -11.932  73.078  39.126  1.00207.75           N  
ATOM  11298  N   SER E 583     -18.127  70.351  39.379  1.00154.97           N  
ATOM  11299  CA  SER E 583     -19.057  70.999  38.459  1.00149.19           C  
ATOM  11300  C   SER E 583     -18.317  71.770  37.389  1.00141.40           C  
ATOM  11301  O   SER E 583     -17.234  71.386  36.959  1.00145.54           O  
ATOM  11302  CB  SER E 583     -19.993  71.939  39.218  1.00146.59           C  
ATOM  11303  OG  SER E 583     -20.636  72.834  38.347  1.00144.25           O  
ATOM  11304  N   ASP E 584     -18.910  72.865  36.965  1.00125.84           N  
ATOM  11305  CA  ASP E 584     -18.321  73.710  35.961  1.00124.00           C  
ATOM  11306  C   ASP E 584     -18.732  75.126  36.307  1.00131.23           C  
ATOM  11307  O   ASP E 584     -19.570  75.319  37.185  1.00137.75           O  
ATOM  11308  CB  ASP E 584     -18.853  73.324  34.596  1.00125.52           C  
ATOM  11309  CG  ASP E 584     -17.821  73.467  33.524  1.00148.19           C  
ATOM  11310  OD1 ASP E 584     -17.815  72.642  32.583  1.00160.39           O  
ATOM  11311  OD2 ASP E 584     -16.984  74.378  33.661  1.00147.90           O  
ATOM  11312  N   ILE E 585     -18.134  76.114  35.650  1.00120.09           N  
ATOM  11313  CA  ILE E 585     -18.468  77.510  35.925  1.00114.49           C  
ATOM  11314  C   ILE E 585     -19.614  77.937  35.033  1.00120.96           C  
ATOM  11315  O   ILE E 585     -19.828  77.339  33.971  1.00115.15           O  
ATOM  11316  CB  ILE E 585     -17.275  78.453  35.700  1.00113.39           C  
ATOM  11317  CG1 ILE E 585     -16.976  78.597  34.208  1.00116.48           C  
ATOM  11318  CG2 ILE E 585     -16.052  78.014  36.510  1.00103.49           C  
ATOM  11319  CD1 ILE E 585     -17.133  77.320  33.386  1.00132.95           C  
ATOM  11320  N   ILE E 586     -20.363  78.950  35.476  1.00126.80           N  
ATOM  11321  CA  ILE E 586     -21.495  79.450  34.690  1.00127.89           C  
ATOM  11322  C   ILE E 586     -21.799  80.935  34.801  1.00140.19           C  
ATOM  11323  O   ILE E 586     -21.532  81.582  35.818  1.00135.82           O  
ATOM  11324  CB  ILE E 586     -22.811  78.682  34.961  1.00125.23           C  
ATOM  11325  CG1 ILE E 586     -22.650  77.681  36.109  1.00117.71           C  
ATOM  11326  CG2 ILE E 586     -23.333  78.041  33.670  1.00122.13           C  
ATOM  11327  CD1 ILE E 586     -23.813  77.676  37.058  1.00 53.72           C  
ATOM  11328  N   TYR E 587     -22.427  81.440  33.751  1.00146.11           N  
ATOM  11329  CA  TYR E 587     -22.873  82.812  33.697  1.00153.01           C  
ATOM  11330  C   TYR E 587     -24.145  82.882  34.509  1.00147.96           C  
ATOM  11331  O   TYR E 587     -24.963  81.970  34.450  1.00147.25           O  
ATOM  11332  CB  TYR E 587     -23.225  83.175  32.247  1.00165.86           C  
ATOM  11333  CG  TYR E 587     -24.462  84.065  32.092  1.00179.78           C  
ATOM  11334  CD1 TYR E 587     -24.331  85.439  31.893  1.00184.82           C  
ATOM  11335  CD2 TYR E 587     -25.749  83.527  32.093  1.00181.61           C  
ATOM  11336  CE1 TYR E 587     -25.440  86.256  31.735  1.00184.57           C  
ATOM  11337  CE2 TYR E 587     -26.865  84.342  31.953  1.00182.90           C  
ATOM  11338  CZ  TYR E 587     -26.699  85.707  31.769  1.00190.61           C  
ATOM  11339  OH  TYR E 587     -27.791  86.529  31.615  1.00193.01           O  
ATOM  11340  N   VAL E 588     -24.339  83.992  35.208  1.00138.17           N  
ATOM  11341  CA  VAL E 588     -25.570  84.219  35.955  1.00135.09           C  
ATOM  11342  C   VAL E 588     -25.750  85.712  36.140  1.00140.33           C  
ATOM  11343  O   VAL E 588     -24.929  86.370  36.783  1.00140.57           O  
ATOM  11344  CB  VAL E 588     -25.572  83.535  37.339  1.00135.11           C  
ATOM  11345  CG1 VAL E 588     -26.860  83.843  38.084  1.00131.53           C  
ATOM  11346  CG2 VAL E 588     -25.373  82.029  37.206  1.00134.91           C  
ATOM  11347  N   GLN E 589     -26.792  86.257  35.524  1.00136.10           N  
ATOM  11348  CA  GLN E 589     -27.096  87.679  35.663  1.00133.69           C  
ATOM  11349  C   GLN E 589     -28.265  87.751  36.623  1.00128.29           C  
ATOM  11350  O   GLN E 589     -29.237  86.995  36.498  1.00130.53           O  
ATOM  11351  CB  GLN E 589     -27.463  88.308  34.314  1.00136.16           C  
ATOM  11352  CG  GLN E 589     -27.403  89.833  34.285  1.00140.63           C  
ATOM  11353  CD  GLN E 589     -26.482  90.365  33.191  1.00171.74           C  
ATOM  11354  OE1 GLN E 589     -26.498  89.877  32.055  1.00166.27           O  
ATOM  11355  NE2 GLN E 589     -25.665  91.366  33.533  1.00161.24           N  
ATOM  11356  N   THR E 590     -28.140  88.594  37.631  1.00116.51           N  
ATOM  11357  CA  THR E 590     -29.168  88.688  38.642  1.00118.89           C  
ATOM  11358  C   THR E 590     -30.149  89.814  38.289  1.00136.93           C  
ATOM  11359  O   THR E 590     -29.732  90.853  37.797  1.00141.76           O  
ATOM  11360  CB  THR E 590     -28.521  88.841  40.035  1.00115.97           C  
ATOM  11361  OG1 THR E 590     -29.504  89.178  41.013  1.00146.77           O  
ATOM  11362  CG2 THR E 590     -27.417  89.878  39.990  1.00 96.16           C  
ATOM  11363  N   ASP E 591     -31.453  89.559  38.457  1.00136.97           N  
ATOM  11364  CA  ASP E 591     -32.505  90.527  38.106  1.00137.87           C  
ATOM  11365  C   ASP E 591     -32.179  91.953  38.536  1.00136.30           C  
ATOM  11366  O   ASP E 591     -31.326  92.168  39.390  1.00134.89           O  
ATOM  11367  CB  ASP E 591     -33.857  90.104  38.703  1.00142.94           C  
ATOM  11368  CG  ASP E 591     -34.268  88.695  38.289  1.00165.76           C  
ATOM  11369  OD1 ASP E 591     -33.427  87.983  37.706  1.00174.17           O  
ATOM  11370  OD2 ASP E 591     -35.428  88.292  38.557  1.00156.94           O  
ATOM  11371  N   ALA E 592     -32.883  92.927  37.967  1.00133.03           N  
ATOM  11372  CA  ALA E 592     -32.633  94.328  38.317  1.00136.62           C  
ATOM  11373  C   ALA E 592     -33.852  95.141  38.772  1.00145.84           C  
ATOM  11374  O   ALA E 592     -34.722  95.491  37.966  1.00148.17           O  
ATOM  11375  CB  ALA E 592     -31.920  95.044  37.186  1.00137.85           C  
ATOM  11376  N   THR E 593     -33.879  95.499  40.056  1.00140.46           N  
ATOM  11377  CA  THR E 593     -34.960  96.318  40.597  1.00138.41           C  
ATOM  11378  C   THR E 593     -34.465  97.750  40.749  1.00135.49           C  
ATOM  11379  O   THR E 593     -33.296  97.961  41.076  1.00131.40           O  
ATOM  11380  CB  THR E 593     -35.473  95.798  41.959  1.00145.47           C  
ATOM  11381  OG1 THR E 593     -34.529  94.877  42.505  1.00140.82           O  
ATOM  11382  CG2 THR E 593     -36.825  95.097  41.806  1.00146.13           C  
ATOM  11383  N   ASN E 594     -35.363  98.701  40.467  1.00131.10           N  
ATOM  11384  CA  ASN E 594     -35.124 100.153  40.497  1.00129.77           C  
ATOM  11385  C   ASN E 594     -33.777 100.623  41.024  1.00145.79           C  
ATOM  11386  O   ASN E 594     -33.249 100.057  41.979  1.00155.30           O  
ATOM  11387  CB  ASN E 594     -36.241 100.846  41.252  1.00105.60           C  
ATOM  11388  CG  ASN E 594     -37.184  99.860  41.920  1.00167.08           C  
ATOM  11389  OD1 ASN E 594     -37.778  99.004  41.258  1.00139.32           O  
ATOM  11390  ND2 ASN E 594     -37.294  99.950  43.241  1.00197.32           N  
ATOM  11391  N   PRO E 595     -33.216 101.650  40.392  1.00137.73           N  
ATOM  11392  CA  PRO E 595     -31.929 102.196  40.807  1.00135.51           C  
ATOM  11393  C   PRO E 595     -32.213 103.348  41.752  1.00135.66           C  
ATOM  11394  O   PRO E 595     -33.354 103.785  41.864  1.00132.09           O  
ATOM  11395  CB  PRO E 595     -31.360 102.726  39.503  1.00137.00           C  
ATOM  11396  CG  PRO E 595     -32.576 103.208  38.765  1.00141.64           C  
ATOM  11397  CD  PRO E 595     -33.758 102.368  39.234  1.00136.44           C  
ATOM  11398  N   SER E 596     -31.194 103.834  42.444  1.00135.50           N  
ATOM  11399  CA  SER E 596     -31.418 104.914  43.390  1.00141.20           C  
ATOM  11400  C   SER E 596     -31.587 106.248  42.702  1.00147.61           C  
ATOM  11401  O   SER E 596     -31.243 106.403  41.537  1.00148.51           O  
ATOM  11402  CB  SER E 596     -30.299 105.011  44.419  1.00156.86           C  
ATOM  11403  OG  SER E 596     -30.493 106.147  45.264  1.00180.65           O  
ATOM  11404  N   VAL E 597     -32.114 107.211  43.455  1.00140.45           N  
ATOM  11405  CA  VAL E 597     -32.332 108.564  42.971  1.00133.95           C  
ATOM  11406  C   VAL E 597     -31.062 109.130  42.329  1.00130.75           C  
ATOM  11407  O   VAL E 597     -29.941 108.762  42.712  1.00128.35           O  
ATOM  11408  CB  VAL E 597     -32.731 109.464  44.127  1.00134.74           C  
ATOM  11409  CG1 VAL E 597     -32.124 108.922  45.434  1.00132.49           C  
ATOM  11410  CG2 VAL E 597     -32.279 110.874  43.863  1.00135.78           C  
ATOM  11411  N   PRO E 598     -31.250 110.031  41.361  1.00122.18           N  
ATOM  11412  CA  PRO E 598     -30.134 110.668  40.653  1.00119.69           C  
ATOM  11413  C   PRO E 598     -29.340 111.546  41.603  1.00128.10           C  
ATOM  11414  O   PRO E 598     -29.848 111.974  42.637  1.00130.79           O  
ATOM  11415  CB  PRO E 598     -30.831 111.522  39.599  1.00120.23           C  
ATOM  11416  CG  PRO E 598     -32.254 110.959  39.476  1.00123.93           C  
ATOM  11417  CD  PRO E 598     -32.448 109.900  40.515  1.00120.16           C  
ATOM  11418  N   LEU E 599     -28.092 111.826  41.259  1.00131.28           N  
ATOM  11419  CA  LEU E 599     -27.250 112.602  42.160  1.00141.52           C  
ATOM  11420  C   LEU E 599     -26.861 113.977  41.651  1.00152.65           C  
ATOM  11421  O   LEU E 599     -26.847 114.211  40.446  1.00159.67           O  
ATOM  11422  CB  LEU E 599     -25.995 111.807  42.505  1.00145.84           C  
ATOM  11423  CG  LEU E 599     -26.203 110.572  43.388  1.00159.63           C  
ATOM  11424  CD1 LEU E 599     -26.474 110.973  44.840  1.00163.21           C  
ATOM  11425  CD2 LEU E 599     -27.311 109.661  42.847  1.00168.19           C  
ATOM  11426  N   ASP E 600     -26.521 114.871  42.579  1.00145.08           N  
ATOM  11427  CA  ASP E 600     -26.056 116.212  42.233  1.00146.07           C  
ATOM  11428  C   ASP E 600     -26.886 116.938  41.180  1.00144.89           C  
ATOM  11429  O   ASP E 600     -26.330 117.496  40.227  1.00144.50           O  
ATOM  11430  CB  ASP E 600     -24.598 116.162  41.752  1.00151.63           C  
ATOM  11431  CG  ASP E 600     -23.647 115.643  42.814  1.00188.55           C  
ATOM  11432  OD1 ASP E 600     -24.079 114.809  43.646  1.00192.49           O  
ATOM  11433  OD2 ASP E 600     -22.465 116.060  42.800  1.00205.05           O  
ATOM  11434  N   PRO E 601     -28.205 116.944  41.343  1.00138.28           N  
ATOM  11435  CA  PRO E 601     -29.067 117.648  40.392  1.00136.32           C  
ATOM  11436  C   PRO E 601     -29.012 119.140  40.698  1.00147.05           C  
ATOM  11437  O   PRO E 601     -29.031 119.549  41.855  1.00148.98           O  
ATOM  11438  CB  PRO E 601     -30.473 117.100  40.684  1.00135.89           C  
ATOM  11439  CG  PRO E 601     -30.285 115.959  41.636  1.00142.06           C  
ATOM  11440  CD  PRO E 601     -28.979 116.178  42.333  1.00138.79           C  
ATOM  11441  N   ILE E 602     -28.873 119.952  39.661  1.00148.16           N  
ATOM  11442  CA  ILE E 602     -28.827 121.399  39.833  1.00148.89           C  
ATOM  11443  C   ILE E 602     -29.405 122.118  38.620  1.00159.41           C  
ATOM  11444  O   ILE E 602     -28.869 122.042  37.502  1.00154.67           O  
ATOM  11445  CB  ILE E 602     -27.422 121.924  40.182  1.00149.97           C  
ATOM  11446  CG1 ILE E 602     -26.380 121.317  39.254  1.00149.58           C  
ATOM  11447  CG2 ILE E 602     -27.089 121.601  41.626  1.00151.54           C  
ATOM  11448  CD1 ILE E 602     -25.616 120.157  39.864  1.00156.95           C  
ATOM  11449  N   SER E 603     -30.534 122.781  38.849  1.00161.76           N  
ATOM  11450  CA  SER E 603     -31.240 123.500  37.804  1.00160.87           C  
ATOM  11451  C   SER E 603     -31.071 125.012  37.945  1.00161.92           C  
ATOM  11452  O   SER E 603     -31.523 125.617  38.927  1.00152.92           O  
ATOM  11453  CB  SER E 603     -32.721 123.130  37.830  1.00164.17           C  
ATOM  11454  OG  SER E 603     -33.126 122.784  39.141  1.00173.02           O  
ATOM  11455  N   VAL E 604     -30.405 125.605  36.956  1.00165.15           N  
ATOM  11456  CA  VAL E 604     -30.165 127.042  36.909  1.00166.14           C  
ATOM  11457  C   VAL E 604     -30.769 127.610  35.628  1.00172.38           C  
ATOM  11458  O   VAL E 604     -30.738 126.964  34.573  1.00170.43           O  
ATOM  11459  CB  VAL E 604     -28.657 127.370  36.922  1.00170.07           C  
ATOM  11460  CG1 VAL E 604     -27.862 126.285  36.184  1.00169.75           C  
ATOM  11461  CG2 VAL E 604     -28.407 128.745  36.288  1.00170.20           C  
ATOM  11462  N   SER E 605     -31.321 128.816  35.726  1.00170.14           N  
ATOM  11463  CA  SER E 605     -31.935 129.469  34.581  1.00169.68           C  
ATOM  11464  C   SER E 605     -30.899 130.048  33.625  1.00183.93           C  
ATOM  11465  O   SER E 605     -29.938 130.717  34.040  1.00180.99           O  
ATOM  11466  CB  SER E 605     -32.901 130.556  35.029  1.00163.99           C  
ATOM  11467  OG  SER E 605     -33.957 130.695  34.104  1.00156.81           O  
ATOM  11468  N   ASN E 606     -31.102 129.778  32.339  1.00188.38           N  
ATOM  11469  CA  ASN E 606     -30.212 130.254  31.289  1.00189.94           C  
ATOM  11470  C   ASN E 606     -30.707 131.611  30.795  1.00191.38           C  
ATOM  11471  O   ASN E 606     -29.978 132.612  30.849  1.00191.31           O  
ATOM  11472  CB  ASN E 606     -30.194 129.242  30.124  1.00195.57           C  
ATOM  11473  CG  ASN E 606     -29.266 129.657  28.986  1.00221.66           C  
ATOM  11474  OD1 ASN E 606     -29.693 129.752  27.827  1.00203.62           O  
ATOM  11475  ND2 ASN E 606     -27.979 129.826  29.294  1.00211.67           N  
ATOM  11476  N   SER E 607     -31.966 131.645  30.363  1.00181.84           N  
ATOM  11477  CA  SER E 607     -32.548 132.851  29.799  1.00178.66           C  
ATOM  11478  C   SER E 607     -33.853 133.297  30.430  1.00167.21           C  
ATOM  11479  O   SER E 607     -34.150 132.999  31.574  1.00163.87           O  
ATOM  11480  CB  SER E 607     -32.794 132.631  28.313  1.00190.50           C  
ATOM  11481  OG  SER E 607     -33.967 131.853  28.139  1.00214.61           O  
ATOM  11482  N   SER E 608     -34.631 134.019  29.639  1.00160.92           N  
ATOM  11483  CA  SER E 608     -35.912 134.552  30.072  1.00161.44           C  
ATOM  11484  C   SER E 608     -36.937 133.464  30.328  1.00159.36           C  
ATOM  11485  O   SER E 608     -37.633 133.499  31.333  1.00156.39           O  
ATOM  11486  CB  SER E 608     -36.446 135.565  29.052  1.00173.33           C  
ATOM  11487  OG  SER E 608     -35.485 136.588  28.772  1.00191.77           O  
ATOM  11488  N   SER E 609     -37.043 132.510  29.411  1.00159.72           N  
ATOM  11489  CA  SER E 609     -37.992 131.410  29.587  1.00164.61           C  
ATOM  11490  C   SER E 609     -37.351 130.030  29.449  1.00173.52           C  
ATOM  11491  O   SER E 609     -38.043 129.018  29.287  1.00174.51           O  
ATOM  11492  CB  SER E 609     -39.211 131.542  28.672  1.00168.80           C  
ATOM  11493  OG  SER E 609     -40.229 130.615  29.067  1.00164.71           O  
ATOM  11494  N   GLN E 610     -36.027 129.992  29.547  1.00169.13           N  
ATOM  11495  CA  GLN E 610     -35.295 128.737  29.476  1.00168.34           C  
ATOM  11496  C   GLN E 610     -34.722 128.403  30.851  1.00168.52           C  
ATOM  11497  O   GLN E 610     -34.347 129.297  31.613  1.00168.72           O  
ATOM  11498  CB  GLN E 610     -34.156 128.839  28.464  1.00170.15           C  
ATOM  11499  CG  GLN E 610     -34.592 129.054  27.033  1.00185.68           C  
ATOM  11500  CD  GLN E 610     -33.469 129.637  26.182  1.00236.88           C  
ATOM  11501  OE1 GLN E 610     -32.332 129.795  26.648  1.00224.49           O  
ATOM  11502  NE2 GLN E 610     -33.780 129.962  24.930  1.00256.49           N  
ATOM  11503  N   ILE E 611     -34.623 127.113  31.148  1.00159.49           N  
ATOM  11504  CA  ILE E 611     -34.075 126.668  32.425  1.00153.84           C  
ATOM  11505  C   ILE E 611     -33.347 125.332  32.255  1.00151.92           C  
ATOM  11506  O   ILE E 611     -33.937 124.335  31.825  1.00149.63           O  
ATOM  11507  CB  ILE E 611     -35.174 126.571  33.486  1.00153.97           C  
ATOM  11508  CG1 ILE E 611     -34.695 125.763  34.677  1.00149.65           C  
ATOM  11509  CG2 ILE E 611     -36.444 126.030  32.878  1.00156.76           C  
ATOM  11510  CD1 ILE E 611     -33.325 126.148  35.114  1.00129.40           C  
ATOM  11511  N   ILE E 612     -32.051 125.333  32.550  1.00145.85           N  
ATOM  11512  CA  ILE E 612     -31.225 124.143  32.367  1.00146.54           C  
ATOM  11513  C   ILE E 612     -31.115 123.272  33.608  1.00155.83           C  
ATOM  11514  O   ILE E 612     -30.897 123.771  34.716  1.00157.07           O  
ATOM  11515  CB  ILE E 612     -29.816 124.512  31.896  1.00148.11           C  
ATOM  11516  CG1 ILE E 612     -29.037 125.188  33.030  1.00146.52           C  
ATOM  11517  CG2 ILE E 612     -29.899 125.405  30.682  1.00147.76           C  
ATOM  11518  CD1 ILE E 612     -28.257 124.221  33.911  1.00141.26           C  
ATOM  11519  N   LEU E 613     -31.229 121.962  33.405  1.00151.28           N  
ATOM  11520  CA  LEU E 613     -31.170 120.999  34.503  1.00147.93           C  
ATOM  11521  C   LEU E 613     -29.995 120.045  34.330  1.00157.05           C  
ATOM  11522  O   LEU E 613     -29.819 119.435  33.273  1.00156.18           O  
ATOM  11523  CB  LEU E 613     -32.475 120.206  34.562  1.00144.05           C  
ATOM  11524  CG  LEU E 613     -32.876 119.554  35.871  1.00138.46           C  
ATOM  11525  CD1 LEU E 613     -33.907 118.481  35.570  1.00133.73           C  
ATOM  11526  CD2 LEU E 613     -31.660 118.980  36.548  1.00136.22           C  
ATOM  11527  N   LYS E 614     -29.196 119.914  35.376  1.00156.62           N  
ATOM  11528  CA  LYS E 614     -28.038 119.035  35.338  1.00158.54           C  
ATOM  11529  C   LYS E 614     -28.146 117.987  36.435  1.00166.88           C  
ATOM  11530  O   LYS E 614     -28.768 118.226  37.470  1.00168.54           O  
ATOM  11531  CB  LYS E 614     -26.755 119.848  35.504  1.00162.70           C  
ATOM  11532  CG  LYS E 614     -26.785 121.196  34.790  1.00172.19           C  
ATOM  11533  CD  LYS E 614     -26.057 121.122  33.459  1.00178.33           C  
ATOM  11534  CE  LYS E 614     -25.070 119.968  33.435  1.00205.21           C  
ATOM  11535  NZ  LYS E 614     -25.755 118.669  33.164  1.00237.59           N  
ATOM  11536  N   TRP E 615     -27.559 116.819  36.200  1.00165.41           N  
ATOM  11537  CA  TRP E 615     -27.609 115.739  37.181  1.00164.96           C  
ATOM  11538  C   TRP E 615     -26.667 114.586  36.846  1.00167.24           C  
ATOM  11539  O   TRP E 615     -26.340 114.353  35.683  1.00167.99           O  
ATOM  11540  CB  TRP E 615     -29.047 115.232  37.365  1.00162.81           C  
ATOM  11541  CG  TRP E 615     -29.548 114.393  36.233  1.00162.78           C  
ATOM  11542  CD1 TRP E 615     -29.446 113.044  36.109  1.00164.63           C  
ATOM  11543  CD2 TRP E 615     -30.233 114.853  35.064  1.00163.70           C  
ATOM  11544  NE1 TRP E 615     -30.018 112.632  34.934  1.00163.23           N  
ATOM  11545  CE2 TRP E 615     -30.512 113.723  34.274  1.00166.03           C  
ATOM  11546  CE3 TRP E 615     -30.629 116.114  34.603  1.00166.90           C  
ATOM  11547  CZ2 TRP E 615     -31.185 113.810  33.054  1.00167.00           C  
ATOM  11548  CZ3 TRP E 615     -31.299 116.199  33.388  1.00169.04           C  
ATOM  11549  CH2 TRP E 615     -31.569 115.053  32.628  1.00169.14           C  
ATOM  11550  N   LYS E 616     -26.231 113.875  37.880  1.00161.54           N  
ATOM  11551  CA  LYS E 616     -25.321 112.755  37.716  1.00161.45           C  
ATOM  11552  C   LYS E 616     -26.025 111.416  37.872  1.00168.98           C  
ATOM  11553  O   LYS E 616     -27.088 111.330  38.489  1.00169.89           O  
ATOM  11554  CB  LYS E 616     -24.155 112.861  38.693  1.00164.42           C  
ATOM  11555  CG  LYS E 616     -23.426 114.202  38.648  1.00201.88           C  
ATOM  11556  CD  LYS E 616     -23.187 114.664  37.218  1.00222.54           C  
ATOM  11557  CE  LYS E 616     -21.870 115.422  37.087  1.00247.38           C  
ATOM  11558  NZ  LYS E 616     -20.919 115.092  38.188  1.00263.45           N  
ATOM  11559  N   PRO E 617     -25.420 110.379  37.299  1.00167.89           N  
ATOM  11560  CA  PRO E 617     -25.966 109.027  37.324  1.00166.65           C  
ATOM  11561  C   PRO E 617     -26.051 108.462  38.733  1.00166.06           C  
ATOM  11562  O   PRO E 617     -25.104 108.565  39.526  1.00164.22           O  
ATOM  11563  CB  PRO E 617     -24.956 108.235  36.502  1.00170.34           C  
ATOM  11564  CG  PRO E 617     -24.327 109.250  35.600  1.00176.27           C  
ATOM  11565  CD  PRO E 617     -24.237 110.481  36.434  1.00171.00           C  
ATOM  11566  N   PRO E 618     -27.195 107.854  39.024  1.00160.81           N  
ATOM  11567  CA  PRO E 618     -27.496 107.292  40.343  1.00162.20           C  
ATOM  11568  C   PRO E 618     -26.541 106.211  40.800  1.00175.50           C  
ATOM  11569  O   PRO E 618     -26.423 105.960  42.002  1.00173.36           O  
ATOM  11570  CB  PRO E 618     -28.879 106.686  40.151  1.00162.76           C  
ATOM  11571  CG  PRO E 618     -28.936 106.354  38.696  1.00165.76           C  
ATOM  11572  CD  PRO E 618     -28.162 107.430  38.001  1.00158.94           C  
ATOM  11573  N   SER E 619     -25.905 105.549  39.834  1.00181.03           N  
ATOM  11574  CA  SER E 619     -24.974 104.444  40.102  1.00181.92           C  
ATOM  11575  C   SER E 619     -25.699 103.240  40.715  1.00173.68           C  
ATOM  11576  O   SER E 619     -25.254 102.696  41.744  1.00172.51           O  
ATOM  11577  CB  SER E 619     -23.820 104.905  41.008  1.00189.33           C  
ATOM  11578  OG  SER E 619     -24.279 105.247  42.309  1.00201.22           O  
ATOM  11579  N   ASP E 620     -26.800 102.820  40.074  1.00153.89           N  
ATOM  11580  CA  ASP E 620     -27.609 101.731  40.596  1.00145.68           C  
ATOM  11581  C   ASP E 620     -28.351 100.914  39.536  1.00127.55           C  
ATOM  11582  O   ASP E 620     -28.353 101.318  38.369  1.00101.14           O  
ATOM  11583  CB  ASP E 620     -28.522 102.249  41.709  1.00148.51           C
[truncated: 252,325 more chars]
