# Supplementary material for: A Comparative Structural Bioinformatics Analysis of the Insulin Receptor Family Ectodomain Based on Phylogenetic Information
Source: PLoS One. 2008 Nov 7;3(11):e3667. doi: 10.1371/journal.pone.0003667 (PMC2577065; doi:10.1371/journal.pone.0003667)
Supplement: Supplementary File S5 — Zip file containing Evolutionary Trace results for the IR (0.75 MB ZIP) [file pone.0003667.s005.zip › EvTraceINSR/2dtgE.input_with_identicals]

>XenLae_INSR
DQSDGKICYSMDIRNNISQFSMLEDCTVIEGHLQILLMFTSKPENFRGLRFPKLTTITDY
LLLFRVYGLESLKDLFPNLTVIRGTRLFFNYALVIFEMVH-KEIGLYNLMNITRGSVRIE
KNNELCYLSTIDWSIILDSVEDNYIELNRDNKEECGDVCPGTVKGKSKCKHTLVNGALVE
RCWTQDHCQKVCPSDCKGSGCLPDGQCCHPECLGSCRKPNDPSECTACRHFQNEGVCVTA
CPKGSYQFQGWRCIDFNTC-QELNSRCQNS------RDNSCPPYVIHKGECMPDCPSGY-
IANSTTRTCTPCAGPCPKVCTIFQNVKTIDSVTSAQELRGCTVINGSLIINLRGGNNIAT
ELEANLGLIEEISGYLKIRRSYALVSLSFFRKLRLIRGEVLEAGNYSFYALDNPSLRQLW
DWHKHNLTIIHGKLFFHHNPRLCLSQIHQMEEVTGTKGRQDKNDIATKTNGDQASCEDNL
LTFNFIKTSHDMVLLRWDAYWPPDYRDLLGFMVHYKEAPFQNVTEFDGQDACGSNSWTVV
DMDAPERSADGKTQ---SPGCLLRSLKPWTQYAVFVKTLVSGSDEGRTYGAKSKIIYIRT
NETIPSVPLDPFSVSNSTSQIILKWKPPSEPNGNVTHYLVYWQEQPEDSDLYEVDYCNKG
LKLPSRTWTPPTEIDENGNENQTEHTSVN-KCCPCPKTEFQIQKEQDESAFRKTFENYLH
NEVFIPR-------------PVRKRRDLF-GVANGTLPDPVTAP-PLFNVSSTRAPDEP-
EPKIYSQKVWFKESVLISGLKHFTGYRIEIHACNHELSMG-CSVAAYVNARTMPEATADK
VVGPITYEYVEPN--IIHLKWQEPKDPNGLIVLYEVHYSRVGGIEEVITCVSQKQYNTDK
GGKLRVLTPGNYSVKIRATSLAGNGSWTEQAYFQVPDH--PHSNIV
>GalGal_INSR
----------MDIRNNLTRLSLLENCTVIEGHLQILLMFKTKPEDFRELSFPKLTMITDY
LLLFRVYGLESLKGLFPNLTVIRGTHLFFNYALVIFEMVHLKEIGLYNLMNITRGAVRIE
KNNELCYLSTIDWSRILDSVEDNYIIANKDDKEECGDVCPGTVKGKSNCPPTVINGIFIE
RCWTHDRCQRVCPPACKSQGCTSDGQCCHSECLGDCTEPNNAERCVACRNFYLDGTCVET
CPPGHYRFEGWRCVTFSFC-QELHNKCKSA------RESGCH--VIHNNECVHECPSGY-
IMNSSNLHCTPCAGPCPKVCD-YGKEKTIDSVTSAQELRGCTVVNGSLVINIRGGNNIAA
ELEANLGLIEEISGYLKIRRSYALVSLSFFRKLHLIRGETLEAGNYSFYALDNQNLRQLW
DWSKHNLTIARGKLFFHYNPKLCLSEIHKMEEISGTKGRQERNDIALKTNGDQASCENEL
LKFSSIRTSHDKILLKWEPYWPPDFRDLLGFMLFYKEAPYQNVTEFDGQDACGSNSWTVV
DVDPPPRSNEPKAQ--AQPGWLLRGLKPWTQYAVFVKTLVTFSDERRTYGAKSEIIYVQT
NATVPSVPLDPISVSNSSSQIILKWKPPSEPNGNITHYLVYWQQQAEDSELYELDYCLKG
LKLPSRTWSPPFESEDPQKYNQSESEDVSGECCSCPKTDSQIQKELEESAFRKTFENYLH
NEVFVPRYEQQPGVGVEHPGPSRKRRDLG-SIANAT-VVIPTIP-SSPN-SSAAASESAE
EQKPFE-KVKFKESLVISGLRHFTGYRIELHACNHDAQESRCSVAAYVSARTMPEAKADD
IVGPVTHELVEKN--TVHLKWQEPKEPNGLIVLYEVNYGRLGEAEEAHFCVSRKHFASEQ
GCKLRGLQPGNYSVRIRATSLAGNGSWTEPTYFYVADYLNAQPNIA
>MonDom_INSR
SLSSGEVCPSMDIRNNLTQLNMLERCSVIEGSLQILLMFKTKPEDFRDLSFPRLTMITEY
LLLFRVYGLESLKDLFPNLTVIRGSRLFFNYALVIFEMVHLKEIGLYNLMNITRGAVRIE
KNNELCYLSTIDWSQILDSVEDNYIVDNKDGKEECGDVCPGAVKGVNSCKSTVINGQFIE
RCWTHSHCQKVCPPSCKWQGCTASGQCCHSECLGNCIEPNNPEKCVACRNFYLDGKCVET
CPPNYYHFQDWRCVNFSVC-QELHNKCKNS------RQSSCSQYVIHNNKCIPECPSGY-
TMNSTNLHCSPCSGPCPKVCDIV-ADQTIDSVHAAQALRGCTVINGSLIINIRGGNNIAA
ELEANLGLIEEITGYLKIRRSYALVSLSFFRKLHLIRGETLEIGNYSFYALDNQNLRQLW
DWSKHNLTITKGKLFFHYNPKLCLSEIHKMEEVSGTKGRQERNDIALKTNGDQASCENEL
LRFSSIRTTHDKILLRWEPYWPPDFRDLLGFMLFYKEAPYQNVTEFDGQDACGSNSWTVI
DVEPPVRSNDPKTQN-QHPGWLMRNLKPWTQYAIFVKTLVTFSDERRTYGAKSEIIYVQT
NATVPSVPLDPISVSNSSSQIILKWKPPSEPNGNITHYLVYWEKQAEDVELYELDYCLKG
LKLPSRTWSPPFESEDSQKHNQSNHEDPNGECCSCPKTDSQILKELEESSFRKTFENYLH
NEVFIPR-KASSGIGADDSRPSRRRRDLRFRVANVT-VVTPTGS-SFFNASSTTAPASTE
EPKPFE-KVKSKESLVISGLQHFTGYRIELQACNHDEQESRCGLAAYVSARTMPEAKADD
IVGAVTHEVLEHN--IVHLRWQEPKHPNGLIILYEVNYWRVGDTEELHLCVSRKHYANEQ
GCRLRGLQPGNYTVRIRATSLAGNGSWTEHTYFYVADYLDVPSNIA
>CavPor_INSR
-------CPDMVI--NIFTLHELE-CSVIE-HLQILLMFKTKPEDFRDLSLPKLVVITDY
LLLFRVYELESLKDLFPNLTVIREPRLFFNYALVVFEMVHLKELDLYSLMNITRGSVRIE
KNNELCYLATIDWSRILDSVEDNYIVLNKDDNEECGDICPGAAKSKTHCPSTVINGQFVE
RCWTHTHCQKVCPTACKSQGLSAEGICVHSECLGSCTEPDDPTKCVACRNFYLDGRSVAT
CPPPYYHFQDWRCVNFSFC-QDLHNKCKNS------RRQGCHQYVIHNDRCIPECPSGY-
TMNSS---------------------------------------------------NLAA
ELEANLGLIEEISGYLKIRRSYALVSLSFFRKLRLIRGETLEIGNYSFYALDNQNLRQLW
DWSKHNLTITQGKLFFHYNPKLCLSEIHKMEEVSGTKGRQERNDIALKTNGDQASCENEL
LKFSFIRTSSDKILLRWEPYWPPDFRDLLGFMLFYKEA----------------------
------------------------------------------------------------
------------------------------------------------------------
LKLPSRAWSPPLESDDAQKHNQSEYEDAAGECCSCPKTDSQILKELEESSFRKTFEDYLH
NVVFVPR-----------------KPSVGSGAQDPR------------------------
--------------------------------------------------------KADD
IVGPVAHEIFDNN--VVHLMRQEPKEPNGLIVLYEVSYRRYGE-EEMHLCVSRKHYALER
GCRLRGLQPGNYSVRIRATSLAGNGSWTEPTYFYVTNYSDVSSNIA
>EchTel_INSR
HLYPGEVCPGMDIRNNLTRLHELENCSVIEGHLQILLMFKTRPEDFRDLSFPKLIMITDY
-LLFRVYELESLKDLFPNLTVIRGSRLFFNYALVIFEMVHLKELGLHSLMNITRGSVRIE
KNNELCYLATIDWSRILDSVEDNYILLNKNDNEECGDICPVNAKGKSNCPATVINGQFVE
RCWTHSHCQKVCPPICKSHGCTEEGLCCHNQCLGNCSEPDDPTKCVACRNFYLDGRCVET
CPAPYYHFQDWRCVNFSFC-QDLHNQCKNS------HRQNCHLYAIHGNKCVPECPSGY-
TMNSSNLLCTPCLGPCPKVCHLLEGEKTIDSVTSAQELRGCTVVNGSLIVNIRGGNNLAA
ELEANLGLIEEISGYLKIRRSYALVSLAFFRKLRLIRGETLEVGNYSFYALDNQNLRQLW
DWSKHNLTITRGKLFFHYNPKLCLSEIHKMEEVSGTKGRQERNDIALKTNGDQASCENEL
LTFSYIRTSSDKILLKWKPYWPPDFRDLLGFMLFYKDAPYQNVTEFDGQDACGSNSWTVV
DIDPPPRSNDPKMQ--SQPGWLMRGLKPWTQYAIFVKSLVTFSDERRTYGAKSDIIYVQT
DATR--------------------------------------------------------
LKLSSRAWSPPSEAEGAQKPNQSDYEEAAGQCCSCPKTDSQIMKELEESSFRKTFEDYLH
NVVFVPR-KTSPGSVTDDPGPSRKRRALG-DAGNVT-VAAPTVP-GFPNASSTSEPTSPA
QFRPFE-KVVNKESLVISGLRHFTGYRIELQACNQDVPEERCSVAAYVSARTMPEGKADD
IVGPVTHEILENN--IVHLMWQEPEEPNGLIVLYEVSYRRYGD-EELHLCVSRRHFAVER
GCRLRGLPPGNYSVRVRATSLAGNGSWTEATYFYVTDYLDVPSNIV
>OchPri_INSR
-------CPSMDIRNNLTRLHELDNCSIIEGHLQILLMFKTRPEDFRDLSFPKLIMITDY
LLLFRVYGLESLRDLFPNLTVIRGSRLFFNYALVIFEMVHLKDVGLPSLMNITRGAVRIE
KNNELCYLSTIDWSRILDSVEDNYIMLNKDDKEECGDICPGTAKGKTNCPATVINGQFVE
RCWTHSHCQKVCPTACKSHGCTAEGLCCHSECLGNCTEPDDPTKCTVCRNFYLEGRCVDT
CPPPYYNFQDWRCVTFNFC-QELHNRCRNS------RRQGCHQYVIHNNRCLPECPSGY-
TMNSSNLLCTPCLGPCPKVCHLLEGEKTIDSVTSAQELRGCTIINGSLIINIRGGNNLAA
ELEANLGLIEEISGYLKIRRSYALVSLSFFRKLRLIRGETLEIGNYSFYALDNQNLRQLW
DWGKHNLTISRGKLFFHYNPKLCLSEIHRMEEVSGTKGRQDKNDIALKTNGDQASCENEL
LKFSSIRTSFDKILLRWEPYWPPDFRDLLGFMLFYKEAPYQNVTEFDGQDACGSNSWTVV
DIEPPLRSNDPKSQ--SHPGFLMRGLKPWTQYAIFVKTLVTFSDERRTYGAKSDIIYVQT
DATNPSVPLDPISVSNSSSQILLKWKPPSDPNGNITHYLVYWEQQEEDQELFELDYCLKG
LKLPSRTWLPQFESEHAQKHNQSEAEEASGECCSCPKTDSQILKELEESSFRKTFEDYLH
NVVFVP---------------------------NVTIVAVPTLP-EFDNTTSSSVPNTPE
VLRPFE-KVINKESLVISGLRHFTGYRIELQACNQDAPEERCSVAAYVSARTMPEAKADD
IVGPVTHEIFENN--VVHLTWREPKEPNGLIVLYEVSYRRYGD-E---------------
----------------------------------------------
>MyoLuc_INSR
-------CPSMDIRNNFTRLYELANCSIIEGHLQILLMFTSRPEDFRDLSFPKLIMITDY
LLLFRVYGLESLKDLFPNLTVIRGSRLFFNYALVIFEMVHLKELGLYSLMNITRGSVRIE
KNNDLCYLSTIDWSRILDSVEDNYIVLNKDDNEECGDVCPGTAKGKTSCPATVINGQFVE
RCWTHSHCQKVCPTSCKSHGCTAEGLCCHPECLGSCSEPDDPTKCVACRHFYLDGRCVET
CPAPYYHFRDWRCVNFSFC-LDLHNKCKNS------RGQGCHQYVIHNNKCIPEGPS-Y-
AMD-SNLMCTPCLGPCPKVCHILEGEKTIDSVTAAQELRGCTVINGSLIINIRGGNNLAA
ELEANLGLIEEISGYLKIRRSYALVSLSFFRKLRLIQGNTLEVGNYSFYAWYNQNL-QLW
DWS-HNLTIT-GKLFFH---------------------------------------ENEL
LKFSYIRTSSDKIMLKWEPYWPPDFRDLLGFMLFYKEA----------------------
------------------------------------------------------------
----PSVPLDPISVSNSSSQIILKWKPPSDPNGNITHYLVFWERQEEDSELYELDYCLKG
LKLPSRTWSPPSELEGSQKHNQSEYDEAAGECCSCPKTDSQILKELEESSFRKTFENYLH
NVVFVPR-KISSGPGAEDSRSLRKRRALG-DEGNMT-MAVPTAL-GFPN-TSTIVPASSE
EPRPFE-KVVNKESLVISGLRHFTGYRIELQACNQDFPEERCSVAAYISARTMPEAKADD
IVGPVTHEIFENN--IVHLMWQEPKHPNGLIVLYEVSYRRYGD-EELHLCVSRRHFALER
GCRLRGLSPGNYSVRVRATSLAGNGSWTEATYFYVTNYLDVPSNIA
>OryCun_INSR
HLYPGEVCPGMDIRNNLTRLHELENCSVIEGHLQILLMFKTRPEDFRDLSFPKLIMITDY
LLLFRVYGLESLKDLFPNLTVIRGSRLFFNYALVIFEMVHLKEVGLHSLMNITRGSVRIE
KNNELCYLATIDWSRILDSVEDNYIVLNKDDNEECGDICPGTAKGKTNCPATVINGQFVE
RCWTHSHCQKVCPTICKSHGCTAEGLCCHSECLGNCSEPDDPTKCTVCRNFYLDGRCVET
CPPPYYHFQDWRCVNFSFC-QDLHNKCKNS------RRQGCHQYVIHNNKCIPECPSGY-
TMNSSNLMCTPCLGPCPKVCHLLDGEKTIDSVTSAQEFRGCTVINGSLIINIRGGNNLAA
ELEANFGFIEEISGYLKIRRSYALVSLSFFRKLRLIRGETLEIGNYSFYALDNQNLRQLW
DWSKHNLTISQGKLFFHYNPKLCLSEIHKMEEVSGTKGRQERNDIALKTNGDQASCENEL
LKFSSIRTTFDKILLRWEPYWPPDFRDLLGFMLFYKEAPYQNVTEFDGQDACGSNSWTVV
DIDPPLRSNDPKAQ--NHPGWLMRGLKPWTQYAIFVKTLVTFSDERRTYGAQSDIIYVQT
DATNPSVPLDPISVSNSSSQILLKWKPPSDPNGNITHYLVFWERPEEDRELYELDYCLKG
LKLPSRTWSPPFESDDSQKHNQSEYEDSAGECCSCPKTDSQILKEVEESSFRKTFEDYLH
NVVFVPR-------------PSRKRRSLG-EVNNVT-AAAPTVP-GFSNTTSTSVPVSPE
VHRPFE-KVVNKESLVISGLRHFTGYRIELQACNQDTPEERCSVAAYVSARTMPEAKADD
IVGPVTHEIFENN--VVHLMWQEPKDPNGLIVLYEVSYRRYGD-EELHLCVSRKHFALER
GCRLRGLSPGNYSVRVRATSLAGNGSWTEATYFYVTDYH-VPSNIA
>MicMur_INSR
------------------------------------------------------------
------------------------------------------------------------
-----------------------YIVLNKDDNEECGDICPGTAKGKTNCPATVINGQFVE
RCWTHSHCQKVCPTICKSHGCTAEGLCCHSECLGNCSEPDDPTKCVACRNFYLEGRCVET
CPPPYYHFQDWRCVNFSFC-QDLHNKCKNS------RRQGCHQYVIHNNKCIPECPSGY-
TMNSSNLVCTPCLGPCPKVCHILEGEKTIDSVTSAQELRGCTVVNGSLIINIRGGNNLAA
ELEANLGLIEEISGYLKIRRSYALVSLSFFRKLHLIRGETLEMGSYSFYALDNQNLRQLW
DWSKHNLTITQGKLFFHYNPKLCLSEIHKMEEVSGTKGRQERNDIALKTNGDQASCENEL
LKFSYIRTSFDKILLKWEPYWPPDFRDLLGFMLFYKEAPYQNVTEFDGQDACGSNSWTVV
DVDPPLRSNDPKSQ--NHPGWLMRGLKPWTQYAIFVKTLVTFSDERRTYGAKSDIIYVQT
NATNPSVPLDPISVSNSSSQILLKWKPPSDPNGNITHYLVFWERQAEDSELFELDYCLKG
LKLPSRTWSPPFESDDAQKHNQSEYEDAAGECCTCPKTDSQILKELEESSFRKTFEDYLH
NVVFVPR-KTSPGTGAEDPRPSRKRRSLG-EVGNVTVAAMPTLP-TFPNTPSTSVPTSPE
EHRPFE-KVVNKESLVISGLRHFTGYRIELQACNQDAPDERCSVAAYVSARTMPEAKADD
IVGPVTHEIFENN--VVHLMWQEPREPNGLIVLYEVSYRRYGD-EELHLCVSRKHYALER
GCRLRGLSPGNYSVRVRATSLAGNGSWTEATHFYVTDYLDVPSNIA
>MusMus_INSR
HLYPGEVCPGMDIRNNLTRLHELENCSVIEGHLQILLMFKTRPEDFRDLSFPKLIMITDY
LLLFRVYGLESLKDLFPNLTVIRGSRLFFNYALVIFEMVHLKELGLYNLMNITRGSVRIE
KNNELCYLATIDWSRILDSVEDNYIVLNKDDNEECGDVCPGTAKGKTNCPATVINGQFVE
RCWTHSHCQKVCPTICKSHGCTAEGLCCHKECLGNCSEPDDPTKCVACRNFYLDGQCVET
CPPPYYHFQDWRCVNFSFC-QDLHFKCRNS------RKPGCHQYVIHNNKCIPECPSGY-
TMNSSNLMCTPCLGPCPKVCQILEGEKTIDSVTSAQELRGCTVINGSLIINIRGGNNLAA
ELEANLGLIEEISGFLKIRRSYALVSLSFFRKLHLIRGETLEIGNYSFYALDNQNLRQLW
DWSKHNLTITQGKLFFHYNPKLCLSEIHKMEEVSGTKGRQERNDIALKTNGDQASCENEL
LKFSFIRTSFDKILLRWEPYWPPDFRDLLGFMLFYKEAPYQNVTEFDGQDACGSNSWTVV
DIDPPQRSNDPKSQTPSHPGWLMRGLKPWTQYAIFVKTLVTFSDERRTYGAKSDIIYVQT
DATNPSVPLDPISVSNSSSQIILKWKPPSDPNGNITHYLVYWERQAEDSELFELDYCLKG
LKLPSRTWSPPFESDDSQKHNQSEYDDSASECCSCPKTDSQILKELEESSFRKTFEDYLH
NVVFVPR-------------PSRKRRSLE-EVGNVT-ATTLTLP-DFPNVSSTIVPTSQE
EHRPFE-KVVNKESLVISGLRHFTGYRIELQACNQDSPDERCSVAAYVSARTMPEAKADD
IVGPVTHEIFENN--VVHLMWQEPKEPNGLIVLYEVSYRRYGD-EELHLCVSRKHFALER
GCRLRGLSPGNYSVRVRATSLAGNGSWTEPTYFYVTDYLDVPSNIA
>RatNor_INSR
HLYPGEVCPGMDIRNNLTRLHELENCSVIEGHLQILLMFKTRPEDFRDLSFPKLIMITDY
LLLFRVYGLESLKDLFPNLTVIRGSRLFFNYALVIFEMVHLKELGLYNLMNITRGSVRIE
KNNELCYLATIDWSRILDSVEDNYIVLNKDDNEECGDVCPGTAKGKTNCPATVINGQFVE
RCWTHSHCQKVCPTICKSHGCTAEGLCCHKECLGNCSEPDDPTKCVACRNFYLDGQCVET
CPPPYYHFQDWRCVNFSFC-QDLHYKCRNS------RKPGCHQYVIHNNKCIPECPSGY-
TMNSSNLMCTPCLGPCPKVCQILEGEKTIDSVTSAQELRGCTVINGSLIINIRGGNNLAA
ELEANLGLIEEISGFLKIRRSYALVSLSFFRKLHLIRGETLEIGNYSFYALDNQNLRQLW
DWNKHNLTITQGKLFFHYNPKLCLSEIHKMEEVSGTKGRQERNDIALKTNGDQASCENEL
LKFSFIRTSFDKILLRWEPYWPPDFRDLLGFMLFYKEAPYQNVTEFDGQDACGSNSWTVV
DIDPPQRSNDPKSQTPSHPGWLMRGLKPWTQYAIFVKTLVTFSDERRTYGAKSDIIYVQT
DATNPSVPLDPISVSNSSSQIILKWKPPSDPNGNITHYLVYWERQAEDSELFELDYCLKG
LKLPSRTWSPPFESDDSQKHNQSEYDDSASECCSCPKTDSQILKELEESSFRKTFEDYLH
NVVFVPR-KTSSGNGAEDTRPSRKRRSLE-EVGNVT-ATTPTLP-DFPNISSTIAPTSHE
EHRPFE-KVVNKESLVISGLRHFTGYRIELQACNQDSPEERCSVAAYVSARTMPEAKADD
IVGPVTHEIFENN--VVHLMWQEPKEPNGLIVLYEVSYRRYGD-EELHLCVSRKHFALER
GCRLRGLSPGNYSVRVRATSLAGNGSWTEPTYFYVTDYLDVPSNIA
>2DTG
---PGEVCPGMDIRNNLTRLHELENCSVIEGHLQILLMFKTRPEDFRDLSFPKLIMITDY
LLLFRVYGLESLKDLFPNLTVIRGSRLFFNYALVIFEMVHLKELGLYNLMNITRGSVRIE
KNNELCYLATIDWSRILDSVEDNHIVLNKDDNEECGDICPGTAKGKTNCPATVINGQFVE
RCWTHSHCQKVCPTICKSHGCTAEGLCCHSECLGNCSQPDDPTKCVACRNFYLDGRCVET
CPPPYYHFQDWRCVNFSFC-QDLHHKCKNS------RRQGCHQYVIHNNKCIPECPSGY-
TMNSSNLLCTPCLGPCPKVCHLLEGEKTIDSVTSAQELRGCTVINGSLIINIRGGNNLAA
ELEANLGLIEEISGYLKIRRSYALVSLSFFRKLRLIRGETLEIGNYSFYALDNQNLRQLW
DWSKHNLTITQGKLFFHYNPKLCLSEIHKMEEVSGTKGRQERNDIALKTNGDQASCENEL
LKFSYIRTSFDKILLRWEPYWPPDFRDLLGFMLFYKEAPYQNVTEFDGQDACGSNSWTVV
DIDPPLRSNDPKSQ--NHPGWLMRGLKPWTQYAIFVKTLVTFSDERRTYGAKSDIIYVQT
DATNPSVPLDPISVSNSSSQIILKWKPPSDPNGNITHYLVFWERQAEDSELFELDYCLKG
LKLPS-------------------------------------------------------
------------------------------------------------------------
EHRPFE-KVVNKESLVISGLRHFTGYRIELQACNQDTPEERCSVAAYVSARTMPEAKADD
IVGPVTHEIFENN--VVHLMWQEPKEPNGLIVLYEVSYRRYGD-EELHLCDTRKHFALER
GCRLRGLSPGNYSVRIRATSLAGNGSWTEPTYFYVTDYL-------
>PanTro_INSR
HLYPGEVCPGMDIRNNLTRLHELENCSVIEGHLQILLMFKTRPEDFRDLSFPKLIMITDY
LLLFRVYGLESLKDLFPNLTVIRGSRLFFNYALVIFEMVHLKELGLYNLMNITRGSVRIE
KNNELCYLATIDWSRILDSVEDNYIVLNKDDNEECGDICPGTAKGKTNCPATVINGQFVE
RCWTHSHCQKVCPTICKSHGCTAEGLCCHSECLGNCSQPDDPTKCVACRNFYLDGRCVET
CPPPYYHFQDWRCVNFSFC-QDLHHKCKNS------RRQGCHQYVIHNNKCIPECPSGY-
TMNSSNLLCTPCLGPCPKVCHLLEGEKTIDSVTSAQELRGCTVINGSLIINIRGGNNLAA
ELEANLGLIEEISGYLKIRRSYALVSLSFFRKLRLIRGETLEIGNYSFYALDNQNLRQLW
DWSKHNLTITQGKLFFHYNPKLCLSEIHKMEEVSGTKGRQERNDIALKTNGDQASCENEL
LKFSYIRTSFDKILLRWEPYWPPDFRDLLGFMLFYKEAPYQNVTEFDGQDACGSNSWTVV
DIDPPLRSNDPKSQ--NHPGWLMRGLKPWTQYAIFVKTLVTFSDERRTYGAKSDIIYVQT
DATNPSVPLDPISVSNSSSQIILKWKPPSDPNGNITHYLVFWERQAEDSELFELDYCLKG
-RVQSSAPL------------VCEYEDSAGECCSCPKTDSQILKELEESSFRKTFEDYLH
NVVFVPR-KTSSGTGAEDPRPSRKRRSLG-DVGNVT-VAVPTVA-AFPNTSSTSVPTSPE
EHRPFE-KVVNKESLVISGLRHFTGYRIELQACNQDTPEERCSVAAYVSARTMPEAKADD
IVGPVTHEIFENN--VVHLMWQEPKEPNGLIVLYEVSYRRYGD-EELHLCVSRKHFALER
GCRLRGLSPGNYSVRVRATSLAGNGSWTEPTYFYVTDYLDVPSNIA
>BosTau_INSR
HLYPGEVCPGMDIRNNLTRLHELANCSVIEGHLQILLMFKTRPEDFRDLSFPKLIMITDY
LLLFRVYGLESLKDLFPNLTVIRGSRLFFNYALVIFEMVHLKELGLYNLMNITRGSVRIE
KNNELCYLATIDWSRILDSVEDNYIVLNKDDNEECGDICPGTAKGKTNCPATVINGQFVE
RCWTHSHCQK-CPTICKSHGCTSEGLCCHSECLGNCSEPDDPTKCVACRNFYLDGRCVET
CPPPYYHFQDWRCVNFSFC-QDLHNKCKNS------RRQGCHQYVIHNNKCIPECPSGY-
TMNSSNLMCTPCLGPCPKVCHLLEGEKTIDSVTSAQELRGCTIINGSLIINIRGGN----
---------------------------------------------YSFYALDNQNLRQLW
DWSKHNLTITQGKLFFHYNPKLCLSEIHKMEEVSGTKGRQERNDIALKTNGDQASCENEL
LKFSYIRTSYDKILLKWEPYWPPDFRDLLGFMLFYKEAPYQNVTEFDGQDACGSNSWTVV
DIDPPTRSNDPKSQ--NHPGWLMRGLKPWTQYAIFVKTLVTFSDERRTYGAKSDIIYVQT
DATNPSVPLDPISVSNSSSQIILKWKPPSDPNGNITHYLVFWERQAEDSELYELDYCLKG
LKLPSRTWSPPFESEGSQKHNQSEYEESAGECCSCPKTDSQILKELEESSFRKTFEDYLH
NVVFIPR-KSSSGPVAEDARPSRKRRALG-DVGNVT-AAVPTAL-GLPNTSSTSTPMSSE
EHRPFE-KVVNKESLVISGLRHFTGYRIELQACNQDSPEERCSVAAYVSARTMPEAKADD
IVGPVTHEIFENN--VVHLMWQEPKEPNGLIVLYEVSYRRYGE-EELHLCVSRRHYALER
GCRLRGLLPGNYSVRVRATSLAGNGSWTEATYFYVTDYLDVPSNIA
>FelCat_INSR
-------CPGMDIRDHLTRLHALANCSVIERHLQILLMFNTRPEDFRDLSFPKLVMITDY
LLLFRVYGLESLKDLFPNLTVIRGSRLFFNYALVVFEMVHLKELGLYSLMNITRGSVRIE
KNNELCYLATIDWSRILDSVEDNYIVLNKDDNEECGDICPGTAKGKTNCPATVINGQFVE
RCWTHGHCQKVCPTVCKSHGCTADGLCCHSECLGNCSEPDDPTKCVACRNFYLDGRCVET
CPPPYYHFQDWRCVNFSFC-RDLHNKCKNS------RRQGCHQYVIHNNRCIPECPSGY-
TMNSSNLMCTPCLGPCPKVCHILEGEKTIDSVTSAQELRGCTVINGSLIINIRGGNNLAA
ELEANLGLIEEISGYLKIRRSYALVSLSFFRKLRLIRGETLEIGNYSFYALDNQNLRQLW
DWSKHNLTITQGKLFFHYNPKLCLSEIHKMEEVSGTKGRQERNDIALKTNGDQASCENEL
LKFSYIRTSYDKILLKWEPYWPPDFRDLLGFMLFYKEAPYQNVTEFDGQDACGSNSWTVV
DIDPPLRSNDPKSQ--NHPGWLMRGLKPWTQYAIFVKTLVTFSDERRTYGAKSDIIYVQT
DATR--------------------------------------------------------
LKLPSRTWSPPFESEGSQKRNQSEYEESAGECCSCPKTDSQILKELEESSFRKTFEDYLH
NVVFVPR-----------------------------------------------------
--------------------KSFSS----------------------------PGAEDND
V-----------------------------------------------------------
-----------------------------------------PSNIA
>CanFam_INSR
CLFFLPVCPGMDIRNNLTRLHELANCSVIEGHLQILLMFKTRPEDFRDLSFPKLIMITDY
LLLFRVYGLESLKDLFPNLTVIRGSRLFFNYALVIFEMVHLKELGLYSLMNITRGSVRIE
KNNELCYLATIDWSRILDSVEDNYIVLNKDDNEECGDICPGTAKGKTNCPATVINGQFVE
RCWTHSHCQKVCPTICKSHGCTAEGLCCHSECLGNCSEPDDPTKCVACRNFYLDGRCVET
CPPPYYHFQDWRCVNFSFC-QDLHNKCKNS------RRQGCHQYVIHNNKCIPECPSGY-
TMNSSNLMCTPCLGPCPKVCHILEGEKTIDSVTSAQELRGCTVVNGSLIINIRGGNNLAA
ELEANLGLIEEISGYLKIRRSYALVSLSFFRKLRLIRGETLEIGNYSFYALDNQNLRQLW
DWSKHNLTITQGKLFFHYNPKLCLSEIHKMEEVSGTKGRQERNDIALKTNGDQASCENEL
LKFSYIRTSYDKILLKWEPYWPPDFRDLLGFMLFYKEAPYQNVTEFDGQDACGSNSWTVV
DIDPPLRSNDPKSQ--NHPGWLMRGLKPWTQYAIFVKTLVTFSDERRTYGAKSDIIYVQT
DATNPSVPLDPISVSNSSSQIILKWKPPSDPNGNITHYLVFWERQAEDSELYELDYCLKG
LKLPSRTWSPPFEAEGSQKHNQSEYEESAGECCSCPKTDSQILKELEESSFRKTFEDYLH
NVVFVPR-KSSSSPGAEDTRPSRKRRALS-DAGNVT-AAIPTVP-GFPN-TSTSTPTSPE
EHKPFE-KVVNKESLVISGLRHFTGYRIELQACNQDSPEERCSVAAYVSARTMPEAKADD
IVGPVTHEIFENN--VVHLMWQEPKEPNGLIVLYEVSYRRYGD-EELHLCVSRRHFALER
GCRLRGLPPGNYSVRVRATSLAGNGSWTEATYFYVTDYLDVPSNIA
>EquCab_INSR
-----ALCPGMDIRNNLTRLHELANCSVIEGHLQILLMFKTRPEDFRDLSFPKLIMITDY
LLLFRVYGLESLKDLFPNLTVIRGSRLFFNYALVIFEMVHLKELGLYNLMNITRGSVRIE
KNNELCYLATIDWSRILDSVEDNYIVLNKDDNEECGDICPGTAKGKTNCPATVINGQFVE
RCWTHSHCQKVCPTICKSHGCTADGLCCHSECLGNCSEPDDPTKCVACRNFYLDGRCVET
CPPPYYHFQDWRCVNFSFC-QDLHNKCKNS------RRQGCHQYVIHNNKCIPECPSGY-
TMNSSNLMCTPCLGPCPKVCHLLEGEKTIDSVTSAQELRGCTVINGSLIINIRGGNNLAA
ELEANLGLIEEISGYLKIRRSYALVSLSFFRKLRLIRGETLEIGNYSFYALDNQNLRQLW
DWSKHNLTITQGKLFFHYNPKLCLSEIHKMEEVSGTKGRQERNDIALKTNGDQASCENEL
LTFSHIRTSSDKILLKWEPYWPPDFRDLLGFMLFYKEAPYQNVTEFDGQDACGSNSWTVV
DIDPPLRSNDPKSQ--NHPGWLMRGLKPWTQYAIFVKTLVTFSDERRTYGAKSDIIYVQT
NATNPSVPLDPISVSNSSSQIILKWKPPSDPNGNITHYLVFWERQEEDSELYELDYCLKG
LKLPSRTWSPPFESEGSQKHNQSEYEESAGECCSCPKTDSQILKELEESSFRKTFEDYLH
NVVFVPR-KSSSGPGAEDTRPSRKRRALA-DVGNVT-VAVPTVP-GFPNTSSTSTPTSSE
ERRPFE-KVVNKESLVISGLRHFTGYRIELQACNQDSPEERCSVAAYVSARTMPEAKADD
IVGPVTHEIFENN--VVHLMWQEPKEPNGLIVLYEVSYRRYGD-EELHLCVSRRHFALER
GCRLRGLPPGNYSVRVRATSLAGNGSWTEATYFYVTDYLDVPSNIA
>GasAcu_INSR
GLIHGEICQSKDIRNNVTNLQSVENCTIIEGHLKILLMFKTKTEDFRGLSYPRLQVVTDY
VLLFRVYGLEALTDLFPNLAVIRGNNLFFNYALVIYEMLQLKEVGLHSLMNITRGAVRIE
KNPDLCYLATLDWSKVLDSVEDNFIVDNKNDRE-CGDVCPGTAQGQTTCPQNTINGHFRS
RCWSQNHCQRMCLDNCRHSACNHKGQCCHDQCLGGCSEPGNASSCVACRNLQHGNNCMEK
CPPGYYVFRGWRCVSFSFCQQELHNQCKDSKKLNQDRELGCHEYVIHNGACIPECPSGYT
TINSTTLTCSPCAGLCPKLCA---GNKTIDSVTSAQALRGCTVLHGNMIIKIRGGNNIAA
ELEASLGQLEEITGHLTVRRAYALVSLSFLRKLRVIRGEHLEGDVFAFYALDNQNLHELW
DWSKHNLTIHHGRMFFHYNSKLCMSEIRKMENVTGTKERNQKNDIAVRTNGDQASCVTKL
LKFTLIKTSSNMIMLKWEPFWPSDFRDLLGFMVLYKETLYRNVTEFDGQDACGSNSWAIA
DVDPPQRSTEGKKA--DDPGYLIRPLKPWTLYAIMVKTQLSTSDEQQVNGAKSKIIYVRT
DASKPSVPLDPISSSNSSSQIILKWKPPTNPNGNITHYRVICRKQSEDSDLYKFDYCLQG
MKLPSRTPTPTVRMNRSG----TTQTSPPGRCCACPKTDYQLKKEQEEIEYRKTFENYLH
NEVFESR-------------PSRRRRSV--GVANATLPSFFLPAAPGLAFGSTTVPPEDE
EGSKVELKVSSKESTVISNLHHFTSYKIEIIACNKVKDVEQCSLASLVSARTMPEEKADD
IPGTVTHEIVAAEPPYVLIKWDSPRSPNGLIILYEVYYRKVEDTEDLTACVSRPAYLKSG
GTKLSLMHPGNYSVRVRATSLAGNGSFTETTYFYMPN---SDPGLI
>DanRer_INSRa
VGTLGAVCSSKDIRNNVTNLRVLENCTVIEGHLKILLMFTTKPEDFRGLSYPKLTVVTDY
LLLFRVYGLESLSDLFPNLTVVRGNNLFFNYALVLFEMLQLKEIGLHSLMNITRGAVRVE
KNPDLCYLSTLDWSMILDSVEDNYIVANKNDRE-CGDICPGTVLGKTTCPLTTINGDFSE
RCWNQKYCQRMCPSSCKHRACTKDSQCCHDQCLGGCLEPHSSNKCVACRNFMHNNMCVEK
CPHGFYTFKGWRCVSFSFC-QELHNKCKQ-------GKGDCHEYVIHNGACIPECPSGYT
TVNSTTLNCTPCAGLCPKVCM---GLKTVDSVTAAQALRGCTVINGSLVINIRGGNNIAA
ELEANLGQLEEITGYLTVRHSYALVSLSFLRKLRIIHGETQEVGNYSFYALDNQNLRQLW
DWSKHNLTIQQGRMFFHHNSKLCMSEIRRMEEVTGTKNRQTKNDIVSKTNGDQASCESKV
LKFTRISTLSDKIIIKWEAFWPPDFRDLLGFMVLYKEAPYKNVTEFDGQDACGSNSWVIA
DVDPPPRATEGKEH---EPGYLIFPLKPWTQYAIMVKTQLSASDEHQVHGAKSEIIYVRT
NATKPSVPLDPISSSNSSSQIILKWKPPNDPNGNITHYLVFCQQQPEASELYKFDYCQKG
MKLPTRAPT-QVDNEEEQKWNQTEEQGPDSRCCACPKTEKQLKKEAEETEYRKTFENYLH
NEVFELR-------------PSRQRRSLV-GIANRTSSRLFTTPSSLPNGSATRSPEEEA
EANKISLIVQAKESTVISNLRHFTSYQIEIHACNHGSDPTRCSMAAYVSARTMPEEKADD
IVGKITCEVFEYS---VHIRWIEPKAPNGMIILYEVHYKRLGDTEELHHCVSRKNYIADG
GCKLRVVHPGNYTVRIRATSLAGNGSWTEPTHFYVQDLRVDPSNVL
>DanRer_INSRb
------VCPSTDIRNIATNLRVLENCTVIEGHLKILLMFKTTQEDFRGLSFPKLVMVTDY
LLIFRVYGLESLGSLFPNLTVIRGSNLFFNYALVMFEMIQMKEIGLHSLTNITRGAVRIE
KNPNLCYLSTLDWSKILDSVEDNYIVANKDDLE-CGNICPGTIAGTISCKQTTINGNFGE
RCWNQNHCQRICPSECVHGACTSHKECCHEQCLGGCSVPGNSTKCVACRNFLYGEACVDR
CPPGYYTFKSWRCVSLQFC-QDLHNQCKD-------KSGDCHAYVIHNGACIPECPSGYT
TVNSTSLTCMPCTGRCPKVCT---GVQTVDSVTAAQALRGCTVLNGSLIIKISGGNSIAA
ELESSLGQLEEITGYLTIRRAYALVSLSFLRKLHLIRGETLDGGNYSFHAMDNQNLRQLW
DWNKHNLTILKGRMKFIQNGKLCKSEILRMEQATGTKNRM--NDIS--NEKDQSYCESHI
LKFTQIRTMSDKILIRWESFWPSDFRDLLGFMVLYKEAPHRNVTEYDGQDACGSNSWAIA
DVEPPQRPSEGKEV---EPGYLIMPLKPWTQYAVMVKAQLAASEDHQVRGAKTEIIYVRT
NATRPSVPLDPHSWSNSSSQIILKWKPPSDPNGNITHYIIYCQKQSEDITHYKFDYCQQG
MKVPSHTPT-HHDVEEDQKLNQTEVPDQKGHCCACPKTEMQLKKEAEETEFRKTFENYLH
NEVFEPR-------------PHRRRRSV--GVANATLPNFGTTPTIIPNFPTTSIPEEEK
SRKMVF-KASSKEAMVISNLLHFTSYQIEIHACNDPTDPGRCSMPTYVKARTLPELKADV
IAEPVTHEFFPDEPDVVYIRWKEPKTPNGMIILYEVKYLRMSDNYEDQICVSRISYEKNH
GYRLRVGHPGNYSVRVRATSLAGNGSWTDPAYFYVQDREMSMKIVI
