# Supplementary material for: A Comparative Structural Bioinformatics Analysis of the Insulin Receptor Family Ectodomain Based on Phylogenetic Information
Source: PLoS One. 2008 Nov 7;3(11):e3667. doi: 10.1371/journal.pone.0003667 (PMC2577065; doi:10.1371/journal.pone.0003667)
Supplement: Supplementary File S5 — Zip file containing Evolutionary Trace results for the IR (0.75 MB ZIP) [file pone.0003667.s005.zip › EvTraceINSR/2dtgE.msf]

PileUp


   MSF: 1254  Type: P    Check:  1170   .. 

 Name: CavPor_INSR oo  Len: 1254  Check:  1538  Weight:  12.3
 Name: FelCat_INSR oo  Len: 1254  Check:  7016  Weight:  9.5
 Name: EchTel_INSR oo  Len: 1254  Check:  9204  Weight:  4.3
 Name: MyoLuc_INSR oo  Len: 1254  Check:  6799  Weight:  7.5
 Name: 2DTG oo  Len: 1254  Check:  9012  Weight:  5.1
 Name: PanTro_INSR oo  Len: 1254  Check:   683  Weight:  1.5
 Name: MusMus_INSR oo  Len: 1254  Check:  4236  Weight:  1.5
 Name: RatNor_INSR oo  Len: 1254  Check:  6488  Weight:  1.1
 Name: CanFam_INSR oo  Len: 1254  Check:  3635  Weight:  1.1
 Name: EquCab_INSR oo  Len: 1254  Check:  5847  Weight:  1.1
 Name: BosTau_INSR oo  Len: 1254  Check:  8774  Weight:  3.1
 Name: OryCun_INSR oo  Len: 1254  Check:  2230  Weight:  1.9
 Name: MicMur_INSR oo  Len: 1254  Check:   823  Weight:  7.1
 Name: OchPri_INSR oo  Len: 1254  Check:   760  Weight:  5.5
 Name: MonDom_INSR oo  Len: 1254  Check:  9329  Weight:  3.5
 Name: GalGal_INSR oo  Len: 1254  Check:  6100  Weight:  3.9
 Name: XenLae_INSR oo  Len: 1254  Check:  1706  Weight:  7.1
 Name: DanRer_INSRa oo  Len: 1254  Check:   164  Weight:  5.9
 Name: DanRer_INSRb oo  Len: 1254  Check:  1236  Weight:  7.9
 Name: GasAcu_INSR oo  Len: 1254  Check:  5590  Weight:  7.5

//


CavPor_INSR       .......CPD MVI..NIFTL HELE.CSVIE .HLQILLMFK TKPEDFRDLS 
FelCat_INSR       .......CPG MDIRDHLTRL HALANCSVIE RHLQILLMFN TRPEDFRDLS 
EchTel_INSR       HLYPGEVCPG MDIRNNLTRL HELENCSVIE GHLQILLMFK TRPEDFRDLS 
MyoLuc_INSR       .......CPS MDIRNNFTRL YELANCSIIE GHLQILLMFT SRPEDFRDLS 
2DTG              ...PGEVCPG MDIRNNLTRL HELENCSVIE GHLQILLMFK TRPEDFRDLS 
PanTro_INSR       HLYPGEVCPG MDIRNNLTRL HELENCSVIE GHLQILLMFK TRPEDFRDLS 
MusMus_INSR       HLYPGEVCPG MDIRNNLTRL HELENCSVIE GHLQILLMFK TRPEDFRDLS 
RatNor_INSR       HLYPGEVCPG MDIRNNLTRL HELENCSVIE GHLQILLMFK TRPEDFRDLS 
CanFam_INSR       CLFFLPVCPG MDIRNNLTRL HELANCSVIE GHLQILLMFK TRPEDFRDLS 
EquCab_INSR       .....ALCPG MDIRNNLTRL HELANCSVIE GHLQILLMFK TRPEDFRDLS 
BosTau_INSR       HLYPGEVCPG MDIRNNLTRL HELANCSVIE GHLQILLMFK TRPEDFRDLS 
OryCun_INSR       HLYPGEVCPG MDIRNNLTRL HELENCSVIE GHLQILLMFK TRPEDFRDLS 
MicMur_INSR       .......... .......... .......... .......... .......... 
OchPri_INSR       .......CPS MDIRNNLTRL HELDNCSIIE GHLQILLMFK TRPEDFRDLS 
MonDom_INSR       SLSSGEVCPS MDIRNNLTQL NMLERCSVIE GSLQILLMFK TKPEDFRDLS 
GalGal_INSR       .......... MDIRNNLTRL SLLENCTVIE GHLQILLMFK TKPEDFRELS 
XenLae_INSR       DQSDGKICYS MDIRNNISQF SMLEDCTVIE GHLQILLMFT SKPENFRGLR 
DanRer_INSRa      VGTLGAVCSS KDIRNNVTNL RVLENCTVIE GHLKILLMFT TKPEDFRGLS 
DanRer_INSRb      ......VCPS TDIRNIATNL RVLENCTVIE GHLKILLMFK TTQEDFRGLS 
GasAcu_INSR       GLIHGEICQS KDIRNNVTNL QSVENCTIIE GHLKILLMFK TKTEDFRGLS 


CavPor_INSR       LPKLVVITDY LLLFRVYELE SLKDLFPNLT VIREPRLFFN YALVVFEMVH 
FelCat_INSR       FPKLVMITDY LLLFRVYGLE SLKDLFPNLT VIRGSRLFFN YALVVFEMVH 
EchTel_INSR       FPKLIMITDY .LLFRVYELE SLKDLFPNLT VIRGSRLFFN YALVIFEMVH 
MyoLuc_INSR       FPKLIMITDY LLLFRVYGLE SLKDLFPNLT VIRGSRLFFN YALVIFEMVH 
2DTG              FPKLIMITDY LLLFRVYGLE SLKDLFPNLT VIRGSRLFFN YALVIFEMVH 
PanTro_INSR       FPKLIMITDY LLLFRVYGLE SLKDLFPNLT VIRGSRLFFN YALVIFEMVH 
MusMus_INSR       FPKLIMITDY LLLFRVYGLE SLKDLFPNLT VIRGSRLFFN YALVIFEMVH 
RatNor_INSR       FPKLIMITDY LLLFRVYGLE SLKDLFPNLT VIRGSRLFFN YALVIFEMVH 
CanFam_INSR       FPKLIMITDY LLLFRVYGLE SLKDLFPNLT VIRGSRLFFN YALVIFEMVH 
EquCab_INSR       FPKLIMITDY LLLFRVYGLE SLKDLFPNLT VIRGSRLFFN YALVIFEMVH 
BosTau_INSR       FPKLIMITDY LLLFRVYGLE SLKDLFPNLT VIRGSRLFFN YALVIFEMVH 
OryCun_INSR       FPKLIMITDY LLLFRVYGLE SLKDLFPNLT VIRGSRLFFN YALVIFEMVH 
MicMur_INSR       .......... .......... .......... .......... .......... 
OchPri_INSR       FPKLIMITDY LLLFRVYGLE SLRDLFPNLT VIRGSRLFFN YALVIFEMVH 
MonDom_INSR       FPRLTMITEY LLLFRVYGLE SLKDLFPNLT VIRGSRLFFN YALVIFEMVH 
GalGal_INSR       FPKLTMITDY LLLFRVYGLE SLKGLFPNLT VIRGTHLFFN YALVIFEMVH 
XenLae_INSR       FPKLTTITDY LLLFRVYGLE SLKDLFPNLT VIRGTRLFFN YALVIFEMVH 
DanRer_INSRa      YPKLTVVTDY LLLFRVYGLE SLSDLFPNLT VVRGNNLFFN YALVLFEMLQ 
DanRer_INSRb      FPKLVMVTDY LLIFRVYGLE SLGSLFPNLT VIRGSNLFFN YALVMFEMIQ 
GasAcu_INSR       YPRLQVVTDY VLLFRVYGLE ALTDLFPNLA VIRGNNLFFN YALVIYEMLQ 


CavPor_INSR       LKELDLYSLM NITRGSVRIE KNNELCYLAT IDWSRILDSV EDNYIVLNKD 
FelCat_INSR       LKELGLYSLM NITRGSVRIE KNNELCYLAT IDWSRILDSV EDNYIVLNKD 
EchTel_INSR       LKELGLHSLM NITRGSVRIE KNNELCYLAT IDWSRILDSV EDNYILLNKN 
MyoLuc_INSR       LKELGLYSLM NITRGSVRIE KNNDLCYLST IDWSRILDSV EDNYIVLNKD 
2DTG              LKELGLYNLM NITRGSVRIE KNNELCYLAT IDWSRILDSV EDNHIVLNKD 
PanTro_INSR       LKELGLYNLM NITRGSVRIE KNNELCYLAT IDWSRILDSV EDNYIVLNKD 
MusMus_INSR       LKELGLYNLM NITRGSVRIE KNNELCYLAT IDWSRILDSV EDNYIVLNKD 
RatNor_INSR       LKELGLYNLM NITRGSVRIE KNNELCYLAT IDWSRILDSV EDNYIVLNKD 
CanFam_INSR       LKELGLYSLM NITRGSVRIE KNNELCYLAT IDWSRILDSV EDNYIVLNKD 
EquCab_INSR       LKELGLYNLM NITRGSVRIE KNNELCYLAT IDWSRILDSV EDNYIVLNKD 
BosTau_INSR       LKELGLYNLM NITRGSVRIE KNNELCYLAT IDWSRILDSV EDNYIVLNKD 
OryCun_INSR       LKEVGLHSLM NITRGSVRIE KNNELCYLAT IDWSRILDSV EDNYIVLNKD 
MicMur_INSR       .......... .......... .......... .......... ...YIVLNKD 
OchPri_INSR       LKDVGLPSLM NITRGAVRIE KNNELCYLST IDWSRILDSV EDNYIMLNKD 
MonDom_INSR       LKEIGLYNLM NITRGAVRIE KNNELCYLST IDWSQILDSV EDNYIVDNKD 
GalGal_INSR       LKEIGLYNLM NITRGAVRIE KNNELCYLST IDWSRILDSV EDNYIIANKD 
XenLae_INSR       .KEIGLYNLM NITRGSVRIE KNNELCYLST IDWSIILDSV EDNYIELNRD 
DanRer_INSRa      LKEIGLHSLM NITRGAVRVE KNPDLCYLST LDWSMILDSV EDNYIVANKN 
DanRer_INSRb      MKEIGLHSLT NITRGAVRIE KNPNLCYLST LDWSKILDSV EDNYIVANKD 
GasAcu_INSR       LKEVGLHSLM NITRGAVRIE KNPDLCYLAT LDWSKVLDSV EDNFIVDNKN 


CavPor_INSR       DNEECGDICP GAAKSKTHCP STVINGQFVE RCWTHTHCQK VCPTACKSQG 
FelCat_INSR       DNEECGDICP GTAKGKTNCP ATVINGQFVE RCWTHGHCQK VCPTVCKSHG 
EchTel_INSR       DNEECGDICP VNAKGKSNCP ATVINGQFVE RCWTHSHCQK VCPPICKSHG 
MyoLuc_INSR       DNEECGDVCP GTAKGKTSCP ATVINGQFVE RCWTHSHCQK VCPTSCKSHG 
2DTG              DNEECGDICP GTAKGKTNCP ATVINGQFVE RCWTHSHCQK VCPTICKSHG 
PanTro_INSR       DNEECGDICP GTAKGKTNCP ATVINGQFVE RCWTHSHCQK VCPTICKSHG 
MusMus_INSR       DNEECGDVCP GTAKGKTNCP ATVINGQFVE RCWTHSHCQK VCPTICKSHG 
RatNor_INSR       DNEECGDVCP GTAKGKTNCP ATVINGQFVE RCWTHSHCQK VCPTICKSHG 
CanFam_INSR       DNEECGDICP GTAKGKTNCP ATVINGQFVE RCWTHSHCQK VCPTICKSHG 
EquCab_INSR       DNEECGDICP GTAKGKTNCP ATVINGQFVE RCWTHSHCQK VCPTICKSHG 
BosTau_INSR       DNEECGDICP GTAKGKTNCP ATVINGQFVE RCWTHSHCQK .CPTICKSHG 
OryCun_INSR       DNEECGDICP GTAKGKTNCP ATVINGQFVE RCWTHSHCQK VCPTICKSHG 
MicMur_INSR       DNEECGDICP GTAKGKTNCP ATVINGQFVE RCWTHSHCQK VCPTICKSHG 
OchPri_INSR       DKEECGDICP GTAKGKTNCP ATVINGQFVE RCWTHSHCQK VCPTACKSHG 
MonDom_INSR       GKEECGDVCP GAVKGVNSCK STVINGQFIE RCWTHSHCQK VCPPSCKWQG 
GalGal_INSR       DKEECGDVCP GTVKGKSNCP PTVINGIFIE RCWTHDRCQR VCPPACKSQG 
XenLae_INSR       NKEECGDVCP GTVKGKSKCK HTLVNGALVE RCWTQDHCQK VCPSDCKGSG 
DanRer_INSRa      DRE.CGDICP GTVLGKTTCP LTTINGDFSE RCWNQKYCQR MCPSSCKHRA 
DanRer_INSRb      DLE.CGNICP GTIAGTISCK QTTINGNFGE RCWNQNHCQR ICPSECVHGA 
GasAcu_INSR       DRE.CGDVCP GTAQGQTTCP QNTINGHFRS RCWSQNHCQR MCLDNCRHSA 


CavPor_INSR       LSAEGICVHS ECLGSCTEPD DPTKCVACRN FYLDGRSVAT CPPPYYHFQD 
FelCat_INSR       CTADGLCCHS ECLGNCSEPD DPTKCVACRN FYLDGRCVET CPPPYYHFQD 
EchTel_INSR       CTEEGLCCHN QCLGNCSEPD DPTKCVACRN FYLDGRCVET CPAPYYHFQD 
MyoLuc_INSR       CTAEGLCCHP ECLGSCSEPD DPTKCVACRH FYLDGRCVET CPAPYYHFRD 
2DTG              CTAEGLCCHS ECLGNCSQPD DPTKCVACRN FYLDGRCVET CPPPYYHFQD 
PanTro_INSR       CTAEGLCCHS ECLGNCSQPD DPTKCVACRN FYLDGRCVET CPPPYYHFQD 
MusMus_INSR       CTAEGLCCHK ECLGNCSEPD DPTKCVACRN FYLDGQCVET CPPPYYHFQD 
RatNor_INSR       CTAEGLCCHK ECLGNCSEPD DPTKCVACRN FYLDGQCVET CPPPYYHFQD 
CanFam_INSR       CTAEGLCCHS ECLGNCSEPD DPTKCVACRN FYLDGRCVET CPPPYYHFQD 
EquCab_INSR       CTADGLCCHS ECLGNCSEPD DPTKCVACRN FYLDGRCVET CPPPYYHFQD 
BosTau_INSR       CTSEGLCCHS ECLGNCSEPD DPTKCVACRN FYLDGRCVET CPPPYYHFQD 
OryCun_INSR       CTAEGLCCHS ECLGNCSEPD DPTKCTVCRN FYLDGRCVET CPPPYYHFQD 
MicMur_INSR       CTAEGLCCHS ECLGNCSEPD DPTKCVACRN FYLEGRCVET CPPPYYHFQD 
OchPri_INSR       CTAEGLCCHS ECLGNCTEPD DPTKCTVCRN FYLEGRCVDT CPPPYYNFQD 
MonDom_INSR       CTASGQCCHS ECLGNCIEPN NPEKCVACRN FYLDGKCVET CPPNYYHFQD 
GalGal_INSR       CTSDGQCCHS ECLGDCTEPN NAERCVACRN FYLDGTCVET CPPGHYRFEG 
XenLae_INSR       CLPDGQCCHP ECLGSCRKPN DPSECTACRH FQNEGVCVTA CPKGSYQFQG 
DanRer_INSRa      CTKDSQCCHD QCLGGCLEPH SSNKCVACRN FMHNNMCVEK CPHGFYTFKG 
DanRer_INSRb      CTSHKECCHE QCLGGCSVPG NSTKCVACRN FLYGEACVDR CPPGYYTFKS 
GasAcu_INSR       CNHKGQCCHD QCLGGCSEPG NASSCVACRN LQHGNNCMEK CPPGYYVFRG 


CavPor_INSR       WRCVNFSFC. QDLHNKCKNS ......RRQG CHQYVIHNDR CIPECPSGY. 
FelCat_INSR       WRCVNFSFC. RDLHNKCKNS ......RRQG CHQYVIHNNR CIPECPSGY. 
EchTel_INSR       WRCVNFSFC. QDLHNQCKNS ......HRQN CHLYAIHGNK CVPECPSGY. 
MyoLuc_INSR       WRCVNFSFC. LDLHNKCKNS ......RGQG CHQYVIHNNK CIPEGPS.Y. 
2DTG              WRCVNFSFC. QDLHHKCKNS ......RRQG CHQYVIHNNK CIPECPSGY. 
PanTro_INSR       WRCVNFSFC. QDLHHKCKNS ......RRQG CHQYVIHNNK CIPECPSGY. 
MusMus_INSR       WRCVNFSFC. QDLHFKCRNS ......RKPG CHQYVIHNNK CIPECPSGY. 
RatNor_INSR       WRCVNFSFC. QDLHYKCRNS ......RKPG CHQYVIHNNK CIPECPSGY. 
CanFam_INSR       WRCVNFSFC. QDLHNKCKNS ......RRQG CHQYVIHNNK CIPECPSGY. 
EquCab_INSR       WRCVNFSFC. QDLHNKCKNS ......RRQG CHQYVIHNNK CIPECPSGY. 
BosTau_INSR       WRCVNFSFC. QDLHNKCKNS ......RRQG CHQYVIHNNK CIPECPSGY. 
OryCun_INSR       WRCVNFSFC. QDLHNKCKNS ......RRQG CHQYVIHNNK CIPECPSGY. 
MicMur_INSR       WRCVNFSFC. QDLHNKCKNS ......RRQG CHQYVIHNNK CIPECPSGY. 
OchPri_INSR       WRCVTFNFC. QELHNRCRNS ......RRQG CHQYVIHNNR CLPECPSGY. 
MonDom_INSR       WRCVNFSVC. QELHNKCKNS ......RQSS CSQYVIHNNK CIPECPSGY. 
GalGal_INSR       WRCVTFSFC. QELHNKCKSA ......RESG CH..VIHNNE CVHECPSGY. 
XenLae_INSR       WRCIDFNTC. QELNSRCQNS ......RDNS CPPYVIHKGE CMPDCPSGY. 
DanRer_INSRa      WRCVSFSFC. QELHNKCKQ. ......GKGD CHEYVIHNGA CIPECPSGYT 
DanRer_INSRb      WRCVSLQFC. QDLHNQCKD. ......KSGD CHAYVIHNGA CIPECPSGYT 
GasAcu_INSR       WRCVSFSFCQ QELHNQCKDS KKLNQDRELG CHEYVIHNGA CIPECPSGYT 


CavPor_INSR       TMNSS..... .......... .......... .......... .......... 
FelCat_INSR       TMNSSNLMCT PCLGPCPKVC HILEGEKTID SVTSAQELRG CTVINGSLII 
EchTel_INSR       TMNSSNLLCT PCLGPCPKVC HLLEGEKTID SVTSAQELRG CTVVNGSLIV 
MyoLuc_INSR       AMD.SNLMCT PCLGPCPKVC HILEGEKTID SVTAAQELRG CTVINGSLII 
2DTG              TMNSSNLLCT PCLGPCPKVC HLLEGEKTID SVTSAQELRG CTVINGSLII 
PanTro_INSR       TMNSSNLLCT PCLGPCPKVC HLLEGEKTID SVTSAQELRG CTVINGSLII 
MusMus_INSR       TMNSSNLMCT PCLGPCPKVC QILEGEKTID SVTSAQELRG CTVINGSLII 
RatNor_INSR       TMNSSNLMCT PCLGPCPKVC QILEGEKTID SVTSAQELRG CTVINGSLII 
CanFam_INSR       TMNSSNLMCT PCLGPCPKVC HILEGEKTID SVTSAQELRG CTVVNGSLII 
EquCab_INSR       TMNSSNLMCT PCLGPCPKVC HLLEGEKTID SVTSAQELRG CTVINGSLII 
BosTau_INSR       TMNSSNLMCT PCLGPCPKVC HLLEGEKTID SVTSAQELRG CTIINGSLII 
OryCun_INSR       TMNSSNLMCT PCLGPCPKVC HLLDGEKTID SVTSAQEFRG CTVINGSLII 
MicMur_INSR       TMNSSNLVCT PCLGPCPKVC HILEGEKTID SVTSAQELRG CTVVNGSLII 
OchPri_INSR       TMNSSNLLCT PCLGPCPKVC HLLEGEKTID SVTSAQELRG CTIINGSLII 
MonDom_INSR       TMNSTNLHCS PCSGPCPKVC DIV.ADQTID SVHAAQALRG CTVINGSLII 
GalGal_INSR       IMNSSNLHCT PCAGPCPKVC D.YGKEKTID SVTSAQELRG CTVVNGSLVI 
XenLae_INSR       IANSTTRTCT PCAGPCPKVC TIFQNVKTID SVTSAQELRG CTVINGSLII 
DanRer_INSRa      TVNSTTLNCT PCAGLCPKVC M...GLKTVD SVTAAQALRG CTVINGSLVI 
DanRer_INSRb      TVNSTSLTCM PCTGRCPKVC T...GVQTVD SVTAAQALRG CTVLNGSLII 
GasAcu_INSR       TINSTTLTCS PCAGLCPKLC A...GNKTID SVTSAQALRG CTVLHGNMII 


CavPor_INSR       ......NLAA ELEANLGLIE EISGYLKIRR SYALVSLSFF RKLRLIRGET 
FelCat_INSR       NIRGGNNLAA ELEANLGLIE EISGYLKIRR SYALVSLSFF RKLRLIRGET 
EchTel_INSR       NIRGGNNLAA ELEANLGLIE EISGYLKIRR SYALVSLAFF RKLRLIRGET 
MyoLuc_INSR       NIRGGNNLAA ELEANLGLIE EISGYLKIRR SYALVSLSFF RKLRLIQGNT 
2DTG              NIRGGNNLAA ELEANLGLIE EISGYLKIRR SYALVSLSFF RKLRLIRGET 
PanTro_INSR       NIRGGNNLAA ELEANLGLIE EISGYLKIRR SYALVSLSFF RKLRLIRGET 
MusMus_INSR       NIRGGNNLAA ELEANLGLIE EISGFLKIRR SYALVSLSFF RKLHLIRGET 
RatNor_INSR       NIRGGNNLAA ELEANLGLIE EISGFLKIRR SYALVSLSFF RKLHLIRGET 
CanFam_INSR       NIRGGNNLAA ELEANLGLIE EISGYLKIRR SYALVSLSFF RKLRLIRGET 
EquCab_INSR       NIRGGNNLAA ELEANLGLIE EISGYLKIRR SYALVSLSFF RKLRLIRGET 
BosTau_INSR       NIRGGN.... .......... .......... .......... .......... 
OryCun_INSR       NIRGGNNLAA ELEANFGFIE EISGYLKIRR SYALVSLSFF RKLRLIRGET 
MicMur_INSR       NIRGGNNLAA ELEANLGLIE EISGYLKIRR SYALVSLSFF RKLHLIRGET 
OchPri_INSR       NIRGGNNLAA ELEANLGLIE EISGYLKIRR SYALVSLSFF RKLRLIRGET 
MonDom_INSR       NIRGGNNIAA ELEANLGLIE EITGYLKIRR SYALVSLSFF RKLHLIRGET 
GalGal_INSR       NIRGGNNIAA ELEANLGLIE EISGYLKIRR SYALVSLSFF RKLHLIRGET 
XenLae_INSR       NLRGGNNIAT ELEANLGLIE EISGYLKIRR SYALVSLSFF RKLRLIRGEV 
DanRer_INSRa      NIRGGNNIAA ELEANLGQLE EITGYLTVRH SYALVSLSFL RKLRIIHGET 
DanRer_INSRb      KISGGNSIAA ELESSLGQLE EITGYLTIRR AYALVSLSFL RKLHLIRGET 
GasAcu_INSR       KIRGGNNIAA ELEASLGQLE EITGHLTVRR AYALVSLSFL RKLRVIRGEH 


CavPor_INSR       LEIGNYSFYA LDNQNLRQLW DWSKHNLTIT QGKLFFHYNP KLCLSEIHKM 
FelCat_INSR       LEIGNYSFYA LDNQNLRQLW DWSKHNLTIT QGKLFFHYNP KLCLSEIHKM 
EchTel_INSR       LEVGNYSFYA LDNQNLRQLW DWSKHNLTIT RGKLFFHYNP KLCLSEIHKM 
MyoLuc_INSR       LEVGNYSFYA WYNQNL.QLW DWS.HNLTIT .GKLFFH... .......... 
2DTG              LEIGNYSFYA LDNQNLRQLW DWSKHNLTIT QGKLFFHYNP KLCLSEIHKM 
PanTro_INSR       LEIGNYSFYA LDNQNLRQLW DWSKHNLTIT QGKLFFHYNP KLCLSEIHKM 
MusMus_INSR       LEIGNYSFYA LDNQNLRQLW DWSKHNLTIT QGKLFFHYNP KLCLSEIHKM 
RatNor_INSR       LEIGNYSFYA LDNQNLRQLW DWNKHNLTIT QGKLFFHYNP KLCLSEIHKM 
CanFam_INSR       LEIGNYSFYA LDNQNLRQLW DWSKHNLTIT QGKLFFHYNP KLCLSEIHKM 
EquCab_INSR       LEIGNYSFYA LDNQNLRQLW DWSKHNLTIT QGKLFFHYNP KLCLSEIHKM 
BosTau_INSR       .....YSFYA LDNQNLRQLW DWSKHNLTIT QGKLFFHYNP KLCLSEIHKM 
OryCun_INSR       LEIGNYSFYA LDNQNLRQLW DWSKHNLTIS QGKLFFHYNP KLCLSEIHKM 
MicMur_INSR       LEMGSYSFYA LDNQNLRQLW DWSKHNLTIT QGKLFFHYNP KLCLSEIHKM 
OchPri_INSR       LEIGNYSFYA LDNQNLRQLW DWGKHNLTIS RGKLFFHYNP KLCLSEIHRM 
MonDom_INSR       LEIGNYSFYA LDNQNLRQLW DWSKHNLTIT KGKLFFHYNP KLCLSEIHKM 
GalGal_INSR       LEAGNYSFYA LDNQNLRQLW DWSKHNLTIA RGKLFFHYNP KLCLSEIHKM 
XenLae_INSR       LEAGNYSFYA LDNPSLRQLW DWHKHNLTII HGKLFFHHNP RLCLSQIHQM 
DanRer_INSRa      QEVGNYSFYA LDNQNLRQLW DWSKHNLTIQ QGRMFFHHNS KLCMSEIRRM 
DanRer_INSRb      LDGGNYSFHA MDNQNLRQLW DWNKHNLTIL KGRMKFIQNG KLCKSEILRM 
GasAcu_INSR       LEGDVFAFYA LDNQNLHELW DWSKHNLTIH HGRMFFHYNS KLCMSEIRKM 


CavPor_INSR       EEVSGTKGRQ ERNDIALKTN GDQASCENEL LKFSFIRTSS DKILLRWEPY 
FelCat_INSR       EEVSGTKGRQ ERNDIALKTN GDQASCENEL LKFSYIRTSY DKILLKWEPY 
EchTel_INSR       EEVSGTKGRQ ERNDIALKTN GDQASCENEL LTFSYIRTSS DKILLKWKPY 
MyoLuc_INSR       .......... .......... ......ENEL LKFSYIRTSS DKIMLKWEPY 
2DTG              EEVSGTKGRQ ERNDIALKTN GDQASCENEL LKFSYIRTSF DKILLRWEPY 
PanTro_INSR       EEVSGTKGRQ ERNDIALKTN GDQASCENEL LKFSYIRTSF DKILLRWEPY 
MusMus_INSR       EEVSGTKGRQ ERNDIALKTN GDQASCENEL LKFSFIRTSF DKILLRWEPY 
RatNor_INSR       EEVSGTKGRQ ERNDIALKTN GDQASCENEL LKFSFIRTSF DKILLRWEPY 
CanFam_INSR       EEVSGTKGRQ ERNDIALKTN GDQASCENEL LKFSYIRTSY DKILLKWEPY 
EquCab_INSR       EEVSGTKGRQ ERNDIALKTN GDQASCENEL LTFSHIRTSS DKILLKWEPY 
BosTau_INSR       EEVSGTKGRQ ERNDIALKTN GDQASCENEL LKFSYIRTSY DKILLKWEPY 
OryCun_INSR       EEVSGTKGRQ ERNDIALKTN GDQASCENEL LKFSSIRTTF DKILLRWEPY 
MicMur_INSR       EEVSGTKGRQ ERNDIALKTN GDQASCENEL LKFSYIRTSF DKILLKWEPY 
OchPri_INSR       EEVSGTKGRQ DKNDIALKTN GDQASCENEL LKFSSIRTSF DKILLRWEPY 
MonDom_INSR       EEVSGTKGRQ ERNDIALKTN GDQASCENEL LRFSSIRTTH DKILLRWEPY 
GalGal_INSR       EEISGTKGRQ ERNDIALKTN GDQASCENEL LKFSSIRTSH DKILLKWEPY 
XenLae_INSR       EEVTGTKGRQ DKNDIATKTN GDQASCEDNL LTFNFIKTSH DMVLLRWDAY 
DanRer_INSRa      EEVTGTKNRQ TKNDIVSKTN GDQASCESKV LKFTRISTLS DKIIIKWEAF 
DanRer_INSRb      EQATGTKNRM ..NDIS..NE KDQSYCESHI LKFTQIRTMS DKILIRWESF 
GasAcu_INSR       ENVTGTKERN QKNDIAVRTN GDQASCVTKL LKFTLIKTSS NMIMLKWEPF 


CavPor_INSR       WPPDFRDLLG FMLFYKEA.. .......... .......... .......... 
FelCat_INSR       WPPDFRDLLG FMLFYKEA.. .......... .......... .......... 
EchTel_INSR       WPPDFRDLLG FMLFYKDAPY QNVTEFDGQD ACGSNSWTVV DIDPPPRSND 
MyoLuc_INSR       WPPDFRDLLG FMLFYKEA.. .......... .......... .......... 
2DTG              WPPDFRDLLG FMLFYKEAPY QNVTEFDGQD ACGSNSWTVV DIDPPLRSND 
PanTro_INSR       WPPDFRDLLG FMLFYKEAPY QNVTEFDGQD ACGSNSWTVV DIDPPLRSND 
MusMus_INSR       WPPDFRDLLG FMLFYKEAPY QNVTEFDGQD ACGSNSWTVV DIDPPQRSND 
RatNor_INSR       WPPDFRDLLG FMLFYKEAPY QNVTEFDGQD ACGSNSWTVV DIDPPQRSND 
CanFam_INSR       WPPDFRDLLG FMLFYKEAPY QNVTEFDGQD ACGSNSWTVV DIDPPLRSND 
EquCab_INSR       WPPDFRDLLG FMLFYKEAPY QNVTEFDGQD ACGSNSWTVV DIDPPLRSND 
BosTau_INSR       WPPDFRDLLG FMLFYKEAPY QNVTEFDGQD ACGSNSWTVV DIDPPTRSND 
OryCun_INSR       WPPDFRDLLG FMLFYKEAPY QNVTEFDGQD ACGSNSWTVV DIDPPLRSND 
MicMur_INSR       WPPDFRDLLG FMLFYKEAPY QNVTEFDGQD ACGSNSWTVV DVDPPLRSND 
OchPri_INSR       WPPDFRDLLG FMLFYKEAPY QNVTEFDGQD ACGSNSWTVV DIEPPLRSND 
MonDom_INSR       WPPDFRDLLG FMLFYKEAPY QNVTEFDGQD ACGSNSWTVI DVEPPVRSND 
GalGal_INSR       WPPDFRDLLG FMLFYKEAPY QNVTEFDGQD ACGSNSWTVV DVDPPPRSNE 
XenLae_INSR       WPPDYRDLLG FMVHYKEAPF QNVTEFDGQD ACGSNSWTVV DMDAPERSAD 
DanRer_INSRa      WPPDFRDLLG FMVLYKEAPY KNVTEFDGQD ACGSNSWVIA DVDPPPRATE 
DanRer_INSRb      WPSDFRDLLG FMVLYKEAPH RNVTEYDGQD ACGSNSWAIA DVEPPQRPSE 
GasAcu_INSR       WPSDFRDLLG FMVLYKETLY RNVTEFDGQD ACGSNSWAIA DVDPPQRSTE 


CavPor_INSR       .......... .......... .......... .......... .......... 
FelCat_INSR       .......... .......... .......... .......... .......... 
EchTel_INSR       PKMQ...... .......... .......... .......... .......... 
MyoLuc_INSR       .......... .......... .......... .......... .......... 
2DTG              PKSQ..NHPG WLMRGLKPWT QYAIFVKTLV TFSDERRTYG AKSDIIYVQT 
PanTro_INSR       PKSQ..NHPG WLMRGLKPWT QYAIFVKTLV TFSDERRTYG AKSDIIYVQT 
MusMus_INSR       PKSQTPSHPG WLMRGLKPWT QYAIFVKTLV TFSDERRTYG AKSDIIYVQT 
RatNor_INSR       PKSQTPSHPG WLMRGLKPWT QYAIFVKTLV TFSDERRTYG AKSDIIYVQT 
CanFam_INSR       PKSQ..NHPG WLMRGLKPWT QYAIFVKTLV TFSDERRTYG AKSDIIYVQT 
EquCab_INSR       PKSQ..NHPG WLMRGLKPWT QYAIFVKTLV TFSDERRTYG AKSDIIYVQT 
BosTau_INSR       PKSQ..NHPG WLMRGLKPWT QYAIFVKTLV TFSDERRTYG AKSDIIYVQT 
OryCun_INSR       PKAQ..NHPG WLMRGLKPWT QYAIFVKTLV TFSDERRTYG AQSDIIYVQT 
MicMur_INSR       PKSQ..NHPG WLMRGLKPWT QYAIFVKTLV TFSDERRTYG AKSDIIYVQT 
OchPri_INSR       PKSQ..SHPG FLMRGLKPWT QYAIFVKTLV TFSDERRTYG AKSDIIYVQT 
MonDom_INSR       PKTQN.QHPG WLMRNLKPWT QYAIFVKTLV TFSDERRTYG AKSEIIYVQT 
GalGal_INSR       PKAQ..AQPG WLLRGLKPWT QYAVFVKTLV TFSDERRTYG AKSEIIYVQT 
XenLae_INSR       GKTQ...SPG CLLRSLKPWT QYAVFVKTLV SGSDEGRTYG AKSKIIYIRT 
DanRer_INSRa      GKEH...EPG YLIFPLKPWT QYAIMVKTQL SASDEHQVHG AKSEIIYVRT 
DanRer_INSRb      GKEV...EPG YLIMPLKPWT QYAVMVKAQL AASEDHQVRG AKTEIIYVRT 
GasAcu_INSR       GKKA..DDPG YLIRPLKPWT LYAIMVKTQL STSDEQQVNG AKSKIIYVRT 


CavPor_INSR       .......... .......... .......... .......... .......... 
FelCat_INSR       .......... .......... .......... .......... .......... 
EchTel_INSR       ..SQPGWLMR GLKPWTQYAI FVKSLVTFSD ERRTYGAKSD IIYVQTDATR 
MyoLuc_INSR       ....PSVPLD PISVSNSSSQ IILKWKPPSD PNGNITHYLV FWERQEEDSE 
2DTG              DATNPSVPLD PISVSNSSSQ IILKWKPPSD PNGNITHYLV FWERQAEDSE 
PanTro_INSR       DATNPSVPLD PISVSNSSSQ IILKWKPPSD PNGNITHYLV FWERQAEDSE 
MusMus_INSR       DATNPSVPLD PISVSNSSSQ IILKWKPPSD PNGNITHYLV YWERQAEDSE 
RatNor_INSR       DATNPSVPLD PISVSNSSSQ IILKWKPPSD PNGNITHYLV YWERQAEDSE 
CanFam_INSR       DATNPSVPLD PISVSNSSSQ IILKWKPPSD PNGNITHYLV FWERQAEDSE 
EquCab_INSR       NATNPSVPLD PISVSNSSSQ IILKWKPPSD PNGNITHYLV FWERQEEDSE 
BosTau_INSR       DATNPSVPLD PISVSNSSSQ IILKWKPPSD PNGNITHYLV FWERQAEDSE 
OryCun_INSR       DATNPSVPLD PISVSNSSSQ ILLKWKPPSD PNGNITHYLV FWERPEEDRE 
MicMur_INSR       NATNPSVPLD PISVSNSSSQ ILLKWKPPSD PNGNITHYLV FWERQAEDSE 
OchPri_INSR       DATNPSVPLD PISVSNSSSQ ILLKWKPPSD PNGNITHYLV YWEQQEEDQE 
MonDom_INSR       NATVPSVPLD PISVSNSSSQ IILKWKPPSE PNGNITHYLV YWEKQAEDVE 
GalGal_INSR       NATVPSVPLD PISVSNSSSQ IILKWKPPSE PNGNITHYLV YWQQQAEDSE 
XenLae_INSR       NETIPSVPLD PFSVSNSTSQ IILKWKPPSE PNGNVTHYLV YWQEQPEDSD 
DanRer_INSRa      NATKPSVPLD PISSSNSSSQ IILKWKPPND PNGNITHYLV FCQQQPEASE 
DanRer_INSRb      NATRPSVPLD PHSWSNSSSQ IILKWKPPSD PNGNITHYII YCQKQSEDIT 
GasAcu_INSR       DASKPSVPLD PISSSNSSSQ IILKWKPPTN PNGNITHYRV ICRKQSEDSD 


CavPor_INSR       .......... .......... .......... .......... .......... 
FelCat_INSR       .......... .......... .......... .......... .......... 
EchTel_INSR       .......... .......... .......... .......... .......... 
MyoLuc_INSR       LYELDYCLKG .......... .......... .......... .......... 
2DTG              LFELDYCLKG .......... .......... .......... .......... 
PanTro_INSR       LFELDYCLKG .......... .......... .......... .......... 
MusMus_INSR       LFELDYCLKG .......... .......... .......... .......... 
RatNor_INSR       LFELDYCLKG .......... .......... .......... .......... 
CanFam_INSR       LYELDYCLKG .......... .......... .......... .......... 
EquCab_INSR       LYELDYCLKG .......... .......... .......... .......... 
BosTau_INSR       LYELDYCLKG .......... .......... .......... .......... 
OryCun_INSR       LYELDYCLKG .......... .......... .......... .......... 
MicMur_INSR       LFELDYCLKG .......... .......... .......... .......... 
OchPri_INSR       LFELDYCLKG .......... .......... .......... .......... 
MonDom_INSR       LYELDYCLKG .......... .......... .......... .......... 
GalGal_INSR       LYELDYCLKG .......... .......... .......... .......... 
XenLae_INSR       LYEVDYCNKG .......... .......... .......... .......... 
DanRer_INSRa      LYKFDYCQKG .......... .......... .......... .......... 
DanRer_INSRb      HYKFDYCQQG .......... .......... .......... .......... 
GasAcu_INSR       LYKFDYCLQG .......... .......... .......... .......... 


CavPor_INSR       ......LKLP SRAWSPPLES DDAQKHNQSE YEDAAGECCS CPKTDSQILK 
FelCat_INSR       .........P YQNVT.EFDG QDACGSNSWT VVDIDPPLRS N...DPKSQ. 
EchTel_INSR       ......LKLS SRAWSPPSEA EGAQKPNQSD YEEAAGQCCS CPKTDSQIMK 
MyoLuc_INSR       ......LKLP SRTWSPPSEL EGSQKHNQSE YDEAAGECCS CPKTDSQILK 
2DTG              ......LKLP S......... .......... .......... .......... 
PanTro_INSR       .......RVQ SSAPL..... .......VCE YEDSAGECCS CPKTDSQILK 
MusMus_INSR       ......LKLP SRTWSPPFES DDSQKHNQSE YDDSASECCS CPKTDSQILK 
RatNor_INSR       ......LKLP SRTWSPPFES DDSQKHNQSE YDDSASECCS CPKTDSQILK 
CanFam_INSR       ......LKLP SRTWSPPFEA EGSQKHNQSE YEESAGECCS CPKTDSQILK 
EquCab_INSR       ......LKLP SRTWSPPFES EGSQKHNQSE YEESAGECCS CPKTDSQILK 
BosTau_INSR       ......LKLP SRTWSPPFES EGSQKHNQSE YEESAGECCS CPKTDSQILK 
OryCun_INSR       ......LKLP SRTWSPPFES DDSQKHNQSE YEDSAGECCS CPKTDSQILK 
MicMur_INSR       ......LKLP SRTWSPPFES DDAQKHNQSE YEDAAGECCT CPKTDSQILK 
OchPri_INSR       ......LKLP SRTWLPQFES EHAQKHNQSE AEEASGECCS CPKTDSQILK 
MonDom_INSR       ......LKLP SRTWSPPFES EDSQKHNQSN HEDPNGECCS CPKTDSQILK 
GalGal_INSR       ......LKLP SRTWSPPFES EDPQKYNQSE SEDVSGECCS CPKTDSQIQK 
XenLae_INSR       ......LKLP SRTWTPPTEI DENGNENQTE HTSVN.KCCP CPKTEFQIQK 
DanRer_INSRa      ......MKLP TRAPT.QVDN EEEQKWNQTE EQGPDSRCCA CPKTEKQLKK 
DanRer_INSRb      ......MKVP SHTPT.HHDV EEDQKLNQTE VPDQKGHCCA CPKTEMQLKK 
GasAcu_INSR       ......MKLP SRTPTPTVRM NRSG....TT QTSPPGRCCA CPKTDYQLKK 


CavPor_INSR       ELEESSFRKT FEDYLHNVVF VPR....... .......... KPSVGSGAQD 
FelCat_INSR       .NHPGWLMRG LKPWTQYAIF VKT....... .......... LVTFSDERRT 
EchTel_INSR       ELEESSFRKT FEDYLHNVVF VPR....... .......... KTSPGSVTDD 
MyoLuc_INSR       ELEESSFRKT FENYLHNVVF VPR....... .......... KISSGPGAED 
2DTG              .......... .......... .......... .......... .......... 
PanTro_INSR       ELEESSFRKT FEDYLHNVVF VPR....... .......... KTSSGTGAED 
MusMus_INSR       ELEESSFRKT FEDYLHNVVF VPR....... .......... .......... 
RatNor_INSR       ELEESSFRKT FEDYLHNVVF VPR....... .......... KTSSGNGAED 
CanFam_INSR       ELEESSFRKT FEDYLHNVVF VPR....... .......... KSSSSPGAED 
EquCab_INSR       ELEESSFRKT FEDYLHNVVF VPR....... .......... KSSSGPGAED 
BosTau_INSR       ELEESSFRKT FEDYLHNVVF IPR....... .......... KSSSGPVAED 
OryCun_INSR       EVEESSFRKT FEDYLHNVVF VPR....... .......... .......... 
MicMur_INSR       ELEESSFRKT FEDYLHNVVF VPR....... .......... KTSPGTGAED 
OchPri_INSR       ELEESSFRKT FEDYLHNVVF VP........ .......... .......... 
MonDom_INSR       ELEESSFRKT FENYLHNEVF IPR....... .......... KASSGIGADD 
GalGal_INSR       ELEESAFRKT FENYLHNEVF VPR....... .........Y EQQPGVGVEH 
XenLae_INSR       EQDESAFRKT FENYLHNEVF IPR....... .......... .......... 
DanRer_INSRa      EAEETEYRKT FENYLHNEVF ELR....... .......... .......... 
DanRer_INSRb      EAEETEFRKT FENYLHNEVF EPR....... .......... .......... 
GasAcu_INSR       EQEEIEYRKT FENYLHNEVF ESR....... .......... .......... 


CavPor_INSR       PR........ .......... .......... .......... .......... 
FelCat_INSR       YG........ .......... .......... .......... .......... 
EchTel_INSR       PGPSRKRRAL G.DAGNVT.V AAPTVP.GFP NASSTSEPTS PAQFRPFE.K 
MyoLuc_INSR       SRSLRKRRAL G.DEGNMT.M AVPTAL.GFP N.TSTIVPAS SEEPRPFE.K 
2DTG              .......... .......... .......... .......... ..EHRPFE.K 
PanTro_INSR       PRPSRKRRSL G.DVGNVT.V AVPTVA.AFP NTSSTSVPTS PEEHRPFE.K 
MusMus_INSR       ..PSRKRRSL E.EVGNVT.A TTLTLP.DFP NVSSTIVPTS QEEHRPFE.K 
RatNor_INSR       TRPSRKRRSL E.EVGNVT.A TTPTLP.DFP NISSTIAPTS HEEHRPFE.K 
CanFam_INSR       TRPSRKRRAL S.DAGNVT.A AIPTVP.GFP N.TSTSTPTS PEEHKPFE.K 
EquCab_INSR       TRPSRKRRAL A.DVGNVT.V AVPTVP.GFP NTSSTSTPTS SEERRPFE.K 
BosTau_INSR       ARPSRKRRAL G.DVGNVT.A AVPTAL.GLP NTSSTSTPMS SEEHRPFE.K 
OryCun_INSR       ..PSRKRRSL G.EVNNVT.A AAPTVP.GFS NTTSTSVPVS PEVHRPFE.K 
MicMur_INSR       PRPSRKRRSL G.EVGNVTVA AMPTLP.TFP NTPSTSVPTS PEEHRPFE.K 
OchPri_INSR       .......... .....NVTIV AVPTLP.EFD NTTSSSVPNT PEVLRPFE.K 
MonDom_INSR       SRPSRRRRDL RFRVANVT.V VTPTGS.SFF NASSTTAPAS TEEPKPFE.K 
GalGal_INSR       PGPSRKRRDL G.SIANAT.V VIPTIP.SSP N.SSAAASES AEEQKPFE.K 
XenLae_INSR       ..PVRKRRDL F.GVANGTLP DPVTAP.PLF NVSSTRAPDE P.EPKIYSQK 
DanRer_INSRa      ..PSRQRRSL V.GIANRTSS RLFTTPSSLP NGSATRSPEE EAEANKISLI 
DanRer_INSRb      ..PHRRRRSV ..GVANATLP NFGTTPTIIP NFPTTSIPEE EKSRKMVF.K 
GasAcu_INSR       ..PSRRRRSV ..GVANATLP SFFLPAAPGL AFGSTTVPPE DEEGSKVELK 


CavPor_INSR       .......... .......... .......... .......... ........KA 
FelCat_INSR       .......... .......... .......... .......... ........AK 
EchTel_INSR       VVNKESLVIS GLRHFTGYRI ELQACNQDVP EERCSVAAYV SARTMPEGKA 
MyoLuc_INSR       VVNKESLVIS GLRHFTGYRI ELQACNQDFP EERCSVAAYI SARTMPEAKA 
2DTG              VVNKESLVIS GLRHFTGYRI ELQACNQDTP EERCSVAAYV SARTMPEAKA 
PanTro_INSR       VVNKESLVIS GLRHFTGYRI ELQACNQDTP EERCSVAAYV SARTMPEAKA 
MusMus_INSR       VVNKESLVIS GLRHFTGYRI ELQACNQDSP DERCSVAAYV SARTMPEAKA 
RatNor_INSR       VVNKESLVIS GLRHFTGYRI ELQACNQDSP EERCSVAAYV SARTMPEAKA 
CanFam_INSR       VVNKESLVIS GLRHFTGYRI ELQACNQDSP EERCSVAAYV SARTMPEAKA 
EquCab_INSR       VVNKESLVIS GLRHFTGYRI ELQACNQDSP EERCSVAAYV SARTMPEAKA 
BosTau_INSR       VVNKESLVIS GLRHFTGYRI ELQACNQDSP EERCSVAAYV SARTMPEAKA 
OryCun_INSR       VVNKESLVIS GLRHFTGYRI ELQACNQDTP EERCSVAAYV SARTMPEAKA 
MicMur_INSR       VVNKESLVIS GLRHFTGYRI ELQACNQDAP DERCSVAAYV SARTMPEAKA 
OchPri_INSR       VINKESLVIS GLRHFTGYRI ELQACNQDAP EERCSVAAYV SARTMPEAKA 
MonDom_INSR       VKSKESLVIS GLQHFTGYRI ELQACNHDEQ ESRCGLAAYV SARTMPEAKA 
GalGal_INSR       VKFKESLVIS GLRHFTGYRI ELHACNHDAQ ESRCSVAAYV SARTMPEAKA 
XenLae_INSR       VWFKESVLIS GLKHFTGYRI EIHACNHELS MG.CSVAAYV NARTMPEATA 
DanRer_INSRa      VQAKESTVIS NLRHFTSYQI EIHACNHGSD PTRCSMAAYV SARTMPEEKA 
DanRer_INSRb      ASSKEAMVIS NLLHFTSYQI EIHACNDPTD PGRCSMPTYV KARTLPELKA 
GasAcu_INSR       VSSKESTVIS NLHHFTSYKI EIIACNKVKD VEQCSLASLV SARTMPEEKA 


CavPor_INSR       DDIVGPVAHE IFDNN..... .......... .......... .......... 
FelCat_INSR       SDIIYVQTDA TR........ .......... .......... .......... 
EchTel_INSR       DDIVGPVTHE ILENN..... .......... .......... .......... 
MyoLuc_INSR       DDIVGPVTHE IFENN..... .......... .......... .......... 
2DTG              DDIVGPVTHE IFENN..... .......... .......... .......... 
PanTro_INSR       DDIVGPVTHE IFENN..... .......... .......... .......... 
MusMus_INSR       DDIVGPVTHE IFENN..... .......... .......... .......... 
RatNor_INSR       DDIVGPVTHE IFENN..... .......... .......... .......... 
CanFam_INSR       DDIVGPVTHE IFENN..... .......... .......... .......... 
EquCab_INSR       DDIVGPVTHE IFENN..... .......... .......... .......... 
BosTau_INSR       DDIVGPVTHE IFENN..... .......... .......... .......... 
OryCun_INSR       DDIVGPVTHE IFENN..... .......... .......... .......... 
MicMur_INSR       DDIVGPVTHE IFENN..... .......... .......... .......... 
OchPri_INSR       DDIVGPVTHE IFENN..... .......... .......... .......... 
MonDom_INSR       DDIVGAVTHE VLEHN..... .......... .......... .......... 
GalGal_INSR       DDIVGPVTHE LVEKN..... .......... .......... .......... 
XenLae_INSR       DKVVGPITYE YVEPN..... .......... .......... .......... 
DanRer_INSRa      DDIVGKITCE VFEYS..... .......... .......... .......... 
DanRer_INSRb      DVIAEPVTHE FFPDEP.... .......... .......... .......... 
GasAcu_INSR       DDIPGTVTHE IVAAEP.... .......... .......... .......... 


CavPor_INSR       .......... .......... VVHLMRQEPK EPNGLIVLYE VSYRR.YGE. 
FelCat_INSR       .......... ........LK LPSRTWSPPF ESEGSQKRNQ SEYEESAGEC 
EchTel_INSR       .......... .......... IVHLMWQEPE EPNGLIVLYE VSYRR.YGD. 
MyoLuc_INSR       .......... .......... IVHLMWQEPK HPNGLIVLYE VSYRR.YGD. 
2DTG              .......... .......... VVHLMWQEPK EPNGLIVLYE VSYRR.YGD. 
PanTro_INSR       .......... .......... VVHLMWQEPK EPNGLIVLYE VSYRR.YGD. 
MusMus_INSR       .......... .......... VVHLMWQEPK EPNGLIVLYE VSYRR.YGD. 
RatNor_INSR       .......... .......... VVHLMWQEPK EPNGLIVLYE VSYRR.YGD. 
CanFam_INSR       .......... .......... VVHLMWQEPK EPNGLIVLYE VSYRR.YGD. 
EquCab_INSR       .......... .......... VVHLMWQEPK EPNGLIVLYE VSYRR.YGD. 
BosTau_INSR       .......... .......... VVHLMWQEPK EPNGLIVLYE VSYRR.YGE. 
OryCun_INSR       .......... .......... VVHLMWQEPK DPNGLIVLYE VSYRR.YGD. 
MicMur_INSR       .......... .......... VVHLMWQEPR EPNGLIVLYE VSYRR.YGD. 
OchPri_INSR       .......... .......... VVHLTWREPK EPNGLIVLYE VSYRR.YGD. 
MonDom_INSR       .......... .......... IVHLRWQEPK HPNGLIILYE VNYWR.VGDT 
GalGal_INSR       .......... .......... TVHLKWQEPK EPNGLIVLYE VNYGR.LGEA 
XenLae_INSR       .......... .......... IIHLKWQEPK DPNGLIVLYE VHYSR.VGGI 
DanRer_INSRa      .......... .......... .VHIRWIEPK APNGMIILYE VHYKR.LGDT 
DanRer_INSRb      .......... .........D VVYIRWKEPK TPNGMIILYE VKYLR.MSDN 
GasAcu_INSR       .......... .........P YVLIKWDSPR SPNGLIILYE VYYRK.VEDT 


CavPor_INSR       EEMHLCVSRK HYALERGCRL RGLQPGNYSV RIRATSLAGN .......... 
FelCat_INSR       CSCPKTDSQI LKELEESSFR KTFEDYLHNV VFVPR..... .......... 
EchTel_INSR       EELHLCVSRR HFAVERGCRL RGLPPGNYSV RVRATSLAGN .......... 
MyoLuc_INSR       EELHLCVSRR HFALERGCRL RGLSPGNYSV RVRATSLAGN .......... 
2DTG              EELHLCDTRK HFALERGCRL RGLSPGNYSV RIRATSLAGN .......... 
PanTro_INSR       EELHLCVSRK HFALERGCRL RGLSPGNYSV RVRATSLAGN .......... 
MusMus_INSR       EELHLCVSRK HFALERGCRL RGLSPGNYSV RVRATSLAGN .......... 
RatNor_INSR       EELHLCVSRK HFALERGCRL RGLSPGNYSV RVRATSLAGN .......... 
CanFam_INSR       EELHLCVSRR HFALERGCRL RGLPPGNYSV RVRATSLAGN .......... 
EquCab_INSR       EELHLCVSRR HFALERGCRL RGLPPGNYSV RVRATSLAGN .......... 
BosTau_INSR       EELHLCVSRR HYALERGCRL RGLLPGNYSV RVRATSLAGN .......... 
OryCun_INSR       EELHLCVSRK HFALERGCRL RGLSPGNYSV RVRATSLAGN .......... 
MicMur_INSR       EELHLCVSRK HYALERGCRL RGLSPGNYSV RVRATSLAGN .......... 
OchPri_INSR       E......... .......... .......... .......... .......... 
MonDom_INSR       EELHLCVSRK HYANEQGCRL RGLQPGNYTV RIRATSLAGN .......... 
GalGal_INSR       EEAHFCVSRK HFASEQGCKL RGLQPGNYSV RIRATSLAGN .......... 
XenLae_INSR       EEVITCVSQK QYNTDKGGKL RVLTPGNYSV KIRATSLAGN .......... 
DanRer_INSRa      EELHHCVSRK NYIADGGCKL RVVHPGNYTV RIRATSLAGN .......... 
DanRer_INSRb      YEDQICVSRI SYEKNHGYRL RVGHPGNYSV RVRATSLAGN .......... 
GasAcu_INSR       EDLTACVSRP AYLKSGGTKL SLMHPGNYSV RVRATSLAGN .......... 


CavPor_INSR       .......... .......... .......... .......... .......... 
FelCat_INSR       .......... .......... .......... .......... .......... 
EchTel_INSR       .......... .......... .......... .......... .......... 
MyoLuc_INSR       .......... .......... .......... .......... .......... 
2DTG              .......... .......... .......... .......... .......... 
PanTro_INSR       .......... .......... .......... .......... .......... 
MusMus_INSR       .......... .......... .......... .......... .......... 
RatNor_INSR       .......... .......... .......... .......... .......... 
CanFam_INSR       .......... .......... .......... .......... .......... 
EquCab_INSR       .......... .......... .......... .......... .......... 
BosTau_INSR       .......... .......... .......... .......... .......... 
OryCun_INSR       .......... .......... .......... .......... .......... 
MicMur_INSR       .......... .......... .......... .......... .......... 
OchPri_INSR       .......... .......... .......... .......... .......... 
MonDom_INSR       .......... .......... .......... .......... .......... 
GalGal_INSR       .......... .......... .......... .......... .......... 
XenLae_INSR       .......... .......... .......... .......... .......... 
DanRer_INSRa      .......... .......... .......... .......... .......... 
DanRer_INSRb      .......... .......... .......... .......... .......... 
GasAcu_INSR       .......... .......... .......... .......... .......... 


CavPor_INSR       ........GS WTEP...... .......... ........TY FYVTNYSDV. 
FelCat_INSR       ........KS FSS....... .......... .......... .PGAEDNDV. 
EchTel_INSR       ........GS WTEA...... .......... ........TY FYVTDYLDV. 
MyoLuc_INSR       ........GS WTEA...... .......... ........TY FYVTNYLDV. 
2DTG              ........GS WTEP...... .......... ........TY FYVTDYL... 
PanTro_INSR       ........GS WTEP...... .......... ........TY FYVTDYLDVP 
MusMus_INSR       ........GS WTEP...... .......... ........TY FYVTDYLDVP 
RatNor_INSR       ........GS WTEP...... .......... ........TY FYVTDYLDVP 
CanFam_INSR       ........GS WTEA...... .......... ........TY FYVTDYLDVP 
EquCab_INSR       ........GS WTEA...... .......... ........TY FYVTDYLDVP 
BosTau_INSR       ........GS WTEA...... .......... ........TY FYVTDYLDVP 
OryCun_INSR       ........GS WTEA...... .......... ........TY FYVTDYH.VP 
MicMur_INSR       ........GS WTEA...... .......... ........TH FYVTDYLDVP 
OchPri_INSR       .......... .......... .......... .......... .......... 
MonDom_INSR       ........GS WTEH...... .......... ........TY FYVADYLDVP 
GalGal_INSR       ........GS WTEP...... .......... ........TY FYVADYLNAQ 
XenLae_INSR       ........GS WTEQ...... .......... ........AY FQVPDH.... 
DanRer_INSRa      ........GS WTEP...... .......... ........TH FYVQDLRVDP 
DanRer_INSRb      ........GS WTDP...... .......... ........AY FYVQDREMSM 
GasAcu_INSR       ........GS FTET...... .......... ........TY FYMPN...SD 


CavPor_INSR       .......... .......... .......... .......... .......... 
FelCat_INSR       .......... .......... .......... .......... .......... 
EchTel_INSR       .......... .......... .......... .......... .......... 
MyoLuc_INSR       .......... .......... .......... .......... .......... 
2DTG              .......... .......... .......... .......... .......... 
PanTro_INSR       .......... .......... .......... .......... .......... 
MusMus_INSR       .......... .......... .......... .......... .......... 
RatNor_INSR       .......... .......... .......... .......... .......... 
CanFam_INSR       .......... .......... .......... .......... .......... 
EquCab_INSR       .......... .......... .......... .......... .......... 
BosTau_INSR       .......... .......... .......... .......... .......... 
OryCun_INSR       .......... .......... .......... .......... .......... 
MicMur_INSR       .......... .......... .......... .......... .......... 
OchPri_INSR       .......... .......... .......... .......... .......... 
MonDom_INSR       .......... .......... .......... .......... .......... 
GalGal_INSR       .......... .......... .......... .......... .......... 
XenLae_INSR       .......... .......... .......... .......... .......... 
DanRer_INSRa      SNVL...... .......... .......... .......... .......... 
DanRer_INSRb      KIVI...... .......... .......... .......... .......... 
GasAcu_INSR       PGLI...... .......... .......... .......... .......... 


CavPor_INSR       .......... .......... .......... .......... .........S 
FelCat_INSR       .......... .......... .......... .......... .........P 
EchTel_INSR       .......... .......... .......... .......... .........P 
MyoLuc_INSR       .......... .......... .......... .......... .........P 
2DTG              .......... .......... .......... .......... .......... 
PanTro_INSR       .......... .......... .......... .......... .......... 
MusMus_INSR       .......... .......... .......... .......... .......... 
RatNor_INSR       .......... .......... .......... .......... .......... 
CanFam_INSR       .......... .......... .......... .......... .......... 
EquCab_INSR       .......... .......... .......... .......... .......... 
BosTau_INSR       .......... .......... .......... .......... .......... 
OryCun_INSR       .......... .......... .......... .......... .......... 
MicMur_INSR       .......... .......... .......... .......... .......... 
OchPri_INSR       .......... .......... .......... .......... .......... 
MonDom_INSR       .......... .......... .......... .......... .......... 
GalGal_INSR       .......... .......... .......... .......... .......... 
XenLae_INSR       .......... .......... .......... .......... ........PH 
DanRer_INSRa      .......... .......... .......... .......... .......... 
DanRer_INSRb      .......... .......... .......... .......... .......... 
GasAcu_INSR       .......... .......... .......... .......... .......... 


CavPor_INSR       SNIA
FelCat_INSR       SNIA
EchTel_INSR       SNIV
MyoLuc_INSR       SNIA
2DTG              ....
PanTro_INSR       SNIA
MusMus_INSR       SNIA
RatNor_INSR       SNIA
CanFam_INSR       SNIA
EquCab_INSR       SNIA
BosTau_INSR       SNIA
OryCun_INSR       SNIA
MicMur_INSR       SNIA
OchPri_INSR       ....
MonDom_INSR       SNIA
GalGal_INSR       PNIA
XenLae_INSR       SNIV
DanRer_INSRa      ....
DanRer_INSRb      ....
GasAcu_INSR       ....
