# Supplementary material for: A Comparative Structural Bioinformatics Analysis of the Insulin Receptor Family Ectodomain Based on Phylogenetic Information
Source: PLoS One. 2008 Nov 7;3(11):e3667. doi: 10.1371/journal.pone.0003667 (PMC2577065; doi:10.1371/journal.pone.0003667)
Supplement: Supplementary File S5 — Zip file containing Evolutionary Trace results for the IR (0.75 MB ZIP) [file pone.0003667.s005.zip › EvTraceINSR/ET_2dtgE.cluster_report.summary]

% etc version Sept2003.
% File produced on Wed Oct 15 19:31:21 2008
% The command line was: /mammoth/EasyTrace/etc -p 2dtgE.msf -o ET_2dtgE -m blosum62 -groups -c -x 2DTG query_2dtgE.pdb -realval 

% TraceReportSummary for ET_2dtgE
% -------------------------------------------------------------
%     Rho      Cvg Ratio      N      S  2nd S     z(w); thry
   1.00        0.09789     17     17     14      1.031e+00
   1.31        0.11029     17     17     14      6.902e-01
   1.42        0.11648     15     17     17      7.828e-01
   1.45        0.13011     16     20     19      1.856e-01
   1.65        0.15861     18     36     22      1.044e+00
   1.66        0.16109     18     36     24      1.061e+00
   1.71        0.16357     18     36     24      1.332e+00
   1.72        0.16481     17     36     24      1.501e+00
   1.73        0.17844     17     40     26      1.832e+00
   1.74        0.26642     13    132     40      5.852e+00
   1.75        0.26890     13    133     40      5.898e+00
   1.75        0.27138     13    133     40      6.007e+00
   1.86        0.27261     11    133     40      5.962e+00
   1.86        0.27633     10    134     40      5.748e+00
   1.87        0.31475     12    157     40      4.023e+00
   1.88        0.34325     10    221     25      4.225e+00
   1.91        0.35068     11    221     25      4.186e+00
   1.93        0.35192     11    222     25      4.393e+00
   1.95        0.35316     11    223     25      4.324e+00
   1.96        0.35440     11    224     25      4.251e+00
   2.02        0.36927     13    224     35      4.242e+00
   2.02        0.37423     14    224     35      4.111e+00
   2.04        0.37670     14    224     37      4.081e+00
   2.04        0.38290     14    229     37      4.285e+00
   2.05        0.38414     14    230     37      4.296e+00
   2.06        0.41016     16    230     51      3.896e+00
   2.09        0.41264     15    234     51      3.948e+00
   2.10        0.41636     15    237     51      3.808e+00
   2.10        0.41760     13    237     51      3.742e+00
   2.15        0.42379     13    242     51      4.109e+00
   2.16        0.42503     13    242     52      4.174e+00
   2.17        0.42627     13    242     52      4.102e+00
   2.17        0.42751     13    243     52      4.148e+00
   2.18        0.43123     13    246     52      4.032e+00
   2.18        0.43247     13    246     52      3.962e+00
   2.18        0.43371     13    247     52      3.967e+00
   2.20        0.43494     13    248     52      4.123e+00
   2.26        0.43618     13    248     53      4.173e+00
   2.26        0.43742     14    248     53      4.099e+00
   2.29        0.44114     14    251     53      4.175e+00
   2.31        0.44610     12    260     53      4.238e+00
   2.32        0.44734     12    261     53      4.172e+00
   2.34        0.44857     13    261     53      4.098e+00
   2.35        0.45229     14    261     55      3.900e+00
   2.35        0.47584     16    261     55      5.368e+00
   2.36        0.47708     17    261     55      5.291e+00
   2.37        0.47831     17    262     55      5.316e+00
   2.38        0.47955     17    263     55      5.344e+00
   2.39        0.48203     17    265     55      5.266e+00
   2.40        0.48327     17    266     55      5.377e+00
   2.40        0.48451     17    267     55      5.383e+00
   2.41        0.48575     17    268     55      5.324e+00
   2.42        0.48699     18    268     55      5.248e+00
   2.43        0.48823     18    269     55      5.335e+00
   2.45        0.49071     17    269     58      5.462e+00
   2.46        0.51425     18    269     64      4.208e+00
   2.46        0.52045     18    274     64      4.476e+00
   2.47        0.52292     18    274     64      4.391e+00
   2.48        0.52416     17    274     64      4.319e+00
   2.49        0.52664     17    276     64      4.217e+00
   2.50        0.52788     17    276     64      4.146e+00
   2.51        0.52912     17    277     64      4.143e+00
   2.51        0.53036     18    277     64      4.069e+00
   2.51        0.53160     18    278     64      4.024e+00
   2.52        0.53284     18    279     64      3.959e+00
   2.56        0.53408     17    279     64      3.888e+00
   2.57        0.53532     17    280     64      3.842e+00
   2.59        0.56877     14    280    161      4.144e+00
   2.59        0.57001     14    281    161      4.133e+00
   2.59        0.57497     14    285    161      4.004e+00
   2.60        0.57869     14    288    161      4.036e+00
   2.60        0.57993     14    289    161      4.002e+00
   2.61        0.58116     14    290    161      3.960e+00
   2.62        0.58612     13    455      4      3.680e+00
   2.63        0.58736     13    456      4      3.647e+00
   2.63        0.58860     13    457      4      3.664e+00
   2.63        0.58984     13    458      4      3.622e+00
   2.65        0.59108     13    459      4      3.590e+00
   2.65        0.59232     12    459      6      3.638e+00
   2.66        0.59356     12    460      6      3.646e+00
   2.67        0.59480     12    461      6      3.649e+00
   2.68        0.59603     12    462      6      3.656e+00
   2.69        0.60347     12    468      6      3.755e+00
   2.69        0.60471     12    469      6      3.683e+00
   2.70        0.60595     12    470      6      3.729e+00
   2.70        0.60719     12    471      6      3.668e+00
   2.70        0.60967     12    473      6      3.703e+00
   2.71        0.61090     12    474      6      4.045e+00
   2.72        0.61214     12    475      6      4.044e+00
   2.72        0.61338     12    476      6      3.972e+00
   2.73        0.61462     12    477      6      3.902e+00
   2.73        0.62082     11    484      6      4.248e+00
   2.74        0.62454     10    490      6      4.148e+00
   2.74        0.62577     10    491      6      4.113e+00
   2.77        0.62825     10    493      6      4.188e+00
   2.78        0.63321     10    497      6      4.513e+00
   2.78        0.63445     10    498      6      4.729e+00
   2.79        0.63569     10    499      6      4.691e+00
   2.79        0.63693     10    500      6      4.619e+00
   2.80        0.63817     10    501      6      4.628e+00
   2.80        0.64064      9    504      6      4.726e+00
   2.80        0.64188      9    505      6      4.664e+00
   2.81        0.64312      9    506      6      4.597e+00
   2.81        0.64436      8    508      6      4.525e+00
   2.82        0.64560      7    510      6      4.452e+00
   2.82        0.64684      7    511      6      4.462e+00
   2.82        0.64808      7    512      6      4.492e+00
   2.83        0.64932      7    513      6      4.426e+00
   2.83        0.65056      6    513      8      4.352e+00
   2.84        0.65180      6    513      9      4.505e+00
   2.85        0.65304      6    514      9      4.454e+00
   2.86        0.65428      7    514      9      4.378e+00
   2.88        0.65551      7    515      9      4.323e+00
   2.89        0.65675      7    516      9      4.345e+00
   2.89        0.65799      7    517      9      4.296e+00
   2.91        0.65923      7    518      9      4.250e+00
   2.92        0.66543      7    523      9      4.070e+00
   2.93        0.66791      7    525      9      3.944e+00
   2.94        0.66914      7    526      9      3.927e+00
   2.98        0.67038      7    527      9      3.859e+00
   2.98        0.67162      7    528      9      3.910e+00
   2.99        0.67410      7    530      9      3.843e+00
   3.00        0.67782      7    533      9      3.837e+00
   3.01        0.67906      6    535      9      3.768e+00
   3.01        0.68154      6    537      9      4.137e+00
   3.02        0.68278      6    538      9      4.174e+00
   3.02        0.68401      6    539      9      4.103e+00
   3.03        0.68525      6    540      9      4.098e+00
   3.03        0.68649      6    541      9      4.022e+00
   3.03        0.68773      6    542      9      4.082e+00
   3.03        0.68897      6    543      9      4.029e+00
   3.04        0.69021      6    544      9      4.032e+00
   3.04        0.69393      6    547      9      4.264e+00
   3.04        0.69517      6    548      9      4.217e+00
   3.04        0.69641      6    549      9      4.192e+00
   3.05        0.69765      6    550      9      4.130e+00
   3.05        0.69888      5    560      1      4.504e+00
   3.05        0.70012      5    561      1      4.544e+00
   3.05        0.70136      5    562      1      4.469e+00
   3.07        0.70260      5    563      1      4.627e+00
   3.08        0.70384      5    564      1      4.575e+00
   3.08        0.70508      5    565      1      4.829e+00
   3.09        0.70756      5    567      1      4.808e+00
   3.09        0.70880      5    568      1      4.832e+00
   3.10        0.71004      5    569      1      4.885e+00
   3.10        0.71623      5    574      1      5.299e+00
   3.11        0.71747      5    575      1      5.226e+00
   3.13        0.71871      5    576      1      5.285e+00
   3.14        0.71995      5    577      1      5.227e+00
   3.14        0.72119      5    578      1      5.201e+00
   3.15        0.72243      5    579      1      5.321e+00
   3.16        0.72367      5    580      1      5.342e+00
   3.16        0.72491      4    582      1      5.313e+00
   3.17        0.72615      4    583      1      5.234e+00
   3.17        0.72739      4    584      1      5.167e+00
   3.18        0.72862      4    585      1      5.095e+00
   3.18        0.72986      4    586      1      5.058e+00
   3.19        0.73234      4    588      1      4.918e+00
   3.21        0.73358      4    589      1      4.984e+00
   3.22        0.73482      4    590      1      4.959e+00
   3.23        0.73606      4    591      1      4.881e+00
   3.23        0.73730      4    592      1      4.834e+00
   3.26        0.73854      4    593      1      4.968e+00
   3.26        0.74226      4    596      1      4.872e+00
   3.28        0.74349      4    597      1      4.800e+00
   3.28        0.74473      4    598      1      4.723e+00
   3.30        0.74597      4    599      1      4.682e+00
   3.33        0.74721      4    600      1      4.664e+00
   3.34        0.74845      4    601      1      4.671e+00
   3.35        0.74969      4    602      1      4.649e+00
   3.37        0.75093      4    603      1      4.611e+00
   3.38        0.75217      4    604      1      4.579e+00
   3.38        0.75713      3    609      1      4.634e+00
   3.43        0.75836      3    610      1      4.610e+00
   3.43        0.75960      3    611      1      4.564e+00
   3.44        0.76084      3    612      1      4.486e+00
   3.44        0.76208      3    613      1      4.429e+00
   3.44        0.76332      3    614      1      4.368e+00
   3.45        0.76456      3    615      1      4.298e+00
   3.47        0.76580      3    616      1      4.221e+00
   3.48        0.76704      3    617      1      4.163e+00
   3.48        0.76828      3    618      1      4.122e+00
   3.49        0.76952      2    620      1      4.105e+00
   3.49        0.77200      2    622      1      4.033e+00
   3.49        0.77323      2    623      1      3.952e+00
   3.50        0.77447      2    624      1      3.973e+00
   3.50        0.77571      2    625      1      3.931e+00
   3.52        0.77695      2    626      1      3.893e+00
   3.53        0.77819      2    627      1      3.972e+00
   3.55        0.77943      2    628      1      3.948e+00
   3.55        0.78067      2    629      1      3.942e+00
   3.55        0.78191      2    630      1      3.861e+00
   3.55        0.78315      2    631      1      3.778e+00
   3.56        0.78439      2    632      1      3.758e+00
   3.58        0.78563      2    633      1      3.689e+00
   3.59        0.78686      2    634      1      3.765e+00
   3.59        0.78810      2    635      1      3.865e+00
   3.62        0.78934      2    636      1      3.886e+00
   3.62        0.79058      2    637      1      3.899e+00
   3.62        0.79182      2    638      1      3.944e+00
   3.63        0.79306      2    639      1      3.914e+00
   3.63        0.79430      2    640      1      3.891e+00
   3.63        0.79554      2    641      1      3.945e+00
   3.63        0.79678      2    642      1      3.865e+00
   3.63        0.79802      2    643      1      3.783e+00
   3.64        0.79926      2    644      1      3.784e+00
   3.64        0.80050      2    645      1      3.719e+00
   3.67        0.80173      2    646      1      3.734e+00
   3.68        0.80421      2    648      1      3.702e+00
   3.71        0.80545      2    649      1      3.619e+00
   3.73        0.80669      2    650      1      3.542e+00
   3.74        0.80793      2    651      1      3.458e+00
   3.75        0.80917      2    652      1      3.513e+00
   3.75        0.81041      2    653      1      3.514e+00
   3.76        0.81165      3    653      1      3.426e+00
   3.77        0.81413      3    655      1      3.272e+00
   3.78        0.81537      3    656      1      3.234e+00
   3.78        0.81660      3    657      1      3.149e+00
   3.78        0.81784      3    658      1      3.072e+00
   3.79        0.81908      3    659      1      2.989e+00
   3.80        0.82032      3    660      1      3.031e+00
   3.80        0.82280      3    662      1      2.925e+00
   3.80        0.82404      3    663      1      2.852e+00
   3.81        0.82652      3    665      1      2.775e+00
   3.82        0.82776      3    666      1      2.716e+00
   3.82        0.82900      3    667      1      2.772e+00
   3.82        0.83024      3    668      1      2.693e+00
   3.82        0.83147      3    669      1      2.720e+00
   3.83        0.83519      3    672      1      2.668e+00
   3.85        0.83643      3    673      1      2.675e+00
   3.86        0.83767      3    674      1      2.589e+00
   3.88        0.83891      3    675      1      2.524e+00
   3.88        0.84015      3    676      1      2.693e+00
   3.88        0.84139      3    676      2      2.601e+00
   3.88        0.84263      3    677      2      2.566e+00
   3.89        0.84387      3    678      2      2.487e+00
   3.89        0.84511      3    679      2      2.519e+00
   3.90        0.84634      3    680      2      2.426e+00
   3.90        0.84758      3    681      2      2.349e+00
   3.90        0.84882      3    682      2      2.272e+00
   3.92        0.85006      3    683      2      2.182e+00
   3.92        0.85130      3    684      2      2.087e+00
   3.92        0.85378      3    686      2      1.904e+00
   3.93        0.85502      2    689      1      1.913e+00
   3.95        0.85626      2    690      1      1.969e+00
   3.96        0.85750      2    691      1      1.913e+00
   3.97        0.85874      2    692      1      2.138e+00
   3.99        0.85998      2    693      1      2.124e+00
   3.99        0.86121      2    694      1      2.108e+00
   4.03        0.86245      2    695      1      2.123e+00
   4.04        0.86369      2    696      1      2.228e+00
   4.04        0.86493      2    697      1      2.281e+00
   4.04        0.86617      2    698      1      2.222e+00
   4.05        0.86865      2    700      1      2.227e+00
   4.06        0.86989      2    701      1      2.128e+00
   4.06        0.87113      2    702      1      2.058e+00
   4.07        0.87237      2    703      1      2.000e+00
   4.08        0.87361      2    704      1      1.900e+00
   4.09        0.87485      2    705      1      1.942e+00
   4.12        0.87608      2    706      1      1.871e+00
   4.12        0.87732      2    707      1      1.784e+00
   4.13        0.87856      2    708      1      2.169e+00
   4.14        0.87980      2    709      1      2.102e+00
   4.15        0.88104      2    710      1      2.216e+00
   4.16        0.88228      2    711      1      2.274e+00
   4.17        0.88476      2    713      1      2.064e+00
   4.17        0.88600      2    714      1      1.996e+00
   4.19        0.88724      2    715      1      2.124e+00
   4.21        0.88848      2    716      1      2.054e+00
   4.21        0.88971      2    717      1      1.996e+00
   4.22        0.89095      2    718      1      1.890e+00
   4.23        0.89219      2    719      1      1.867e+00
   4.24        0.89343      2    720      1      1.844e+00
   4.24        0.89467      2    721      1      1.734e+00
   4.25        0.89591      3    721      1      1.621e+00
   4.29        0.89715      2    723      1      1.616e+00
   4.29        0.89839      2    724      1      1.508e+00
   4.29        0.89963      2    725      1      1.438e+00
   4.34        0.90087      2    726      1      1.364e+00
   4.34        0.90211      2    727      1      1.276e+00
   4.35        0.90335      2    728      1      1.331e+00
   4.37        0.90458      2    729      1      1.280e+00
   4.38        0.90582      2    730      1      1.459e+00
   4.38        0.90706      2    731      1      1.390e+00
   4.39        0.90830      2    732      1      1.397e+00
   4.41        0.90954      2    733      1      1.292e+00
   4.41        0.91078      2    734      1      1.242e+00
   4.41        0.91202      2    735      1      1.220e+00
   4.49        0.91326      2    736      1      1.108e+00
   4.49        0.91450      2    737      1      1.142e+00
   4.50        0.91574      2    738      1      1.284e+00
   4.50        0.91698      2    739      1      1.313e+00
   4.50        0.91822      2    740      1      1.210e+00
   4.53        0.91945      2    741      1      1.085e+00
   4.54        0.92069      2    742      1      1.121e+00
   4.55        0.92193      2    743      1      1.022e+00
   4.55        0.92317      2    744      1      1.079e+00
   4.59        0.92441      2    745      1      9.523e-01
   4.62        0.92565      2    746      1      8.340e-01
   4.63        0.92689      2    747      1      7.354e-01
   4.65        0.92813      2    748      1      6.891e-01
   4.65        0.92937      2    749      1      6.663e-01
   4.65        0.93061      2    750      1      6.377e-01
   4.67        0.93185      2    751      1      7.019e-01
   4.67        0.93309      2    752      1      5.996e-01
   4.68        0.93432      2    753      1      6.322e-01
   4.68        0.93556      2    754      1      6.483e-01
   4.70        0.93680      2    755      1      9.121e-01
   4.72        0.93804      2    756      1      7.793e-01
   4.73        0.93928      2    757      1      8.743e-01
   4.74        0.94052      2    758      1      8.809e-01
   4.74        0.94176      2    759      1      7.354e-01
   4.76        0.94300      3    759      1      5.828e-01
   4.81        0.94424      3    760      1      5.986e-01
   4.82        0.94548      3    761      1      5.379e-01
   4.82        0.94672      3    762      1      4.941e-01
   4.87        0.94796      3    763      1      3.910e-01
   4.88        0.94919      3    764      1      2.344e-01
   4.88        0.95043      3    765      1      3.313e-01
   4.88        0.95167      3    766      1      3.114e-01
   4.89        0.95291      3    767      1      1.564e-01
   4.91        0.95415      3    768      1      2.616e-01
   4.95        0.95539      3    769      1      1.217e-01
   5.04        0.95663      3    770      1      7.415e-01
   5.04        0.95787      3    771      1      7.921e-01
   5.05        0.95911      3    772      1      9.547e-01
   5.17        0.96035      3    773      1      1.660e+00
   5.24        0.96159      3    774      1      1.784e+00
   5.25        0.96283      3    775      1      1.654e+00
   5.28        0.96406      3    776      1      1.483e+00
   5.34        0.96530      2    778      1      1.376e+00
   5.35        0.96654      2    779      1      1.225e+00
   5.35        0.96778      2    780      1      1.189e+00
   5.41        0.96902      2    781      1      1.300e+00
   5.49        0.97026      2    782      1      1.169e+00
   5.53        0.97150      2    783      1      1.623e+00
   5.54        0.97274      2    784      1      1.431e+00
   5.64        0.97398      2    785      1      1.233e+00
   5.69        0.97522      2    786      1      1.042e+00
   5.72        0.97646      2    787      1      1.123e+00
   5.73        0.97770      2    788      1      1.529e+00
   5.74        0.97893      2    789      1      1.670e+00
   5.74        0.98017      1    791      0      1.471e+00
   5.82        0.98141      1    792      0      1.382e+00
   5.85        0.98265      1    793      0      1.690e+00
   5.86        0.98389      1    794      0      1.775e+00
   5.94        0.98513      1    795      0      1.548e+00
   5.99        0.98637      1    796      0      1.305e+00
   6.01        0.98761      1    797      0      1.084e+00
   6.10        0.98885      1    798      0      8.153e-01
   6.13        0.99009      1    799      0      8.690e-01
   6.28        0.99133      1    800      0      6.537e-01
   6.63        0.99257      1    801      0      5.922e-01
   6.65        0.99380      1    802      0      3.611e-01
   6.78        0.99504      1    803      0      1.055e+00
   7.04        0.99628      1    804      0      7.499e-01
   7.27        0.99752      1    805      0      1.461e+00
   7.45        0.99876      1    806      0      1.022e+00
   8.17        1.00000      1    807      0      0.000e+00

                                total score      1.126e+03 
                                  max score      6.007e+00 
