# Supplementary material for: A Comparative Structural Bioinformatics Analysis of the Insulin Receptor Family Ectodomain Based on Phylogenetic Information
Source: PLoS One. 2008 Nov 7;3(11):e3667. doi: 10.1371/journal.pone.0003667 (PMC2577065; doi:10.1371/journal.pone.0003667)
Supplement: Supplementary File S5 — Zip file containing Evolutionary Trace results for the IR (0.75 MB ZIP) [file pone.0003667.s005.zip › EvTraceINSR/ET_2dtgE.clusters]

% etc version Sept2003.
% File produced on Wed Oct 15 19:31:21 2008
% The command line was: /mammoth/EasyTrace/etc -p 2dtgE.msf -o ET_2dtgE -m blosum62 -groups -c -x 2DTG query_2dtgE.pdb -realval 

rho:   1.00
	 isolated:
		 192   424   478   480   835   840   849  
	 cluster size:   2 
		 145   148  
	 cluster size:   3 
		 153   155   156  
	 cluster size:   8 
		 159   160   169   181   182   183   188   189  
	 cluster size:   2 
		 175   176  
	 cluster size:  11 
		 196   207   209   212   213   214   216   219   225   228  
		 229  
	 cluster size:  17 
		 241   242   246   248   251   252   253   259   262   266  
		 274   279   280   284   289   290   292  
	 cluster size:  14 
		 400   402   405   408   411   412   413   414   417   418  
		 419   420   421   428  
	 cluster size:   3 
		 493   494   496  
	 cluster size:  10 
		 473   475   489   498   499   500   501   502   503   504  
	 cluster size:   2 
		 507   508  
rho:   1.31
	 isolated:
		 192   424   478   480   821   849  
	 cluster size:   2 
		 145   148  
	 cluster size:   3 
		 153   155   156  
	 cluster size:   8 
		 159   160   169   181   182   183   188   189  
	 cluster size:   2 
		 175   176  
	 cluster size:  11 
		 196   207   209   212   213   214   216   219   225   228  
		 229  
	 cluster size:  17 
		 241   242   246   248   251   252   253   259   262   266  
		 274   279   280   284   289   290   292  
	 cluster size:  14 
		 400   402   405   408   411   412   413   414   417   418  
		 419   420   421   428  
	 cluster size:   3 
		 493   494   496  
	 cluster size:  10 
		 473   475   489   498   499   500   501   502   503   504  
	 cluster size:   2 
		 507   508  
	 cluster size:  11 
		 811   812   835   838   839   840   842   844   845   846  
		 847  
rho:   1.42
	 isolated:
		 478   480   821   849  
	 cluster size:   2 
		 145   148  
	 cluster size:   4 
		 153   154   155   156  
	 cluster size:   8 
		 159   160   169   181   182   183   188   189  
	 cluster size:   2 
		 175   176  
	 cluster size:  13 
		 192   196   200   207   209   212   213   214   216   219  
		 225   228   229  
	 cluster size:  17 
		 241   242   246   248   251   252   253   259   262   266  
		 274   279   280   284   289   290   292  
	 cluster size:  17 
		 400   402   405   408   411   412   413   414   417   418  
		 419   420   421   424   425   426   428  
	 cluster size:   4 
		 492   493   494   496  
	 cluster size:  10 
		 473   475   489   498   499   500   501   502   503   504  
	 cluster size:   2 
		 507   508  
	 cluster size:  11 
		 811   812   835   838   839   840   842   844   845   846  
		 847  
rho:   1.45
	 isolated:
		 478   480   485   814   821   849  
	 cluster size:   3 
		 145   148   149  
	 cluster size:   4 
		 153   154   155   156  
	 cluster size:   8 
		 159   160   169   181   182   183   188   189  
	 cluster size:   4 
		 174   175   176   178  
	 cluster size:  13 
		 192   196   200   207   209   212   213   214   216   219  
		 225   228   229  
	 cluster size:  20 
		 241   242   246   248   251   252   253   254   259   262  
		 263   266   274   279   280   284   287   289   290   292  
	 cluster size:  19 
		 400   402   405   406   407   408   411   412   413   414  
		 417   418   419   420   421   424   425   426   428  
	 cluster size:  15 
		 473   475   489   492   493   494   496   497   498   499  
		 500   501   502   503   504  
	 cluster size:   2 
		 507   508  
	 cluster size:  11 
		 811   812   835   838   839   840   842   844   845   846  
		 847  
rho:   1.65
	 isolated:
		 478   480   485   814   821   849  
	 cluster size:   3 
		 145   148   149  
	 cluster size:   4 
		 153   154   155   156  
	 cluster size:   8 
		 159   160   169   181   182   183   188   189  
	 cluster size:   4 
		 174   175   176   178  
	 cluster size:  13 
		 192   196   200   207   209   212   213   214   216   219  
		 225   228   229  
	 cluster size:  22 
		 241   242   246   248   251   252   253   254   259   262  
		 263   266   274   279   280   284   287   288   289   290  
		 291   292  
	 cluster size:   2 
		 295   296  
	 cluster size:  36 
		 400   402   404   405   406   407   408   411   412   413  
		 414   416   417   418   419   420   421   424   425   426  
		 428   431   434   435   437   439   442   443   447   448  
		 449   451   455   456   457   468  
	 cluster size:   2 
		 464   465  
	 cluster size:  15 
		 473   475   489   492   493   494   496   497   498   499  
		 500   501   502   503   504  
	 cluster size:   2 
		 507   508  
	 cluster size:  11 
		 811   812   835   838   839   840   842   844   845   846  
		 847  
rho:   1.66
	 isolated:
		 478   480   485   814   821   849  
	 cluster size:   3 
		 145   148   149  
	 cluster size:   4 
		 153   154   155   156  
	 cluster size:   8 
		 159   160   169   181   182   183   188   189  
	 cluster size:   4 
		 174   175   176   178  
	 cluster size:  13 
		 192   196   200   207   209   212   213   214   216   219  
		 225   228   229  
	 cluster size:  24 
		 241   242   246   248   251   252   253   254   259   262  
		 263   266   274   277   279   280   284   286   287   288  
		 289   290   291   292  
	 cluster size:   2 
		 295   296  
	 cluster size:  36 
		 400   402   404   405   406   407   408   411   412   413  
		 414   416   417   418   419   420   421   424   425   426  
		 428   431   434   435   437   439   442   443   447   448  
		 449   451   455   456   457   468  
	 cluster size:   2 
		 464   465  
	 cluster size:  15 
		 473   475   489   492   493   494   496   497   498   499  
		 500   501   502   503   504  
	 cluster size:   2 
		 507   508  
	 cluster size:  11 
		 811   812   835   838   839   840   842   844   845   846  
		 847  
rho:   1.71
	 isolated:
		 478   480   485   814   821  
	 cluster size:   3 
		 145   148   149  
	 cluster size:   4 
		 153   154   155   156  
	 cluster size:   8 
		 159   160   169   181   182   183   188   189  
	 cluster size:   4 
		 174   175   176   178  
	 cluster size:  13 
		 192   196   200   207   209   212   213   214   216   219  
		 225   228   229  
	 cluster size:  24 
		 241   242   246   248   251   252   253   254   259   262  
		 263   266   274   277   279   280   284   286   287   288  
		 289   290   291   292  
	 cluster size:   2 
		 295   296  
	 cluster size:  36 
		 400   402   404   405   406   407   408   411   412   413  
		 414   416   417   418   419   420   421   424   425   426  
		 428   431   434   435   437   439   442   443   447   448  
		 449   451   455   456   457   468  
	 cluster size:   2 
		 464   465  
	 cluster size:  15 
		 473   475   489   492   493   494   496   497   498   499  
		 500   501   502   503   504  
	 cluster size:   2 
		 507   508  
	 cluster size:  12 
		 811   812   835   838   839   840   842   844   845   846  
		 847   896  
	 cluster size:   2 
		 849   884  
rho:   1.72
	 isolated:
		 478   480   485   814   821  
	 cluster size:   3 
		 145   148   149  
	 cluster size:   4 
		 153   154   155   156  
	 cluster size:   8 
		 159   160   169   181   182   183   188   189  
	 cluster size:   4 
		 174   175   176   178  
	 cluster size:  13 
		 192   196   200   207   209   212   213   214   216   219  
		 225   228   229  
	 cluster size:  24 
		 241   242   246   248   251   252   253   254   259   262  
		 263   266   274   277   279   280   284   286   287   288  
		 289   290   291   292  
	 cluster size:   2 
		 295   296  
	 cluster size:  36 
		 400   402   404   405   406   407   408   411   412   413  
		 414   416   417   418   419   420   421   424   425   426  
		 428   431   434   435   437   439   442   443   447   448  
		 449   451   455   456   457   468  
	 cluster size:   2 
		 464   465  
	 cluster size:  15 
		 473   475   489   492   493   494   496   497   498   499  
		 500   501   502   503   504  
	 cluster size:   2 
		 507   508  
	 cluster size:  15 
		 811   812   830   835   838   839   840   842   844   845  
		 846   847   849   884   896  
rho:   1.73
	 isolated:
		 478   480   483   485   814   821  
	 cluster size:   3 
		 145   148   149  
	 cluster size:   4 
		 153   154   155   156  
	 cluster size:  14 
		 159   160   169   172   174   175   176   178   180   181  
		 182   183   188   189  
	 cluster size:  14 
		 192   193   196   200   207   209   212   213   214   216  
		 219   225   228   229  
	 cluster size:  26 
		 231   238   241   242   246   248   251   252   253   254  
		 259   262   263   266   274   277   279   280   284   286  
		 287   288   289   290   291   292  
	 cluster size:   2 
		 295   296  
	 cluster size:  40 
		 398   399   400   402   404   405   406   407   408   410  
		 411   412   413   414   416   417   418   419   420   421  
		 424   425   426   428   431   434   435   437   439   442  
		 443   447   448   449   451   455   456   457   468   469  
	 cluster size:   2 
		 464   465  
	 cluster size:  15 
		 473   475   489   492   493   494   496   497   498   499  
		 500   501   502   503   504  
	 cluster size:   3 
		 507   508   510  
	 cluster size:  15 
		 811   812   830   835   838   839   840   842   844   845  
		 846   847   849   884   896  
rho:   1.74
	 isolated:
		 478   480   483   485   814   821  
	 cluster size: 132 
		  13    26    29    30    33    35    36    37    38    39  
		  44    46    47    49    52    54    58    60    62    64  
		  65    66    67    69    70    72    75    76    77    78  
		  79    81    83    87    88    89    90    91    92    93  
		  94    97    98   102   106   109   111   112   113   114  
		 115   117   118   120   121   122   125   126   127   128  
		 130   132   133   134   137   138   139   140   141   142  
		 143   145   148   149   153   154   155   156   159   160  
		 169   172   174   175   176   178   180   181   182   183  
		 188   189   192   193   196   200   207   209   212   213  
		 214   216   219   225   228   229   231   238   241   242  
		 246   248   251   252   253   254   259   262   263   266  
		 274   277   279   280   284   286   287   288   289   290  
		 291   292  
	 cluster size:   2 
		 295   296  
	 cluster size:  40 
		 398   399   400   402   404   405   406   407   408   410  
		 411   412   413   414   416   417   418   419   420   421  
		 424   425   426   428   431   434   435   437   439   442  
		 443   447   448   449   451   455   456   457   468   469  
	 cluster size:   2 
		 464   465  
	 cluster size:  15 
		 473   475   489   492   493   494   496   497   498   499  
		 500   501   502   503   504  
	 cluster size:   3 
		 507   508   510  
	 cluster size:  15 
		 811   812   830   835   838   839   840   842   844   845  
		 846   847   849   884   896  
rho:   1.75
	 isolated:
		 478   480   483   485   814   821  
	 cluster size: 133 
		  13    26    29    30    33    35    36    37    38    39  
		  44    46    47    49    52    54    58    60    62    64  
		  65    66    67    69    70    72    75    76    77    78  
		  79    81    83    87    88    89    90    91    92    93  
		  94    97    98   102   106   109   111   112   113   114  
		 115   117   118   120   121   122   125   126   127   128  
		 130   132   133   134   137   138   139   140   141   142  
		 143   145   148   149   153   154   155   156   159   160  
		 169   172   174   175   176   178   180   181   182   183  
		 185   188   189   192   193   196   200   207   209   212  
		 213   214   216   219   225   228   229   231   238   241  
		 242   246   248   251   252   253   254   259   262   263  
		 266   274   277   279   280   284   286   287   288   289  
		 290   291   292  
	 cluster size:   2 
		 295   296  
	 cluster size:  40 
		 398   399   400   402   404   405   406   407   408   410  
		 411   412   413   414   416   417   418   419   420   421  
		 424   425   426   428   431   434   435   437   439   442  
		 443   447   448   449   451   455   456   457   468   469  
	 cluster size:   2 
		 464   465  
	 cluster size:  16 
		 473   475   489   492   493   494   496   497   498   499  
		 500   501   502   503   504   505  
	 cluster size:   3 
		 507   508   510  
	 cluster size:  15 
		 811   812   830   835   838   839   840   842   844   845  
		 846   847   849   884   896  
rho:   1.75
	 isolated:
		 478   480   483   485   814   821  
	 cluster size: 133 
		  13    26    29    30    33    35    36    37    38    39  
		  44    46    47    49    52    54    58    60    62    64  
		  65    66    67    69    70    72    75    76    77    78  
		  79    81    83    87    88    89    90    91    92    93  
		  94    97    98   102   106   109   111   112   113   114  
		 115   117   118   120   121   122   125   126   127   128  
		 130   132   133   134   137   138   139   140   141   142  
		 143   145   148   149   153   154   155   156   159   160  
		 169   172   174   175   176   178   180   181   182   183  
		 185   188   189   192   193   196   200   207   209   212  
		 213   214   216   219   225   228   229   231   238   241  
		 242   246   248   251   252   253   254   259   262   263  
		 266   274   277   279   280   284   286   287   288   289  
		 290   291   292  
	 cluster size:   2 
		 295   296  
	 cluster size:  40 
		 398   399   400   402   404   405   406   407   408   410  
		 411   412   413   414   416   417   418   419   420   421  
		 424   425   426   428   431   434   435   437   439   442  
		 443   447   448   449   451   455   456   457   468   469  
	 cluster size:   2 
		 464   465  
	 cluster size:  16 
		 473   475   489   492   493   494   496   497   498   499  
		 500   501   502   503   504   505  
	 cluster size:   3 
		 507   508   510  
	 cluster size:  17 
		 810   811   812   828   830   835   838   839   840   842  
		 844   845   846   847   849   884   896  
rho:   1.86
	 isolated:
		 480   483   814   821  
	 cluster size: 133 
		  13    26    29    30    33    35    36    37    38    39  
		  44    46    47    49    52    54    58    60    62    64  
		  65    66    67    69    70    72    75    76    77    78  
		  79    81    83    87    88    89    90    91    92    93  
		  94    97    98   102   106   109   111   112   113   114  
		 115   117   118   120   121   122   125   126   127   128  
		 130   132   133   134   137   138   139   140   141   142  
		 143   145   148   149   153   154   155   156   159   160  
		 169   172   174   175   176   178   180   181   182   183  
		 185   188   189   192   193   196   200   207   209   212  
		 213   214   216   219   225   228   229   231   238   241  
		 242   246   248   251   252   253   254   259   262   263  
		 266   274   277   279   280   284   286   287   288   289  
		 290   291   292  
	 cluster size:   2 
		 295   296  
	 cluster size:  40 
		 398   399   400   402   404   405   406   407   408   410  
		 411   412   413   414   416   417   418   419   420   421  
		 424   425   426   428   431   434   435   437   439   442  
		 443   447   448   449   451   455   456   457   468   469  
	 cluster size:   2 
		 464   465  
	 cluster size:  19 
		 473   475   478   485   487   489   492   493   494   496  
		 497   498   499   500   501   502   503   504   505  
	 cluster size:   3 
		 507   508   510  
	 cluster size:  17 
		 810   811   812   828   830   835   838   839   840   842  
		 844   845   846   847   849   884   896  
rho:   1.86
	 isolated:
		 480   483   814   821  
	 cluster size: 134 
		  13    26    29    30    33    35    36    37    38    39  
		  44    46    47    49    52    54    58    60    62    64  
		  65    66    67    69    70    72    75    76    77    78  
		  79    81    83    87    88    89    90    91    92    93  
		  94    97    98   102   106   109   111   112   113   114  
		 115   117   118   120   121   122   125   126   127   128  
		 130   132   133   134   137   138   139   140   141   142  
		 143   145   148   149   153   154   155   156   159   160  
		 169   172   173   174   175   176   178   180   181   182  
		 183   185   188   189   192   193   196   200   207   209  
		 212   213   214   216   219   225   228   229   231   238  
		 241   242   246   248   251   252   253   254   259   262  
		 263   266   274   277   279   280   284   286   287   288  
		 289   290   291   292  
	 cluster size:   2 
		 295   296  
	 cluster size:  40 
		 398   399   400   402   404   405   406   407   408   410  
		 411   412   413   414   416   417   418   419   420   421  
		 424   425   426   428   431   434   435   437   439   442  
		 443   447   448   449   451   455   456   457   468   469  
	 cluster size:   2 
		 464   465  
	 cluster size:  24 
		 473   475   476   478   485   487   489   492   493   494  
		 496   497   498   499   500   501   502   503   504   505  
		 506   507   508   510  
	 cluster size:  17 
		 810   811   812   828   830   835   838   839   840   842  
		 844   845   846   847   849   884   896  
rho:   1.87
	 isolated:
		 165   338   480   483   814  
	 cluster size:   2 
		 295   296  
	 cluster size: 157 
		  13    26    29    30    33    35    36    37    38    39  
		  44    46    47    49    52    54    58    60    62    64  
		  65    66    67    69    70    72    75    76    77    78  
		  79    81    83    87    88    89    90    91    92    93  
		  94    97    98   102   106   109   111   112   113   114  
		 115   117   118   120   121   122   125   126   127   128  
		 130   132   133   134   137   138   139   140   141   142  
		 143   145   148   149   153   154   155   156   159   160  
		 161   169   172   173   174   175   176   178   180   181  
		 182   183   185   188   189   192   193   196   200   201  
		 207   208   209   212   213   214   216   219   225   228  
		 229   231   237   238   241   242   246   248   251   252  
		 253   254   259   262   263   266   274   277   278   279  
		 280   284   286   287   288   289   290   291   292   301  
		 303   304   306   308   309   310   312   320   322   323  
		 324   327   328   331   332   333   334  
	 cluster size:   3 
		 346   347   348  
	 cluster size:  40 
		 398   399   400   402   404   405   406   407   408   410  
		 411   412   413   414   416   417   418   419   420   421  
		 424   425   426   428   431   434   435   437   439   442  
		 443   447   448   449   451   455   456   457   468   469  
	 cluster size:   2 
		 464   465  
	 cluster size:  25 
		 473   475   476   478   485   487   489   492   493   494  
		 496   497   498   499   500   501   502   503   504   505  
		 506   507   508   509   510  
	 cluster size:  20 
		 810   811   812   819   821   828   830   832   835   838  
		 839   840   842   844   845   846   847   849   884   896  
rho:   1.88
	 isolated:
		 165   480   483   814  
	 cluster size:   2 
		 295   296  
	 cluster size:   3 
		 346   347   348  
	 cluster size: 221 
		  13    26    29    30    33    35    36    37    38    39  
		  44    46    47    49    52    54    58    60    62    64  
		  65    66    67    69    70    72    75    76    77    78  
		  79    81    83    87    88    89    90    91    92    93  
		  94    97    98   102   106   109   111   112   113   114  
		 115   117   118   120   121   122   125   126   127   128  
		 130   132   133   134   137   138   139   140   141   142  
		 143   145   148   149   153   154   155   156   159   160  
		 161   169   172   173   174   175   176   178   180   181  
		 182   183   185   188   189   192   193   196   200   201  
		 207   208   209   212   213   214   216   219   225   228  
		 229   231   237   238   241   242   246   248   251   252  
		 253   254   259   262   263   266   274   277   278   279  
		 280   284   286   287   288   289   290   291   292   301  
		 303   304   306   308   309   310   312   320   322   323  
		 324   327   328   331   332   333   334   338   351   353  
		 354   355   359   362   363   364   366   368   371   374  
		 375   376   377   378   379   381   383   384   385   388  
		 390   398   399   400   402   404   405   406   407   408  
		 410   411   412   413   414   416   417   418   419   420  
		 421   424   425   426   428   431   434   435   437   439  
		 442   443   447   448   449   451   455   456   457   468  
		 469  
	 cluster size:   2 
		 464   465  
	 cluster size:  25 
		 473   475   476   478   485   487   489   492   493   494  
		 496   497   498   499   500   501   502   503   504   505  
		 506   507   508   509   510  
	 cluster size:  20 
		 810   811   812   819   821   828   830   832   835   838  
		 839   840   842   844   845   846   847   849   884   896  
rho:   1.91
	 isolated:
		 165   480   483   814   903  
	 cluster size:   2 
		 295   296  
	 cluster size:   3 
		 346   347   348  
	 cluster size: 221 
		  13    26    29    30    33    35    36    37    38    39  
		  44    46    47    49    52    54    58    60    62    64  
		  65    66    67    69    70    72    75    76    77    78  
		  79    81    83    87    88    89    90    91    92    93  
		  94    97    98   102   106   109   111   112   113   114  
		 115   117   118   120   121   122   125   126   127   128  
		 130   132   133   134   137   138   139   140   141   142  
		 143   145   148   149   153   154   155   156   159   160  
		 161   169   172   173   174   175   176   178   180   181  
		 182   183   185   188   189   192   193   196   200   201  
		 207   208   209   212   213   214   216   219   225   228  
		 229   231   237   238   241   242   246   248   251   252  
		 253   254   259   262   263   266   274   277   278   279  
		 280   284   286   287   288   289   290   291   292   301  
		 303   304   306   308   309   310   312   320   322   323  
		 324   327   328   331   332   333   334   338   351   353  
		 354   355   359   362   363   364   366   368   371   374  
		 375   376   377   378   379   381   383   384   385   388  
		 390   398   399   400   402   404   405   406   407   408  
		 410   411   412   413   414   416   417   418   419   420  
		 421   424   425   426   428   431   434   435   437   439  
		 442   443   447   448   449   451   455   456   457   468  
		 469  
	 cluster size:   2 
		 464   465  
	 cluster size:  25 
		 473   475   476   478   485   487   489   492   493   494  
		 496   497   498   499   500   501   502   503   504   505  
		 506   507   508   509   510  
	 cluster size:  25 
		 810   811   812   819   821   828   830   832   835   838  
		 839   840   842   844   845   846   847   849   884   890  
		 891   892   893   894   896  
rho:   1.93
	 isolated:
		 165   480   483   814   903  
	 cluster size:   2 
		 295   296  
	 cluster size:   3 
		 346   347   348  
	 cluster size: 222 
		  13    26    29    30    33    35    36    37    38    39  
		  44    46    47    49    52    54    58    60    62    64  
		  65    66    67    69    70    72    75    76    77    78  
		  79    81    83    87    88    89    90    91    92    93  
		  94    97    98   102   106   109   111   112   113   114  
		 115   117   118   120   121   122   125   126   127   128  
		 130   132   133   134   137   138   139   140   141   142  
		 143   145   148   149   153   154   155   156   159   160  
		 161   169   172   173   174   175   176   178   180   181  
		 182   183   185   188   189   192   193   196   200   201  
		 207   208   209   212   213   214   216   219   225   228  
		 229   230   231   237   238   241   242   246   248   251  
		 252   253   254   259   262   263   266   274   277   278  
		 279   280   284   286   287   288   289   290   291   292  
		 301   303   304   306   308   309   310   312   320   322  
		 323   324   327   328   331   332   333   334   338   351  
		 353   354   355   359   362   363   364   366   368   371  
		 374   375   376   377   378   379   381   383   384   385  
		 388   390   398   399   400   402   404   405   406   407  
		 408   410   411   412   413   414   416   417   418   419  
		 420   421   424   425   426   428   431   434   435   437  
		 439   442   443   447   448   449   451   455   456   457  
		 468   469  
	 cluster size:   2 
		 464   465  
	 cluster size:  25 
		 473   475   476   478   485   487   489   492   493   494  
		 496   497   498   499   500   501   502   503   504   505  
		 506   507   508   509   510  
	 cluster size:  25 
		 810   811   812   819   821   828   830   832   835   838  
		 839   840   842   844   845   846   847   849   884   890  
		 891   892   893   894   896  
rho:   1.95
	 isolated:
		 165   480   483   814   903  
	 cluster size:   2 
		 295   296  
	 cluster size:   3 
		 346   347   348  
	 cluster size: 223 
		  13    26    29    30    33    35    36    37    38    39  
		  44    46    47    49    52    54    58    60    62    64  
		  65    66    67    69    70    72    75    76    77    78  
		  79    81    83    87    88    89    90    91    92    93  
		  94    97    98   102   106   109   111   112   113   114  
		 115   117   118   120   121   122   125   126   127   128  
		 130   132   133   134   137   138   139   140   141   142  
		 143   145   148   149   153   154   155   156   159   160  
		 161   169   172   173   174   175   176   178   180   181  
		 182   183   185   188   189   192   193   196   200   201  
		 207   208   209   212   213   214   216   219   225   228  
		 229   230   231   237   238   241   242   246   248   251  
		 252   253   254   259   260   262   263   266   274   277  
		 278   279   280   284   286   287   288   289   290   291  
		 292   301   303   304   306   308   309   310   312   320  
		 322   323   324   327   328   331   332   333   334   338  
		 351   353   354   355   359   362   363   364   366   368  
		 371   374   375   376   377   378   379   381   383   384  
		 385   388   390   398   399   400   402   404   405   406  
		 407   408   410   411   412   413   414   416   417   418  
		 419   420   421   424   425   426   428   431   434   435  
		 437   439   442   443   447   448   449   451   455   456  
		 457   468   469  
	 cluster size:   2 
		 464   465  
	 cluster size:  25 
		 473   475   476   478   485   487   489   492   493   494  
		 496   497   498   499   500   501   502   503   504   505  
		 506   507   508   509   510  
	 cluster size:  25 
		 810   811   812   819   821   828   830   832   835   838  
		 839   840   842   844   845   846   847   849   884   890  
		 891   892   893   894   896  
rho:   1.96
	 isolated:
		 165   480   483   814   903  
	 cluster size:   2 
		 295   296  
	 cluster size:   3 
		 346   347   348  
	 cluster size: 224 
		  13    26    29    30    33    35    36    37    38    39  
		  44    46    47    49    52    54    58    60    62    64  
		  65    66    67    69    70    72    75    76    77    78  
		  79    81    83    87    88    89    90    91    92    93  
		  94    97    98   102   106   109   111   112   113   114  
		 115   117   118   120   121   122   125   126   127   128  
		 130   132   133   134   137   138   139   140   141   142  
		 143   145   148   149   153   154   155   156   159   160  
		 161   169   172   173   174   175   176   178   180   181  
		 182   183   185   188   189   190   192   193   196   200  
		 201   207   208   209   212   213   214   216   219   225  
		 228   229   230   231   237   238   241   242   246   248  
		 251   252   253   254   259   260   262   263   266   274  
		 277   278   279   280   284   286   287   288   289   290  
		 291   292   301   303   304   306   308   309   310   312  
		 320   322   323   324   327   328   331   332   333   334  
		 338   351   353   354   355   359   362   363   364   366  
		 368   371   374   375   376   377   378   379   381   383  
		 384   385   388   390   398   399   400   402   404   405  
		 406   407   408   410   411   412   413   414   416   417  
		 418   419   420   421   424   425   426   428   431   434  
		 435   437   439   442   443   447   448   449   451   455  
		 456   457   468   469  
	 cluster size:   2 
		 464   465  
	 cluster size:  25 
		 473   475   476   478   485   487   489   492   493   494  
		 496   497   498   499   500   501   502   503   504   505  
		 506   507   508   509   510  
	 cluster size:  25 
		 810   811   812   819   821   828   830   832   835   838  
		 839   840   842   844   845   846   847   849   884   890  
		 891   892   893   894   896  
rho:   2.02
	 isolated:
		 165   480   483   814   860   871   898  
	 cluster size:   2 
		 295   296  
	 cluster size:   3 
		 346   347   348  
	 cluster size: 224 
		  13    26    29    30    33    35    36    37    38    39  
		  44    46    47    49    52    54    58    60    62    64  
		  65    66    67    69    70    72    75    76    77    78  
		  79    81    83    87    88    89    90    91    92    93  
		  94    97    98   102   106   109   111   112   113   114  
		 115   117   118   120   121   122   125   126   127   128  
		 130   132   133   134   137   138   139   140   141   142  
		 143   145   148   149   153   154   155   156   159   160  
		 161   169   172   173   174   175   176   178   180   181  
		 182   183   185   188   189   190   192   193   196   200  
		 201   207   208   209   212   213   214   216   219   225  
		 228   229   230   231   237   238   241   242   246   248  
		 251   252   253   254   259   260   262   263   266   274  
		 277   278   279   280   284   286   287   288   289   290  
		 291   292   301   303   304   306   308   309   310   312  
		 320   322   323   324   327   328   331   332   333   334  
		 338   351   353   354   355   359   362   363   364   366  
		 368   371   374   375   376   377   378   379   381   383  
		 384   385   388   390   398   399   400   402   404   405  
		 406   407   408   410   411   412   413   414   416   417  
		 418   419   420   421   424   425   426   428   431   434  
		 435   437   439   442   443   447   448   449   451   455  
		 456   457   468   469  
	 cluster size:   2 
		 464   465  
	 cluster size:  25 
		 473   475   476   478   485   487   489   492   493   494  
		 496   497   498   499   500   501   502   503   504   505  
		 506   507   508   509   510  
	 cluster size:  35 
		 810   811   812   819   821   828   830   832   835   838  
		 839   840   842   844   845   846   847   849   874   879  
		 880   881   882   884   887   888   889   890   891   892  
		 893   894   895   896   903  
rho:   2.02
	 isolated:
		 165   480   483   650   814   871   898  
	 cluster size:   2 
		 295   296  
	 cluster size:   3 
		 346   347   348  
	 cluster size: 224 
		  13    26    29    30    33    35    36    37    38    39  
		  44    46    47    49    52    54    58    60    62    64  
		  65    66    67    69    70    72    75    76    77    78  
		  79    81    83    87    88    89    90    91    92    93  
		  94    97    98   102   106   109   111   112   113   114  
		 115   117   118   120   121   122   125   126   127   128  
		 130   132   133   134   137   138   139   140   141   142  
		 143   145   148   149   153   154   155   156   159   160  
		 161   169   172   173   174   175   176   178   180   181  
		 182   183   185   188   189   190   192   193   196   200  
		 201   207   208   209   212   213   214   216   219   225  
		 228   229   230   231   237   238   241   242   246   248  
		 251   252   253   254   259   260   262   263   266   274  
		 277   278   279   280   284   286   287   288   289   290  
		 291   292   301   303   304   306   308   309   310   312  
		 320   322   323   324   327   328   331   332   333   334  
		 338   351   353   354   355   359   362   363   364   366  
		 368   371   374   375   376   377   378   379   381   383  
		 384   385   388   390   398   399   400   402   404   405  
		 406   407   408   410   411   412   413   414   416   417  
		 418   419   420   421   424   425   426   428   431   434  
		 435   437   439   442   443   447   448   449   451   455  
		 456   457   468   469  
	 cluster size:   2 
		 464   465  
	 cluster size:  25 
		 473   475   476   478   485   487   489   492   493   494  
		 496   497   498   499   500   501   502   503   504   505  
		 506   507   508   509   510  
	 cluster size:   4 
		 645   646   647   860  
	 cluster size:  35 
		 810   811   812   819   821   828   830   832   835   838  
		 839   840   842   844   845   846   847   849   874   879  
		 880   881   882   884   887   888   889   890   891   892  
		 893   894   895   896   903  
rho:   2.04
	 isolated:
		 165   480   483   650   814   871   898  
	 cluster size:   2 
		 295   296  
	 cluster size:   3 
		 346   347   348  
	 cluster size: 224 
		  13    26    29    30    33    35    36    37    38    39  
		  44    46    47    49    52    54    58    60    62    64  
		  65    66    67    69    70    72    75    76    77    78  
		  79    81    83    87    88    89    90    91    92    93  
		  94    97    98   102   106   109   111   112   113   114  
		 115   117   118   120   121   122   125   126   127   128  
		 130   132   133   134   137   138   139   140   141   142  
		 143   145   148   149   153   154   155   156   159   160  
		 161   169   172   173   174   175   176   178   180   181  
		 182   183   185   188   189   190   192   193   196   200  
		 201   207   208   209   212   213   214   216   219   225  
		 228   229   230   231   237   238   241   242   246   248  
		 251   252   253   254   259   260   262   263   266   274  
		 277   278   279   280   284   286   287   288   289   290  
		 291   292   301   303   304   306   308   309   310   312  
		 320   322   323   324   327   328   331   332   333   334  
		 338   351   353   354   355   359   362   363   364   366  
		 368   371   374   375   376   377   378   379   381   383  
		 384   385   388   390   398   399   400   402   404   405  
		 406   407   408   410   411   412   413   414   416   417  
		 418   419   420   421   424   425   426   428   431   434  
		 435   437   439   442   443   447   448   449   451   455  
		 456   457   468   469  
	 cluster size:   2 
		 464   465  
	 cluster size:  25 
		 473   475   476   478   485   487   489   492   493   494  
		 496   497   498   499   500   501   502   503   504   505  
		 506   507   508   509   510  
	 cluster size:   4 
		 645   646   647   860  
	 cluster size:  37 
		 810   811   812   819   821   828   830   832   834   835  
		 838   839   840   842   844   845   846   847   849   851  
		 874   879   880   881   882   884   887   888   889   890  
		 891   892   893   894   895   896   903  
rho:   2.04
	 isolated:
		 165   480   483   650   814   871   898  
	 cluster size:   2 
		 295   296  
	 cluster size:   3 
		 346   347   348  
	 cluster size: 229 
		  13    26    29    30    33    35    36    37    38    39  
		  44    46    47    49    52    54    58    60    62    64  
		  65    66    67    69    70    72    75    76    77    78  
		  79    81    83    87    88    89    90    91    92    93  
		  94    97    98   102   106   109   111   112   113   114  
		 115   117   118   120   121   122   125   126   127   128  
		 130   132   133   134   137   138   139   140   141   142  
		 143   145   148   149   153   154   155   156   157   159  
		 160   161   169   172   173   174   175   176   178   180  
		 181   182   183   185   188   189   190   192   193   196  
		 200   201   207   208   209   212   213   214   216   219  
		 225   228   229   230   231   237   238   241   242   246  
		 248   251   252   253   254   256   259   260   262   263  
		 266   274   277   278   279   280   284   286   287   288  
		 289   290   291   292   301   303   304   306   308   309  
		 310   312   320   322   323   324   327   328   331   332  
		 333   334   338   351   353   354   355   359   362   363  
		 364   366   368   371   374   375   376   377   378   379  
		 381   383   384   385   388   390   398   399   400   401  
		 402   404   405   406   407   408   410   411   412   413  
		 414   416   417   418   419   420   421   424   425   426  
		 427   428   429   431   434   435   437   439   442   443  
		 447   448   449   451   455   456   457   468   469  
	 cluster size:   2 
		 464   465  
	 cluster size:  25 
		 473   475   476   478   485   487   489   492   493   494  
		 496   497   498   499   500   501   502   503   504   505  
		 506   507   508   509   510  
	 cluster size:   4 
		 645   646   647   860  
	 cluster size:  37 
		 810   811   812   819   821   828   830   832   834   835  
		 838   839   840   842   844   845   846   847   849   851  
		 874   879   880   881   882   884   887   888   889   890  
		 891   892   893   894   895   896   903  
rho:   2.05
	 isolated:
		 165   480   483   650   814   871   898  
	 cluster size:   2 
		 295   296  
	 cluster size:   3 
		 346   347   348  
	 cluster size: 230 
		  13    26    29    30    33    35    36    37    38    39  
		  44    46    47    49    52    54    58    60    62    64  
		  65    66    67    69    70    72    75    76    77    78  
		  79    81    83    87    88    89    90    91    92    93  
		  94    97    98   102   106   109   111   112   113   114  
		 115   117   118   120   121   122   125   126   127   128  
		 130   132   133   134   137   138   139   140   141   142  
		 143   145   148   149   153   154   155   156   157   159  
		 160   161   169   172   173   174   175   176   178   180  
		 181   182   183   184   185   188   189   190   192   193  
		 196   200   201   207   208   209   212   213   214   216  
		 219   225   228   229   230   231   237   238   241   242  
		 246   248   251   252   253   254   256   259   260   262  
		 263   266   274   277   278   279   280   284   286   287  
		 288   289   290   291   292   301   303   304   306   308  
		 309   310   312   320   322   323   324   327   328   331  
		 332   333   334   338   351   353   354   355   359   362  
		 363   364   366   368   371   374   375   376   377   378  
		 379   381   383   384   385   388   390   398   399   400  
		 401   402   404   405   406   407   408   410   411   412  
		 413   414   416   417   418   419   420   421   424   425  
		 426   427   428   429   431   434   435   437   439   442  
		 443   447   448   449   451   455   456   457   468   469  
	 cluster size:   2 
		 464   465  
	 cluster size:  25 
		 473   475   476   478   485   487   489   492   493   494  
		 496   497   498   499   500   501   502   503   504   505  
		 506   507   508   509   510  
	 cluster size:   4 
		 645   646   647   860  
	 cluster size:  37 
		 810   811   812   819   821   828   830   832   834   835  
		 838   839   840   842   844   845   846   847   849   851  
		 874   879   880   881   882   884   887   888   889   890  
		 891   892   893   894   895   896   903  
rho:   2.06
	 isolated:
		 165   480   483   650   814   871   898  
	 cluster size:   2 
		 295   296  
	 cluster size:   3 
		 346   347   348  
	 cluster size: 230 
		  13    26    29    30    33    35    36    37    38    39  
		  44    46    47    49    52    54    58    60    62    64  
		  65    66    67    69    70    72    75    76    77    78  
		  79    81    83    87    88    89    90    91    92    93  
		  94    97    98   102   106   109   111   112   113   114  
		 115   117   118   120   121   122   125   126   127   128  
		 130   132   133   134   137   138   139   140   141   142  
		 143   145   148   149   153   154   155   156   157   159  
		 160   161   169   172   173   174   175   176   178   180  
		 181   182   183   184   185   188   189   190   192   193  
		 196   200   201   207   208   209   212   213   214   216  
		 219   225   228   229   230   231   237   238   241   242  
		 246   248   251   252   253   254   256   259   260   262  
		 263   266   274   277   278   279   280   284   286   287  
		 288   289   290   291   292   301   303   304   306   308  
		 309   310   312   320   322   323   324   327   328   331  
		 332   333   334   338   351   353   354   355   359   362  
		 363   364   366   368   371   374   375   376   377   378  
		 379   381   383   384   385   388   390   398   399   400  
		 401   402   404   405   406   407   408   410   411   412  
		 413   414   416   417   418   419   420   421   424   425  
		 426   427   428   429   431   434   435   437   439   442  
		 443   447   448   449   451   455   456   457   468   469  
	 cluster size:   2 
		 464   465  
	 cluster size:  25 
		 473   475   476   478   485   487   489   492   493   494  
		 496   497   498   499   500   501   502   503   504   505  
		 506   507   508   509   510  
	 cluster size:   4 
		 645   646   647   860  
	 cluster size:   2 
		 765   766  
	 cluster size:   5 
		 595   785   786   787   795  
	 cluster size:  51 
		 770   771   773   775   776   777   779   781   782   803  
		 804   805   807   808   810   811   812   819   821   828  
		 830   832   834   835   838   839   840   842   844   845  
		 846   847   849   851   874   879   880   881   882   884  
		 887   888   889   890   891   892   893   894   895   896  
		 903  
rho:   2.09
	 isolated:
		 165   480   483   650   814   871   898  
	 cluster size:   2 
		 295   296  
	 cluster size:   3 
		 346   347   348  
	 cluster size: 234 
		  13    26    29    30    33    35    36    37    38    39  
		  44    46    47    49    52    54    58    60    62    64  
		  65    66    67    69    70    72    75    76    77    78  
		  79    81    83    87    88    89    90    91    92    93  
		  94    97    98   102   106   109   111   112   113   114  
		 115   117   118   120   121   122   125   126   127   128  
		 130   132   133   134   137   138   139   140   141   142  
		 143   145   148   149   153   154   155   156   157   159  
		 160   161   169   172   173   174   175   176   178   180  
		 181   182   183   184   185   188   189   190   192   193  
		 196   200   201   207   208   209   212   213   214   216  
		 219   225   228   229   230   231   237   238   241   242  
		 246   248   251   252   253   254   256   259   260   262  
		 263   266   274   277   278   279   280   284   286   287  
		 288   289   290   291   292   301   303   304   306   308  
		 309   310   312   320   322   323   324   327   328   331  
		 332   333   334   338   351   353   354   355   359   362  
		 363   364   366   368   371   374   375   376   377   378  
		 379   381   383   384   385   388   390   398   399   400  
		 401   402   404   405   406   407   408   410   411   412  
		 413   414   416   417   418   419   420   421   424   425  
		 426   427   428   429   431   433   434   435   437   438  
		 439   442   443   447   448   449   451   455   456   457  
		 464   465   468   469  
	 cluster size:  25 
		 473   475   476   478   485   487   489   492   493   494  
		 496   497   498   499   500   501   502   503   504   505  
		 506   507   508   509   510  
	 cluster size:   4 
		 645   646   647   860  
	 cluster size:   2 
		 765   766  
	 cluster size:   5 
		 595   785   786   787   795  
	 cluster size:  51 
		 770   771   773   775   776   777   779   781   782   803  
		 804   805   807   808   810   811   812   819   821   828  
		 830   832   834   835   838   839   840   842   844   845  
		 846   847   849   851   874   879   880   881   882   884  
		 887   888   889   890   891   892   893   894   895   896  
		 903  
rho:   2.10
	 isolated:
		 165   480   483   650   814   871   898  
	 cluster size:   2 
		 295   296  
	 cluster size:   3 
		 346   347   348  
	 cluster size: 237 
		  13    26    29    30    33    35    36    37    38    39  
		  44    46    47    49    52    54    58    60    62    64  
		  65    66    67    69    70    72    75    76    77    78  
		  79    81    83    87    88    89    90    91    92    93  
		  94    97    98   102   106   109   111   112   113   114  
		 115   117   118   120   121   122   125   126   127   128  
		 130   132   133   134   137   138   139   140   141   142  
		 143   145   148   149   151   153   154   155   156   157  
		 159   160   161   169   172   173   174   175   176   178  
		 180   181   182   183   184   185   188   189   190   192  
		 193   196   200   201   207   208   209   212   213   214  
		 216   219   225   228   229   230   231   237   238   241  
		 242   246   248   251   252   253   254   256   258   259  
		 260   262   263   266   274   275   277   278   279   280  
		 284   286   287   288   289   290   291   292   301   303  
		 304   306   308   309   310   312   320   322   323   324  
		 327   328   331   332   333   334   338   351   353   354  
		 355   359   362   363   364   366   368   371   374   375  
		 376   377   378   379   381   383   384   385   388   390  
		 398   399   400   401   402   404   405   406   407   408  
		 410   411   412   413   414   416   417   418   419   420  
		 421   424   425   426   427   428   429   431   433   434  
		 435   437   438   439   442   443   447   448   449   451  
		 455   456   457   464   465   468   469  
	 cluster size:  25 
		 473   475   476   478   485   487   489   492   493   494  
		 496   497   498   499   500   501   502   503   504   505  
		 506   507   508   509   510  
	 cluster size:   4 
		 645   646   647   860  
	 cluster size:   2 
		 765   766  
	 cluster size:   5 
		 595   785   786   787   795  
	 cluster size:  51 
		 770   771   773   775   776   777   779   781   782   803  
		 804   805   807   808   810   811   812   819   821   828  
		 830   832   834   835   838   839   840   842   844   845  
		 846   847   849   851   874   879   880   881   882   884  
		 887   888   889   890   891   892   893   894   895   896  
		 903  
rho:   2.10
	 isolated:
		 165   650   814   871   898  
	 cluster size:   2 
		 295   296  
	 cluster size:   3 
		 346   347   348  
	 cluster size: 237 
		  13    26    29    30    33    35    36    37    38    39  
		  44    46    47    49    52    54    58    60    62    64  
		  65    66    67    69    70    72    75    76    77    78  
		  79    81    83    87    88    89    90    91    92    93  
		  94    97    98   102   106   109   111   112   113   114  
		 115   117   118   120   121   122   125   126   127   128  
		 130   132   133   134   137   138   139   140   141   142  
		 143   145   148   149   151   153   154   155   156   157  
		 159   160   161   169   172   173   174   175   176   178  
		 180   181   182   183   184   185   188   189   190   192  
		 193   196   200   201   207   208   209   212   213   214  
		 216   219   225   228   229   230   231   237   238   241  
		 242   246   248   251   252   253   254   256   258   259  
		 260   262   263   266   274   275   277   278   279   280  
		 284   286   287   288   289   290   291   292   301   303  
		 304   306   308   309   310   312   320   322   323   324  
		 327   328   331   332   333   334   338   351   353   354  
		 355   359   362   363   364   366   368   371   374   375  
		 376   377   378   379   381   383   384   385   388   390  
		 398   399   400   401   402   404   405   406   407   408  
		 410   411   412   413   414   416   417   418   419   420  
		 421   424   425   426   427   428   429   431   433   434  
		 435   437   438   439   442   443   447   448   449   451  
		 455   456   457   464   465   468   469  
	 cluster size:  28 
		 473   475   476   478   480   483   484   485   487   489  
		 492   493   494   496   497   498   499   500   501   502  
		 503   504   505   506   507   508   509   510  
	 cluster size:   4 
		 645   646   647   860  
	 cluster size:   2 
		 765   766  
	 cluster size:   5 
		 595   785   786   787   795  
	 cluster size:  51 
		 770   771   773   775   776   777   779   781   782   803  
		 804   805   807   808   810   811   812   819   821   828  
		 830   832   834   835   838   839   840   842   844   845  
		 846   847   849   851   874   879   880   881   882   884  
		 887   888   889   890   891   892   893   894   895   896  
		 903  
rho:   2.15
	 isolated:
		 165   650   814   871   898  
	 cluster size:   2 
		 295   296  
	 cluster size:   3 
		 346   347   348  
	 cluster size: 242 
		  13    26    29    30    33    34    35    36    37    38  
		  39    44    46    47    49    52    54    57    58    60  
		  62    64    65    66    67    69    70    72    75    76  
		  77    78    79    81    83    87    88    89    90    91  
		  92    93    94    97    98   100   102   106   109   111  
		 112   113   114   115   117   118   120   121   122   123  
		 125   126   127   128   130   131   132   133   134   137  
		 138   139   140   141   142   143   145   148   149   151  
		 153   154   155   156   157   159   160   161   169   172  
		 173   174   175   176   178   180   181   182   183   184  
		 185   188   189   190   192   193   196   200   201   207  
		 208   209   212   213   214   216   219   225   228   229  
		 230   231   237   238   241   242   246   248   251   252  
		 253   254   256   258   259   260   262   263   266   274  
		 275   277   278   279   280   284   286   287   288   289  
		 290   291   292   301   303   304   306   308   309   310  
		 312   320   322   323   324   327   328   331   332   333  
		 334   338   351   353   354   355   359   362   363   364  
		 366   368   371   374   375   376   377   378   379   381  
		 383   384   385   388   390   398   399   400   401   402  
		 404   405   406   407   408   410   411   412   413   414  
		 416   417   418   419   420   421   424   425   426   427  
		 428   429   431   433   434   435   437   438   439   442  
		 443   447   448   449   451   455   456   457   464   465  
		 468   469  
	 cluster size:  28 
		 473   475   476   478   480   483   484   485   487   489  
		 492   493   494   496   497   498   499   500   501   502  
		 503   504   505   506   507   508   509   510  
	 cluster size:   4 
		 645   646   647   860  
	 cluster size:   2 
		 765   766  
	 cluster size:   5 
		 595   785   786   787   795  
	 cluster size:  51 
		 770   771   773   775   776   777   779   781   782   803  
		 804   805   807   808   810   811   812   819   821   828  
		 830   832   834   835   838   839   840   842   844   845  
		 846   847   849   851   874   879   880   881   882   884  
		 887   888   889   890   891   892   893   894   895   896  
		 903  
rho:   2.16
	 isolated:
		 165   650   814   871   898  
	 cluster size:   2 
		 295   296  
	 cluster size:   3 
		 346   347   348  
	 cluster size: 242 
		  13    26    29    30    33    34    35    36    37    38  
		  39    44    46    47    49    52    54    57    58    60  
		  62    64    65    66    67    69    70    72    75    76  
		  77    78    79    81    83    87    88    89    90    91  
		  92    93    94    97    98   100   102   106   109   111  
		 112   113   114   115   117   118   120   121   122   123  
		 125   126   127   128   130   131   132   133   134   137  
		 138   139   140   141   142   143   145   148   149   151  
		 153   154   155   156   157   159   160   161   169   172  
		 173   174   175   176   178   180   181   182   183   184  
		 185   188   189   190   192   193   196   200   201   207  
		 208   209   212   213   214   216   219   225   228   229  
		 230   231   237   238   241   242   246   248   251   252  
		 253   254   256   258   259   260   262   263   266   274  
		 275   277   278   279   280   284   286   287   288   289  
		 290   291   292   301   303   304   306   308   309   310  
		 312   320   322   323   324   327   328   331   332   333  
		 334   338   351   353   354   355   359   362   363   364  
		 366   368   371   374   375   376   377   378   379   381  
		 383   384   385   388   390   398   399   400   401   402  
		 404   405   406   407   408   410   411   412   413   414  
		 416   417   418   419   420   421   424   425   426   427  
		 428   429   431   433   434   435   437   438   439   442  
		 443   447   448   449   451   455   456   457   464   465  
		 468   469  
	 cluster size:  28 
		 473   475   476   478   480   483   484   485   487   489  
		 492   493   494   496   497   498   499   500   501   502  
		 503   504   505   506   507   508   509   510  
	 cluster size:   4 
		 645   646   647   860  
	 cluster size:   2 
		 765   766  
	 cluster size:   5 
		 595   785   786   787   795  
	 cluster size:  52 
		 770   771   773   775   776   777   779   781   782   803  
		 804   805   807   808   810   811   812   819   821   828  
		 830   832   834   835   838   839   840   841   842   844  
		 845   846   847   849   851   874   879   880   881   882  
		 884   887   888   889   890   891   892   893   894   895  
		 896   903  
rho:   2.17
	 isolated:
		 165   650   814   871   898  
	 cluster size:   2 
		 295   296  
	 cluster size:   3 
		 346   347   348  
	 cluster size: 242 
		  13    26    29    30    33    34    35    36    37    38  
		  39    44    46    47    49    52    54    57    58    60  
		  62    64    65    66    67    69    70    72    75    76  
		  77    78    79    81    83    87    88    89    90    91  
		  92    93    94    97    98   100   102   106   109   111  
		 112   113   114   115   117   118   120   121   122   123  
		 125   126   127   128   130   131   132   133   134   137  
		 138   139   140   141   142   143   145   148   149   151  
		 153   154   155   156   157   159   160   161   169   172  
		 173   174   175   176   178   180   181   182   183   184  
		 185   188   189   190   192   193   196   200   201   207  
		 208   209   212   213   214   216   219   225   228   229  
		 230   231   237   238   241   242   246   248   251   252  
		 253   254   256   258   259   260   262   263   266   274  
		 275   277   278   279   280   284   286   287   288   289  
		 290   291   292   301   303   304   306   308   309   310  
		 312   320   322   323   324   327   328   331   332   333  
		 334   338   351   353   354   355   359   362   363   364  
		 366   368   371   374   375   376   377   378   379   381  
		 383   384   385   388   390   398   399   400   401   402  
		 404   405   406   407   408   410   411   412   413   414  
		 416   417   418   419   420   421   424   425   426   427  
		 428   429   431   433   434   435   437   438   439   442  
		 443   447   448   449   451   455   456   457   464   465  
		 468   469  
	 cluster size:  29 
		 473   475   476   478   480   483   484   485   487   489  
		 492   493   494   495   496   497   498   499   500   501  
		 502   503   504   505   506   507   508   509   510  
	 cluster size:   4 
		 645   646   647   860  
	 cluster size:   2 
		 765   766  
	 cluster size:   5 
		 595   785   786   787   795  
	 cluster size:  52 
		 770   771   773   775   776   777   779   781   782   803  
		 804   805   807   808   810   811   812   819   821   828  
		 830   832   834   835   838   839   840   841   842   844  
		 845   846   847   849   851   874   879   880   881   882  
		 884   887   888   889   890   891   892   893   894   895  
		 896   903  
rho:   2.17
	 isolated:
		 165   650   814   871   898  
	 cluster size:   2 
		 295   296  
	 cluster size:   3 
		 346   347   348  
	 cluster size: 243 
		  13    26    29    30    33    34    35    36    37    38  
		  39    44    46    47    49    52    54    57    58    60  
		  62    64    65    66    67    69    70    72    75    76  
		  77    78    79    81    83    87    88    89    90    91  
		  92    93    94    97    98   100   102   106   109   111  
		 112   113   114   115   117   118   120   121   122   123  
		 125   126   127   128   130   131   132   133   134   137  
		 138   139   140   141   142   143   145   148   149   151  
		 153   154   155   156   157   159   160   161   169   172  
		 173   174   175   176   178   180   181   182   183   184  
		 185   188   189   190   192   193   196   200   201   207  
		 208   209   211   212   213   214   216   219   225   228  
		 229   230   231   237   238   241   242   246   248   251  
		 252   253   254   256   258   259   260   262   263   266  
		 274   275   277   278   279   280   284   286   287   288  
		 289   290   291   292   301   303   304   306   308   309  
		 310   312   320   322   323   324   327   328   331   332  
		 333   334   338   351   353   354   355   359   362   363  
		 364   366   368   371   374   375   376   377   378   379  
		 381   383   384   385   388   390   398   399   400   401  
		 402   404   405   406   407   408   410   411   412   413  
		 414   416   417   418   419   420   421   424   425   426  
		 427   428   429   431   433   434   435   437   438   439  
		 442   443   447   448   449   451   455   456   457   464  
		 465   468   469  
	 cluster size:  29 
		 473   475   476   478   480   483   484   485   487   489  
		 492   493   494   495   496   497   498   499   500   501  
		 502   503   504   505   506   507   508   509   510  
	 cluster size:   4 
		 645   646   647   860  
	 cluster size:   2 
		 765   766  
	 cluster size:   5 
		 595   785   786   787   795  
	 cluster size:  52 
		 770   771   773   775   776   777   779   781   782   803  
		 804   805   807   808   810   811   812   819   821   828  
		 830   832   834   835   838   839   840   841   842   844  
		 845   846   847   849   851   874   879   880   881   882  
		 884   887   888   889   890   891   892   893   894   895  
		 896   903  
rho:   2.18
	 isolated:
		 165   650   814   871   898  
	 cluster size:   2 
		 295   296  
	 cluster size:   3 
		 346   347   348  
	 cluster size: 246 
		  13    20    26    29    30    33    34    35    36    37  
		  38    39    44    45    46    47    49    50    52    54  
		  57    58    60    62    64    65    66    67    69    70  
		  72    75    76    77    78    79    81    83    87    88  
		  89    90    91    92    93    94    97    98   100   102  
		 106   109   111   112   113   114   115   117   118   120  
		 121   122   123   125   126   127   128   130   131   132  
		 133   134   137   138   139   140   141   142   143   145  
		 148   149   151   153   154   155   156   157   159   160  
		 161   169   172   173   174   175   176   178   180   181  
		 182   183   184   185   188   189   190   192   193   196  
		 200   201   207   208   209   211   212   213   214   216  
		 219   225   228   229   230   231   237   238   241   242  
		 246   248   251   252   253   254   256   258   259   260  
		 262   263   266   274   275   277   278   279   280   284  
		 286   287   288   289   290   291   292   301   303   304  
		 306   308   309   310   312   320   322   323   324   327  
		 328   331   332   333   334   338   351   353   354   355  
		 359   362   363   364   366   368   371   374   375   376  
		 377   378   379   381   383   384   385   388   390   398  
		 399   400   401   402   404   405   406   407   408   410  
		 411   412   413   414   416   417   418   419   420   421  
		 424   425   426   427   428   429   431   433   434   435  
		 437   438   439   442   443   447   448   449   451   455  
		 456   457   464   465   468   469  
	 cluster size:  29 
		 473   475   476   478   480   483   484   485   487   489  
		 492   493   494   495   496   497   498   499   500   501  
		 502   503   504   505   506   507   508   509   510  
	 cluster size:   4 
		 645   646   647   860  
	 cluster size:   2 
		 765   766  
	 cluster size:   5 
		 595   785   786   787   795  
	 cluster size:  52 
		 770   771   773   775   776   777   779   781   782   803  
		 804   805   807   808   810   811   812   819   821   828  
		 830   832   834   835   838   839   840   841   842   844  
		 845   846   847   849   851   874   879   880   881   882  
		 884   887   888   889   890   891   892   893   894   895  
		 896   903  
rho:   2.18
	 isolated:
		 165   650   814   871   898  
	 cluster size:   3 
		 295   296   297  
	 cluster size:   3 
		 346   347   348  
	 cluster size: 246 
		  13    20    26    29    30    33    34    35    36    37  
		  38    39    44    45    46    47    49    50    52    54  
		  57    58    60    62    64    65    66    67    69    70  
		  72    75    76    77    78    79    81    83    87    88  
		  89    90    91    92    93    94    97    98   100   102  
		 106   109   111   112   113   114   115   117   118   120  
		 121   122   123   125   126   127   128   130   131   132  
		 133   134   137   138   139   140   141   142   143   145  
		 148   149   151   153   154   155   156   157   159   160  
		 161   169   172   173   174   175   176   178   180   181  
		 182   183   184   185   188   189   190   192   193   196  
		 200   201   207   208   209   211   212   213   214   216  
		 219   225   228   229   230   231   237   238   241   242  
		 246   248   251   252   253   254   256   258   259   260  
		 262   263   266   274   275   277   278   279   280   284  
		 286   287   288   289   290   291   292   301   303   304  
		 306   308   309   310   312   320   322   323   324   327  
		 328   331   332   333   334   338   351   353   354   355  
		 359   362   363   364   366   368   371   374   375   376  
		 377   378   379   381   383   384   385   388   390   398  
		 399   400   401   402   404   405   406   407   408   410  
		 411   412   413   414   416   417   418   419   420   421  
		 424   425   426   427   428   429   431   433   434   435  
		 437   438   439   442   443   447   448   449   451   455  
		 456   457   464   465   468   469  
	 cluster size:  29 
		 473   475   476   478   480   483   484   485   487   489  
		 492   493   494   495   496   497   498   499   500   501  
		 502   503   504   505   506   507   508   509   510  
	 cluster size:   4 
		 645   646   647   860  
	 cluster size:   2 
		 765   766  
	 cluster size:   5 
		 595   785   786   787   795  
	 cluster size:  52 
		 770   771   773   775   776   777   779   781   782   803  
		 804   805   807   808   810   811   812   819   821   828  
		 830   832   834   835   838   839   840   841   842   844  
		 845   846   847   849   851   874   879   880   881   882  
		 884   887   888   889   890   891   892   893   894   895  
		 896   903  
rho:   2.18
	 isolated:
		 165   650   814   871   898  
	 cluster size:   3 
		 295   296   297  
	 cluster size:   3 
		 346   347   348  
	 cluster size: 247 
		   8    13    20    26    29    30    33    34    35    36  
		  37    38    39    44    45    46    47    49    50    52  
		  54    57    58    60    62    64    65    66    67    69  
		  70    72    75    76    77    78    79    81    83    87  
		  88    89    90    91    92    93    94    97    98   100  
		 102   106   109   111   112   113   114   115   117   118  
		 120   121   122   123   125   126   127   128   130   131  
		 132   133   134   137   138   139   140   141   142   143  
		 145   148   149   151   153   154   155   156   157   159  
		 160   161   169   172   173   174   175   176   178   180  
		 181   182   183   184   185   188   189   190   192   193  
		 196   200   201   207   208   209   211   212   213   214  
		 216   219   225   228   229   230   231   237   238   241  
		 242   246   248   251   252   253   254   256   258   259  
		 260   262   263   266   274   275   277   278   279   280  
		 284   286   287   288   289   290   291   292   301   303  
		 304   306   308   309   310   312   320   322   323   324  
		 327   328   331   332   333   334   338   351   353   354  
		 355   359   362   363   364   366   368   371   374   375  
		 376   377   378   379   381   383   384   385   388   390  
		 398   399   400   401   402   404   405   406   407   408  
		 410   411   412   413   414   416   417   418   419   420  
		 421   424   425   426   427   428   429   431   433   434  
		 435   437   438   439   442   443   447   448   449   451  
		 455   456   457   464   465   468   469  
	 cluster size:  29 
		 473   475   476   478   480   483   484   485   487   489  
		 492   493   494   495   496   497   498   499   500   501  
		 502   503   504   505   506   507   508   509   510  
	 cluster size:   4 
		 645   646   647   860  
	 cluster size:   2 
		 765   766  
	 cluster size:   5 
		 595   785   786   787   795  
	 cluster size:  52 
		 770   771   773   775   776   777   779   781   782   803  
		 804   805   807   808   810   811   812   819   821   828  
		 830   832   834   835   838   839   840   841   842   844  
		 845   846   847   849   851   874   879   880   881   882  
		 884   887   888   889   890   891   892   893   894   895  
		 896   903  
rho:   2.20
	 isolated:
		 165   650   814   871   898  
	 cluster size:   3 
		 295   296   297  
	 cluster size:   3 
		 346   347   348  
	 cluster size: 248 
		   8    13    20    26    29    30    33    34    35    36  
		  37    38    39    44    45    46    47    49    50    52  
		  54    57    58    60    62    64    65    66    67    69  
		  70    72    75    76    77    78    79    81    83    87  
		  88    89    90    91    92    93    94    97    98   100  
		 102   106   109   111   112   113   114   115   117   118  
		 120   121   122   123   125   126   127   128   130   131  
		 132   133   134   137   138   139   140   141   142   143  
		 145   148   149   151   153   154   155   156   157   159  
		 160   161   169   172   173   174   175   176   178   180  
		 181   182   183   184   185   188   189   190   192   193  
		 196   200   201   207   208   209   211   212   213   214  
		 216   219   225   227   228   229   230   231   237   238  
		 241   242   246   248   251   252   253   254   256   258  
		 259   260   262   263   266   274   275   277   278   279  
		 280   284   286   287   288   289   290   291   292   301  
		 303   304   306   308   309   310   312   320   322   323  
		 324   327   328   331   332   333   334   338   351   353  
		 354   355   359   362   363   364   366   368   371   374  
		 375   376   377   378   379   381   383   384   385   388  
		 390   398   399   400   401   402   404   405   406   407  
		 408   410   411   412   413   414   416   417   418   419  
		 420   421   424   425   426   427   428   429   431   433  
		 434   435   437   438   439   442   443   447   448   449  
		 451   455   456   457   464   465   468   469  
	 cluster size:  29 
		 473   475   476   478   480   483   484   485   487   489  
		 492   493   494   495   496   497   498   499   500   501  
		 502   503   504   505   506   507   508   509   510  
	 cluster size:   4 
		 645   646   647   860  
	 cluster size:   2 
		 765   766  
	 cluster size:   5 
		 595   785   786   787   795  
	 cluster size:  52 
		 770   771   773   775   776   777   779   781   782   803  
		 804   805   807   808   810   811   812   819   821   828  
		 830   832   834   835   838   839   840   841   842   844  
		 845   846   847   849   851   874   879   880   881   882  
		 884   887   888   889   890   891   892   893   894   895  
		 896   903  
rho:   2.26
	 isolated:
		 165   650   814   871   898  
	 cluster size:   3 
		 295   296   297  
	 cluster size:   3 
		 346   347   348  
	 cluster size: 248 
		   8    13    20    26    29    30    33    34    35    36  
		  37    38    39    44    45    46    47    49    50    52  
		  54    57    58    60    62    64    65    66    67    69  
		  70    72    75    76    77    78    79    81    83    87  
		  88    89    90    91    92    93    94    97    98   100  
		 102   106   109   111   112   113   114   115   117   118  
		 120   121   122   123   125   126   127   128   130   131  
		 132   133   134   137   138   139   140   141   142   143  
		 145   148   149   151   153   154   155   156   157   159  
		 160   161   169   172   173   174   175   176   178   180  
		 181   182   183   184   185   188   189   190   192   193  
		 196   200   201   207   208   209   211   212   213   214  
		 216   219   225   227   228   229   230   231   237   238  
		 241   242   246   248   251   252   253   254   256   258  
		 259   260   262   263   266   274   275   277   278   279  
		 280   284   286   287   288   289   290   291   292   301  
		 303   304   306   308   309   310   312   320   322   323  
		 324   327   328   331   332   333   334   338   351   353  
		 354   355   359   362   363   364   366   368   371   374  
		 375   376   377   378   379   381   383   384   385   388  
		 390   398   399   400   401   402   404   405   406   407  
		 408   410   411   412   413   414   416   417   418   419  
		 420   421   424   425   426   427   428   429   431   433  
		 434   435   437   438   439   442   443   447   448   449  
		 451   455   456   457   464   465   468   469  
	 cluster size:  29 
		 473   475   476   478   480   483   484   485   487   489  
		 492   493   494   495   496   497   498   499   500   501  
		 502   503   504   505   506   507   508   509   510  
	 cluster size:   4 
		 645   646   647   860  
	 cluster size:   2 
		 765   766  
	 cluster size:   5 
		 595   785   786   787   795  
	 cluster size:  53 
		 770   771   773   775   776   777   779   781   782   803  
		 804   805   807   808   810   811   812   819   821   828  
		 830   832   834   835   838   839   840   841   842   843  
		 844   845   846   847   849   851   874   879   880   881  
		 882   884   887   888   889   890   891   892   893   894  
		 895   896   903  
rho:   2.26
	 isolated:
		 165   650   652   814   871   898  
	 cluster size:   3 
		 295   296   297  
	 cluster size:   3 
		 346   347   348  
	 cluster size: 248 
		   8    13    20    26    29    30    33    34    35    36  
		  37    38    39    44    45    46    47    49    50    52  
		  54    57    58    60    62    64    65    66    67    69  
		  70    72    75    76    77    78    79    81    83    87  
		  88    89    90    91    92    93    94    97    98   100  
		 102   106   109   111   112   113   114   115   117   118  
		 120   121   122   123   125   126   127   128   130   131  
		 132   133   134   137   138   139   140   141   142   143  
		 145   148   149   151   153   154   155   156   157   159  
		 160   161   169   172   173   174   175   176   178   180  
		 181   182   183   184   185   188   189   190   192   193  
		 196   200   201   207   208   209   211   212   213   214  
		 216   219   225   227   228   229   230   231   237   238  
		 241   242   246   248   251   252   253   254   256   258  
		 259   260   262   263   266   274   275   277   278   279  
		 280   284   286   287   288   289   290   291   292   301  
		 303   304   306   308   309   310   312   320   322   323  
		 324   327   328   331   332   333   334   338   351   353  
		 354   355   359   362   363   364   366   368   371   374  
		 375   376   377   378   379   381   383   384   385   388  
		 390   398   399   400   401   402   404   405   406   407  
		 408   410   411   412   413   414   416   417   418   419  
		 420   421   424   425   426   427   428   429   431   433  
		 434   435   437   438   439   442   443   447   448   449  
		 451   455   456   457   464   465   468   469  
	 cluster size:  29 
		 473   475   476   478   480   483   484   485   487   489  
		 492   493   494   495   496   497   498   499   500   501  
		 502   503   504   505   506   507   508   509   510  
	 cluster size:   4 
		 645   646   647   860  
	 cluster size:   2 
		 765   766  
	 cluster size:   5 
		 595   785   786   787   795  
	 cluster size:  53 
		 770   771   773   775   776   777   779   781   782   803  
		 804   805   807   808   810   811   812   819   821   828  
		 830   832   834   835   838   839   840   841   842   843  
		 844   845   846   847   849   851   874   879   880   881  
		 882   884   887   888   889   890   891   892   893   894  
		 895   896   903  
rho:   2.29
	 isolated:
		 165   650   652   814   871   898  
	 cluster size:   3 
		 295   296   297  
	 cluster size:   3 
		 346   347   348  
	 cluster size: 251 
		   8    13    20    26    29    30    33    34    35    36  
		  37    38    39    44    45    46    47    49    50    52  
		  54    57    58    60    62    64    65    66    67    69  
		  70    72    75    76    77    78    79    81    83    87  
		  88    89    90    91    92    93    94    97    98   100  
		 102   106   109   111   112   113   114   115   117   118  
		 120   121   122   123   125   126   127   128   130   131  
		 132   133   134   137   138   139   140   141   142   143  
		 145   148   149   151   153   154   155   156   157   159  
		 160   161   169   172   173   174   175   176   178   180  
		 181   182   183   184   185   188   189   190   192   193  
		 196   200   201   207   208   209   211   212   213   214  
		 216   219   225   227   228   229   230   231   237   238  
		 241   242   246   248   251   252   253   254   256   258  
		 259   260   262   263   266   274   275   277   278   279  
		 280   284   286   287   288   289   290   291   292   301  
		 303   304   306   308   309   310   312   320   322   323  
		 324   327   328   331   332   333   334   338   351   353  
		 354   355   359   361   362   363   364   366   368   369  
		 371   374   375   376   377   378   379   381   382   383  
		 384   385   388   390   398   399   400   401   402   404  
		 405   406   407   408   410   411   412   413   414   416  
		 417   418   419   420   421   424   425   426   427   428  
		 429   431   433   434   435   437   438   439   442   443  
		 447   448   449   451   455   456   457   464   465   468  
		 469  
	 cluster size:  29 
		 473   475   476   478   480   483   484   485   487   489  
		 492   493   494   495   496   497   498   499   500   501  
		 502   503   504   505   506   507   508   509   510  
	 cluster size:   4 
		 645   646   647   860  
	 cluster size:   2 
		 765   766  
	 cluster size:   5 
		 595   785   786   787   795  
	 cluster size:  53 
		 770   771   773   775   776   777   779   781   782   803  
		 804   805   807   808   810   811   812   819   821   828  
		 830   832   834   835   838   839   840   841   842   843  
		 844   845   846   847   849   851   874   879   880   881  
		 882   884   887   888   889   890   891   892   893   894  
		 895   896   903  
rho:   2.31
	 isolated:
		 165   650   652   814   871   898  
	 cluster size: 260 
		   8    13    20    26    29    30    33    34    35    36  
		  37    38    39    44    45    46    47    49    50    52  
		  54    57    58    60    62    64    65    66    67    69  
		  70    72    75    76    77    78    79    81    83    87  
		  88    89    90    91    92    93    94    97    98   100  
		 102   106   109   111   112   113   114   115   117   118  
		 120   121   122   123   125   126   127   128   130   131  
		 132   133   134   137   138   139   140   141   142   143  
		 145   148   149   151   153   154   155   156   157   159  
		 160   161   169   172   173   174   175   176   178   180  
		 181   182   183   184   185   188   189   190   192   193  
		 196   200   201   207   208   209   211   212   213   214  
		 216   219   225   227   228   229   230   231   237   238  
		 241   242   246   248   251   252   253   254   256   258  
		 259   260   262   263   266   274   275   277   278   279  
		 280   281   284   286   287   288   289   290   291   292  
		 295   296   297   299   301   303   304   306   308   309  
		 310   312   320   322   323   324   327   328   331   332  
		 333   334   338   344   346   347   348   351   353   354  
		 355   359   361   362   363   364   366   368   369   371  
		 374   375   376   377   378   379   381   382   383   384  
		 385   388   390   398   399   400   401   402   404   405  
		 406   407   408   410   411   412   413   414   416   417  
		 418   419   420   421   424   425   426   427   428   429  
		 431   433   434   435   437   438   439   442   443   447  
		 448   449   451   455   456   457   464   465   468   469  
	 cluster size:  30 
		 473   475   476   478   480   483   484   485   487   489  
		 490   492   493   494   495   496   497   498   499   500  
		 501   502   503   504   505   506   507   508   509   510  
	 cluster size:   4 
		 645   646   647   860  
	 cluster size:   2 
		 765   766  
	 cluster size:   5 
		 595   785   786   787   795  
	 cluster size:  53 
		 770   771   773   775   776   777   779   781   782   803  
		 804   805   807   808   810   811   812   819   821   828  
		 830   832   834   835   838   839   840   841   842   843  
		 844   845   846   847   849   851   874   879   880   881  
		 882   884   887   888   889   890   891   892   893   894  
		 895   896   903  
rho:   2.32
	 isolated:
		 165   650   652   814   871   898  
	 cluster size: 261 
		   8    13    20    26    29    30    33    34    35    36  
		  37    38    39    44    45    46    47    49    50    52  
		  54    57    58    60    62    64    65    66    67    69  
		  70    72    75    76    77    78    79    81    83    87  
		  88    89    90    91    92    93    94    97    98   100  
		 102   106   109   111   112   113   114   115   117   118  
		 120   121   122   123   125   126   127   128   130   131  
		 132   133   134   137   138   139   140   141   142   143  
		 145   148   149   151   153   154   155   156   157   159  
		 160   161   169   172   173   174   175   176   178   180  
		 181   182   183   184   185   188   189   190   192   193  
		 196   200   201   207   208   209   211   212   213   214  
		 216   219   225   227   228   229   230   231   237   238  
		 241   242   246   248   251   252   253   254   256   258  
		 259   260   262   263   266   274   275   277   278   279  
		 280   281   284   286   287   288   289   290   291   292  
		 295   296   297   299   301   303   304   306   308   309  
		 310   312   320   322   323   324   327   328   331   332  
		 333   334   338   344   346   347   348   351   352   353  
		 354   355   359   361   362   363   364   366   368   369  
		 371   374   375   376   377   378   379   381   382   383  
		 384   385   388   390   398   399   400   401   402   404  
		 405   406   407   408   410   411   412   413   414   416  
		 417   418   419   420   421   424   425   426   427   428  
		 429   431   433   434   435   437   438   439   442   443  
		 447   448   449   451   455   456   457   464   465   468  
		 469  
	 cluster size:  30 
		 473   475   476   478   480   483   484   485   487   489  
		 490   492   493   494   495   496   497   498   499   500  
		 501   502   503   504   505   506   507   508   509   510  
	 cluster size:   4 
		 645   646   647   860  
	 cluster size:   2 
		 765   766  
	 cluster size:   5 
		 595   785   786   787   795  
	 cluster size:  53 
		 770   771   773   775   776   777   779   781   782   803  
		 804   805   807   808   810   811   812   819   821   828  
		 830   832   834   835   838   839   840   841   842   843  
		 844   845   846   847   849   851   874   879   880   881  
		 882   884   887   888   889   890   891   892   893   894  
		 895   896   903  
rho:   2.34
	 isolated:
		 165   650   652   814   863   871   898  
	 cluster size: 261 
		   8    13    20    26    29    30    33    34    35    36  
		  37    38    39    44    45    46    47    49    50    52  
		  54    57    58    60    62    64    65    66    67    69  
		  70    72    75    76    77    78    79    81    83    87  
		  88    89    90    91    92    93    94    97    98   100  
		 102   106   109   111   112   113   114   115   117   118  
		 120   121   122   123   125   126   127   128   130   131  
		 132   133   134   137   138   139   140   141   142   143  
		 145   148   149   151   153   154   155   156   157   159  
		 160   161   169   172   173   174   175   176   178   180  
		 181   182   183   184   185   188   189   190   192   193  
		 196   200   201   207   208   209   211   212   213   214  
		 216   219   225   227   228   229   230   231   237   238  
		 241   242   246   248   251   252   253   254   256   258  
		 259   260   262   263   266   274   275   277   278   279  
		 280   281   284   286   287   288   289   290   291   292  
		 295   296   297   299   301   303   304   306   308   309  
		 310   312   320   322   323   324   327   328   331   332  
		 333   334   338   344   346   347   348   351   352   353  
		 354   355   359   361   362   363   364   366   368   369  
		 371   374   375   376   377   378   379   381   382   383  
		 384   385   388   390   398   399   400   401   402   404  
		 405   406   407   408   410   411   412   413   414   416  
		 417   418   419   420   421   424   425   426   427   428  
		 429   431   433   434   435   437   438   439   442   443  
		 447   448   449   451   455   456   457   464   465   468  
		 469  
	 cluster size:  30 
		 473   475   476   478   480   483   484   485   487   489  
		 490   492   493   494   495   496   497   498   499   500  
		 501   502   503   504   505   506   507   508   509   510  
	 cluster size:   4 
		 645   646   647   860  
	 cluster size:   2 
		 765   766  
	 cluster size:   5 
		 595   785   786   787   795  
	 cluster size:  53 
		 770   771   773   775   776   777   779   781   782   803  
		 804   805   807   808   810   811   812   819   821   828  
		 830   832   834   835   838   839   840   841   842   843  
		 844   845   846   847   849   851   874   879   880   881  
		 882   884   887   888   889   890   891   892   893   894  
		 895   896   903  
rho:   2.35
	 isolated:
		 165   650   652   655   814   863   871   898  
	 cluster size: 261 
		   8    13    20    26    29    30    33    34    35    36  
		  37    38    39    44    45    46    47    49    50    52  
		  54    57    58    60    62    64    65    66    67    69  
		  70    72    75    76    77    78    79    81    83    87  
		  88    89    90    91    92    93    94    97    98   100  
		 102   106   109   111   112   113   114   115   117   118  
		 120   121   122   123   125   126   127   128   130   131  
		 132   133   134   137   138   139   140   141   142   143  
		 145   148   149   151   153   154   155   156   157   159  
		 160   161   169   172   173   174   175   176   178   180  
		 181   182   183   184   185   188   189   190   192   193  
		 196   200   201   207   208   209   211   212   213   214  
		 216   219   225   227   228   229   230   231   237   238  
		 241   242   246   248   251   252   253   254   256   258  
		 259   260   262   263   266   274   275   277   278   279  
		 280   281   284   286   287   288   289   290   291   292  
		 295   296   297   299   301   303   304   306   308   309  
		 310   312   320   322   323   324   327   328   331   332  
		 333   334   338   344   346   347   348   351   352   353  
		 354   355   359   361   362   363   364   366   368   369  
		 371   374   375   376   377   378   379   381   382   383  
		 384   385   388   390   398   399   400   401   402   404  
		 405   406   407   408   410   411   412   413   414   416  
		 417   418   419   420   421   424   425   426   427   428  
		 429   431   433   434   435   437   438   439   442   443  
		 447   448   449   451   455   456   457   464   465   468  
		 469  
	 cluster size:  30 
		 473   475   476   478   480   483   484   485   487   489  
		 490   492   493   494   495   496   497   498   499   500  
		 501   502   503   504   505   506   507   508   509   510  
	 cluster size:   4 
		 645   646   647   860  
	 cluster size:   2 
		 765   766  
	 cluster size:   5 
		 595   785   786   787   795  
	 cluster size:  55 
		 770   771   773   775   776   777   779   781   782   803  
		 804   805   807   808   810   811   812   816   819   821  
		 828   830   832   834   835   838   839   840   841   842  
		 843   844   845   846   847   849   851   855   874   879  
		 880   881   882   884   887   888   889   890   891   892  
		 893   894   895   896   903  
rho:   2.35
	 isolated:
		 165   573   650   652   655   814   863   871   898  
	 cluster size: 261 
		   8    13    20    26    29    30    33    34    35    36  
		  37    38    39    44    45    46    47    49    50    52  
		  54    57    58    60    62    64    65    66    67    69  
		  70    72    75    76    77    78    79    81    83    87  
		  88    89    90    91    92    93    94    97    98   100  
		 102   106   109   111   112   113   114   115   117   118  
		 120   121   122   123   125   126   127   128   130   131  
		 132   133   134   137   138   139   140   141   142   143  
		 145   148   149   151   153   154   155   156   157   159  
		 160   161   169   172   173   174   175   176   178   180  
		 181   182   183   184   185   188   189   190   192   193  
		 196   200   201   207   208   209   211   212   213   214  
		 216   219   225   227   228   229   230   231   237   238  
		 241   242   246   248   251   252   253   254   256   258  
		 259   260   262   263   266   274   275   277   278   279  
		 280   281   284   286   287   288   289   290   291   292  
		 295   296   297   299   301   303   304   306   308   309  
		 310   312   320   322   323   324   327   328   331   332  
		 333   334   338   344   346   347   348   351   352   353  
		 354   355   359   361   362   363   364   366   368   369  
		 371   374   375   376   377   378   379   381   382   383  
		 384   385   388   390   398   399   400   401   402   404  
		 405   406   407   408   410   411   412   413   414   416  
		 417   418   419   420   421   424   425   426   427   428  
		 429   431   433   434   435   437   438   439   442   443  
		 447   448   449   451   455   456   457   464   465   468  
		 469  
	 cluster size:  46 
		 473   475   476   478   480   483   484   485   487   489  
		 490   492   493   494   495   496   497   498   499   500  
		 501   502   503   504   505   506   507   508   509   510  
		 549   550   552   556   557   558   559   560   562   563  
		 566   567   585   586   587   590  
	 cluster size:   2 
		 580   581  
	 cluster size:   4 
		 645   646   647   860  
	 cluster size:   2 
		 765   766  
	 cluster size:   5 
		 595   785   786   787   795  
	 cluster size:  55 
		 770   771   773   775   776   777   779   781   782   803  
		 804   805   807   808   810   811   812   816   819   821  
		 828   830   832   834   835   838   839   840   841   842  
		 843   844   845   846   847   849   851   855   874   879  
		 880   881   882   884   887   888   889   890   891   892  
		 893   894   895   896   903  
rho:   2.36
	 isolated:
		 165   235   573   650   652   655   814   863   871   898  
	 cluster size: 261 
		   8    13    20    26    29    30    33    34    35    36  
		  37    38    39    44    45    46    47    49    50    52  
		  54    57    58    60    62    64    65    66    67    69  
		  70    72    75    76    77    78    79    81    83    87  
		  88    89    90    91    92    93    94    97    98   100  
		 102   106   109   111   112   113   114   115   117   118  
		 120   121   122   123   125   126   127   128   130   131  
		 132   133   134   137   138   139   140   141   142   143  
		 145   148   149   151   153   154   155   156   157   159  
		 160   161   169   172   173   174   175   176   178   180  
		 181   182   183   184   185   188   189   190   192   193  
		 196   200   201   207   208   209   211   212   213   214  
		 216   219   225   227   228   229   230   231   237   238  
		 241   242   246   248   251   252   253   254   256   258  
		 259   260   262   263   266   274   275   277   278   279  
		 280   281   284   286   287   288   289   290   291   292  
		 295   296   297   299   301   303   304   306   308   309  
		 310   312   320   322   323   324   327   328   331   332  
		 333   334   338   344   346   347   348   351   352   353  
		 354   355   359   361   362   363   364   366   368   369  
		 371   374   375   376   377   378   379   381   382   383  
		 384   385   388   390   398   399   400   401   402   404  
		 405   406   407   408   410   411   412   413   414   416  
		 417   418   419   420   421   424   425   426   427   428  
		 429   431   433   434   435   437   438   439   442   443  
		 447   448   449   451   455   456   457   464   465   468  
		 469  
	 cluster size:  46 
		 473   475   476   478   480   483   484   485   487   489  
		 490   492   493   494   495   496   497   498   499   500  
		 501   502   503   504   505   506   507   508   509   510  
		 549   550   552   556   557   558   559   560   562   563  
		 566   567   585   586   587   590  
	 cluster size:   2 
		 580   581  
	 cluster size:   4 
		 645   646   647   860  
	 cluster size:   2 
		 765   766  
	 cluster size:   5 
		 595   785   786   787   795  
	 cluster size:  55 
		 770   771   773   775   776   777   779   781   782   803  
		 804   805   807   808   810   811   812   816   819   821  
		 828   830   832   834   835   838   839   840   841   842  
		 843   844   845   846   847   849   851   855   874   879  
		 880   881   882   884   887   888   889   890   891   892  
		 893   894   895   896   903  
rho:   2.37
	 isolated:
		 165   235   573   650   652   655   814   863   871   898  
	 cluster size: 262 
		   8    13    20    26    29    30    33    34    35    36  
		  37    38    39    44    45    46    47    49    50    52  
		  54    57    58    60    62    64    65    66    67    69  
		  70    72    75    76    77    78    79    81    83    87  
		  88    89    90    91    92    93    94    97    98   100  
		 102   106   109   111   112   113   114   115   117   118  
		 120   121   122   123   125   126   127   128   130   131  
		 132   133   134   137   138   139   140   141   142   143  
		 145   148   149   151   153   154   155   156   157   159  
		 160   161   169   172   173   174   175   176   178   180  
		 181   182   183   184   185   188   189   190   192   193  
		 196   200   201   207   208   209   211   212   213   214  
		 216   219   225   227   228   229   230   231   237   238  
		 241   242   246   248   251   252   253   254   256   258  
		 259   260   262   263   266   274   275   277   278   279  
		 280   281   284   286   287   288   289   290   291   292  
		 295   296   297   299   301   303   304   306   308   309  
		 310   312   320   322   323   324   327   328   331   332  
		 333   334   338   344   346   347   348   351   352   353  
		 354   355   359   361   362   363   364   366   368   369  
		 371   374   375   376   377   378   379   381   382   383  
		 384   385   388   390   398   399   400   401   402   404  
		 405   406   407   408   409   410   411   412   413   414  
		 416   417   418   419   420   421   424   425   426   427  
		 428   429   431   433   434   435   437   438   439   442  
		 443   447   448   449   451   455   456   457   464   465  
		 468   469  
	 cluster size:  46 
		 473   475   476   478   480   483   484   485   487   489  
		 490   492   493   494   495   496   497   498   499   500  
		 501   502   503   504   505   506   507   508   509   510  
		 549   550   552   556   557   558   559   560   562   563  
		 566   567   585   586   587   590  
	 cluster size:   2 
		 580   581  
	 cluster size:   4 
		 645   646   647   860  
	 cluster size:   2 
		 765   766  
	 cluster size:   5 
		 595   785   786   787   795  
	 cluster size:  55 
		 770   771   773   775   776   777   779   781   782   803  
		 804   805   807   808   810   811   812   816   819   821  
		 828   830   832   834   835   838   839   840   841   842  
		 843   844   845   846   847   849   851   855   874   879  
		 880   881   882   884   887   888   889   890   891   892  
		 893   894   895   896   903  
rho:   2.38
	 isolated:
		 165   235   573   650   652   655   814   863   871   898  
	 cluster size: 263 
		   8    13    20    26    29    30    33    34    35    36  
		  37    38    39    44    45    46    47    49    50    52  
		  54    57    58    60    62    64    65    66    67    69  
		  70    72    75    76    77    78    79    81    83    87  
		  88    89    90    91    92    93    94    97    98   100  
		 102   106   109   111   112   113   114   115   117   118  
		 120   121   122   123   125   126   127   128   130   131  
		 132   133   134   137   138   139   140   141   142   143  
		 145   148   149   151   153   154   155   156   157   159  
		 160   161   169   172   173   174   175   176   178   180  
		 181   182   183   184   185   188   189   190   192   193  
		 196   200   201   207   208   209   211   212   213   214  
		 216   219   225   227   228   229   230   231   237   238  
		 241   242   246   248   251   252   253   254   256   258  
		 259   260   262   263   266   274   275   277   278   279  
		 280   281   284   286   287   288   289   290   291   292  
		 295   296   297   299   301   303   304   306   308   309  
		 310   312   320   322   323   324   327   328   331   332  
		 333   334   338   344   346   347   348   351   352   353  
		 354   355   359   361   362   363   364   366   368   369  
		 371   374   375   376   377   378   379   381   382   383  
		 384   385   388   390   398   399   400   401   402   404  
		 405   406   407   408   409   410   411   412   413   414  
		 416   417   418   419   420   421   424   425   426   427  
		 428   429   431   433   434   435   437   438   439   442  
		 443   446   447   448   449   451   455   456   457   464  
		 465   468   469  
	 cluster size:  46 
		 473   475   476   478   480   483   484   485   487   489  
		 490   492   493   494   495   496   497   498   499   500  
		 501   502   503   504   505   506   507   508   509   510  
		 549   550   552   556   557   558   559   560   562   563  
		 566   567   585   586   587   590  
	 cluster size:   2 
		 580   581  
	 cluster size:   4 
		 645   646   647   860  
	 cluster size:   2 
		 765   766  
	 cluster size:   5 
		 595   785   786   787   795  
	 cluster size:  55 
		 770   771   773   775   776   777   779   781   782   803  
		 804   805   807   808   810   811   812   816   819   821  
		 828   830   832   834   835   838   839   840   841   842  
		 843   844   845   846   847   849   851   855   874   879  
		 880   881   882   884   887   888   889   890   891   892  
		 893   894   895   896   903  
rho:   2.39
	 isolated:
		 165   235   573   650   652   655   814   863   871   898  
	 cluster size: 265 
		   8    13    20    26    29    30    32    33    34    35  
		  36    37    38    39    44    45    46    47    49    50  
		  52    54    57    58    59    60    62    64    65    66  
		  67    69    70    72    75    76    77    78    79    81  
		  83    87    88    89    90    91    92    93    94    97  
		  98   100   102   106   109   111   112   113   114   115  
		 117   118   120   121   122   123   125   126   127   128  
		 130   131   132   133   134   137   138   139   140   141  
		 142   143   145   148   149   151   153   154   155   156  
		 157   159   160   161   169   172   173   174   175   176  
		 178   180   181   182   183   184   185   188   189   190  
		 192   193   196   200   201   207   208   209   211   212  
		 213   214   216   219   225   227   228   229   230   231  
		 237   238   241   242   246   248   251   252   253   254  
		 256   258   259   260   262   263   266   274   275   277  
		 278   279   280   281   284   286   287   288   289   290  
		 291   292   295   296   297   299   301   303   304   306  
		 308   309   310   312   320   322   323   324   327   328  
		 331   332   333   334   338   344   346   347   348   351  
		 352   353   354   355   359   361   362   363   364   366  
		 368   369   371   374   375   376   377   378   379   381  
		 382   383   384   385   388   390   398   399   400   401  
		 402   404   405   406   407   408   409   410   411   412  
		 413   414   416   417   418   419   420   421   424   425  
		 426   427   428   429   431   433   434   435   437   438  
		 439   442   443   446   447   448   449   451   455   456  
		 457   464   465   468   469  
	 cluster size:  46 
		 473   475   476   478   480   483   484   485   487   489  
		 490   492   493   494   495   496   497   498   499   500  
		 501   502   503   504   505   506   507   508   509   510  
		 549   550   552   556   557   558   559   560   562   563  
		 566   567   585   586   587   590  
	 cluster size:   2 
		 580   581  
	 cluster size:   4 
		 645   646   647   860  
	 cluster size:   2 
		 765   766  
	 cluster size:   5 
		 595   785   786   787   795  
	 cluster size:  55 
		 770   771   773   775   776   777   779   781   782   803  
		 804   805   807   808   810   811   812   816   819   821  
		 828   830   832   834   835   838   839   840   841   842  
		 843   844   845   846   847   849   851   855   874   879  
		 880   881   882   884   887   888   889   890   891   892  
		 893   894   895   896   903  
rho:   2.40
	 isolated:
		 165   235   573   650   652   655   814   863   871   898  
	 cluster size: 266 
		   8    13    20    26    29    30    32    33    34    35  
		  36    37    38    39    44    45    46    47    49    50  
		  52    54    57    58    59    60    62    64    65    66  
		  67    69    70    72    75    76    77    78    79    81  
		  83    87    88    89    90    91    92    93    94    97  
		  98   100   102   106   109   111   112   113   114   115  
		 117   118   120   121   122   123   125   126   127   128  
		 130   131   132   133   134   137   138   139   140   141  
		 142   143   145   148   149   151   153   154   155   156  
		 157   159   160   161   169   172   173   174   175   176  
		 178   180   181   182   183   184   185   188   189   190  
		 192   193   196   200   201   207   208   209   211   212  
		 213   214   216   219   225   227   228   229   230   231  
		 237   238   241   242   246   248   251   252   253   254  
		 256   258   259   260   262   263   266   274   275   277  
		 278   279   280   281   284   286   287   288   289   290  
		 291   292   295   296   297   299   301   303   304   306  
		 308   309   310   312   320   322   323   324   327   328  
		 331   332   333   334   338   342   344   346   347   348  
		 351   352   353   354   355   359   361   362   363   364  
		 366   368   369   371   374   375   376   377   378   379  
		 381   382   383   384   385   388   390   398   399   400  
		 401   402   404   405   406   407   408   409   410   411  
		 412   413   414   416   417   418   419   420   421   424  
		 425   426   427   428   429   431   433   434   435   437  
		 438   439   442   443   446   447   448   449   451   455  
		 456   457   464   465   468   469  
	 cluster size:  46 
		 473   475   476   478   480   483   484   485   487   489  
		 490   492   493   494   495   496   497   498   499   500  
		 501   502   503   504   505   506   507   508   509   510  
		 549   550   552   556   557   558   559   560   562   563  
		 566   567   585   586   587   590  
	 cluster size:   2 
		 580   581  
	 cluster size:   4 
		 645   646   647   860  
	 cluster size:   2 
		 765   766  
	 cluster size:   5 
		 595   785   786   787   795  
	 cluster size:  55 
		 770   771   773   775   776   777   779   781   782   803  
		 804   805   807   808   810   811   812   816   819   821  
		 828   830   832   834   835   838   839   840   841   842  
		 843   844   845   846   847   849   851   855   874   879  
		 880   881   882   884   887   888   889   890   891   892  
		 893   894   895   896   903  
rho:   2.40
	 isolated:
		 165   235   573   650   652   655   814   863   871   898  
	 cluster size: 267 
		   8    13    14    20    26    29    30    32    33    34  
		  35    36    37    38    39    44    45    46    47    49  
		  50    52    54    57    58    59    60    62    64    65  
		  66    67    69    70    72    75    76    77    78    79  
		  81    83    87    88    89    90    91    92    93    94  
		  97    98   100   102   106   109   111   112   113   114  
		 115   117   118   120   121   122   123   125   126   127  
		 128   130   131   132   133   134   137   138   139   140  
		 141   142   143   145   148   149   151   153   154   155  
		 156   157   159   160   161   169   172   173   174   175  
		 176   178   180   181   182   183   184   185   188   189  
		 190   192   193   196   200   201   207   208   209   211  
		 212   213   214   216   219   225   227   228   229   230  
		 231   237   238   241   242   246   248   251   252   253  
		 254   256   258   259   260   262   263   266   274   275  
		 277   278   279   280   281   284   286   287   288   289  
		 290   291   292   295   296   297   299   301   303   304  
		 306   308   309   310   312   320   322   323   324   327  
		 328   331   332   333   334   338   342   344   346   347  
		 348   351   352   353   354   355   359   361   362   363  
		 364   366   368   369   371   374   375   376   377   378  
		 379   381   382   383   384   385   388   390   398   399  
		 400   401   402   404   405   406   407   408   409   410  
		 411   412   413   414   416   417   418   419   420   421  
		 424   425   426   427   428   429   431   433   434   435  
		 437   438   439   442   443   446   447   448   449   451  
		 455   456   457   464   465   468   469  
	 cluster size:  46 
		 473   475   476   478   480   483   484   485   487   489  
		 490   492   493   494   495   496   497   498   499   500  
		 501   502   503   504   505   506   507   508   509   510  
		 549   550   552   556   557   558   559   560   562   563  
		 566   567   585   586   587   590  
	 cluster size:   2 
		 580   581  
	 cluster size:   4 
		 645   646   647   860  
	 cluster size:   2 
		 765   766  
	 cluster size:   5 
		 595   785   786   787   795  
	 cluster size:  55 
		 770   771   773   775   776   777   779   781   782   803  
		 804   805   807   808   810   811   812   816   819   821  
		 828   830   832   834   835   838   839   840   841   842  
		 843   844   845   846   847   849   851   855   874   879  
		 880   881   882   884   887   888   889   890   891   892  
		 893   894   895   896   903  
rho:   2.41
	 isolated:
		 165   235   573   650   652   655   814   863   871   898  
	 cluster size: 268 
		   8    13    14    20    26    29    30    32    33    34  
		  35    36    37    38    39    44    45    46    47    49  
		  50    52    54    57    58    59    60    62    64    65  
		  66    67    69    70    72    75    76    77    78    79  
		  81    83    87    88    89    90    91    92    93    94  
		  97    98   100   102   106   109   111   112   113   114  
		 115   117   118   120   121   122   123   125   126   127  
		 128   130   131   132   133   134   137   138   139   140  
		 141   142   143   145   148   149   151   153   154   155  
		 156   157   159   160   161   169   172   173   174   175  
		 176   178   180   181   182   183   184   185   188   189  
		 190   192   193   196   200   201   207   208   209   211  
		 212   213   214   216   219   225   226   227   228   229  
		 230   231   237   238   241   242   246   248   251   252  
		 253   254   256   258   259   260   262   263   266   274  
		 275   277   278   279   280   281   284   286   287   288  
		 289   290   291   292   295   296   297   299   301   303  
		 304   306   308   309   310   312   320   322   323   324  
		 327   328   331   332   333   334   338   342   344   346  
		 347   348   351   352   353   354   355   359   361   362  
		 363   364   366   368   369   371   374   375   376   377  
		 378   379   381   382   383   384   385   388   390   398  
		 399   400   401   402   404   405   406   407   408   409  
		 410   411   412   413   414   416   417   418   419   420  
		 421   424   425   426   427   428   429   431   433   434  
		 435   437   438   439   442   443   446   447   448   449  
		 451   455   456   457   464   465   468   469  
	 cluster size:  46 
		 473   475   476   478   480   483   484   485   487   489  
		 490   492   493   494   495   496   497   498   499   500  
		 501   502   503   504   505   506   507   508   509   510  
		 549   550   552   556   557   558   559   560   562   563  
		 566   567   585   586   587   590  
	 cluster size:   2 
		 580   581  
	 cluster size:   4 
		 645   646   647   860  
	 cluster size:   2 
		 765   766  
	 cluster size:   5 
		 595   785   786   787   795  
	 cluster size:  55 
		 770   771   773   775   776   777   779   781   782   803  
		 804   805   807   808   810   811   812   816   819   821  
		 828   830   832   834   835   838   839   840   841   842  
		 843   844   845   846   847   849   851   855   874   879  
		 880   881   882   884   887   888   889   890   891   892  
		 893   894   895   896   903  
rho:   2.42
	 isolated:
		 165   235   573   643   650   652   655   814   863   871  
		 898  
	 cluster size: 268 
		   8    13    14    20    26    29    30    32    33    34  
		  35    36    37    38    39    44    45    46    47    49  
		  50    52    54    57    58    59    60    62    64    65  
		  66    67    69    70    72    75    76    77    78    79  
		  81    83    87    88    89    90    91    92    93    94  
		  97    98   100   102   106   109   111   112   113   114  
		 115   117   118   120   121   122   123   125   126   127  
		 128   130   131   132   133   134   137   138   139   140  
		 141   142   143   145   148   149   151   153   154   155  
		 156   157   159   160   161   169   172   173   174   175  
		 176   178   180   181   182   183   184   185   188   189  
		 190   192   193   196   200   201   207   208   209   211  
		 212   213   214   216   219   225   226   227   228   229  
		 230   231   237   238   241   242   246   248   251   252  
		 253   254   256   258   259   260   262   263   266   274  
		 275   277   278   279   280   281   284   286   287   288  
		 289   290   291   292   295   296   297   299   301   303  
		 304   306   308   309   310   312   320   322   323   324  
		 327   328   331   332   333   334   338   342   344   346  
		 347   348   351   352   353   354   355   359   361   362  
		 363   364   366   368   369   371   374   375   376   377  
		 378   379   381   382   383   384   385   388   390   398  
		 399   400   401   402   404   405   406   407   408   409  
		 410   411   412   413   414   416   417   418   419   420  
		 421   424   425   426   427   428   429   431   433   434  
		 435   437   438   439   442   443   446   447   448   449  
		 451   455   456   457   464   465   468   469  
	 cluster size:  46 
		 473   475   476   478   480   483   484   485   487   489  
		 490   492   493   494   495   496   497   498   499   500  
		 501   502   503   504   505   506   507   508   509   510  
		 549   550   552   556   557   558   559   560   562   563  
		 566   567   585   586   587   590  
	 cluster size:   2 
		 580   581  
	 cluster size:   4 
		 645   646   647   860  
	 cluster size:   2 
		 765   766  
	 cluster size:   5 
		 595   785   786   787   795  
	 cluster size:  55 
		 770   771   773   775   776   777   779   781   782   803  
		 804   805   807   808   810   811   812   816   819   821  
		 828   830   832   834   835   838   839   840   841   842  
		 843   844   845   846   847   849   851   855   874   879  
		 880   881   882   884   887   888   889   890   891   892  
		 893   894   895   896   903  
rho:   2.43
	 isolated:
		 165   235   573   643   650   652   655   814   863   871  
		 898  
	 cluster size: 269 
		   8    13    14    20    26    29    30    32    33    34  
		  35    36    37    38    39    44    45    46    47    49  
		  50    52    54    57    58    59    60    62    64    65  
		  66    67    69    70    72    75    76    77    78    79  
		  81    83    87    88    89    90    91    92    93    94  
		  97    98   100   102   103   106   109   111   112   113  
		 114   115   117   118   120   121   122   123   125   126  
		 127   128   130   131   132   133   134   137   138   139  
		 140   141   142   143   145   148   149   151   153   154  
		 155   156   157   159   160   161   169   172   173   174  
		 175   176   178   180   181   182   183   184   185   188  
		 189   190   192   193   196   200   201   207   208   209  
		 211   212   213   214   216   219   225   226   227   228  
		 229   230   231   237   238   241   242   246   248   251  
		 252   253   254   256   258   259   260   262   263   266  
		 274   275   277   278   279   280   281   284   286   287  
		 288   289   290   291   292   295   296   297   299   301  
		 303   304   306   308   309   310   312   320   322   323  
		 324   327   328   331   332   333   334   338   342   344  
		 346   347   348   351   352   353   354   355   359   361  
		 362   363   364   366   368   369   371   374   375   376  
		 377   378   379   381   382   383   384   385   388   390  
		 398   399   400   401   402   404   405   406   407   408  
		 409   410   411   412   413   414   416   417   418   419  
		 420   421   424   425   426   427   428   429   431   433  
		 434   435   437   438   439   442   443   446   447   448  
		 449   451   455   456   457   464   465   468   469  
	 cluster size:  46 
		 473   475   476   478   480   483   484   485   487   489  
		 490   492   493   494   495   496   497   498   499   500  
		 501   502   503   504   505   506   507   508   509   510  
		 549   550   552   556   557   558   559   560   562   563  
		 566   567   585   586   587   590  
	 cluster size:   2 
		 580   581  
	 cluster size:   4 
		 645   646   647   860  
	 cluster size:   2 
		 765   766  
	 cluster size:   5 
		 595   785   786   787   795  
	 cluster size:  55 
		 770   771   773   775   776   777   779   781   782   803  
		 804   805   807   808   810   811   812   816   819   821  
		 828   830   832   834   835   838   839   840   841   842  
		 843   844   845   846   847   849   851   855   874   879  
		 880   881   882   884   887   888   889   890   891   892  
		 893   894   895   896   903  
rho:   2.45
	 isolated:
		 165   235   573   643   650   652   655   814   863   871  
	 cluster size: 269 
		   8    13    14    20    26    29    30    32    33    34  
		  35    36    37    38    39    44    45    46    47    49  
		  50    52    54    57    58    59    60    62    64    65  
		  66    67    69    70    72    75    76    77    78    79  
		  81    83    87    88    89    90    91    92    93    94  
		  97    98   100   102   103   106   109   111   112   113  
		 114   115   117   118   120   121   122   123   125   126  
		 127   128   130   131   132   133   134   137   138   139  
		 140   141   142   143   145   148   149   151   153   154  
		 155   156   157   159   160   161   169   172   173   174  
		 175   176   178   180   181   182   183   184   185   188  
		 189   190   192   193   196   200   201   207   208   209  
		 211   212   213   214   216   219   225   226   227   228  
		 229   230   231   237   238   241   242   246   248   251  
		 252   253   254   256   258   259   260   262   263   266  
		 274   275   277   278   279   280   281   284   286   287  
		 288   289   290   291   292   295   296   297   299   301  
		 303   304   306   308   309   310   312   320   322   323  
		 324   327   328   331   332   333   334   338   342   344  
		 346   347   348   351   352   353   354   355   359   361  
		 362   363   364   366   368   369   371   374   375   376  
		 377   378   379   381   382   383   384   385   388   390  
		 398   399   400   401   402   404   405   406   407   408  
		 409   410   411   412   413   414   416   417   418   419  
		 420   421   424   425   426   427   428   429   431   433  
		 434   435   437   438   439   442   443   446   447   448  
		 449   451   455   456   457   464   465   468   469  
	 cluster size:  46 
		 473   475   476   478   480   483   484   485   487   489  
		 490   492   493   494   495   496   497   498   499   500  
		 501   502   503   504   505   506   507   508   509   510  
		 549   550   552   556   557   558   559   560   562   563  
		 566   567   585   586   587   590  
	 cluster size:   2 
		 580   581  
	 cluster size:   4 
		 645   646   647   860  
	 cluster size:   2 
		 765   766  
	 cluster size:   5 
		 595   785   786   787   795  
	 cluster size:  58 
		 770   771   773   775   776   777   779   781   782   803  
		 804   805   807   808   810   811   812   816   819   821  
		 828   830   832   834   835   838   839   840   841   842  
		 843   844   845   846   847   849   851   855   874   879  
		 880   881   882   884   885   887   888   889   890   891  
		 892   893   894   895   896   898   903   904  
rho:   2.46
	 isolated:
		 165   235   544   573   643   650   652   655   814   863  
		 871  
	 cluster size: 269 
		   8    13    14    20    26    29    30    32    33    34  
		  35    36    37    38    39    44    45    46    47    49  
		  50    52    54    57    58    59    60    62    64    65  
		  66    67    69    70    72    75    76    77    78    79  
		  81    83    87    88    89    90    91    92    93    94  
		  97    98   100   102   103   106   109   111   112   113  
		 114   115   117   118   120   121   122   123   125   126  
		 127   128   130   131   132   133   134   137   138   139  
		 140   141   142   143   145   148   149   151   153   154  
		 155   156   157   159   160   161   169   172   173   174  
		 175   176   178   180   181   182   183   184   185   188  
		 189   190   192   193   196   200   201   207   208   209  
		 211   212   213   214   216   219   225   226   227   228  
		 229   230   231   237   238   241   242   246   248   251  
		 252   253   254   256   258   259   260   262   263   266  
		 274   275   277   278   279   280   281   284   286   287  
		 288   289   290   291   292   295   296   297   299   301  
		 303   304   306   308   309   310   312   320   322   323  
		 324   327   328   331   332   333   334   338   342   344  
		 346   347   348   351   352   353   354   355   359   361  
		 362   363   364   366   368   369   371   374   375   376  
		 377   378   379   381   382   383   384   385   388   390  
		 398   399   400   401   402   404   405   406   407   408  
		 409   410   411   412   413   414   416   417   418   419  
		 420   421   424   425   426   427   428   429   431   433  
		 434   435   437   438   439   442   443   446   447   448  
		 449   451   455   456   457   464   465   468   469  
	 cluster size:  64 
		 473   475   476   478   480   483   484   485   487   489  
		 490   492   493   494   495   496   497   498   499   500  
		 501   502   503   504   505   506   507   508   509   510  
		 514   515   516   517   519   520   521   522   523   524  
		 525   526   527   528   529   533   537   539   549   550  
		 552   556   557   558   559   560   562   563   566   567  
		 585   586   587   590  
	 cluster size:   2 
		 580   581  
	 cluster size:   4 
		 645   646   647   860  
	 cluster size:   2 
		 765   766  
	 cluster size:   5 
		 595   785   786   787   795  
	 cluster size:  58 
		 770   771   773   775   776   777   779   781   782   803  
		 804   805   807   808   810   811   812   816   819   821  
		 828   830   832   834   835   838   839   840   841   842  
		 843   844   845   846   847   849   851   855   874   879  
		 880   881   882   884   885   887   888   889   890   891  
		 892   893   894   895   896   898   903   904  
rho:   2.46
	 isolated:
		 165   235   544   573   643   650   652   655   814   863  
		 871  
	 cluster size: 274 
		   8    13    14    20    23    26    29    30    32    33  
		  34    35    36    37    38    39    44    45    46    47  
		  49    50    52    54    57    58    59    60    62    64  
		  65    66    67    69    70    71    72    75    76    77  
		  78    79    80    81    83    87    88    89    90    91  
		  92    93    94    96    97    98   100   102   103   106  
		 109   111   112   113   114   115   117   118   120   121  
		 122   123   125   126   127   128   130   131   132   133  
		 134   136   137   138   139   140   141   142   143   145  
		 148   149   151   153   154   155   156   157   159   160  
		 161   169   172   173   174   175   176   178   180   181  
		 182   183   184   185   188   189   190   192   193   196  
		 200   201   207   208   209   211   212   213   214   216  
		 219   225   226   227   228   229   230   231   237   238  
		 241   242   246   248   251   252   253   254   256   258  
		 259   260   262   263   266   274   275   277   278   279  
		 280   281   284   286   287   288   289   290   291   292  
		 295   296   297   299   301   303   304   306   308   309  
		 310   312   320   322   323   324   327   328   331   332  
		 333   334   338   342   344   346   347   348   351   352  
		 353   354   355   359   361   362   363   364   366   368  
		 369   371   374   375   376   377   378   379   381   382  
		 383   384   385   388   390   398   399   400   401   402  
		 404   405   406   407   408   409   410   411   412   413  
		 414   416   417   418   419   420   421   424   425   426  
		 427   428   429   431   433   434   435   437   438   439  
		 442   443   446   447   448   449   451   455   456   457  
		 464   465   468   469  
	 cluster size:  64 
		 473   475   476   478   480   483   484   485   487   489  
		 490   492   493   494   495   496   497   498   499   500  
		 501   502   503   504   505   506   507   508   509   510  
		 514   515   516   517   519   520   521   522   523   524  
		 525   526   527   528   529   533   537   539   549   550  
		 552   556   557   558   559   560   562   563   566   567  
		 585   586   587   590  
	 cluster size:   2 
		 580   581  
	 cluster size:   4 
		 645   646   647   860  
	 cluster size:   2 
		 765   766  
	 cluster size:   5 
		 595   785   786   787   795  
	 cluster size:  58 
		 770   771   773   775   776   777   779   781   782   803  
		 804   805   807   808   810   811   812   816   819   821  
		 828   830   832   834   835   838   839   840   841   842  
		 843   844   845   846   847   849   851   855   874   879  
		 880   881   882   884   885   887   888   889   890   891  
		 892   893   894   895   896   898   903   904  
rho:   2.47
	 isolated:
		 165   235   544   573   643   650   652   655   814   863  
		 871  
	 cluster size: 274 
		   8    13    14    20    23    26    29    30    32    33  
		  34    35    36    37    38    39    44    45    46    47  
		  49    50    52    54    57    58    59    60    62    64  
		  65    66    67    69    70    71    72    75    76    77  
		  78    79    80    81    83    87    88    89    90    91  
		  92    93    94    96    97    98   100   102   103   106  
		 109   111   112   113   114   115   117   118   120   121  
		 122   123   125   126   127   128   130   131   132   133  
		 134   136   137   138   139   140   141   142   143   145  
		 148   149   151   153   154   155   156   157   159   160  
		 161   169   172   173   174   175   176   178   180   181  
		 182   183   184   185   188   189   190   192   193   196  
		 200   201   207   208   209   211   212   213   214   216  
		 219   225   226   227   228   229   230   231   237   238  
		 241   242   246   248   251   252   253   254   256   258  
		 259   260   262   263   266   274   275   277   278   279  
		 280   281   284   286   287   288   289   290   291   292  
		 295   296   297   299   301   303   304   306   308   309  
		 310   312   320   322   323   324   327   328   331   332  
		 333   334   338   342   344   346   347   348   351   352  
		 353   354   355   359   361   362   363   364   366   368  
		 369   371   374   375   376   377   378   379   381   382  
		 383   384   385   388   390   398   399   400   401   402  
		 404   405   406   407   408   409   410   411   412   413  
		 414   416   417   418   419   420   421   424   425   426  
		 427   428   429   431   433   434   435   437   438   439  
		 442   443   446   447   448   449   451   455   456   457  
		 464   465   468   469  
	 cluster size:  64 
		 473   475   476   478   480   483   484   485   487   489  
		 490   492   493   494   495   496   497   498   499   500  
		 501   502   503   504   505   506   507   508   509   510  
		 514   515   516   517   519   520   521   522   523   524  
		 525   526   527   528   529   533   537   539   549   550  
		 552   556   557   558   559   560   562   563   566   567  
		 585   586   587   590  
	 cluster size:   2 
		 580   581  
	 cluster size:   4 
		 645   646   647   860  
	 cluster size:   2 
		 765   766  
	 cluster size:   5 
		 595   785   786   787   795  
	 cluster size:  60 
		 770   771   772   773   775   776   777   778   779   781  
		 782   803   804   805   807   808   810   811   812   816  
		 819   821   828   830   832   834   835   838   839   840  
		 841   842   843   844   845   846   847   849   851   855  
		 874   879   880   881   882   884   885   887   888   889  
		 890   891   892   893   894   895   896   898   903   904  
rho:   2.48
	 isolated:
		 165   235   544   573   643   650   652   655   863   871  
	 cluster size: 274 
		   8    13    14    20    23    26    29    30    32    33  
		  34    35    36    37    38    39    44    45    46    47  
		  49    50    52    54    57    58    59    60    62    64  
		  65    66    67    69    70    71    72    75    76    77  
		  78    79    80    81    83    87    88    89    90    91  
		  92    93    94    96    97    98   100   102   103   106  
		 109   111   112   113   114   115   117   118   120   121  
		 122   123   125   126   127   128   130   131   132   133  
		 134   136   137   138   139   140   141   142   143   145  
		 148   149   151   153   154   155   156   157   159   160  
		 161   169   172   173   174   175   176   178   180   181  
		 182   183   184   185   188   189   190   192   193   196  
		 200   201   207   208   209   211   212   213   214   216  
		 219   225   226   227   228   229   230   231   237   238  
		 241   242   246   248   251   252   253   254   256   258  
		 259   260   262   263   266   274   275   277   278   279  
		 280   281   284   286   287   288   289   290   291   292  
		 295   296   297   299   301   303   304   306   308   309  
		 310   312   320   322   323   324   327   328   331   332  
		 333   334   338   342   344   346   347   348   351   352  
		 353   354   355   359   361   362   363   364   366   368  
		 369   371   374   375   376   377   378   379   381   382  
		 383   384   385   388   390   398   399   400   401   402  
		 404   405   406   407   408   409   410   411   412   413  
		 414   416   417   418   419   420   421   424   425   426  
		 427   428   429   431   433   434   435   437   438   439  
		 442   443   446   447   448   449   451   455   456   457  
		 464   465   468   469  
	 cluster size:  64 
		 473   475   476   478   480   483   484   485   487   489  
		 490   492   493   494   495   496   497   498   499   500  
		 501   502   503   504   505   506   507   508   509   510  
		 514   515   516   517   519   520   521   522   523   524  
		 525   526   527   528   529   533   537   539   549   550  
		 552   556   557   558   559   560   562   563   566   567  
		 585   586   587   590  
	 cluster size:   2 
		 580   581  
	 cluster size:   4 
		 645   646   647   860  
	 cluster size:   2 
		 765   766  
	 cluster size:   5 
		 595   785   786   787   795  
	 cluster size:  62 
		 770   771   772   773   775   776   777   778   779   781  
		 782   803   804   805   807   808   810   811   812   813  
		 814   816   819   821   828   830   832   834   835   838  
		 839   840   841   842   843   844   845   846   847   849  
		 851   855   874   879   880   881   882   884   885   887  
		 888   889   890   891   892   893   894   895   896   898  
		 903   904  
rho:   2.49
	 isolated:
		 165   235   544   573   643   650   652   655   863   871  
	 cluster size: 276 
		   8    13    14    20    23    26    29    30    32    33  
		  34    35    36    37    38    39    44    45    46    47  
		  49    50    52    54    57    58    59    60    62    64  
		  65    66    67    69    70    71    72    75    76    77  
		  78    79    80    81    83    87    88    89    90    91  
		  92    93    94    96    97    98   100   102   103   106  
		 109   111   112   113   114   115   117   118   120   121  
		 122   123   125   126   127   128   130   131   132   133  
		 134   136   137   138   139   140   141   142   143   145  
		 148   149   151   153   154   155   156   157   159   160  
		 161   169   172   173   174   175   176   178   180   181  
		 182   183   184   185   188   189   190   192   193   196  
		 200   201   207   208   209   211   212   213   214   216  
		 219   225   226   227   228   229   230   231   237   238  
		 241   242   246   248   251   252   253   254   256   258  
		 259   260   262   263   266   274   275   277   278   279  
		 280   281   284   286   287   288   289   290   291   292  
		 294   295   296   297   299   301   303   304   306   308  
		 309   310   312   320   322   323   324   327   328   331  
		 332   333   334   338   342   344   346   347   348   351  
		 352   353   354   355   359   361   362   363   364   366  
		 368   369   371   374   375   376   377   378   379   381  
		 382   383   384   385   388   390   398   399   400   401  
		 402   404   405   406   407   408   409   410   411   412  
		 413   414   416   417   418   419   420   421   424   425  
		 426   427   428   429   431   433   434   435   437   438  
		 439   442   443   446   447   448   449   451   455   456  
		 457   464   465   468   469   470  
	 cluster size:  64 
		 473   475   476   478   480   483   484   485   487   489  
		 490   492   493   494   495   496   497   498   499   500  
		 501   502   503   504   505   506   507   508   509   510  
		 514   515   516   517   519   520   521   522   523   524  
		 525   526   527   528   529   533   537   539   549   550  
		 552   556   557   558   559   560   562   563   566   567  
		 585   586   587   590  
	 cluster size:   2 
		 580   581  
	 cluster size:   4 
		 645   646   647   860  
	 cluster size:   2 
		 765   766  
	 cluster size:   5 
		 595   785   786   787   795  
	 cluster size:  62 
		 770   771   772   773   775   776   777   778   779   781  
		 782   803   804   805   807   808   810   811   812   813  
		 814   816   819   821   828   830   832   834   835   838  
		 839   840   841   842   843   844   845   846   847   849  
		 851   855   874   879   880   881   882   884   885   887  
		 888   889   890   891   892   893   894   895   896   898  
		 903   904  
rho:   2.50
	 isolated:
		 165   235   544   573   643   650   652   655   863   871  
	 cluster size: 276 
		   8    13    14    20    23    26    29    30    32    33  
		  34    35    36    37    38    39    44    45    46    47  
		  49    50    52    54    57    58    59    60    62    64  
		  65    66    67    69    70    71    72    75    76    77  
		  78    79    80    81    83    87    88    89    90    91  
		  92    93    94    96    97    98   100   102   103   106  
		 109   111   112   113   114   115   117   118   120   121  
		 122   123   125   126   127   128   130   131   132   133  
		 134   136   137   138   139   140   141   142   143   145  
		 148   149   151   153   154   155   156   157   159   160  
		 161   169   172   173   174   175   176   178   180   181  
		 182   183   184   185   188   189   190   192   193   196  
		 200   201   207   208   209   211   212   213   214   216  
		 219   225   226   227   228   229   230   231   237   238  
		 241   242   246   248   251   252   253   254   256   258  
		 259   260   262   263   266   274   275   277   278   279  
		 280   281   284   286   287   288   289   290   291   292  
		 294   295   296   297   299   301   303   304   306   308  
		 309   310   312   320   322   323   324   327   328   331  
		 332   333   334   338   342   344   346   347   348   351  
		 352   353   354   355   359   361   362   363   364   366  
		 368   369   371   374   375   376   377   378   379   381  
		 382   383   384   385   388   390   398   399   400   401  
		 402   404   405   406   407   408   409   410   411   412  
		 413   414   416   417   418   419   420   421   424   425  
		 426   427   428   429   431   433   434   435   437   438  
		 439   442   443   446   447   448   449   451   455   456  
		 457   464   465   468   469   470  
	 cluster size:  64 
		 473   475   476   478   480   483   484   485   487   489  
		 490   492   493   494   495   496   497   498   499   500  
		 501   502   503   504   505   506   507   508   509   510  
		 514   515   516   517   519   520   521   522   523   524  
		 525   526   527   528   529   533   537   539   549   550  
		 552   556   557   558   559   560   562   563   566   567  
		 585   586   587   590  
	 cluster size:   2 
		 580   581  
	 cluster size:   4 
		 645   646   647   860  
	 cluster size:   2 
		 765   766  
	 cluster size:   5 
		 595   785   786   787   795  
	 cluster size:  63 
		 769   770   771   772   773   775   776   777   778   779  
		 781   782   803   804   805   807   808   810   811   812  
		 813   814   816   819   821   828   830   832   834   835  
		 838   839   840   841   842   843   844   845   846   847  
		 849   851   855   874   879   880   881   882   884   885  
		 887   888   889   890   891   892   893   894   895   896  
		 898   903   904  
rho:   2.51
	 isolated:
		 165   235   544   573   643   650   652   655   863   871  
	 cluster size: 277 
		   8    13    14    20    23    26    29    30    32    33  
		  34    35    36    37    38    39    44    45    46    47  
		  49    50    52    54    57    58    59    60    62    64  
		  65    66    67    69    70    71    72    75    76    77  
		  78    79    80    81    83    87    88    89    90    91  
		  92    93    94    96    97    98   100   102   103   106  
		 109   111   112   113   114   115   117   118   120   121  
		 122   123   125   126   127   128   130   131   132   133  
		 134   136   137   138   139   140   141   142   143   145  
		 148   149   151   153   154   155   156   157   159   160  
		 161   169   172   173   174   175   176   178   180   181  
		 182   183   184   185   188   189   190   192   193   196  
		 198   200   201   207   208   209   211   212   213   214  
		 216   219   225   226   227   228   229   230   231   237  
		 238   241   242   246   248   251   252   253   254   256  
		 258   259   260   262   263   266   274   275   277   278  
		 279   280   281   284   286   287   288   289   290   291  
		 292   294   295   296   297   299   301   303   304   306  
		 308   309   310   312   320   322   323   324   327   328  
		 331   332   333   334   338   342   344   346   347   348  
		 351   352   353   354   355   359   361   362   363   364  
		 366   368   369   371   374   375   376   377   378   379  
		 381   382   383   384   385   388   390   398   399   400  
		 401   402   404   405   406   407   408   409   410   411  
		 412   413   414   416   417   418   419   420   421   424  
		 425   426   427   428   429   431   433   434   435   437  
		 438   439   442   443   446   447   448   449   451   455  
		 456   457   464   465   468   469   470  
	 cluster size:  64 
		 473   475   476   478   480   483   484   485   487   489  
		 490   492   493   494   495   496   497   498   499   500  
		 501   502   503   504   505   506   507   508   509   510  
		 514   515   516   517   519   520   521   522   523   524  
		 525   526   527   528   529   533   537   539   549   550  
		 552   556   557   558   559   560   562   563   566   567  
		 585   586   587   590  
	 cluster size:   2 
		 580   581  
	 cluster size:   4 
		 645   646   647   860  
	 cluster size:   2 
		 765   766  
	 cluster size:   5 
		 595   785   786   787   795  
	 cluster size:  63 
		 769   770   771   772   773   775   776   777   778   779  
		 781   782   803   804   805   807   808   810   811   812  
		 813   814   816   819   821   828   830   832   834   835  
		 838   839   840   841   842   843   844   845   846   847  
		 849   851   855   874   879   880   881   882   884   885  
		 887   888   889   890   891   892   893   894   895   896  
		 898   903   904  
rho:   2.51
	 isolated:
		 165   235   269   544   573   643   650   652   655   863  
		 871  
	 cluster size: 277 
		   8    13    14    20    23    26    29    30    32    33  
		  34    35    36    37    38    39    44    45    46    47  
		  49    50    52    54    57    58    59    60    62    64  
		  65    66    67    69    70    71    72    75    76    77  
		  78    79    80    81    83    87    88    89    90    91  
		  92    93    94    96    97    98   100   102   103   106  
		 109   111   112   113   114   115   117   118   120   121  
		 122   123   125   126   127   128   130   131   132   133  
		 134   136   137   138   139   140   141   142   143   145  
		 148   149   151   153   154   155   156   157   159   160  
		 161   169   172   173   174   175   176   178   180   181  
		 182   183   184   185   188   189   190   192   193   196  
		 198   200   201   207   208   209   211   212   213   214  
		 216   219   225   226   227   228   229   230   231   237  
		 238   241   242   246   248   251   252   253   254   256  
		 258   259   260   262   263   266   274   275   277   278  
		 279   280   281   284   286   287   288   289   290   291  
		 292   294   295   296   297   299   301   303   304   306  
		 308   309   310   312   320   322   323   324   327   328  
		 331   332   333   334   338   342   344   346   347   348  
		 351   352   353   354   355   359   361   362   363   364  
		 366   368   369   371   374   375   376   377   378   379  
		 381   382   383   384   385   388   390   398   399   400  
		 401   402   404   405   406   407   408   409   410   411  
		 412   413   414   416   417   418   419   420   421   424  
		 425   426   427   428   429   431   433   434   435   437  
		 438   439   442   443   446   447   448   449   451   455  
		 456   457   464   465   468   469   470  
	 cluster size:  64 
		 473   475   476   478   480   483   484   485   487   489  
		 490   492   493   494   495   496   497   498   499   500  
		 501   502   503   504   505   506   507   508   509   510  
		 514   515   516   517   519   520   521   522   523   524  
		 525   526   527   528   529   533   537   539   549   550  
		 552   556   557   558   559   560   562   563   566   567  
		 585   586   587   590  
	 cluster size:   2 
		 580   581  
	 cluster size:   4 
		 645   646   647   860  
	 cluster size:   2 
		 765   766  
	 cluster size:   5 
		 595   785   786   787   795  
	 cluster size:  63 
		 769   770   771   772   773   775   776   777   778   779  
		 781   782   803   804   805   807   808   810   811   812  
		 813   814   816   819   821   828   830   832   834   835  
		 838   839   840   841   842   843   844   845   846   847  
		 849   851   855   874   879   880   881   882   884   885  
		 887   888   889   890   891   892   893   894   895   896  
		 898   903   904  
rho:   2.51
	 isolated:
		 165   235   269   544   573   643   650   652   655   863  
		 871  
	 cluster size: 278 
		   8    13    14    20    23    26    29    30    32    33  
		  34    35    36    37    38    39    44    45    46    47  
		  49    50    52    54    57    58    59    60    62    64  
		  65    66    67    69    70    71    72    75    76    77  
		  78    79    80    81    83    87    88    89    90    91  
		  92    93    94    96    97    98   100   102   103   106  
		 109   111   112   113   114   115   117   118   120   121  
		 122   123   125   126   127   128   130   131   132   133  
		 134   136   137   138   139   140   141   142   143   145  
		 148   149   151   153   154   155   156   157   159   160  
		 161   169   172   173   174   175   176   178   180   181  
		 182   183   184   185   188   189   190   192   193   196  
		 198   200   201   207   208   209   211   212   213   214  
		 216   219   225   226   227   228   229   230   231   237  
		 238   241   242   246   248   251   252   253   254   256  
		 258   259   260   262   263   266   274   275   277   278  
		 279   280   281   284   286   287   288   289   290   291  
		 292   294   295   296   297   299   301   303   304   306  
		 308   309   310   312   320   322   323   324   327   328  
		 331   332   333   334   338   342   344   346   347   348  
		 351   352   353   354   355   359   361   362   363   364  
		 366   368   369   371   374   375   376   377   378   379  
		 381   382   383   384   385   388   390   391   398   399  
		 400   401   402   404   405   406   407   408   409   410  
		 411   412   413   414   416   417   418   419   420   421  
		 424   425   426   427   428   429   431   433   434   435  
		 437   438   439   442   443   446   447   448   449   451  
		 455   456   457   464   465   468   469   470  
	 cluster size:  64 
		 473   475   476   478   480   483   484   485   487   489  
		 490   492   493   494   495   496   497   498   499   500  
		 501   502   503   504   505   506   507   508   509   510  
		 514   515   516   517   519   520   521   522   523   524  
		 525   526   527   528   529   533   537   539   549   550  
		 552   556   557   558   559   560   562   563   566   567  
		 585   586   587   590  
	 cluster size:   2 
		 580   581  
	 cluster size:   4 
		 645   646   647   860  
	 cluster size:   2 
		 765   766  
	 cluster size:   5 
		 595   785   786   787   795  
	 cluster size:  63 
		 769   770   771   772   773   775   776   777   778   779  
		 781   782   803   804   805   807   808   810   811   812  
		 813   814   816   819   821   828   830   832   834   835  
		 838   839   840   841   842   843   844   845   846   847  
		 849   851   855   874   879   880   881   882   884   885  
		 887   888   889   890   891   892   893   894   895   896  
		 898   903   904  
rho:   2.52
	 isolated:
		 165   235   269   544   573   643   650   652   655   863  
		 871  
	 cluster size: 279 
		   8    13    14    20    23    26    29    30    32    33  
		  34    35    36    37    38    39    44    45    46    47  
		  49    50    52    54    57    58    59    60    62    64  
		  65    66    67    69    70    71    72    75    76    77  
		  78    79    80    81    83    87    88    89    90    91  
		  92    93    94    96    97    98   100   102   103   106  
		 109   111   112   113   114   115   117   118   120   121  
		 122   123   125   126   127   128   130   131   132   133  
		 134   136   137   138   139   140   141   142   143   145  
		 148   149   151   153   154   155   156   157   159   160  
		 161   169   172   173   174   175   176   178   180   181  
		 182   183   184   185   188   189   190   192   193   196  
		 198   200   201   207   208   209   211   212   213   214  
		 216   219   225   226   227   228   229   230   231   237  
		 238   241   242   246   248   251   252   253   254   256  
		 258   259   260   262   263   266   274   275   277   278  
		 279   280   281   284   286   287   288   289   290   291  
		 292   294   295   296   297   299   301   303   304   306  
		 308   309   310   312   320   322   323   324   325   327  
		 328   331   332   333   334   338   342   344   346   347  
		 348   351   352   353   354   355   359   361   362   363  
		 364   366   368   369   371   374   375   376   377   378  
		 379   381   382   383   384   385   388   390   391   398  
		 399   400   401   402   404   405   406   407   408   409  
		 410   411   412   413   414   416   417   418   419   420  
		 421   424   425   426   427   428   429   431   433   434  
		 435   437   438   439   442   443   446   447   448   449  
		 451   455   456   457   464   465   468   469   470  
	 cluster size:  64 
		 473   475   476   478   480   483   484   485   487   489  
		 490   492   493   494   495   496   497   498   499   500  
		 501   502   503   504   505   506   507   508   509   510  
		 514   515   516   517   519   520   521   522   523   524  
		 525   526   527   528   529   533   537   539   549   550  
		 552   556   557   558   559   560   562   563   566   567  
		 585   586   587   590  
	 cluster size:   2 
		 580   581  
	 cluster size:   4 
		 645   646   647   860  
	 cluster size:   2 
		 765   766  
	 cluster size:   5 
		 595   785   786   787   795  
	 cluster size:  63 
		 769   770   771   772   773   775   776   777   778   779  
		 781   782   803   804   805   807   808   810   811   812  
		 813   814   816   819   821   828   830   832   834   835  
		 838   839   840   841   842   843   844   845   846   847  
		 849   851   855   874   879   880   881   882   884   885  
		 887   888   889   890   891   892   893   894   895   896  
		 898   903   904  
rho:   2.56
	 isolated:
		 165   235   269   544   573   643   655   863   871  
	 cluster size: 279 
		   8    13    14    20    23    26    29    30    32    33  
		  34    35    36    37    38    39    44    45    46    47  
		  49    50    52    54    57    58    59    60    62    64  
		  65    66    67    69    70    71    72    75    76    77  
		  78    79    80    81    83    87    88    89    90    91  
		  92    93    94    96    97    98   100   102   103   106  
		 109   111   112   113   114   115   117   118   120   121  
		 122   123   125   126   127   128   130   131   132   133  
		 134   136   137   138   139   140   141   142   143   145  
		 148   149   151   153   154   155   156   157   159   160  
		 161   169   172   173   174   175   176   178   180   181  
		 182   183   184   185   188   189   190   192   193   196  
		 198   200   201   207   208   209   211   212   213   214  
		 216   219   225   226   227   228   229   230   231   237  
		 238   241   242   246   248   251   252   253   254   256  
		 258   259   260   262   263   266   274   275   277   278  
		 279   280   281   284   286   287   288   289   290   291  
		 292   294   295   296   297   299   301   303   304   306  
		 308   309   310   312   320   322   323   324   325   327  
		 328   331   332   333   334   338   342   344   346   347  
		 348   351   352   353   354   355   359   361   362   363  
		 364   366   368   369   371   374   375   376   377   378  
		 379   381   382   383   384   385   388   390   391   398  
		 399   400   401   402   404   405   406   407   408   409  
		 410   411   412   413   414   416   417   418   419   420  
		 421   424   425   426   427   428   429   431   433   434  
		 435   437   438   439   442   443   446   447   448   449  
		 451   455   456   457   464   465   468   469   470  
	 cluster size:  64 
		 473   475   476   478   480   483   484   485   487   489  
		 490   492   493   494   495   496   497   498   499   500  
		 501   502   503   504   505   506   507   508   509   510  
		 514   515   516   517   519   520   521   522   523   524  
		 525   526   527   528   529   533   537   539   549   550  
		 552   556   557   558   559   560   562   563   566   567  
		 585   586   587   590  
	 cluster size:   2 
		 580   581  
	 cluster size:   4 
		 645   646   647   860  
	 cluster size:   3 
		 650   651   652  
	 cluster size:   2 
		 765   766  
	 cluster size:   5 
		 595   785   786   787   795  
	 cluster size:  63 
		 769   770   771   772   773   775   776   777   778   779  
		 781   782   803   804   805   807   808   810   811   812  
		 813   814   816   819   821   828   830   832   834   835  
		 838   839   840   841   842   843   844   845   846   847  
		 849   851   855   874   879   880   881   882   884   885  
		 887   888   889   890   891   892   893   894   895   896  
		 898   903   904  
rho:   2.57
	 isolated:
		 165   235   269   544   573   643   655   863   871  
	 cluster size: 280 
		   8    13    14    20    23    26    29    30    32    33  
		  34    35    36    37    38    39    44    45    46    47  
		  49    50    52    54    57    58    59    60    62    64  
		  65    66    67    69    70    71    72    75    76    77  
		  78    79    80    81    83    87    88    89    90    91  
		  92    93    94    96    97    98   100   102   103   106  
		 109   111   112   113   114   115   117   118   120   121  
		 122   123   125   126   127   128   130   131   132   133  
		 134   136   137   138   139   140   141   142   143   145  
		 148   149   151   153   154   155   156   157   159   160  
		 161   169   172   173   174   175   176   178   180   181  
		 182   183   184   185   188   189   190   192   193   196  
		 198   200   201   207   208   209   211   212   213   214  
		 216   219   225   226   227   228   229   230   231   237  
		 238   241   242   246   248   251   252   253   254   256  
		 258   259   260   262   263   266   274   275   277   278  
		 279   280   281   284   286   287   288   289   290   291  
		 292   293   294   295   296   297   299   301   303   304  
		 306   308   309   310   312   320   322   323   324   325  
		 327   328   331   332   333   334   338   342   344   346  
		 347   348   351   352   353   354   355   359   361   362  
		 363   364   366   368   369   371   374   375   376   377  
		 378   379   381   382   383   384   385   388   390   391  
		 398   399   400   401   402   404   405   406   407   408  
		 409   410   411   412   413   414   416   417   418   419  
		 420   421   424   425   426   427   428   429   431   433  
		 434   435   437   438   439   442   443   446   447   448  
		 449   451   455   456   457   464   465   468   469   470  
	 cluster size:  64 
		 473   475   476   478   480   483   484   485   487   489  
		 490   492   493   494   495   496   497   498   499   500  
		 501   502   503   504   505   506   507   508   509   510  
		 514   515   516   517   519   520   521   522   523   524  
		 525   526   527   528   529   533   537   539   549   550  
		 552   556   557   558   559   560   562   563   566   567  
		 585   586   587   590  
	 cluster size:   2 
		 580   581  
	 cluster size:   4 
		 645   646   647   860  
	 cluster size:   3 
		 650   651   652  
	 cluster size:   2 
		 765   766  
	 cluster size:   5 
		 595   785   786   787   795  
	 cluster size:  63 
		 769   770   771   772   773   775   776   777   778   779  
		 781   782   803   804   805   807   808   810   811   812  
		 813   814   816   819   821   828   830   832   834   835  
		 838   839   840   841   842   843   844   845   846   847  
		 849   851   855   874   879   880   881   882   884   885  
		 887   888   889   890   891   892   893   894   895   896  
		 898   903   904  
rho:   2.59
	 isolated:
		 165   235   269   544   573   643   655   863   871  
	 cluster size: 280 
		   8    13    14    20    23    26    29    30    32    33  
		  34    35    36    37    38    39    44    45    46    47  
		  49    50    52    54    57    58    59    60    62    64  
		  65    66    67    69    70    71    72    75    76    77  
		  78    79    80    81    83    87    88    89    90    91  
		  92    93    94    96    97    98   100   102   103   106  
		 109   111   112   113   114   115   117   118   120   121  
		 122   123   125   126   127   128   130   131   132   133  
		 134   136   137   138   139   140   141   142   143   145  
		 148   149   151   153   154   155   156   157   159   160  
		 161   169   172   173   174   175   176   178   180   181  
		 182   183   184   185   188   189   190   192   193   196  
		 198   200   201   207   208   209   211   212   213   214  
		 216   219   225   226   227   228   229   230   231   237  
		 238   241   242   246   248   251   252   253   254   256  
		 258   259   260   262   263   266   274   275   277   278  
		 279   280   281   284   286   287   288   289   290   291  
		 292   293   294   295   296   297   299   301   303   304  
		 306   308   309   310   312   320   322   323   324   325  
		 327   328   331   332   333   334   338   342   344   346  
		 347   348   351   352   353   354   355   359   361   362  
		 363   364   366   368   369   371   374   375   376   377  
		 378   379   381   382   383   384   385   388   390   391  
		 398   399   400   401   402   404   405   406   407   408  
		 409   410   411   412   413   414   416   417   418   419  
		 420   421   424   425   426   427   428   429   431   433  
		 434   435   437   438   439   442   443   446   447   448  
		 449   451   455   456   457   464   465   468   469   470  
	 cluster size:   2 
		 580   581  
	 cluster size:   4 
		 645   646   647   860  
	 cluster size:   3 
		 650   651   652  
	 cluster size: 161 
		 473   475   476   478   480   483   484   485   487   489  
		 490   492   493   494   495   496   497   498   499   500  
		 501   502   503   504   505   506   507   508   509   510  
		 514   515   516   517   519   520   521   522   523   524  
		 525   526   527   528   529   533   537   539   549   550  
		 552   556   557   558   559   560   562   563   566   567  
		 585   586   587   590   595   596   597   598   599   600  
		 601   603   605   606   607   609   610   611   613   614  
		 615   616   617   618   621   622   623   624   626   627  
		 628   637   765   766   769   770   771   772   773   775  
		 776   777   778   779   781   782   785   786   787   795  
		 803   804   805   807   808   810   811   812   813   814  
		 816   819   821   828   830   832   834   835   838   839  
		 840   841   842   843   844   845   846   847   849   851  
		 855   874   879   880   881   882   884   885   887   888  
		 889   890   891   892   893   894   895   896   898   903  
		 904  
rho:   2.59
	 isolated:
		 165   235   269   544   573   643   655   863   871  
	 cluster size: 281 
		   8    13    14    20    23    26    29    30    32    33  
		  34    35    36    37    38    39    44    45    46    47  
		  49    50    52    54    57    58    59    60    62    64  
		  65    66    67    68    69    70    71    72    75    76  
		  77    78    79    80    81    83    87    88    89    90  
		  91    92    93    94    96    97    98   100   102   103  
		 106   109   111   112   113   114   115   117   118   120  
		 121   122   123   125   126   127   128   130   131   132  
		 133   134   136   137   138   139   140   141   142   143  
		 145   148   149   151   153   154   155   156   157   159  
		 160   161   169   172   173   174   175   176   178   180  
		 181   182   183   184   185   188   189   190   192   193  
		 196   198   200   201   207   208   209   211   212   213  
		 214   216   219   225   226   227   228   229   230   231  
		 237   238   241   242   246   248   251   252   253   254  
		 256   258   259   260   262   263   266   274   275   277  
		 278   279   280   281   284   286   287   288   289   290  
		 291   292   293   294   295   296   297   299   301   303  
		 304   306   308   309   310   312   320   322   323   324  
		 325   327   328   331   332   333   334   338   342   344  
		 346   347   348   351   352   353   354   355   359   361  
		 362   363   364   366   368   369   371   374   375   376  
		 377   378   379   381   382   383   384   385   388   390  
		 391   398   399   400   401   402   404   405   406   407  
		 408   409   410   411   412   413   414   416   417   418  
		 419   420   421   424   425   426   427   428   429   431  
		 433   434   435   437   438   439   442   443   446   447  
		 448   449   451   455   456   457   464   465   468   469  
		 470  
	 cluster size:   2 
		 580   581  
	 cluster size:   4 
		 645   646   647   860  
	 cluster size:   3 
		 650   651   652  
	 cluster size: 161 
		 473   475   476   478   480   483   484   485   487   489  
		 490   492   493   494   495   496   497   498   499   500  
		 501   502   503   504   505   506   507   508   509   510  
		 514   515   516   517   519   520   521   522   523   524  
		 525   526   527   528   529   533   537   539   549   550  
		 552   556   557   558   559   560   562   563   566   567  
		 585   586   587   590   595   596   597   598   599   600  
		 601   603   605   606   607   609   610   611   613   614  
		 615   616   617   618   621   622   623   624   626   627  
		 628   637   765   766   769   770   771   772   773   775  
		 776   777   778   779   781   782   785   786   787   795  
		 803   804   805   807   808   810   811   812   813   814  
		 816   819   821   828   830   832   834   835   838   839  
		 840   841   842   843   844   845   846   847   849   851  
		 855   874   879   880   881   882   884   885   887   888  
		 889   890   891   892   893   894   895   896   898   903  
		 904  
rho:   2.59
	 isolated:
		 165   235   269   544   573   643   655   863   871  
	 cluster size: 285 
		   8    13    14    20    23    26    29    30    32    33  
		  34    35    36    37    38    39    44    45    46    47  
		  49    50    52    54    57    58    59    60    62    64  
		  65    66    67    68    69    70    71    72    75    76  
		  77    78    79    80    81    83    87    88    89    90  
		  91    92    93    94    96    97    98   100   102   103  
		 106   109   111   112   113   114   115   117   118   120  
		 121   122   123   125   126   127   128   130   131   132  
		 133   134   136   137   138   139   140   141   142   143  
		 145   148   149   151   153   154   155   156   157   159  
		 160   161   169   172   173   174   175   176   178   180  
		 181   182   183   184   185   188   189   190   192   193  
		 196   198   200   201   207   208   209   211   212   213  
		 214   216   219   225   226   227   228   229   230   231  
		 237   238   241   242   246   248   251   252   253   254  
		 256   258   259   260   262   263   266   274   275   277  
		 278   279   280   281   284   286   287   288   289   290  
		 291   292   293   294   295   296   297   299   301   303  
		 304   306   308   309   310   311   312   320   322   323  
		 324   325   327   328   331   332   333   334   337   338  
		 339   340   342   344   346   347   348   351   352   353  
		 354   355   359   361   362   363   364   366   368   369  
		 371   374   375   376   377   378   379   381   382   383  
		 384   385   388   390   391   398   399   400   401   402  
		 404   405   406   407   408   409   410   411   412   413  
		 414   416   417   418   419   420   421   424   425   426  
		 427   428   429   431   433   434   435   437   438   439  
		 442   443   446   447   448   449   451   455   456   457  
		 464   465   468   469   470  
	 cluster size:   2 
		 580   581  
	 cluster size:   4 
		 645   646   647   860  
	 cluster size:   3 
		 650   651   652  
	 cluster size: 161 
		 473   475   476   478   480   483   484   485   487   489  
		 490   492   493   494   495   496   497   498   499   500  
		 501   502   503   504   505   506   507   508   509   510  
		 514   515   516   517   519   520   521   522   523   524  
		 525   526   527   528   529   533   537   539   549   550  
		 552   556   557   558   559   560   562   563   566   567  
		 585   586   587   590   595   596   597   598   599   600  
		 601   603   605   606   607   609   610   611   613   614  
		 615   616   617   618   621   622   623   624   626   627  
		 628   637   765   766   769   770   771   772   773   775  
		 776   777   778   779   781   782   785   786   787   795  
		 803   804   805   807   808   810   811   812   813   814  
		 816   819   821   828   830   832   834   835   838   839  
		 840   841   842   843   844   845   846   847   849   851  
		 855   874   879   880   881   882   884   885   887   888  
		 889   890   891   892   893   894   895   896   898   903  
		 904  
rho:   2.60
	 isolated:
		 165   235   269   544   573   643   655   863   871  
	 cluster size: 288 
		   8    12    13    14    20    23    26    29    30    32  
		  33    34    35    36    37    38    39    44    45    46  
		  47    49    50    52    54    57    58    59    60    62  
		  64    65    66    67    68    69    70    71    72    75  
		  76    77    78    79    80    81    83    84    87    88  
		  89    90    91    92    93    94    96    97    98   100  
		 102   103   105   106   109   111   112   113   114   115  
		 117   118   120   121   122   123   125   126   127   128  
		 130   131   132   133   134   136   137   138   139   140  
		 141   142   143   145   148   149   151   153   154   155  
		 156   157   159   160   161   169   172   173   174   175  
		 176   178   180   181   182   183   184   185   188   189  
		 190   192   193   196   198   200   201   207   208   209  
		 211   212   213   214   216   219   225   226   227   228  
		 229   230   231   237   238   241   242   246   248   251  
		 252   253   254   256   258   259   260   262   263   266  
		 274   275   277   278   279   280   281   284   286   287  
		 288   289   290   291   292   293   294   295   296   297  
		 299   301   303   304   306   308   309   310   311   312  
		 320   322   323   324   325   327   328   331   332   333  
		 334   337   338   339   340   342   344   346   347   348  
		 351   352   353   354   355   359   361   362   363   364  
		 366   368   369   371   374   375   376   377   378   379  
		 381   382   383   384   385   388   390   391   398   399  
		 400   401   402   404   405   406   407   408   409   410  
		 411   412   413   414   416   417   418   419   420   421  
		 424   425   426   427   428   429   431   433   434   435  
		 437   438   439   442   443   446   447   448   449   451  
		 455   456   457   464   465   468   469   470  
	 cluster size:   2 
		 580   581  
	 cluster size:   4 
		 645   646   647   860  
	 cluster size:   3 
		 650   651   652  
	 cluster size: 161 
		 473   475   476   478   480   483   484   485   487   489  
		 490   492   493   494   495   496   497   498   499   500  
		 501   502   503   504   505   506   507   508   509   510  
		 514   515   516   517   519   520   521   522   523   524  
		 525   526   527   528   529   533   537   539   549   550  
		 552   556   557   558   559   560   562   563   566   567  
		 585   586   587   590   595   596   597   598   599   600  
		 601   603   605   606   607   609   610   611   613   614  
		 615   616   617   618   621   622   623   624   626   627  
		 628   637   765   766   769   770   771   772   773   775  
		 776   777   778   779   781   782   785   786   787   795  
		 803   804   805   807   808   810   811   812   813   814  
		 816   819   821   828   830   832   834   835   838   839  
		 840   841   842   843   844   845   846   847   849   851  
		 855   874   879   880   881   882   884   885   887   888  
		 889   890   891   892   893   894   895   896   898   903  
		 904  
rho:   2.60
	 isolated:
		 165   235   269   544   573   643   655   863   871  
	 cluster size: 289 
		   8    12    13    14    20    23    26    29    30    32  
		  33    34    35    36    37    38    39    44    45    46  
		  47    49    50    52    54    57    58    59    60    62  
		  64    65    66    67    68    69    70    71    72    75  
		  76    77    78    79    80    81    83    84    87    88  
		  89    90    91    92    93    94    96    97    98   100  
		 102   103   105   106   109   111   112   113   114   115  
		 117   118   120   121   122   123   125   126   127   128  
		 130   131   132   133   134   136   137   138   139   140  
		 141   142   143   145   148   149   151   153   154   155  
		 156   157   159   160   161   169   172   173   174   175  
		 176   178   180   181   182   183   184   185   188   189  
		 190   192   193   196   198   200   201   207   208   209  
		 211   212   213   214   216   219   225   226   227   228  
		 229   230   231   237   238   241   242   246   248   251  
		 252   253   254   256   258   259   260   262   263   266  
		 274   275   277   278   279   280   281   282   284   286  
		 287   288   289   290   291   292   293   294   295   296  
		 297   299   301   303   304   306   308   309   310   311  
		 312   320   322   323   324   325   327   328   331   332  
		 333   334   337   338   339   340   342   344   346   347  
		 348   351   352   353   354   355   359   361   362   363  
		 364   366   368   369   371   374   375   376   377   378  
		 379   381   382   383   384   385   388   390   391   398  
		 399   400   401   402   404   405   406   407   408   409  
		 410   411   412   413   414   416   417   418   419   420  
		 421   424   425   426   427   428   429   431   433   434  
		 435   437   438   439   442   443   446   447   448   449  
		 451   455   456   457   464   465   468   469   470  
	 cluster size:   2 
		 580   581  
	 cluster size:   4 
		 645   646   647   860  
	 cluster size:   3 
		 650   651   652  
	 cluster size: 161 
		 473   475   476   478   480   483   484   485   487   489  
		 490   492   493   494   495   496   497   498   499   500  
		 501   502   503   504   505   506   507   508   509   510  
		 514   515   516   517   519   520   521   522   523   524  
		 525   526   527   528   529   533   537   539   549   550  
		 552   556   557   558   559   560   562   563   566   567  
		 585   586   587   590   595   596   597   598   599   600  
		 601   603   605   606   607   609   610   611   613   614  
		 615   616   617   618   621   622   623   624   626   627  
		 628   637   765   766   769   770   771   772   773   775  
		 776   777   778   779   781   782   785   786   787   795  
		 803   804   805   807   808   810   811   812   813   814  
		 816   819   821   828   830   832   834   835   838   839  
		 840   841   842   843   844   845   846   847   849   851  
		 855   874   879   880   881   882   884   885   887   888  
		 889   890   891   892   893   894   895   896   898   903  
		 904  
rho:   2.61
	 isolated:
		 165   235   269   544   573   643   655   863   871  
	 cluster size: 290 
		   8    12    13    14    20    23    26    29    30    32  
		  33    34    35    36    37    38    39    44    45    46  
		  47    49    50    52    54    57    58    59    60    62  
		  64    65    66    67    68    69    70    71    72    75  
		  76    77    78    79    80    81    83    84    87    88  
		  89    90    91    92    93    94    96    97    98   100  
		 102   103   105   106   109   111   112   113   114   115  
		 117   118   120   121   122   123   125   126   127   128  
		 130   131   132   133   134   136   137   138   139   140  
		 141   142   143   145   148   149   151   153   154   155  
		 156   157   159   160   161   169   172   173   174   175  
		 176   178   180   181   182   183   184   185   188   189  
		 190   192   193   196   198   200   201   207   208   209  
		 211   212   213   214   216   219   225   226   227   228  
		 229   230   231   237   238   241   242   246   248   251  
		 252   253   254   256   258   259   260   262   263   266  
		 274   275   277   278   279   280   281   282   284   286  
		 287   288   289   290   291   292   293   294   295   296  
		 297   299   301   303   304   306   308   309   310   311  
		 312   320   322   323   324   325   327   328   331   332  
		 333   334   337   338   339   340   342   344   346   347  
		 348   351   352   353   354   355   359   361   362   363  
		 364   366   368   369   371   374   375   376   377   378  
		 379   381   382   383   384   385   388   390   391   396  
		 398   399   400   401   402   404   405   406   407   408  
		 409   410   411   412   413   414   416   417   418   419  
		 420   421   424   425   426   427   428   429   431   433  
		 434   435   437   438   439   442   443   446   447   448  
		 449   451   455   456   457   464   465   468   469   470  
	 cluster size:   2 
		 580   581  
	 cluster size:   4 
		 645   646   647   860  
	 cluster size:   3 
		 650   651   652  
	 cluster size: 161 
		 473   475   476   478   480   483   484   485   487   489  
		 490   492   493   494   495   496   497   498   499   500  
		 501   502   503   504   505   506   507   508   509   510  
		 514   515   516   517   519   520   521   522   523   524  
		 525   526   527   528   529   533   537   539   549   550  
		 552   556   557   558   559   560   562   563   566   567  
		 585   586   587   590   595   596   597   598   599   600  
		 601   603   605   606   607   609   610   611   613   614  
		 615   616   617   618   621   622   623   624   626   627  
		 628   637   765   766   769   770   771   772   773   775  
		 776   777   778   779   781   782   785   786   787   795  
		 803   804   805   807   808   810   811   812   813   814  
		 816   819   821   828   830   832   834   835   838   839  
		 840   841   842   843   844   845   846   847   849   851  
		 855   874   879   880   881   882   884   885   887   888  
		 889   890   891   892   893   894   895   896   898   903  
		 904  
rho:   2.62
	 isolated:
		 165   235   269   544   573   643   655   863   871  
	 cluster size:   2 
		 580   581  
	 cluster size:   4 
		 645   646   647   860  
	 cluster size:   3 
		 650   651   652  
	 cluster size: 455 
		   8    12    13    14    20    23    26    29    30    32  
		  33    34    35    36    37    38    39    44    45    46  
		  47    49    50    52    54    57    58    59    60    62  
		  64    65    66    67    68    69    70    71    72    75  
		  76    77    78    79    80    81    83    84    87    88  
		  89    90    91    92    93    94    96    97    98   100  
		 102   103   105   106   109   111   112   113   114   115  
		 117   118   120   121   122   123   125   126   127   128  
		 130   131   132   133   134   136   137   138   139   140  
		 141   142   143   145   148   149   151   153   154   155  
		 156   157   159   160   161   169   172   173   174   175  
		 176   178   180   181   182   183   184   185   188   189  
		 190   192   193   196   197   198   200   201   205   207  
		 208   209   211   212   213   214   216   219   225   226  
		 227   228   229   230   231   237   238   241   242   246  
		 248   251   252   253   254   256   258   259   260   262  
		 263   266   274   275   277   278   279   280   281   282  
		 284   286   287   288   289   290   291   292   293   294  
		 295   296   297   299   301   303   304   306   308   309  
		 310   311   312   320   322   323   324   325   327   328  
		 331   332   333   334   337   338   339   340   342   344  
		 346   347   348   351   352   353   354   355   359   361  
		 362   363   364   366   368   369   371   374   375   376  
		 377   378   379   381   382   383   384   385   388   390  
		 391   396   398   399   400   401   402   404   405   406  
		 407   408   409   410   411   412   413   414   416   417  
		 418   419   420   421   424   425   426   427   428   429  
		 431   433   434   435   437   438   439   442   443   446  
		 447   448   449   451   455   456   457   464   465   468  
		 469   470   472   473   475   476   478   480   483   484  
		 485   487   489   490   492   493   494   495   496   497  
		 498   499   500   501   502   503   504   505   506   507  
		 508   509   510   514   515   516   517   519   520   521  
		 522   523   524   525   526   527   528   529   533   537  
		 539   549   550   552   556   557   558   559   560   562  
		 563   566   567   585   586   587   590   595   596   597  
		 598   599   600   601   603   605   606   607   609   610  
		 611   613   614   615   616   617   618   621   622   623  
		 624   626   627   628   637   765   766   769   770   771  
		 772   773   775   776   777   778   779   781   782   785  
		 786   787   795   803   804   805   807   808   810   811  
		 812   813   814   816   819   821   828   830   832   834  
		 835   838   839   840   841   842   843   844   845   846  
		 847   849   851   853   855   874   879   880   881   882  
		 884   885   887   888   889   890   891   892   893   894  
		 895   896   898   903   904  
rho:   2.63
	 isolated:
		 165   235   269   544   573   643   655   863   871  
	 cluster size:   2 
		 580   581  
	 cluster size:   4 
		 645   646   647   860  
	 cluster size:   3 
		 650   651   652  
	 cluster size: 456 
		   8    12    13    14    20    23    26    29    30    32  
		  33    34    35    36    37    38    39    44    45    46  
		  47    49    50    52    54    57    58    59    60    62  
		  64    65    66    67    68    69    70    71    72    75  
		  76    77    78    79    80    81    83    84    87    88  
		  89    90    91    92    93    94    96    97    98   100  
		 102   103   105   106   109   111   112   113   114   115  
		 117   118   120   121   122   123   125   126   127   128  
		 130   131   132   133   134   136   137   138   139   140  
		 141   142   143   145   148   149   151   153   154   155  
		 156   157   159   160   161   169   172   173   174   175  
		 176   178   180   181   182   183   184   185   188   189  
		 190   192   193   196   197   198   200   201   205   207  
		 208   209   211   212   213   214   216   219   225   226  
		 227   228   229   230   231   237   238   241   242   246  
		 248   251   252   253   254   256   258   259   260   262  
		 263   266   274   275   277   278   279   280   281   282  
		 284   286   287   288   289   290   291   292   293   294  
		 295   296   297   299   301   303   304   306   308   309  
		 310   311   312   320   322   323   324   325   327   328  
		 330   331   332   333   334   337   338   339   340   342  
		 344   346   347   348   351   352   353   354   355   359  
		 361   362   363   364   366   368   369   371   374   375  
		 376   377   378   379   381   382   383   384   385   388  
		 390   391   396   398   399   400   401   402   404   405  
		 406   407   408   409   410   411   412   413   414   416  
		 417   418   419   420   421   424   425   426   427   428  
		 429   431   433   434   435   437   438   439   442   443  
		 446   447   448   449   451   455   456   457   464   465  
		 468   469   470   472   473   475   476   478   480   483  
		 484   485   487   489   490   492   493   494   495   496  
		 497   498   499   500   501   502   503   504   505   506  
		 507   508   509   510   514   515   516   517   519   520  
		 521   522   523   524   525   526   527   528   529   533  
		 537   539   549   550   552   556   557   558   559   560  
		 562   563   566   567   585   586   587   590   595   596  
		 597   598   599   600   601   603   605   606   607   609  
		 610   611   613   614   615   616   617   618   621   622  
		 623   624   626   627   628   637   765   766   769   770  
		 771   772   773   775   776   777   778   779   781   782  
		 785   786   787   795   803   804   805   807   808   810  
		 811   812   813   814   816   819   821   828   830   832  
		 834   835   838   839   840   841   842   843   844   845  
		 846   847   849   851   853   855   874   879   880   881  
		 882   884   885   887   888   889   890   891   892   893  
		 894   895   896   898   903   904  
rho:   2.63
	 isolated:
		 165   235   269   544   573   643   655   863   871  
	 cluster size:   2 
		 580   581  
	 cluster size:   4 
		 645   646   647   860  
	 cluster size:   3 
		 650   651   652  
	 cluster size: 457 
		   8    12    13    14    20    23    26    29    30    32  
		  33    34    35    36    37    38    39    44    45    46  
		  47    49    50    52    54    57    58    59    60    62  
		  64    65    66    67    68    69    70    71    72    75  
		  76    77    78    79    80    81    83    84    87    88  
		  89    90    91    92    93    94    96    97    98   100  
		 102   103   105   106   109   111   112   113   114   115  
		 117   118   120   121   122   123   125   126   127   128  
		 130   131   132   133   134   136   137   138   139   140  
		 141   142   143   145   148   149   151   153   154   155  
		 156   157   159   160   161   169   172   173   174   175  
		 176   178   180   181   182   183   184   185   188   189  
		 190   192   193   196   197   198   200   201   205   207  
		 208   209   211   212   213   214   216   219   225   226  
		 227   228   229   230   231   237   238   241   242   246  
		 248   251   252   253   254   256   258   259   260   262  
		 263   266   274   275   277   278   279   280   281   282  
		 284   286   287   288   289   290   291   292   293   294  
		 295   296   297   299   301   303   304   306   308   309  
		 310   311   312   320   322   323   324   325   327   328  
		 330   331   332   333   334   337   338   339   340   342  
		 344   346   347   348   351   352   353   354   355   358  
		 359   361   362   363   364   366   368   369   371   374  
		 375   376   377   378   379   381   382   383   384   385  
		 388   390   391   396   398   399   400   401   402   404  
		 405   406   407   408   409   410   411   412   413   414  
		 416   417   418   419   420   421   424   425   426   427  
		 428   429   431   433   434   435   437   438   439   442  
		 443   446   447   448   449   451   455   456   457   464  
		 465   468   469   470   472   473   475   476   478   480  
		 483   484   485   487   489   490   492   493   494   495  
		 496   497   498   499   500   501   502   503   504   505  
		 506   507   508   509   510   514   515   516   517   519  
		 520   521   522   523   524   525   526   527   528   529  
		 533   537   539   549   550   552   556   557   558   559  
		 560   562   563   566   567   585   586   587   590   595  
		 596   597   598   599   600   601   603   605   606   607  
		 609   610   611   613   614   615   616   617   618   621  
		 622   623   624   626   627   628   637   765   766   769  
		 770   771   772   773   775   776   777   778   779   781  
		 782   785   786   787   795   803   804   805   807   808  
		 810   811   812   813   814   816   819   821   828   830  
		 832   834   835   838   839   840   841   842   843   844  
		 845   846   847   849   851   853   855   874   879   880  
		 881   882   884   885   887   888   889   890   891   892  
		 893   894   895   896   898   903   904  
rho:   2.63
	 isolated:
		 165   235   269   544   573   643   655   863   871  
	 cluster size:   2 
		 580   581  
	 cluster size:   4 
		 645   646   647   860  
	 cluster size:   3 
		 650   651   652  
	 cluster size: 458 
		   8    12    13    14    20    23    26    29    30    32  
		  33    34    35    36    37    38    39    44    45    46  
		  47    49    50    52    54    57    58    59    60    62  
		  64    65    66    67    68    69    70    71    72    75  
		  76    77    78    79    80    81    83    84    87    88  
		  89    90    91    92    93    94    96    97    98   100  
		 102   103   105   106   109   111   112   113   114   115  
		 117   118   120   121   122   123   125   126   127   128  
		 130   131   132   133   134   136   137   138   139   140  
		 141   142   143   145   148   149   151   153   154   155  
		 156   157   159   160   161   169   172   173   174   175  
		 176   178   180   181   182   183   184   185   188   189  
		 190   192   193   196   197   198   200   201   205   207  
		 208   209   211   212   213   214   216   219   222   225  
		 226   227   228   229   230   231   237   238   241   242  
		 246   248   251   252   253   254   256   258   259   260  
		 262   263   266   274   275   277   278   279   280   281  
		 282   284   286   287   288   289   290   291   292   293  
		 294   295   296   297   299   301   303   304   306   308  
		 309   310   311   312   320   322   323   324   325   327  
		 328   330   331   332   333   334   337   338   339   340  
		 342   344   346   347   348   351   352   353   354   355  
		 358   359   361   362   363   364   366   368   369   371  
		 374   375   376   377   378   379   381   382   383   384  
		 385   388   390   391   396   398   399   400   401   402  
		 404   405   406   407   408   409   410   411   412   413  
		 414   416   417   418   419   420   421   424   425   426  
		 427   428   429   431   433   434   435   437   438   439  
		 442   443   446   447   448   449   451   455   456   457  
		 464   465   468   469   470   472   473   475   476   478  
		 480   483   484   485   487   489   490   492   493   494  
		 495   496   497   498   499   500   501   502   503   504  
		 505   506   507   508   509   510   514   515   516   517  
		 519   520   521   522   523   524   525   526   527   528  
		 529   533   537   539   549   550   552   556   557   558  
		 559   560   562   563   566   567   585   586   587   590  
		 595   596   597   598   599   600   601   603   605   606  
		 607   609   610   611   613   614   615   616   617   618  
		 621   622   623   624   626   627   628   637   765   766  
		 769   770   771   772   773   775   776   777   778   779  
		 781   782   785   786   787   795   803   804   805   807  
		 808   810   811   812   813   814   816   819   821   828  
		 830   832   834   835   838   839   840   841   842   843  
		 844   845   846   847   849   851   853   855   874   879  
		 880   881   882   884   885   887   888   889   890   891  
		 892   893   894   895   896   898   903   904  
rho:   2.65
	 isolated:
		 165   235   269   544   573   643   655   863   871  
	 cluster size:   2 
		 580   581  
	 cluster size:   4 
		 645   646   647   860  
	 cluster size:   3 
		 650   651   652  
	 cluster size: 459 
		   8    12    13    14    20    23    26    29    30    32  
		  33    34    35    36    37    38    39    41    44    45  
		  46    47    49    50    52    54    57    58    59    60  
		  62    64    65    66    67    68    69    70    71    72  
		  75    76    77    78    79    80    81    83    84    87  
		  88    89    90    91    92    93    94    96    97    98  
		 100   102   103   105   106   109   111   112   113   114  
		 115   117   118   120   121   122   123   125   126   127  
		 128   130   131   132   133   134   136   137   138   139  
		 140   141   142   143   145   148   149   151   153   154  
		 155   156   157   159   160   161   169   172   173   174  
		 175   176   178   180   181   182   183   184   185   188  
		 189   190   192   193   196   197   198   200   201   205  
		 207   208   209   211   212   213   214   216   219   222  
		 225   226   227   228   229   230   231   237   238   241  
		 242   246   248   251   252   253   254   256   258   259  
		 260   262   263   266   274   275   277   278   279   280  
		 281   282   284   286   287   288   289   290   291   292  
		 293   294   295   296   297   299   301   303   304   306  
		 308   309   310   311   312   320   322   323   324   325  
		 327   328   330   331   332   333   334   337   338   339  
		 340   342   344   346   347   348   351   352   353   354  
		 355   358   359   361   362   363   364   366   368   369  
		 371   374   375   376   377   378   379   381   382   383  
		 384   385   388   390   391   396   398   399   400   401  
		 402   404   405   406   407   408   409   410   411   412  
		 413   414   416   417   418   419   420   421   424   425  
		 426   427   428   429   431   433   434   435   437   438  
		 439   442   443   446   447   448   449   451   455   456  
		 457   464   465   468   469   470   472   473   475   476  
		 478   480   483   484   485   487   489   490   492   493  
		 494   495   496   497   498   499   500   501   502   503  
		 504   505   506   507   508   509   510   514   515   516  
		 517   519   520   521   522   523   524   525   526   527  
		 528   529   533   537   539   549   550   552   556   557  
		 558   559   560   562   563   566   567   585   586   587  
		 590   595   596   597   598   599   600   601   603   605  
		 606   607   609   610   611   613   614   615   616   617  
		 618   621   622   623   624   626   627   628   637   765  
		 766   769   770   771   772   773   775   776   777   778  
		 779   781   782   785   786   787   795   803   804   805  
		 807   808   810   811   812   813   814   816   819   821  
		 828   830   832   834   835   838   839   840   841   842  
		 843   844   845   846   847   849   851   853   855   874  
		 879   880   881   882   884   885   887   888   889   890  
		 891   892   893   894   895   896   898   903   904  
rho:   2.65
	 isolated:
		 165   235   269   544   573   643   655   871  
	 cluster size:   2 
		 580   581  
	 cluster size:   6 
		 645   646   647   860   862   863  
	 cluster size:   3 
		 650   651   652  
	 cluster size: 459 
		   8    12    13    14    20    23    26    29    30    32  
		  33    34    35    36    37    38    39    41    44    45  
		  46    47    49    50    52    54    57    58    59    60  
		  62    64    65    66    67    68    69    70    71    72  
		  75    76    77    78    79    80    81    83    84    87  
		  88    89    90    91    92    93    94    96    97    98  
		 100   102   103   105   106   109   111   112   113   114  
		 115   117   118   120   121   122   123   125   126   127  
		 128   130   131   132   133   134   136   137   138   139  
		 140   141   142   143   145   148   149   151   153   154  
		 155   156   157   159   160   161   169   172   173   174  
		 175   176   178   180   181   182   183   184   185   188  
		 189   190   192   193   196   197   198   200   201   205  
		 207   208   209   211   212   213   214   216   219   222  
		 225   226   227   228   229   230   231   237   238   241  
		 242   246   248   251   252   253   254   256   258   259  
		 260   262   263   266   274   275   277   278   279   280  
		 281   282   284   286   287   288   289   290   291   292  
		 293   294   295   296   297   299   301   303   304   306  
		 308   309   310   311   312   320   322   323   324   325  
		 327   328   330   331   332   333   334   337   338   339  
		 340   342   344   346   347   348   351   352   353   354  
		 355   358   359   361   362   363   364   366   368   369  
		 371   374   375   376   377   378   379   381   382   383  
		 384   385   388   390   391   396   398   399   400   401  
		 402   404   405   406   407   408   409   410   411   412  
		 413   414   416   417   418   419   420   421   424   425  
		 426   427   428   429   431   433   434   435   437   438  
		 439   442   443   446   447   448   449   451   455   456  
		 457   464   465   468   469   470   472   473   475   476  
		 478   480   483   484   485   487   489   490   492   493  
		 494   495   496   497   498   499   500   501   502   503  
		 504   505   506   507   508   509   510   514   515   516  
		 517   519   520   521   522   523   524   525   526   527  
		 528   529   533   537   539   549   550   552   556   557  
		 558   559   560   562   563   566   567   585   586   587  
		 590   595   596   597   598   599   600   601   603   605  
		 606   607   609   610   611   613   614   615   616   617  
		 618   621   622   623   624   626   627   628   637   765  
		 766   769   770   771   772   773   775   776   777   778  
		 779   781   782   785   786   787   795   803   804   805  
		 807   808   810   811   812   813   814   816   819   821  
		 828   830   832   834   835   838   839   840   841   842  
		 843   844   845   846   847   849   851   853   855   874  
		 879   880   881   882   884   885   887   888   889   890  
		 891   892   893   894   895   896   898   903   904  
rho:   2.66
	 isolated:
		 165   235   269   544   573   643   655   871  
	 cluster size:   2 
		 580   581  
	 cluster size:   6 
		 645   646   647   860   862   863  
	 cluster size:   3 
		 650   651   652  
	 cluster size: 460 
		   8    12    13    14    20    23    26    29    30    32  
		  33    34    35    36    37    38    39    41    44    45  
		  46    47    49    50    52    54    57    58    59    60  
		  62    64    65    66    67    68    69    70    71    72  
		  75    76    77    78    79    80    81    83    84    87  
		  88    89    90    91    92    93    94    96    97    98  
		 100   102   103   105   106   109   111   112   113   114  
		 115   117   118   120   121   122   123   125   126   127  
		 128   130   131   132   133   134   136   137   138   139  
		 140   141   142   143   145   148   149   151   153   154  
		 155   156   157   159   160   161   169   172   173   174  
		 175   176   178   180   181   182   183   184   185   188  
		 189   190   192   193   196   197   198   200   201   205  
		 207   208   209   211   212   213   214   216   219   222  
		 225   226   227   228   229   230   231   237   238   241  
		 242   246   248   251   252   253   254   256   258   259  
		 260   262   263   266   274   275   277   278   279   280  
		 281   282   284   286   287   288   289   290   291   292  
		 293   294   295   296   297   299   301   303   304   306  
		 308   309   310   311   312   320   322   323   324   325  
		 327   328   330   331   332   333   334   337   338   339  
		 340   342   344   346   347   348   351   352   353   354  
		 355   358   359   361   362   363   364   366   368   369  
		 371   374   375   376   377   378   379   381   382   383  
		 384   385   388   390   391   396   398   399   400   401  
		 402   404   405   406   407   408   409   410   411   412  
		 413   414   416   417   418   419   420   421   424   425  
		 426   427   428   429   431   433   434   435   437   438  
		 439   442   443   446   447   448   449   451   455   456  
		 457   464   465   468   469   470   472   473   475   476  
		 478   480   483   484   485   487   489   490   492   493  
		 494   495   496   497   498   499   500   501   502   503  
		 504   505   506   507   508   509   510   514   515   516  
		 517   519   520   521   522   523   524   525   526   527  
		 528   529   533   537   539   549   550   552   556   557  
		 558   559   560   562   563   566   567   585   586   587  
		 590   595   596   597   598   599   600   601   603   605  
		 606   607   609   610   611   613   614   615   616   617  
		 618   621   622   623   624   626   627   628   637   765  
		 766   769   770   771   772   773   775   776   777   778  
		 779   781   782   785   786   787   795   803   804   805  
		 807   808   810   811   812   813   814   816   819   821  
		 826   828   830   832   834   835   838   839   840   841  
		 842   843   844   845   846   847   849   851   853   855  
		 874   879   880   881   882   884   885   887   888   889  
		 890   891   892   893   894   895   896   898   903   904  
rho:   2.67
	 isolated:
		 165   235   269   544   573   643   655   871  
	 cluster size:   2 
		 580   581  
	 cluster size:   6 
		 645   646   647   860   862   863  
	 cluster size:   3 
		 650   651   652  
	 cluster size: 461 
		   8    12    13    14    20    23    26    29    30    32  
		  33    34    35    36    37    38    39    41    44    45  
		  46    47    49    50    52    54    57    58    59    60  
		  62    64    65    66    67    68    69    70    71    72  
		  75    76    77    78    79    80    81    83    84    87  
		  88    89    90    91    92    93    94    96    97    98  
		 100   102   103   105   106   109   111   112   113   114  
		 115   117   118   120   121   122   123   125   126   127  
		 128   130   131   132   133   134   136   137   138   139  
		 140   141   142   143   145   148   149   151   153   154  
		 155   156   157   159   160   161   169   172   173   174  
		 175   176   178   180   181   182   183   184   185   188  
		 189   190   192   193   196   197   198   200   201   205  
		 207   208   209   211   212   213   214   216   219   222  
		 225   226   227   228   229   230   231   237   238   241  
		 242   246   248   251   252   253   254   256   258   259  
		 260   262   263   266   274   275   277   278   279   280  
		 281   282   284   286   287   288   289   290   291   292  
		 293   294   295   296   297   299   301   303   304   306  
		 308   309   310   311   312   320   322   323   324   325  
		 327   328   330   331   332   333   334   337   338   339  
		 340   342   344   346   347   348   351   352   353   354  
		 355   358   359   361   362   363   364   366   368   369  
		 371   374   375   376   377   378   379   381   382   383  
		 384   385   388   390   391   396   398   399   400   401  
		 402   404   405   406   407   408   409   410   411   412  
		 413   414   416   417   418   419   420   421   424   425  
		 426   427   428   429   431   433   434   435   437   438  
		 439   442   443   446   447   448   449   451   455   456  
		 457   464   465   468   469   470   472   473   475   476  
		 478   480   483   484   485   487   489   490   492   493  
		 494   495   496   497   498   499   500   501   502   503  
		 504   505   506   507   508   509   510   514   515   516  
		 517   519   520   521   522   523   524   525   526   527  
		 528   529   533   537   539   549   550   552   556   557  
		 558   559   560   562   563   566   567   585   586   587  
		 590   595   596   597   598   599   600   601   603   605  
		 606   607   609   610   611   613   614   615   616   617  
		 618   621   622   623   624   626   627   628   637   765  
		 766   769   770   771   772   773   775   776   777   778  
		 779   781   782   785   786   787   795   803   804   805  
		 807   808   810   811   812   813   814   816   819   821  
		 826   828   830   832   834   835   838   839   840   841  
		 842   843   844   845   846   847   849   851   853   855  
		 874   879   880   881   882   884   885   887   888   889  
		 890   891   892   893   894   895   896   897   898   903  
		 904  
rho:   2.68
	 isolated:
		 165   235   269   544   573   643   655   871  
	 cluster size:   2 
		 580   581  
	 cluster size:   6 
		 645   646   647   860   862   863  
	 cluster size:   3 
		 650   651   652  
	 cluster size: 462 
		   8    12    13    14    20    23    26    29    30    32  
		  33    34    35    36    37    38    39    41    44    45  
		  46    47    49    50    52    54    57    58    59    60  
		  62    64    65    66    67    68    69    70    71    72  
		  75    76    77    78    79    80    81    83    84    87  
		  88    89    90    91    92    93    94    96    97    98  
		 100   102   103   105   106   109   111   112   113   114  
		 115   117   118   120   121   122   123   125   126   127  
		 128   130   131   132   133   134   136   137   138   139  
		 140   141   142   143   144   145   148   149   151   153  
		 154   155   156   157   159   160   161   169   172   173  
		 174   175   176   178   180   181   182   183   184   185  
		 188   189   190   192   193   196   197   198   200   201  
		 205   207   208   209   211   212   213   214   216   219  
		 222   225   226   227   228   229   230   231   237   238  
		 241   242   246   248   251   252   253   254   256   258  
		 259   260   262   263   266   274   275   277   278   279  
		 280   281   282   284   286   287   288   289   290   291  
		 292   293   294   295   296   297   299   301   303   304  
		 306   308   309   310   311   312   320   322   323   324  
		 325   327   328   330   331   332   333   334   337   338  
		 339   340   342   344   346   347   348   351   352   353  
		 354   355   358   359   361   362   363   364   366   368  
		 369   371   374   375   376   377   378   379   381   382  
		 383   384   385   388   390   391   396   398   399   400  
		 401   402   404   405   406   407   408   409   410   411  
		 412   413   414   416   417   418   419   420   421   424  
		 425   426   427   428   429   431   433   434   435   437  
		 438   439   442   443   446   447   448   449   451   455  
		 456   457   464   465   468   469   470   472   473   475  
		 476   478   480   483   484   485   487   489   490   492  
		 493   494   495   496   497   498   499   500   501   502  
		 503   504   505   506   507   508   509   510   514   515  
		 516   517   519   520   521   522   523   524   525   526  
		 527   528   529   533   537   539   549   550   552   556  
		 557   558   559   560   562   563   566   567   585   586  
		 587   590   595   596   597   598   599   600   601   603  
		 605   606   607   609   610   611   613   614   615   616  
		 617   618   621   622   623   624   626   627   628   637  
		 765   766   769   770   771   772   773   775   776   777  
		 778   779   781   782   785   786   787   795   803   804  
		 805   807   808   810   811   812   813   814   816   819  
		 821   826   828   830   832   834   835   838   839   840  
		 841   842   843   844   845   846   847   849   851   853  
		 855   874   879   880   881   882   884   885   887   888  
		 889   890   891   892   893   894   895   896   897   898  
		 903   904  
rho:   2.69
	 isolated:
		 165   235   269   544   573   643   655   871  
	 cluster size:   2 
		 580   581  
	 cluster size:   6 
		 645   646   647   860   862   863  
	 cluster size:   3 
		 650   651   652  
	 cluster size: 468 
		   8    12    13    14    20    23    26    29    30    32  
		  33    34    35    36    37    38    39    41    44    45  
		  46    47    49    50    52    54    57    58    59    60  
		  62    64    65    66    67    68    69    70    71    72  
		  75    76    77    78    79    80    81    83    84    87  
		  88    89    90    91    92    93    94    96    97    98  
		 100   102   103   105   106   109   111   112   113   114  
		 115   117   118   120   121   122   123   125   126   127  
		 128   130   131   132   133   134   136   137   138   139  
		 140   141   142   143   144   145   148   149   151   153  
		 154   155   156   157   159   160   161   169   172   173  
		 174   175   176   178   180   181   182   183   184   185  
		 188   189   190   192   193   196   197   198   200   201  
		 205   207   208   209   211   212   213   214   216   219  
		 222   225   226   227   228   229   230   231   237   238  
		 241   242   246   248   251   252   253   254   256   258  
		 259   260   262   263   266   274   275   277   278   279  
		 280   281   282   284   286   287   288   289   290   291  
		 292   293   294   295   296   297   299   301   303   304  
		 306   308   309   310   311   312   320   322   323   324  
		 325   327   328   330   331   332   333   334   337   338  
		 339   340   342   344   346   347   348   351   352   353  
		 354   355   358   359   361   362   363   364   366   368  
		 369   371   374   375   376   377   378   379   381   382  
		 383   384   385   388   390   391   396   398   399   400  
		 401   402   403   404   405   406   407   408   409   410  
		 411   412   413   414   416   417   418   419   420   421  
		 424   425   426   427   428   429   431   433   434   435  
		 437   438   439   442   443   446   447   448   449   451  
		 455   456   457   461   462   463   464   465   466   467  
		 468   469   470   472   473   475   476   478   480   483  
		 484   485   487   489   490   492   493   494   495   496  
		 497   498   499   500   501   502   503   504   505   506  
		 507   508   509   510   514   515   516   517   519   520  
		 521   522   523   524   525   526   527   528   529   533  
		 537   539   549   550   552   556   557   558   559   560  
		 562   563   566   567   585   586   587   590   595   596  
		 597   598   599   600   601   603   605   606   607   609  
		 610   611   613   614   615   616   617   618   621   622  
		 623   624   626   627   628   637   765   766   769   770  
		 771   772   773   775   776   777   778   779   781   782  
		 785   786   787   795   803   804   805   807   808   810  
		 811   812   813   814   816   819   821   826   828   830  
		 832   834   835   838   839   840   841   842   843   844  
		 845   846   847   849   851   853   855   874   879   880  
		 881   882   884   885   887   888   889   890   891   892  
		 893   894   895   896   897   898   903   904  
rho:   2.69
	 isolated:
		 165   235   269   544   573   643   655   871  
	 cluster size:   2 
		 580   581  
	 cluster size:   6 
		 645   646   647   860   862   863  
	 cluster size:   3 
		 650   651   652  
	 cluster size: 469 
		   8    12    13    14    20    23    26    29    30    32  
		  33    34    35    36    37    38    39    41    44    45  
		  46    47    49    50    52    54    57    58    59    60  
		  62    64    65    66    67    68    69    70    71    72  
		  75    76    77    78    79    80    81    83    84    87  
		  88    89    90    91    92    93    94    96    97    98  
		 100   102   103   105   106   109   111   112   113   114  
		 115   117   118   120   121   122   123   125   126   127  
		 128   130   131   132   133   134   136   137   138   139  
		 140   141   142   143   144   145   148   149   151   153  
		 154   155   156   157   159   160   161   169   172   173  
		 174   175   176   178   180   181   182   183   184   185  
		 188   189   190   192   193   196   197   198   200   201  
		 205   207   208   209   211   212   213   214   216   219  
		 222   225   226   227   228   229   230   231   237   238  
		 241   242   246   248   251   252   253   254   256   258  
		 259   260   262   263   266   274   275   277   278   279  
		 280   281   282   284   286   287   288   289   290   291  
		 292   293   294   295   296   297   299   301   303   304  
		 306   308   309   310   311   312   320   322   323   324  
		 325   327   328   330   331   332   333   334   337   338  
		 339   340   342   344   346   347   348   351   352   353  
		 354   355   358   359   361   362   363   364   366   368  
		 369   371   374   375   376   377   378   379   381   382  
		 383   384   385   388   390   391   396   398   399   400  
		 401   402   403   404   405   406   407   408   409   410  
		 411   412   413   414   416   417   418   419   420   421  
		 424   425   426   427   428   429   431   433   434   435  
		 437   438   439   442   443   446   447   448   449   450  
		 451   455   456   457   461   462   463   464   465   466  
		 467   468   469   470   472   473   475   476   478   480  
		 483   484   485   487   489   490   492   493   494   495  
		 496   497   498   499   500   501   502   503   504   505  
		 506   507   508   509   510   514   515   516   517   519  
		 520   521   522   523   524   525   526   527   528   529  
		 533   537   539   549   550   552   556   557   558   559  
		 560   562   563   566   567   585   586   587   590   595  
		 596   597   598   599   600   601   603   605   606   607  
		 609   610   611   613   614   615   616   617   618   621  
		 622   623   624   626   627   628   637   765   766   769  
		 770   771   772   773   775   776   777   778   779   781  
		 782   785   786   787   795   803   804   805   807   808  
		 810   811   812   813   814   816   819   821   826   828  
		 830   832   834   835   838   839   840   841   842   843  
		 844   845   846   847   849   851   853   855   874   879  
		 880   881   882   884   885   887   888   889   890   891  
		 892   893   894   895   896   897   898   903   904  
rho:   2.70
	 isolated:
		 165   235   269   544   573   643   655   871  
	 cluster size:   2 
		 580   581  
	 cluster size:   6 
		 645   646   647   860   862   863  
	 cluster size:   3 
		 650   651   652  
	 cluster size: 470 
		   8    12    13    14    20    23    26    29    30    32  
		  33    34    35    36    37    38    39    41    44    45  
		  46    47    49    50    52    54    57    58    59    60  
		  62    64    65    66    67    68    69    70    71    72  
		  75    76    77    78    79    80    81    83    84    87  
		  88    89    90    91    92    93    94    96    97    98  
		 100   102   103   105   106   109   111   112   113   114  
		 115   117   118   120   121   122   123   125   126   127  
		 128   130   131   132   133   134   136   137   138   139  
		 140   141   142   143   144   145   148   149   151   153  
		 154   155   156   157   159   160   161   169   172   173  
		 174   175   176   178   180   181   182   183   184   185  
		 188   189   190   192   193   196   197   198   200   201  
		 205   207   208   209   211   212   213   214   216   219  
		 222   225   226   227   228   229   230   231   237   238  
		 241   242   246   248   251   252   253   254   256   258  
		 259   260   262   263   266   274   275   277   278   279  
		 280   281   282   284   286   287   288   289   290   291  
		 292   293   294   295   296   297   299   301   303   304  
		 306   308   309   310   311   312   320   322   323   324  
		 325   327   328   330   331   332   333   334   337   338  
		 339   340   342   344   346   347   348   351   352   353  
		 354   355   358   359   361   362   363   364   366   368  
		 369   371   374   375   376   377   378   379   381   382  
		 383   384   385   388   390   391   396   398   399   400  
		 401   402   403   404   405   406   407   408   409   410  
		 411   412   413   414   416   417   418   419   420   421  
		 424   425   426   427   428   429   431   433   434   435  
		 437   438   439   442   443   446   447   448   449   450  
		 451   455   456   457   461   462   463   464   465   466  
		 467   468   469   470   472   473   475   476   478   480  
		 483   484   485   487   489   490   492   493   494   495  
		 496   497   498   499   500   501   502   503   504   505  
		 506   507   508   509   510   514   515   516   517   519  
		 520   521   522   523   524   525   526   527   528   529  
		 533   537   539   549   550   552   556   557   558   559  
		 560   562   563   566   567   585   586   587   590   595  
		 596   597   598   599   600   601   603   605   606   607  
		 609   610   611   613   614   615   616   617   618   621  
		 622   623   624   626   627   628   637   765   766   769  
		 770   771   772   773   775   776   777   778   779   781  
		 782   785   786   787   795   801   803   804   805   807  
		 808   810   811   812   813   814   816   819   821   826  
		 828   830   832   834   835   838   839   840   841   842  
		 843   844   845   846   847   849   851   853   855   874  
		 879   880   881   882   884   885   887   888   889   890  
		 891   892   893   894   895   896   897   898   903   904  
rho:   2.70
	 isolated:
		 165   235   269   544   573   643   655   871  
	 cluster size:   2 
		 580   581  
	 cluster size:   6 
		 645   646   647   860   862   863  
	 cluster size:   3 
		 650   651   652  
	 cluster size: 471 
		   8    12    13    14    20    23    26    29    30    32  
		  33    34    35    36    37    38    39    41    44    45  
		  46    47    49    50    52    54    57    58    59    60  
		  62    64    65    66    67    68    69    70    71    72  
		  75    76    77    78    79    80    81    83    84    87  
		  88    89    90    91    92    93    94    96    97    98  
		 100   102   103   105   106   109   111   112   113   114  
		 115   117   118   120   121   122   123   125   126   127  
		 128   130   131   132   133   134   136   137   138   139  
		 140   141   142   143   144   145   148   149   151   153  
		 154   155   156   157   159   160   161   169   172   173  
		 174   175   176   178   180   181   182   183   184   185  
		 187   188   189   190   192   193   196   197   198   200  
		 201   205   207   208   209   211   212   213   214   216  
		 219   222   225   226   227   228   229   230   231   237  
		 238   241   242   246   248   251   252   253   254   256  
		 258   259   260   262   263   266   274   275   277   278  
		 279   280   281   282   284   286   287   288   289   290  
		 291   292   293   294   295   296   297   299   301   303  
		 304   306   308   309   310   311   312   320   322   323  
		 324   325   327   328   330   331   332   333   334   337  
		 338   339   340   342   344   346   347   348   351   352  
		 353   354   355   358   359   361   362   363   364   366  
		 368   369   371   374   375   376   377   378   379   381  
		 382   383   384   385   388   390   391   396   398   399  
		 400   401   402   403   404   405   406   407   408   409  
		 410   411   412   413   414   416   417   418   419   420  
		 421   424   425   426   427   428   429   431   433   434  
		 435   437   438   439   442   443   446   447   448   449  
		 450   451   455   456   457   461   462   463   464   465  
		 466   467   468   469   470   472   473   475   476   478  
		 480   483   484   485   487   489   490   492   493   494  
		 495   496   497   498   499   500   501   502   503   504  
		 505   506   507   508   509   510   514   515   516   517  
		 519   520   521   522   523   524   525   526   527   528  
		 529   533   537   539   549   550   552   556   557   558  
		 559   560   562   563   566   567   585   586   587   590  
		 595   596   597   598   599   600   601   603   605   606  
		 607   609   610   611   613   614   615   616   617   618  
		 621   622   623   624   626   627   628   637   765   766  
		 769   770   771   772   773   775   776   777   778   779  
		 781   782   785   786   787   795   801   803   804   805  
		 807   808   810   811   812   813   814   816   819   821  
		 826   828   830   832   834   835   838   839   840   841  
		 842   843   844   845   846   847   849   851   853   855  
		 874   879   880   881   882   884   885   887   888   889  
		 890   891   892   893   894   895   896   897   898   903  
		 904  
rho:   2.70
	 isolated:
		 165   235   269   544   573   643   655   871  
	 cluster size:   2 
		 580   581  
	 cluster size:   6 
		 645   646   647   860   862   863  
	 cluster size:   3 
		 650   651   652  
	 cluster size: 473 
		   8    12    13    14    15    20    23    26    29    30  
		  31    32    33    34    35    36    37    38    39    41  
		  44    45    46    47    49    50    52    54    57    58  
		  59    60    62    64    65    66    67    68    69    70  
		  71    72    75    76    77    78    79    80    81    83  
		  84    87    88    89    90    91    92    93    94    96  
		  97    98   100   102   103   105   106   109   111   112  
		 113   114   115   117   118   120   121   122   123   125  
		 126   127   128   130   131   132   133   134   136   137  
		 138   139   140   141   142   143   144   145   148   149  
		 151   153   154   155   156   157   159   160   161   169  
		 172   173   174   175   176   178   180   181   182   183  
		 184   185   187   188   189   190   192   193   196   197  
		 198   200   201   205   207   208   209   211   212   213  
		 214   216   219   222   225   226   227   228   229   230  
		 231   237   238   241   242   246   248   251   252   253  
		 254   256   258   259   260   262   263   266   274   275  
		 277   278   279   280   281   282   284   286   287   288  
		 289   290   291   292   293   294   295   296   297   299  
		 301   303   304   306   308   309   310   311   312   320  
		 322   323   324   325   327   328   330   331   332   333  
		 334   337   338   339   340   342   344   346   347   348  
		 351   352   353   354   355   358   359   361   362   363  
		 364   366   368   369   371   374   375   376   377   378  
		 379   381   382   383   384   385   388   390   391   396  
		 398   399   400   401   402   403   404   405   406   407  
		 408   409   410   411   412   413   414   416   417   418  
		 419   420   421   424   425   426   427   428   429   431  
		 433   434   435   437   438   439   442   443   446   447  
		 448   449   450   451   455   456   457   461   462   463  
		 464   465   466   467   468   469   470   472   473   475  
		 476   478   480   483   484   485   487   489   490   492  
		 493   494   495   496   497   498   499   500   501   502  
		 503   504   505   506   507   508   509   510   514   515  
		 516   517   519   520   521   522   523   524   525   526  
		 527   528   529   533   537   539   549   550   552   556  
		 557   558   559   560   562   563   566   567   585   586  
		 587   590   595   596   597   598   599   600   601   603  
		 605   606   607   609   610   611   613   614   615   616  
		 617   618   621   622   623   624   626   627   628   637  
		 765   766   769   770   771   772   773   775   776   777  
		 778   779   781   782   785   786   787   795   801   803  
		 804   805   807   808   810   811   812   813   814   816  
		 819   821   826   828   830   832   834   835   838   839  
		 840   841   842   843   844   845   846   847   849   851  
		 853   855   874   879   880   881   882   884   885   887  
		 888   889   890   891   892   893   894   895   896   897  
		 898   903   904  
rho:   2.71
	 isolated:
		 165   235   269   544   573   643   655   871  
	 cluster size:   2 
		 580   581  
	 cluster size:   6 
		 645   646   647   860   862   863  
	 cluster size:   3 
		 650   651   652  
	 cluster size: 474 
		   8    12    13    14    15    20    23    26    29    30  
		  31    32    33    34    35    36    37    38    39    41  
		  44    45    46    47    49    50    52    54    57    58  
		  59    60    62    64    65    66    67    68    69    70  
		  71    72    75    76    77    78    79    80    81    83  
		  84    87    88    89    90    91    92    93    94    96  
		  97    98   100   102   103   105   106   109   111   112  
		 113   114   115   117   118   120   121   122   123   125  
		 126   127   128   130   131   132   133   134   136   137  
		 138   139   140   141   142   143   144   145   148   149  
		 151   153   154   155   156   157   159   160   161   169  
		 172   173   174   175   176   178   180   181   182   183  
		 184   185   187   188   189   190   192   193   196   197  
		 198   200   201   205   207   208   209   211   212   213  
		 214   216   219   222   225   226   227   228   229   230  
		 231   237   238   241   242   246   248   251   252   253  
		 254   256   258   259   260   262   263   266   274   275  
		 277   278   279   280   281   282   284   286   287   288  
		 289   290   291   292   293   294   295   296   297   299  
		 301   303   304   306   308   309   310   311   312   320  
		 322   323   324   325   327   328   330   331   332   333  
		 334   337   338   339   340   342   344   346   347   348  
		 351   352   353   354   355   358   359   361   362   363  
		 364   366   368   369   371   374   375   376   377   378  
		 379   381   382   383   384   385   388   390   391   396  
		 398   399   400   401   402   403   404   405   406   407  
		 408   409   410   411   412   413   414   416   417   418  
		 419   420   421   424   425   426   427   428   429   431  
		 433   434   435   437   438   439   442   443   446   447  
		 448   449   450   451   455   456   457   461   462   463  
		 464   465   466   467   468   469   470   472   473   475  
		 476   478   480   483   484   485   487   489   490   492  
		 493   494   495   496   497   498   499   500   501   502  
		 503   504   505   506   507   508   509   510   514   515  
		 516   517   519   520   521   522   523   524   525   526  
		 527   528   529   533   537   539   549   550   552   556  
		 557   558   559   560   562   563   566   567   585   586  
		 587   590   595   596   597   598   599   600   601   603  
		 605   606   607   609   610   611   613   614   615   616  
		 617   618   621   622   623   624   626   627   628   637  
		 765   766   769   770   771   772   773   775   776   777  
		 778   779   781   782   785   786   787   795   796   801  
		 803   804   805   807   808   810   811   812   813   814  
		 816   819   821   826   828   830   832   834   835   838  
		 839   840   841   842   843   844   845   846   847   849  
		 851   853   855   874   879   880   881   882   884   885  
		 887   888   889   890   891   892   893   894   895   896  
		 897   898   903   904  
rho:   2.72
	 isolated:
		 165   235   269   544   573   643   655   871  
	 cluster size:   2 
		 580   581  
	 cluster size:   6 
		 645   646   647   860   862   863  
	 cluster size:   3 
		 650   651   652  
	 cluster size: 475 
		   8    12    13    14    15    20    23    26    29    30  
		  31    32    33    34    35    36    37    38    39    41  
		  44    45    46    47    49    50    52    54    57    58  
		  59    60    62    64    65    66    67    68    69    70  
		  71    72    75    76    77    78    79    80    81    83  
		  84    87    88    89    90    91    92    93    94    96  
		  97    98   100   102   103   105   106   109   111   112  
		 113   114   115   117   118   120   121   122   123   125  
		 126   127   128   130   131   132   133   134   136   137  
		 138   139   140   141   142   143   144   145   148   149  
		 151   153   154   155   156   157   159   160   161   169  
		 172   173   174   175   176   178   180   181   182   183  
		 184   185   187   188   189   190   192   193   196   197  
		 198   200   201   205   207   208   209   211   212   213  
		 214   216   219   222   225   226   227   228   229   230  
		 231   237   238   241   242   246   248   251   252   253  
		 254   256   258   259   260   262   263   266   274   275  
		 277   278   279   280   281   282   284   286   287   288  
		 289   290   291   292   293   294   295   296   297   299  
		 301   303   304   306   308   309   310   311   312   320  
		 321   322   323   324   325   327   328   330   331   332  
		 333   334   337   338   339   340   342   344   346   347  
		 348   351   352   353   354   355   358   359   361   362  
		 363   364   366   368   369   371   374   375   376   377  
		 378   379   381   382   383   384   385   388   390   391  
		 396   398   399   400   401   402   403   404   405   406  
		 407   408   409   410   411   412   413   414   416   417  
		 418   419   420   421   424   425   426   427   428   429  
		 431   433   434   435   437   438   439   442   443   446  
		 447   448   449   450   451   455   456   457   461   462  
		 463   464   465   466   467   468   469   470   472   473  
		 475   476   478   480   483   484   485   487   489   490  
		 492   493   494   495   496   497   498   499   500   501  
		 502   503   504   505   506   507   508   509   510   514  
		 515   516   517   519   520   521   522   523   524   525  
		 526   527   528   529   533   537   539   549   550   552  
		 556   557   558   559   560   562   563   566   567   585  
		 586   587   590   595   596   597   598   599   600   601  
		 603   605   606   607   609   610   611   613   614   615  
		 616   617   618   621   622   623   624   626   627   628  
		 637   765   766   769   770   771   772   773   775   776  
		 777   778   779   781   782   785   786   787   795   796  
		 801   803   804   805   807   808   810   811   812   813  
		 814   816   819   821   826   828   830   832   834   835  
		 838   839   840   841   842   843   844   845   846   847  
		 849   851   853   855   874   879   880   881   882   884  
		 885   887   888   889   890   891   892   893   894   895  
		 896   897   898   903   904  
rho:   2.72
	 isolated:
		 165   235   269   544   573   643   655   871  
	 cluster size:   2 
		 580   581  
	 cluster size:   6 
		 645   646   647   860   862   863  
	 cluster size:   3 
		 650   651   652  
	 cluster size: 476 
		   8    12    13    14    15    20    23    26    29    30  
		  31    32    33    34    35    36    37    38    39    41  
		  44    45    46    47    49    50    52    54    57    58  
		  59    60    62    64    65    66    67    68    69    70  
		  71    72    75    76    77    78    79    80    81    83  
		  84    87    88    89    90    91    92    93    94    96  
		  97    98   100   102   103   105   106   109   111   112  
		 113   114   115   117   118   120   121   122   123   125  
		 126   127   128   130   131   132   133   134   136   137  
		 138   139   140   141   142   143   144   145   148   149  
		 151   153   154   155   156   157   159   160   161   169  
		 172   173   174   175   176   178   180   181   182   183  
		 184   185   187   188   189   190   192   193   196   197  
		 198   200   201   205   207   208   209   211   212   213  
		 214   216   219   222   225   226   227   228   229   230  
		 231   237   238   241   242   246   248   251   252   253  
		 254   256   258   259   260   262   263   266   274   275  
		 277   278   279   280   281   282   284   286   287   288  
		 289   290   291   292   293   294   295   296   297   299  
		 301   303   304   306   308   309   310   311   312   320  
		 321   322   323   324   325   327   328   330   331   332  
		 333   334   337   338   339   340   342   344   346   347  
		 348   351   352   353   354   355   358   359   361   362  
		 363   364   366   368   369   371   374   375   376   377  
		 378   379   381   382   383   384   385   388   390   391  
		 396   398   399   400   401   402   403   404   405   406  
		 407   408   409   410   411   412   413   414   416   417  
		 418   419   420   421   424   425   426   427   428   429  
		 431   433   434   435   437   438   439   442   443   446  
		 447   448   449   450   451   455   456   457   461   462  
		 463   464   465   466   467   468   469   470   472   473  
		 475   476   478   480   483   484   485   487   489   490  
		 492   493   494   495   496   497   498   499   500   501  
		 502   503   504   505   506   507   508   509   510   514  
		 515   516   517   519   520   521   522   523   524   525  
		 526   527   528   529   533   537   539   549   550   552  
		 556   557   558   559   560   562   563   566   567   585  
		 586   587   590   595   596   597   598   599   600   601  
		 603   605   606   607   609   610   611   613   614   615  
		 616   617   618   621   622   623   624   626   627   628  
		 637   765   766   769   770   771   772   773   775   776  
		 777   778   779   781   782   785   786   787   795   796  
		 801   803   804   805   807   808   810   811   812   813  
		 814   816   818   819   821   826   828   830   832   834  
		 835   838   839   840   841   842   843   844   845   846  
		 847   849   851   853   855   874   879   880   881   882  
		 884   885   887   888   889   890   891   892   893   894  
		 895   896   897   898   903   904  
rho:   2.73
	 isolated:
		 165   235   269   544   573   643   655   871  
	 cluster size:   2 
		 580   581  
	 cluster size:   6 
		 645   646   647   860   862   863  
	 cluster size:   3 
		 650   651   652  
	 cluster size: 477 
		   8    12    13    14    15    20    23    26    29    30  
		  31    32    33    34    35    36    37    38    39    41  
		  44    45    46    47    49    50    52    54    57    58  
		  59    60    62    64    65    66    67    68    69    70  
		  71    72    75    76    77    78    79    80    81    83  
		  84    87    88    89    90    91    92    93    94    96  
		  97    98   100   102   103   105   106   109   111   112  
		 113   114   115   117   118   120   121   122   123   125  
		 126   127   128   130   131   132   133   134   136   137  
		 138   139   140   141   142   143   144   145   148   149  
		 151   153   154   155   156   157   159   160   161   169  
		 172   173   174   175   176   178   180   181   182   183  
		 184   185   187   188   189   190   192   193   196   197  
		 198   200   201   205   207   208   209   211   212   213  
		 214   216   219   222   225   226   227   228   229   230  
		 231   237   238   241   242   244   246   248   251   252  
		 253   254   256   258   259   260   262   263   266   274  
		 275   277   278   279   280   281   282   284   286   287  
		 288   289   290   291   292   293   294   295   296   297  
		 299   301   303   304   306   308   309   310   311   312  
		 320   321   322   323   324   325   327   328   330   331  
		 332   333   334   337   338   339   340   342   344   346  
		 347   348   351   352   353   354   355   358   359   361  
		 362   363   364   366   368   369   371   374   375   376  
		 377   378   379   381   382   383   384   385   388   390  
		 391   396   398   399   400   401   402   403   404   405  
		 406   407   408   409   410   411   412   413   414   416  
		 417   418   419   420   421   424   425   426   427   428  
		 429   431   433   434   435   437   438   439   442   443  
		 446   447   448   449   450   451   455   456   457   461  
		 462   463   464   465   466   467   468   469   470   472  
		 473   475   476   478   480   483   484   485   487   489  
		 490   492   493   494   495   496   497   498   499   500  
		 501   502   503   504   505   506   507   508   509   510  
		 514   515   516   517   519   520   521   522   523   524  
		 525   526   527   528   529   533   537   539   549   550  
		 552   556   557   558   559   560   562   563   566   567  
		 585   586   587   590   595   596   597   598   599   600  
		 601   603   605   606   607   609   610   611   613   614  
		 615   616   617   618   621   622   623   624   626   627  
		 628   637   765   766   769   770   771   772   773   775  
		 776   777   778   779   781   782   785   786   787   795  
		 796   801   803   804   805   807   808   810   811   812  
		 813   814   816   818   819   821   826   828   830   832  
		 834   835   838   839   840   841   842   843   844   845  
		 846   847   849   851   853   855   874   879   880   881  
		 882   884   885   887   888   889   890   891   892   893  
		 894   895   896   897   898   903   904  
rho:   2.73
	 isolated:
		 165   235   269   544   573   643   655   871  
	 cluster size:   6 
		 645   646   647   860   862   863  
	 cluster size:   3 
		 650   651   652  
	 cluster size: 484 
		   8    12    13    14    15    20    23    26    29    30  
		  31    32    33    34    35    36    37    38    39    41  
		  44    45    46    47    49    50    52    54    57    58  
		  59    60    62    64    65    66    67    68    69    70  
		  71    72    75    76    77    78    79    80    81    83  
		  84    87    88    89    90    91    92    93    94    96  
		  97    98   100   102   103   105   106   109   111   112  
		 113   114   115   117   118   120   121   122   123   125  
		 126   127   128   130   131   132   133   134   136   137  
		 138   139   140   141   142   143   144   145   148   149  
		 151   153   154   155   156   157   159   160   161   169  
		 172   173   174   175   176   178   180   181   182   183  
		 184   185   187   188   189   190   192   193   196   197  
		 198   200   201   205   207   208   209   211   212   213  
		 214   216   219   222   225   226   227   228   229   230  
		 231   237   238   241   242   244   246   248   251   252  
		 253   254   256   258   259   260   262   263   266   274  
		 275   277   278   279   280   281   282   284   286   287  
		 288   289   290   291   292   293   294   295   296   297  
		 299   301   303   304   306   308   309   310   311   312  
		 320   321   322   323   324   325   327   328   330   331  
		 332   333   334   337   338   339   340   342   344   346  
		 347   348   351   352   353   354   355   358   359   361  
		 362   363   364   366   368   369   371   374   375   376  
		 377   378   379   381   382   383   384   385   388   390  
		 391   396   398   399   400   401   402   403   404   405  
		 406   407   408   409   410   411   412   413   414   416  
		 417   418   419   420   421   424   425   426   427   428  
		 429   431   433   434   435   437   438   439   442   443  
		 446   447   448   449   450   451   455   456   457   461  
		 462   463   464   465   466   467   468   469   470   472  
		 473   475   476   478   480   483   484   485   487   489  
		 490   492   493   494   495   496   497   498   499   500  
		 501   502   503   504   505   506   507   508   509   510  
		 514   515   516   517   519   520   521   522   523   524  
		 525   526   527   528   529   533   537   539   549   550  
		 552   556   557   558   559   560   562   563   565   566  
		 567   569   570   577   578   580   581   585   586   587  
		 590   595   596   597   598   599   600   601   603   605  
		 606   607   609   610   611   613   614   615   616   617  
		 618   621   622   623   624   626   627   628   637   765  
		 766   769   770   771   772   773   775   776   777   778  
		 779   781   782   785   786   787   795   796   801   803  
		 804   805   807   808   810   811   812   813   814   816  
		 818   819   821   826   828   830   832   834   835   838  
		 839   840   841   842   843   844   845   846   847   849  
		 851   853   855   874   879   880   881   882   884   885  
		 887   888   889   890   891   892   893   894   895   896  
		 897   898   903   904  
rho:   2.74
	 isolated:
		 165   235   269   544   573   643   655   871  
	 cluster size:   6 
		 645   646   647   860   862   863  
	 cluster size: 490 
		   8    12    13    14    15    20    23    26    29    30  
		  31    32    33    34    35    36    37    38    39    41  
		  44    45    46    47    49    50    52    54    57    58  
		  59    60    62    64    65    66    67    68    69    70  
		  71    72    75    76    77    78    79    80    81    83  
		  84    87    88    89    90    91    92    93    94    96  
		  97    98   100   102   103   105   106   109   111   112  
		 113   114   115   117   118   120   121   122   123   125  
		 126   127   128   130   131   132   133   134   136   137  
		 138   139   140   141   142   143   144   145   148   149  
		 151   153   154   155   156   157   159   160   161   169  
		 172   173   174   175   176   178   180   181   182   183  
		 184   185   187   188   189   190   192   193   196   197  
		 198   200   201   205   207   208   209   211   212   213  
		 214   216   219   222   225   226   227   228   229   230  
		 231   237   238   241   242   244   246   248   251   252  
		 253   254   256   258   259   260   262   263   266   274  
		 275   277   278   279   280   281   282   284   286   287  
		 288   289   290   291   292   293   294   295   296   297  
		 299   301   303   304   306   308   309   310   311   312  
		 320   321   322   323   324   325   327   328   330   331  
		 332   333   334   337   338   339   340   342   344   346  
		 347   348   351   352   353   354   355   358   359   361  
		 362   363   364   366   368   369   371   374   375   376  
		 377   378   379   381   382   383   384   385   388   390  
		 391   396   398   399   400   401   402   403   404   405  
		 406   407   408   409   410   411   412   413   414   416  
		 417   418   419   420   421   424   425   426   427   428  
		 429   431   433   434   435   437   438   439   442   443  
		 446   447   448   449   450   451   455   456   457   461  
		 462   463   464   465   466   467   468   469   470   472  
		 473   475   476   478   480   483   484   485   487   489  
		 490   492   493   494   495   496   497   498   499   500  
		 501   502   503   504   505   506   507   508   509   510  
		 514   515   516   517   519   520   521   522   523   524  
		 525   526   527   528   529   533   537   539   549   550  
		 552   556   557   558   559   560   562   563   565   566  
		 567   569   570   577   578   580   581   585   586   587  
		 590   595   596   597   598   599   600   601   603   605  
		 606   607   609   610   611   613   614   615   616   617  
		 618   621   622   623   624   626   627   628   637   650  
		 651   652   765   766   769   770   771   772   773   775  
		 776   777   778   779   781   782   785   786   787   795  
		 796   801   803   804   805   807   808   810   811   812  
		 813   814   816   818   819   821   826   828   830   832  
		 834   835   838   839   840   841   842   843   844   845  
		 846   847   849   851   853   855   856   874   875   879  
		 880   881   882   884   885   887   888   889   890   891  
		 892   893   894   895   896   897   898   903   904   905  
rho:   2.74
	 isolated:
		 165   235   269   544   573   643   655   871  
	 cluster size:   6 
		 645   646   647   860   862   863  
	 cluster size: 491 
		   8    12    13    14    15    20    23    26    29    30  
		  31    32    33    34    35    36    37    38    39    41  
		  44    45    46    47    49    50    52    54    57    58  
		  59    60    62    64    65    66    67    68    69    70  
		  71    72    75    76    77    78    79    80    81    83  
		  84    87    88    89    90    91    92    93    94    96  
		  97    98   100   102   103   105   106   109   111   112  
		 113   114   115   117   118   120   121   122   123   125  
		 126   127   128   130   131   132   133   134   136   137  
		 138   139   140   141   142   143   144   145   148   149  
		 151   153   154   155   156   157   159   160   161   169  
		 172   173   174   175   176   178   180   181   182   183  
		 184   185   187   188   189   190   192   193   196   197  
		 198   200   201   205   207   208   209   211   212   213  
		 214   216   219   222   225   226   227   228   229   230  
		 231   237   238   241   242   244   246   248   251   252  
		 253   254   256   258   259   260   262   263   266   274  
		 275   277   278   279   280   281   282   284   286   287  
		 288   289   290   291   292   293   294   295   296   297  
		 299   301   303   304   306   308   309   310   311   312  
		 320   321   322   323   324   325   327   328   330   331  
		 332   333   334   337   338   339   340   342   344   346  
		 347   348   351   352   353   354   355   358   359   361  
		 362   363   364   366   368   369   371   374   375   376  
		 377   378   379   380   381   382   383   384   385   388  
		 390   391   396   398   399   400   401   402   403   404  
		 405   406   407   408   409   410   411   412   413   414  
		 416   417   418   419   420   421   424   425   426   427  
		 428   429   431   433   434   435   437   438   439   442  
		 443   446   447   448   449   450   451   455   456   457  
		 461   462   463   464   465   466   467   468   469   470  
		 472   473   475   476   478   480   483   484   485   487  
		 489   490   492   493   494   495   496   497   498   499  
		 500   501   502   503   504   505   506   507   508   509  
		 510   514   515   516   517   519   520   521   522   523  
		 524   525   526   527   528   529   533   537   539   549  
		 550   552   556   557   558   559   560   562   563   565  
		 566   567   569   570   577   578   580   581   585   586  
		 587   590   595   596   597   598   599   600   601   603  
		 605   606   607   609   610   611   613   614   615   616  
		 617   618   621   622   623   624   626   627   628   637  
		 650   651   652   765   766   769   770   771   772   773  
		 775   776   777   778   779   781   782   785   786   787  
		 795   796   801   803   804   805   807   808   810   811  
		 812   813   814   816   818   819   821   826   828   830  
		 832   834   835   838   839   840   841   842   843   844  
		 845   846   847   849   851   853   855   856   874   875  
		 879   880   881   882   884   885   887   888   889   890  
		 891   892   893   894   895   896   897   898   903   904  
		 905  
rho:   2.77
	 isolated:
		 165   235   269   544   573   643   655   871  
	 cluster size:   6 
		 645   646   647   860   862   863  
	 cluster size: 493 
		   8    12    13    14    15    20    23    26    29    30  
		  31    32    33    34    35    36    37    38    39    41  
		  44    45    46    47    49    50    52    54    57    58  
		  59    60    62    64    65    66    67    68    69    70  
		  71    72    75    76    77    78    79    80    81    83  
		  84    87    88    89    90    91    92    93    94    96  
		  97    98   100   102   103   105   106   109   111   112  
		 113   114   115   117   118   120   121   122   123   125  
		 126   127   128   130   131   132   133   134   136   137  
		 138   139   140   141   142   143   144   145   148   149  
		 151   153   154   155   156   157   159   160   161   169  
		 172   173   174   175   176   178   180   181   182   183  
		 184   185   187   188   189   190   192   193   196   197  
		 198   200   201   205   207   208   209   211   212   213  
		 214   216   219   222   225   226   227   228   229   230  
		 231   237   238   241   242   244   246   248   251   252  
		 253   254   256   258   259   260   262   263   266   274  
		 275   277   278   279   280   281   282   284   286   287  
		 288   289   290   291   292   293   294   295   296   297  
		 299   301   303   304   306   308   309   310   311   312  
		 320   321   322   323   324   325   327   328   330   331  
		 332   333   334   337   338   339   340   342   344   346  
		 347   348   351   352   353   354   355   358   359   361  
		 362   363   364   366   368   369   371   374   375   376  
		 377   378   379   380   381   382   383   384   385   388  
		 390   391   396   398   399   400   401   402   403   404  
		 405   406   407   408   409   410   411   412   413   414  
		 416   417   418   419   420   421   424   425   426   427  
		 428   429   431   433   434   435   437   438   439   442  
		 443   446   447   448   449   450   451   455   456   457  
		 461   462   463   464   465   466   467   468   469   470  
		 472   473   475   476   478   480   483   484   485   487  
		 489   490   492   493   494   495   496   497   498   499  
		 500   501   502   503   504   505   506   507   508   509  
		 510   514   515   516   517   519   520   521   522   523  
		 524   525   526   527   528   529   533   537   539   549  
		 550   552   556   557   558   559   560   562   563   565  
		 566   567   569   570   577   578   580   581   585   586  
		 587   588   590   592   595   596   597   598   599   600  
		 601   603   605   606   607   609   610   611   613   614  
		 615   616   617   618   621   622   623   624   626   627  
		 628   637   650   651   652   765   766   769   770   771  
		 772   773   775   776   777   778   779   781   782   785  
		 786   787   795   796   801   803   804   805   807   808  
		 810   811   812   813   814   816   818   819   821   826  
		 828   830   832   834   835   838   839   840   841   842  
		 843   844   845   846   847   849   851   853   855   856  
		 874   875   879   880   881   882   884   885   887   888  
		 889   890   891   892   893   894   895   896   897   898  
		 903   904   905  
rho:   2.78
	 isolated:
		 165   235   269   544   573   643   655   871  
	 cluster size:   6 
		 645   646   647   860   862   863  
	 cluster size: 497 
		   8    12    13    14    15    20    23    26    29    30  
		  31    32    33    34    35    36    37    38    39    41  
		  44    45    46    47    49    50    52    54    57    58  
		  59    60    62    63    64    65    66    67    68    69  
		  70    71    72    75    76    77    78    79    80    81  
		  82    83    84    87    88    89    90    91    92    93  
		  94    96    97    98   100   102   103   105   106   109  
		 110   111   112   113   114   115   117   118   119   120  
		 121   122   123   125   126   127   128   130   131   132  
		 133   134   136   137   138   139   140   141   142   143  
		 144   145   148   149   151   153   154   155   156   157  
		 159   160   161   169   172   173   174   175   176   178  
		 180   181   182   183   184   185   187   188   189   190  
		 192   193   196   197   198   200   201   205   207   208  
		 209   211   212   213   214   216   219   222   225   226  
		 227   228   229   230   231   237   238   241   242   244  
		 246   248   251   252   253   254   256   258   259   260  
		 262   263   266   274   275   277   278   279   280   281  
		 282   284   286   287   288   289   290   291   292   293  
		 294   295   296   297   299   301   303   304   306   308  
		 309   310   311   312   320   321   322   323   324   325  
		 327   328   330   331   332   333   334   337   338   339  
		 340   342   344   346   347   348   351   352   353   354  
		 355   358   359   361   362   363   364   366   368   369  
		 371   374   375   376   377   378   379   380   381   382  
		 383   384   385   388   390   391   396   398   399   400  
		 401   402   403   404   405   406   407   408   409   410  
		 411   412   413   414   416   417   418   419   420   421  
		 424   425   426   427   428   429   431   433   434   435  
		 437   438   439   442   443   446   447   448   449   450  
		 451   455   456   457   461   462   463   464   465   466  
		 467   468   469   470   472   473   475   476   478   480  
		 483   484   485   487   489   490   492   493   494   495  
		 496   497   498   499   500   501   502   503   504   505  
		 506   507   508   509   510   514   515   516   517   519  
		 520   521   522   523   524   525   526   527   528   529  
		 533   537   539   549   550   552   556   557   558   559  
		 560   562   563   565   566   567   569   570   577   578  
		 580   581   585   586   587   588   590   592   595   596  
		 597   598   599   600   601   603   605   606   607   609  
		 610   611   613   614   615   616   617   618   621   622  
		 623   624   626   627   628   637   650   651   652   765  
		 766   769   770   771   772   773   775   776   777   778  
		 779   781   782   785   786   787   795   796   801   803  
		 804   805   807   808   810   811   812   813   814   816  
		 818   819   821   826   828   830   832   834   835   838  
		 839   840   841   842   843   844   845   846   847   849  
		 851   853   855   856   874   875   879   880   881   882  
		 884   885   887   888   889   890   891   892   893   894  
		 895   896   897   898   903   904   905  
rho:   2.78
	 isolated:
		 165   235   269   544   573   643   655   871  
	 cluster size:   6 
		 645   646   647   860   862   863  
	 cluster size: 498 
		   8    12    13    14    15    20    23    26    29    30  
		  31    32    33    34    35    36    37    38    39    41  
		  44    45    46    47    49    50    52    54    57    58  
		  59    60    62    63    64    65    66    67    68    69  
		  70    71    72    75    76    77    78    79    80    81  
		  82    83    84    87    88    89    90    91    92    93  
		  94    96    97    98   100   102   103   105   106   109  
		 110   111   112   113   114   115   117   118   119   120  
		 121   122   123   125   126   127   128   130   131   132  
		 133   134   136   137   138   139   140   141   142   143  
		 144   145   148   149   151   153   154   155   156   157  
		 159   160   161   169   172   173   174   175   176   178  
		 180   181   182   183   184   185   187   188   189   190  
		 192   193   196   197   198   200   201   205   207   208  
		 209   211   212   213   214   216   219   222   225   226  
		 227   228   229   230   231   237   238   241   242   244  
		 246   248   251   252   253   254   256   258   259   260  
		 262   263   266   274   275   277   278   279   280   281  
		 282   284   286   287   288   289   290   291   292   293  
		 294   295   296   297   299   301   303   304   306   308  
		 309   310   311   312   320   321   322   323   324   325  
		 327   328   330   331   332   333   334   337   338   339  
		 340   342   344   346   347   348   351   352   353   354  
		 355   358   359   361   362   363   364   366   368   369  
		 371   374   375   376   377   378   379   380   381   382  
		 383   384   385   388   390   391   396   398   399   400  
		 401   402   403   404   405   406   407   408   409   410  
		 411   412   413   414   416   417   418   419   420   421  
		 424   425   426   427   428   429   431   433   434   435  
		 437   438   439   442   443   446   447   448   449   450  
		 451   455   456   457   461   462   463   464   465   466  
		 467   468   469   470   472   473   475   476   478   480  
		 483   484   485   487   489   490   492   493   494   495  
		 496   497   498   499   500   501   502   503   504   505  
		 506   507   508   509   510   514   515   516   517   519  
		 520   521   522   523   524   525   526   527   528   529  
		 533   537   539   549   550   552   556   557   558   559  
		 560   562   563   565   566   567   569   570   577   578  
		 580   581   585   586   587   588   590   592   595   596  
		 597   598   599   600   601   603   605   606   607   609  
		 610   611   613   614   615   616   617   618   621   622  
		 623   624   626   627   628   637   650   651   652   765  
		 766   769   770   771   772   773   775   776   777   778  
		 779   781   782   783   785   786   787   795   796   801  
		 803   804   805   807   808   810   811   812   813   814  
		 816   818   819   821   826   828   830   832   834   835  
		 838   839   840   841   842   843   844   845   846   847  
		 849   851   853   855   856   874   875   879   880   881  
		 882   884   885   887   888   889   890   891   892   893  
		 894   895   896   897   898   903   904   905  
rho:   2.79
	 isolated:
		 165   235   269   544   573   643   655   871  
	 cluster size:   6 
		 645   646   647   860   862   863  
	 cluster size: 499 
		   8    12    13    14    15    20    23    26    29    30  
		  31    32    33    34    35    36    37    38    39    41  
		  44    45    46    47    49    50    52    54    57    58  
		  59    60    62    63    64    65    66    67    68    69  
		  70    71    72    75    76    77    78    79    80    81  
		  82    83    84    87    88    89    90    91    92    93  
		  94    96    97    98   100   102   103   105   106   109  
		 110   111   112   113   114   115   117   118   119   120  
		 121   122   123   125   126   127   128   130   131   132  
		 133   134   136   137   138   139   140   141   142   143  
		 144   145   148   149   151   153   154   155   156   157  
		 159   160   161   169   172   173   174   175   176   178  
		 180   181   182   183   184   185   187   188   189   190  
		 192   193   196   197   198   200   201   205   207   208  
		 209   211   212   213   214   216   219   222   225   226  
		 227   228   229   230   231   237   238   241   242   244  
		 246   248   251   252   253   254   256   258   259   260  
		 262   263   266   274   275   277   278   279   280   281  
		 282   284   286   287   288   289   290   291   292   293  
		 294   295   296   297   299   301   303   304   306   308  
		 309   310   311   312   320   321   322   323   324   325  
		 327   328   330   331   332   333   334   337   338   339  
		 340   342   344   346   347   348   351   352   353   354  
		 355   358   359   361   362   363   364   366   368   369  
		 371   374   375   376   377   378   379   380   381   382  
		 383   384   385   388   390   391   396   398   399   400  
		 401   402   403   404   405   406   407   408   409   410  
		 411   412   413   414   416   417   418   419   420   421  
		 424   425   426   427   428   429   431   433   434   435  
		 437   438   439   442   443   446   447   448   449   450  
		 451   455   456   457   461   462   463   464   465   466  
		 467   468   469   470   472   473   475   476   478   480  
		 483   484   485   487   489   490   492   493   494   495  
		 496   497   498   499   500   501   502   503   504   505  
		 506   507   508   509   510   514   515   516   517   519  
		 520   521   522   523   524   525   526   527   528   529  
		 533   537   539   549   550   552   556   557   558   559  
		 560   562   563   565   566   567   569   570   577   578  
		 580   581   585   586   587   588   590   592   595   596  
		 597   598   599   600   601   603   605   606   607   609  
		 610   611   613   614   615   616   617   618   621   622  
		 623   624   626   627   628   637   650   651   652   765  
		 766   769   770   771   772   773   775   776   777   778  
		 779   781   782   783   785   786   787   795   796   800  
		 801   803   804   805   807   808   810   811   812   813  
		 814   816   818   819   821   826   828   830   832   834  
		 835   838   839   840   841   842   843   844   845   846  
		 847   849   851   853   855   856   874   875   879   880  
		 881   882   884   885   887   888   889   890   891   892  
		 893   894   895   896   897   898   903   904   905  
rho:   2.79
	 isolated:
		 165   235   269   544   573   643   655   871  
	 cluster size:   6 
		 645   646   647   860   862   863  
	 cluster size: 500 
		   8    12    13    14    15    20    23    26    29    30  
		  31    32    33    34    35    36    37    38    39    41  
		  44    45    46    47    49    50    52    54    57    58  
		  59    60    62    63    64    65    66    67    68    69  
		  70    71    72    75    76    77    78    79    80    81  
		  82    83    84    87    88    89    90    91    92    93  
		  94    96    97    98   100   102   103   105   106   109  
		 110   111   112   113   114   115   117   118   119   120  
		 121   122   123   125   126   127   128   130   131   132  
		 133   134   136   137   138   139   140   141   142   143  
		 144   145   148   149   151   153   154   155   156   157  
		 159   160   161   169   172   173   174   175   176   178  
		 180   181   182   183   184   185   187   188   189   190  
		 192   193   196   197   198   200   201   205   207   208  
		 209   211   212   213   214   216   219   222   225   226  
		 227   228   229   230   231   237   238   241   242   244  
		 246   248   251   252   253   254   256   258   259   260  
		 262   263   266   274   275   277   278   279   280   281  
		 282   284   286   287   288   289   290   291   292   293  
		 294   295   296   297   299   301   303   304   306   308  
		 309   310   311   312   320   321   322   323   324   325  
		 327   328   330   331   332   333   334   337   338   339  
		 340   342   344   346   347   348   351   352   353   354  
		 355   358   359   361   362   363   364   366   368   369  
		 371   374   375   376   377   378   379   380   381   382  
		 383   384   385   388   390   391   396   398   399   400  
		 401   402   403   404   405   406   407   408   409   410  
		 411   412   413   414   416   417   418   419   420   421  
		 424   425   426   427   428   429   431   433   434   435  
		 437   438   439   442   443   446   447   448   449   450  
		 451   455   456   457   461   462   463   464   465   466  
		 467   468   469   470   472   473   475   476   478   480  
		 483   484   485   487   489   490   492   493   494   495  
		 496   497   498   499   500   501   502   503   504   505  
		 506   507   508   509   510   514   515   516   517   519  
		 520   521   522   523   524   525   526   527   528   529  
		 533   537   539   549   550   552   556   557   558   559  
		 560   562   563   565   566   567   569   570   577   578  
		 580   581   585   586   587   588   590   592   595   596  
		 597   598   599   600   601   603   605   606   607   609  
		 610   611   613   614   615   616   617   618   621   622  
		 623   624   626   627   628   637   650   651   652   765  
		 766   769   770   771   772   773   775   776   777   778  
		 779   781   782   783   785   786   787   795   796   800  
		 801   803   804   805   807   808   810   811   812   813  
		 814   816   818   819   820   821   826   828   830   832  
		 834   835   838   839   840   841   842   843   844   845  
		 846   847   849   851   853   855   856   874   875   879  
		 880   881   882   884   885   887   888   889   890   891  
		 892   893   894   895   896   897   898   903   904   905  
rho:   2.80
	 isolated:
		 165   235   269   544   573   643   655   871  
	 cluster size:   6 
		 645   646   647   860   862   863  
	 cluster size: 501 
		   8    12    13    14    15    20    23    26    29    30  
		  31    32    33    34    35    36    37    38    39    41  
		  44    45    46    47    49    50    52    54    57    58  
		  59    60    62    63    64    65    66    67    68    69  
		  70    71    72    75    76    77    78    79    80    81  
		  82    83    84    86    87    88    89    90    91    92  
		  93    94    96    97    98   100   102   103   105   106  
		 109   110   111   112   113   114   115   117   118   119  
		 120   121   122   123   125   126   127   128   130   131  
		 132   133   134   136   137   138   139   140   141   142  
		 143   144   145   148   149   151   153   154   155   156  
		 157   159   160   161   169   172   173   174   175   176  
		 178   180   181   182   183   184   185   187   188   189  
		 190   192   193   196   197   198   200   201   205   207  
		 208   209   211   212   213   214   216   219   222   225  
		 226   227   228   229   230   231   237   238   241   242  
		 244   246   248   251   252   253   254   256   258   259  
		 260   262   263   266   274   275   277   278   279   280  
		 281   282   284   286   287   288   289   290   291   292  
		 293   294   295   296   297   299   301   303   304   306  
		 308   309   310   311   312   320   321   322   323   324  
		 325   327   328   330   331   332   333   334   337   338  
		 339   340   342   344   346   347   348   351   352   353  
		 354   355   358   359   361   362   363   364   366   368  
		 369   371   374   375   376   377   378   379   380   381  
		 382   383   384   385   388   390   391   396   398   399  
		 400   401   402   403   404   405   406   407   408   409  
		 410   411   412   413   414   416   417   418   419   420  
		 421   424   425   426   427   428   429   431   433   434  
		 435   437   438   439   442   443   446   447   448   449  
		 450   451   455   456   457   461   462   463   464   465  
		 466   467   468   469   470   472   473   475   476   478  
		 480   483   484   485   487   489   490   492   493   494  
		 495   496   497   498   499   500   501   502   503   504  
		 505   506   507   508   509   510   514   515   516   517  
		 519   520   521   522   523   524   525   526   527   528  
		 529   533   537   539   549   550   552   556   557   558  
		 559   560   562   563   565   566   567   569   570   577  
		 578   580   581   585   586   587   588   590   592   595  
		 596   597   598   599   600   601   603   605   606   607  
		 609   610   611   613   614   615   616   617   618   621  
		 622   623   624   626   627   628   637   650   651   652  
		 765   766   769   770   771   772   773   775   776   777  
		 778   779   781   782   783   785   786   787   795   796  
		 800   801   803   804   805   807   808   810   811   812  
		 813   814   816   818   819   820   821   826   828   830  
		 832   834   835   838   839   840   841   842   843   844  
		 845   846   847   849   851   853   855   856   874   875  
		 879   880   881   882   884   885   887   888   889   890  
		 891   892   893   894   895   896   897   898   903   904  
		 905  
rho:   2.80
	 isolated:
		 165   269   544   573   643   655   871  
	 cluster size:   6 
		 645   646   647   860   862   863  
	 cluster size: 504 
		   8    12    13    14    15    20    23    26    29    30  
		  31    32    33    34    35    36    37    38    39    41  
		  44    45    46    47    49    50    52    54    57    58  
		  59    60    62    63    64    65    66    67    68    69  
		  70    71    72    75    76    77    78    79    80    81  
		  82    83    84    86    87    88    89    90    91    92  
		  93    94    96    97    98   100   102   103   105   106  
		 109   110   111   112   113   114   115   117   118   119  
		 120   121   122   123   125   126   127   128   130   131  
		 132   133   134   136   137   138   139   140   141   142  
		 143   144   145   148   149   151   153   154   155   156  
		 157   159   160   161   169   172   173   174   175   176  
		 178   180   181   182   183   184   185   187   188   189  
		 190   192   193   196   197   198   200   201   205   207  
		 208   209   211   212   213   214   216   219   222   225  
		 226   227   228   229   230   231   233   235   237   238  
		 241   242   244   246   248   251   252   253   254   256  
		 258   259   260   262   263   266   274   275   277   278  
		 279   280   281   282   284   286   287   288   289   290  
		 291   292   293   294   295   296   297   299   301   303  
		 304   306   308   309   310   311   312   320   321   322  
		 323   324   325   327   328   330   331   332   333   334  
		 337   338   339   340   342   344   346   347   348   351  
		 352   353   354   355   358   359   361   362   363   364  
		 366   368   369   371   374   375   376   377   378   379  
		 380   381   382   383   384   385   388   390   391   396  
		 398   399   400   401   402   403   404   405   406   407  
		 408   409   410   411   412   413   414   416   417   418  
		 419   420   421   424   425   426   427   428   429   431  
		 433   434   435   437   438   439   442   443   446   447  
		 448   449   450   451   455   456   457   461   462   463  
		 464   465   466   467   468   469   470   471   472   473  
		 475   476   478   480   483   484   485   487   489   490  
		 492   493   494   495   496   497   498   499   500   501  
		 502   503   504   505   506   507   508   509   510   514  
		 515   516   517   519   520   521   522   523   524   525  
		 526   527   528   529   533   537   539   549   550   552  
		 556   557   558   559   560   562   563   565   566   567  
		 569   570   577   578   580   581   585   586   587   588  
		 590   592   595   596   597   598   599   600   601   603  
		 605   606   607   609   610   611   613   614   615   616  
		 617   618   621   622   623   624   626   627   628   637  
		 650   651   652   765   766   769   770   771   772   773  
		 775   776   777   778   779   781   782   783   785   786  
		 787   795   796   800   801   803   804   805   807   808  
		 810   811   812   813   814   816   818   819   820   821  
		 826   828   830   832   834   835   838   839   840   841  
		 842   843   844   845   846   847   849   851   853   855  
		 856   874   875   879   880   881   882   884   885   887  
		 888   889   890   891   892   893   894   895   896   897  
		 898   903   904   905  
rho:   2.80
	 isolated:
		 165   269   544   573   643   655   871  
	 cluster size:   6 
		 645   646   647   860   862   863  
	 cluster size: 505 
		   8    12    13    14    15    20    23    26    29    30  
		  31    32    33    34    35    36    37    38    39    41  
		  44    45    46    47    49    50    52    54    57    58  
		  59    60    62    63    64    65    66    67    68    69  
		  70    71    72    75    76    77    78    79    80    81  
		  82    83    84    86    87    88    89    90    91    92  
		  93    94    96    97    98   100   102   103   105   106  
		 109   110   111   112   113   114   115   117   118   119  
		 120   121   122   123   125   126   127   128   130   131  
		 132   133   134   136   137   138   139   140   141   142  
		 143   144   145   148   149   151   153   154   155   156  
		 157   159   160   161   169   172   173   174   175   176  
		 178   180   181   182   183   184   185   187   188   189  
		 190   192   193   196   197   198   200   201   205   207  
		 208   209   211   212   213   214   216   219   222   225  
		 226   227   228   229   230   231   233   235   237   238  
		 240   241   242   244   246   248   251   252   253   254  
		 256   258   259   260   262   263   266   274   275   277  
		 278   279   280   281   282   284   286   287   288   289  
		 290   291   292   293   294   295   296   297   299   301  
		 303   304   306   308   309   310   311   312   320   321  
		 322   323   324   325   327   328   330   331   332   333  
		 334   337   338   339   340   342   344   346   347   348  
		 351   352   353   354   355   358   359   361   362   363  
		 364   366   368   369   371   374   375   376   377   378  
		 379   380   381   382   383   384   385   388   390   391  
		 396   398   399   400   401   402   403   404   405   406  
		 407   408   409   410   411   412   413   414   416   417  
		 418   419   420   421   424   425   426   427   428   429  
		 431   433   434   435   437   438   439   442   443   446  
		 447   448   449   450   451   455   456   457   461   462  
		 463   464   465   466   467   468   469   470   471   472  
		 473   475   476   478   480   483   484   485   487   489  
		 490   492   493   494   495   496   497   498   499   500  
		 501   502   503   504   505   506   507   508   509   510  
		 514   515   516   517   519   520   521   522   523   524  
		 525   526   527   528   529   533   537   539   549   550  
		 552   556   557   558   559   560   562   563   565   566  
		 567   569   570   577   578   580   581   585   586   587  
		 588   590   592   595   596   597   598   599   600   601  
		 603   605   606   607   609   610   611   613   614   615  
		 616   617   618   621   622   623   624   626   627   628  
		 637   650   651   652   765   766   769   770   771   772  
		 773   775   776   777   778   779   781   782   783   785  
		 786   787   795   796   800   801   803   804   805   807  
		 808   810   811   812   813   814   816   818   819   820  
		 821   826   828   830   832   834   835   838   839   840  
		 841   842   843   844   845   846   847   849   851   853  
		 855   856   874   875   879   880   881   882   884   885  
		 887   888   889   890   891   892   893   894   895   896  
		 897   898   903   904   905  
rho:   2.81
	 isolated:
		 165   269   544   573   643   655   871  
	 cluster size:   6 
		 645   646   647   860   862   863  
	 cluster size: 506 
		   8    12    13    14    15    20    23    26    29    30  
		  31    32    33    34    35    36    37    38    39    41  
		  44    45    46    47    49    50    52    54    57    58  
		  59    60    62    63    64    65    66    67    68    69  
		  70    71    72    75    76    77    78    79    80    81  
		  82    83    84    86    87    88    89    90    91    92  
		  93    94    96    97    98   100   102   103   105   106  
		 109   110   111   112   113   114   115   117   118   119  
		 120   121   122   123   125   126   127   128   130   131  
		 132   133   134   136   137   138   139   140   141   142  
		 143   144   145   148   149   151   153   154   155   156  
		 157   159   160   161   169   172   173   174   175   176  
		 178   180   181   182   183   184   185   187   188   189  
		 190   192   193   196   197   198   200   201   205   207  
		 208   209   211   212   213   214   216   219   222   225  
		 226   227   228   229   230   231   233   235   237   238  
		 240   241   242   244   246   248   251   252   253   254  
		 256   258   259   260   262   263   266   274   275   277  
		 278   279   280   281   282   284   286   287   288   289  
		 290   291   292   293   294   295   296   297   299   301  
		 303   304   306   308   309   310   311   312   320   321  
		 322   323   324   325   327   328   329   330   331   332  
		 333   334   337   338   339   340   342   344   346   347  
		 348   351   352   353   354   355   358   359   361   362  
		 363   364   366   368   369   371   374   375   376   377  
		 378   379   380   381   382   383   384   385   388   390  
		 391   396   398   399   400   401   402   403   404   405  
		 406   407   408   409   410   411   412   413   414   416  
		 417   418   419   420   421   424   425   426   427   428  
		 429   431   433   434   435   437   438   439   442   443  
		 446   447   448   449   450   451   455   456   457   461  
		 462   463   464   465   466   467   468   469   470   471  
		 472   473   475   476   478   480   483   484   485   487  
		 489   490   492   493   494   495   496   497   498   499  
		 500   501   502   503   504   505   506   507   508   509  
		 510   514   515   516   517   519   520   521   522   523  
		 524   525   526   527   528   529   533   537   539   549  
		 550   552   556   557   558   559   560   562   563   565  
		 566   567   569   570   577   578   580   581   585   586  
		 587   588   590   592   595   596   597   598   599   600  
		 601   603   605   606   607   609   610   611   613   614  
		 615   616   617   618   621   622   623   624   626   627  
		 628   637   650   651   652   765   766   769   770   771  
		 772   773   775   776   777   778   779   781   782   783  
		 785   786   787   795   796   800   801   803   804   805  
		 807   808   810   811   812   813   814   816   818   819  
		 820   821   826   828   830   832   834   835   838   839  
		 840   841   842   843   844   845   846   847   849   851  
		 853   855   856   874   875   879   880   881   882   884  
		 885   887   888   889   890   891   892   893   894   895  
		 896   897   898   903   904   905  
rho:   2.81
	 isolated:
		 269   544   573   643   655   871  
	 cluster size:   6 
		 645   646   647   860   862   863  
	 cluster size: 508 
		   8    12    13    14    15    20    23    26    29    30  
		  31    32    33    34    35    36    37    38    39    41  
		  44    45    46    47    49    50    52    54    57    58  
		  59    60    62    63    64    65    66    67    68    69  
		  70    71    72    75    76    77    78    79    80    81  
		  82    83    84    86    87    88    89    90    91    92  
		  93    94    96    97    98   100   102   103   105   106  
		 109   110   111   112   113   114   115   117   118   119  
		 120   121   122   123   125   126   127   128   130   131  
		 132   133   134   136   137   138   139   140   141   142  
		 143   144   145   148   149   151   153   154   155   156  
		 157   159   160   161   164   165   169   172   173   174  
		 175   176   178   180   181   182   183   184   185   187  
		 188   189   190   192   193   196   197   198   200   201  
		 205   207   208   209   211   212   213   214   216   219  
		 222   225   226   227   228   229   230   231   233   235  
		 237   238   240   241   242   244   246   248   251   252  
		 253   254   256   258   259   260   262   263   266   274  
		 275   277   278   279   280   281   282   284   286   287  
		 288   289   290   291   292   293   294   295   296   297  
		 299   301   303   304   306   308   309   310   311   312  
		 320   321   322   323   324   325   327   328   329   330  
		 331   332   333   334   337   338   339   340   342   344  
		 346   347   348   351   352   353   354   355   358   359  
		 361   362   363   364   366   368   369   371   374   375  
		 376   377   378   379   380   381   382   383   384   385  
		 388   390   391   396   398   399   400   401   402   403  
		 404   405   406   407   408   409   410   411   412   413  
		 414   416   417   418   419   420   421   424   425   426  
		 427   428   429   431   433   434   435   437   438   439  
		 442   443   446   447   448   449   450   451   455   456  
		 457   461   462   463   464   465   466   467   468   469  
		 470   471   472   473   475   476   478   480   483   484  
		 485   487   489   490   492   493   494   495   496   497  
		 498   499   500   501   502   503   504   505   506   507  
		 508   509   510   514   515   516   517   519   520   521  
		 522   523   524   525   526   527   528   529   533   537  
		 539   549   550   552   556   557   558   559   560   562  
		 563   565   566   567   569   570   577   578   580   581  
		 585   586   587   588   590   592   595   596   597   598  
		 599   600   601   603   605   606   607   609   610   611  
		 613   614   615   616   617   618   621   622   623   624  
		 626   627   628   637   650   651   652   765   766   769  
		 770   771   772   773   775   776   777   778   779   781  
		 782   783   785   786   787   795   796   800   801   803  
		 804   805   807   808   810   811   812   813   814   816  
		 818   819   820   821   826   828   830   832   834   835  
		 838   839   840   841   842   843   844   845   846   847  
		 849   851   853   855   856   874   875   879   880   881  
		 882   884   885   887   888   889   890   891   892   893  
		 894   895   896   897   898   903   904   905  
rho:   2.82
	 isolated:
		 269   544   573   643   871  
	 cluster size:   6 
		 645   646   647   860   862   863  
	 cluster size: 510 
		   8    12    13    14    15    20    23    26    29    30  
		  31    32    33    34    35    36    37    38    39    41  
		  44    45    46    47    49    50    52    54    57    58  
		  59    60    62    63    64    65    66    67    68    69  
		  70    71    72    75    76    77    78    79    80    81  
		  82    83    84    86    87    88    89    90    91    92  
		  93    94    96    97    98   100   102   103   105   106  
		 109   110   111   112   113   114   115   117   118   119  
		 120   121   122   123   125   126   127   128   130   131  
		 132   133   134   136   137   138   139   140   141   142  
		 143   144   145   148   149   151   153   154   155   156  
		 157   159   160   161   164   165   169   172   173   174  
		 175   176   178   180   181   182   183   184   185   187  
		 188   189   190   192   193   196   197   198   200   201  
		 205   207   208   209   211   212   213   214   216   219  
		 222   225   226   227   228   229   230   231   233   235  
		 237   238   240   241   242   244   246   248   251   252  
		 253   254   256   258   259   260   262   263   266   274  
		 275   277   278   279   280   281   282   284   286   287  
		 288   289   290   291   292   293   294   295   296   297  
		 299   301   303   304   306   308   309   310   311   312  
		 320   321   322   323   324   325   327   328   329   330  
		 331   332   333   334   337   338   339   340   342   344  
		 346   347   348   351   352   353   354   355   358   359  
		 361   362   363   364   366   368   369   371   374   375  
		 376   377   378   379   380   381   382   383   384   385  
		 388   390   391   396   398   399   400   401   402   403  
		 404   405   406   407   408   409   410   411   412   413  
		 414   416   417   418   419   420   421   424   425   426  
		 427   428   429   431   433   434   435   437   438   439  
		 442   443   446   447   448   449   450   451   455   456  
		 457   461   462   463   464   465   466   467   468   469  
		 470   471   472   473   475   476   478   480   483   484  
		 485   487   489   490   492   493   494   495   496   497  
		 498   499   500   501   502   503   504   505   506   507  
		 508   509   510   514   515   516   517   519   520   521  
		 522   523   524   525   526   527   528   529   533   537  
		 539   549   550   552   556   557   558   559   560   562  
		 563   565   566   567   569   570   577   578   580   581  
		 585   586   587   588   590   592   595   596   597   598  
		 599   600   601   603   605   606   607   609   610   611  
		 613   614   615   616   617   618   621   622   623   624  
		 626   627   628   637   650   651   652   654   655   765  
		 766   769   770   771   772   773   775   776   777   778  
		 779   781   782   783   785   786   787   795   796   800  
		 801   803   804   805   807   808   810   811   812   813  
		 814   816   818   819   820   821   826   828   830   832  
		 834   835   838   839   840   841   842   843   844   845  
		 846   847   849   851   853   855   856   874   875   879  
		 880   881   882   884   885   887   888   889   890   891  
		 892   893   894   895   896   897   898   903   904   905  
rho:   2.82
	 isolated:
		 269   544   573   643   871  
	 cluster size:   6 
		 645   646   647   860   862   863  
	 cluster size: 511 
		   8    12    13    14    15    20    23    26    29    30  
		  31    32    33    34    35    36    37    38    39    41  
		  44    45    46    47    49    50    52    54    57    58  
		  59    60    62    63    64    65    66    67    68    69  
		  70    71    72    75    76    77    78    79    80    81  
		  82    83    84    86    87    88    89    90    91    92  
		  93    94    96    97    98   100   102   103   105   106  
		 109   110   111   112   113   114   115   117   118   119  
		 120   121   122   123   125   126   127   128   130   131  
		 132   133   134   136   137   138   139   140   141   142  
		 143   144   145   148   149   151   153   154   155   156  
		 157   159   160   161   164   165   169   172   173   174  
		 175   176   178   180   181   182   183   184   185   187  
		 188   189   190   192   193   196   197   198   200   201  
		 205   207   208   209   211   212   213   214   216   219  
		 222   225   226   227   228   229   230   231   233   235  
		 237   238   240   241   242   244   246   248   251   252  
		 253   254   256   258   259   260   262   263   266   274  
		 275   277   278   279   280   281   282   284   286   287  
		 288   289   290   291   292   293   294   295   296   297  
		 299   301   303   304   306   308   309   310   311   312  
		 320   321   322   323   324   325   327   328   329   330  
		 331   332   333   334   337   338   339   340   342   344  
		 346   347   348   351   352   353   354   355   358   359  
		 361   362   363   364   366   368   369   371   374   375  
		 376   377   378   379   380   381   382   383   384   385  
		 388   390   391   396   398   399   400   401   402   403  
		 404   405   406   407   408   409   410   411   412   413  
		 414   416   417   418   419   420   421   424   425   426  
		 427   428   429   431   433   434   435   437   438   439  
		 442   443   446   447   448   449   450   451   455   456  
		 457   461   462   463   464   465   466   467   468   469  
		 470   471   472   473   475   476   478   480   483   484  
		 485   487   489   490   492   493   494   495   496   497  
		 498   499   500   501   502   503   504   505   506   507  
		 508   509   510   514   515   516   517   519   520   521  
		 522   523   524   525   526   527   528   529   533   537  
		 539   549   550   552   556   557   558   559   560   562  
		 563   565   566   567   569   570   577   578   580   581  
		 585   586   587   588   590   592   595   596   597   598  
		 599   600   601   603   605   606   607   609   610   611  
		 613   614   615   616   617   618   621   622   623   624  
		 626   627   628   635   637   650   651   652   654   655  
		 765   766   769   770   771   772   773   775   776   777  
		 778   779   781   782   783   785   786   787   795   796  
		 800   801   803   804   805   807   808   810   811   812  
		 813   814   816   818   819   820   821   826   828   830  
		 832   834   835   838   839   840   841   842   843   844  
		 845   846   847   849   851   853   855   856   874   875  
		 879   880   881   882   884   885   887   888   889   890  
		 891   892   893   894   895   896   897   898   903   904  
		 905  
rho:   2.82
	 isolated:
		 269   544   573   643   871  
	 cluster size:   6 
		 645   646   647   860   862   863  
	 cluster size: 512 
		   8    12    13    14    15    20    23    26    29    30  
		  31    32    33    34    35    36    37    38    39    41  
		  44    45    46    47    49    50    52    54    57    58  
		  59    60    62    63    64    65    66    67    68    69  
		  70    71    72    75    76    77    78    79    80    81  
		  82    83    84    86    87    88    89    90    91    92  
		  93    94    96    97    98   100   102   103   105   106  
		 109   110   111   112   113   114   115   117   118   119  
		 120   121   122   123   125   126   127   128   130   131  
		 132   133   134   136   137   138   139   140   141   142  
		 143   144   145   148   149   151   153   154   155   156  
		 157   159   160   161   164   165   169   172   173   174  
		 175   176   178   180   181   182   183   184   185   187  
		 188   189   190   192   193   196   197   198   200   201  
		 205   207   208   209   211   212   213   214   216   219  
		 222   225   226   227   228   229   230   231   233   235  
		 237   238   240   241   242   244   246   248   251   252  
		 253   254   256   258   259   260   262   263   266   274  
		 275   277   278   279   280   281   282   284   286   287  
		 288   289   290   291   292   293   294   295   296   297  
		 299   301   303   304   306   308   309   310   311   312  
		 320   321   322   323   324   325   327   328   329   330  
		 331   332   333   334   337   338   339   340   342   344  
		 346   347   348   351   352   353   354   355   358   359  
		 361   362   363   364   365   366   368   369   371   374  
		 375   376   377   378   379   380   381   382   383   384  
		 385   388   390   391   396   398   399   400   401   402  
		 403   404   405   406   407   408   409   410   411   412  
		 413   414   416   417   418   419   420   421   424   425  
		 426   427   428   429   431   433   434   435   437   438  
		 439   442   443   446   447   448   449   450   451   455  
		 456   457   461   462   463   464   465   466   467   468  
		 469   470   471   472   473   475   476   478   480   483  
		 484   485   487   489   490   492   493   494   495   496  
		 497   498   499   500   501   502   503   504   505   506  
		 507   508   509   510   514   515   516   517   519   520  
		 521   522   523   524   525   526   527   528   529   533  
		 537   539   549   550   552   556   557   558   559   560  
		 562   563   565   566   567   569   570   577   578   580  
		 581   585   586   587   588   590   592   595   596   597  
		 598   599   600   601   603   605   606   607   609   610  
		 611   613   614   615   616   617   618   621   622   623  
		 624   626   627   628   635   637   650   651   652   654  
		 655   765   766   769   770   771   772   773   775   776  
		 777   778   779   781   782   783   785   786   787   795  
		 796   800   801   803   804   805   807   808   810   811  
		 812   813   814   816   818   819   820   821   826   828  
		 830   832   834   835   838   839   840   841   842   843  
		 844   845   846   847   849   851   853   855   856   874  
		 875   879   880   881   882   884   885   887   888   889  
		 890   891   892   893   894   895   896   897   898   903  
		 904   905  
rho:   2.83
	 isolated:
		 269   544   573   643   871  
	 cluster size:   6 
		 645   646   647   860   862   863  
	 cluster size: 513 
		   8    12    13    14    15    20    23    26    29    30  
		  31    32    33    34    35    36    37    38    39    41  
		  44    45    46    47    49    50    52    54    57    58  
		  59    60    62    63    64    65    66    67    68    69  
		  70    71    72    75    76    77    78    79    80    81  
		  82    83    84    86    87    88    89    90    91    92  
		  93    94    96    97    98   100   102   103   105   106  
		 109   110   111   112   113   114   115   117   118   119  
		 120   121   122   123   125   126   127   128   130   131  
		 132   133   134   136   137   138   139   140   141   142  
		 143   144   145   148   149   151   153   154   155   156  
		 157   159   160   161   164   165   169   172   173   174  
		 175   176   178   180   181   182   183   184   185   187  
		 188   189   190   192   193   196   197   198   200   201  
		 205   207   208   209   211   212   213   214   216   219  
		 222   224   225   226   227   228   229   230   231   233  
		 235   237   238   240   241   242   244   246   248   251  
		 252   253   254   256   258   259   260   262   263   266  
		 274   275   277   278   279   280   281   282   284   286  
		 287   288   289   290   291   292   293   294   295   296  
		 297   299   301   303   304   306   308   309   310   311  
		 312   320   321   322   323   324   325   327   328   329  
		 330   331   332   333   334   337   338   339   340   342  
		 344   346   347   348   351   352   353   354   355   358  
		 359   361   362   363   364   365   366   368   369   371  
		 374   375   376   377   378   379   380   381   382   383  
		 384   385   388   390   391   396   398   399   400   401  
		 402   403   404   405   406   407   408   409   410   411  
		 412   413   414   416   417   418   419   420   421   424  
		 425   426   427   428   429   431   433   434   435   437  
		 438   439   442   443   446   447   448   449   450   451  
		 455   456   457   461   462   463   464   465   466   467  
		 468   469   470   471   472   473   475   476   478   480  
		 483   484   485   487   489   490   492   493   494   495  
		 496   497   498   499   500   501   502   503   504   505  
		 506   507   508   509   510   514   515   516   517   519  
		 520   521   522   523   524   525   526   527   528   529  
		 533   537   539   549   550   552   556   557   558   559  
		 560   562   563   565   566   567   569   570   577   578  
		 580   581   585   586   587   588   590   592   595   596  
		 597   598   599   600   601   603   605   606   607   609  
		 610   611   613   614   615   616   617   618   621   622  
		 623   624   626   627   628   635   637   650   651   652  
		 654   655   765   766   769   770   771   772   773   775  
		 776   777   778   779   781   782   783   785   786   787  
		 795   796   800   801   803   804   805   807   808   810  
		 811   812   813   814   816   818   819   820   821   826  
		 828   830   832   834   835   838   839   840   841   842  
		 843   844   845   846   847   849   851   853   855   856  
		 874   875   879   880   881   882   884   885   887   888  
		 889   890   891   892   893   894   895   896   897   898  
		 903   904   905  
rho:   2.83
	 isolated:
		 269   544   573   871  
	 cluster size:   8 
		 643   644   645   646   647   860   862   863  
	 cluster size: 513 
		   8    12    13    14    15    20    23    26    29    30  
		  31    32    33    34    35    36    37    38    39    41  
		  44    45    46    47    49    50    52    54    57    58  
		  59    60    62    63    64    65    66    67    68    69  
		  70    71    72    75    76    77    78    79    80    81  
		  82    83    84    86    87    88    89    90    91    92  
		  93    94    96    97    98   100   102   103   105   106  
		 109   110   111   112   113   114   115   117   118   119  
		 120   121   122   123   125   126   127   128   130   131  
		 132   133   134   136   137   138   139   140   141   142  
		 143   144   145   148   149   151   153   154   155   156  
		 157   159   160   161   164   165   169   172   173   174  
		 175   176   178   180   181   182   183   184   185   187  
		 188   189   190   192   193   196   197   198   200   201  
		 205   207   208   209   211   212   213   214   216   219  
		 222   224   225   226   227   228   229   230   231   233  
		 235   237   238   240   241   242   244   246   248   251  
		 252   253   254   256   258   259   260   262   263   266  
		 274   275   277   278   279   280   281   282   284   286  
		 287   288   289   290   291   292   293   294   295   296  
		 297   299   301   303   304   306   308   309   310   311  
		 312   320   321   322   323   324   325   327   328   329  
		 330   331   332   333   334   337   338   339   340   342  
		 344   346   347   348   351   352   353   354   355   358  
		 359   361   362   363   364   365   366   368   369   371  
		 374   375   376   377   378   379   380   381   382   383  
		 384   385   388   390   391   396   398   399   400   401  
		 402   403   404   405   406   407   408   409   410   411  
		 412   413   414   416   417   418   419   420   421   424  
		 425   426   427   428   429   431   433   434   435   437  
		 438   439   442   443   446   447   448   449   450   451  
		 455   456   457   461   462   463   464   465   466   467  
		 468   469   470   471   472   473   475   476   478   480  
		 483   484   485   487   489   490   492   493   494   495  
		 496   497   498   499   500   501   502   503   504   505  
		 506   507   508   509   510   514   515   516   517   519  
		 520   521   522   523   524   525   526   527   528   529  
		 533   537   539   549   550   552   556   557   558   559  
		 560   562   563   565   566   567   569   570   577   578  
		 580   581   585   586   587   588   590   592   595   596  
		 597   598   599   600   601   603   605   606   607   609  
		 610   611   613   614   615   616   617   618   621   622  
		 623   624   626   627   628   635   637   650   651   652  
		 654   655   765   766   769   770   771   772   773   775  
		 776   777   778   779   781   782   783   785   786   787  
		 795   796   800   801   803   804   805   807   808   810  
		 811   812   813   814   816   818   819   820   821   826  
		 828   830   832   834   835   838   839   840   841   842  
		 843   844   845   846   847   849   851   853   855   856  
		 874   875   879   880   881   882   884   885   887   888  
		 889   890   891   892   893   894   895   896   897   898  
		 903   904   905  
rho:   2.84
	 isolated:
		 269   544   573   871  
	 cluster size:   9 
		 643   644   645   646   647   860   861   862   863  
	 cluster size: 513 
		   8    12    13    14    15    20    23    26    29    30  
		  31    32    33    34    35    36    37    38    39    41  
		  44    45    46    47    49    50    52    54    57    58  
		  59    60    62    63    64    65    66    67    68    69  
		  70    71    72    75    76    77    78    79    80    81  
		  82    83    84    86    87    88    89    90    91    92  
		  93    94    96    97    98   100   102   103   105   106  
		 109   110   111   112   113   114   115   117   118   119  
		 120   121   122   123   125   126   127   128   130   131  
		 132   133   134   136   137   138   139   140   141   142  
		 143   144   145   148   149   151   153   154   155   156  
		 157   159   160   161   164   165   169   172   173   174  
		 175   176   178   180   181   182   183   184   185   187  
		 188   189   190   192   193   196   197   198   200   201  
		 205   207   208   209   211   212   213   214   216   219  
		 222   224   225   226   227   228   229   230   231   233  
		 235   237   238   240   241   242   244   246   248   251  
		 252   253   254   256   258   259   260   262   263   266  
		 274   275   277   278   279   280   281   282   284   286  
		 287   288   289   290   291   292   293   294   295   296  
		 297   299   301   303   304   306   308   309   310   311  
		 312   320   321   322   323   324   325   327   328   329  
		 330   331   332   333   334   337   338   339   340   342  
		 344   346   347   348   351   352   353   354   355   358  
		 359   361   362   363   364   365   366   368   369   371  
		 374   375   376   377   378   379   380   381   382   383  
		 384   385   388   390   391   396   398   399   400   401  
		 402   403   404   405   406   407   408   409   410   411  
		 412   413   414   416   417   418   419   420   421   424  
		 425   426   427   428   429   431   433   434   435   437  
		 438   439   442   443   446   447   448   449   450   451  
		 455   456   457   461   462   463   464   465   466   467  
		 468   469   470   471   472   473   475   476   478   480  
		 483   484   485   487   489   490   492   493   494   495  
		 496   497   498   499   500   501   502   503   504   505  
		 506   507   508   509   510   514   515   516   517   519  
		 520   521   522   523   524   525   526   527   528   529  
		 533   537   539   549   550   552   556   557   558   559  
		 560   562   563   565   566   567   569   570   577   578  
		 580   581   585   586   587   588   590   592   595   596  
		 597   598   599   600   601   603   605   606   607   609  
		 610   611   613   614   615   616   617   618   621   622  
		 623   624   626   627   628   635   637   650   651   652  
		 654   655   765   766   769   770   771   772   773   775  
		 776   777   778   779   781   782   783   785   786   787  
		 795   796   800   801   803   804   805   807   808   810  
		 811   812   813   814   816   818   819   820   821   826  
		 828   830   832   834   835   838   839   840   841   842  
		 843   844   845   846   847   849   851   853   855   856  
		 874   875   879   880   881   882   884   885   887   888  
		 889   890   891   892   893   894   895   896   897   898  
		 903   904   905  
rho:   2.85
	 isolated:
		 269   544   573   871  
	 cluster size:   9 
		 643   644   645   646   647   860   861   862   863  
	 cluster size: 514 
		   8    12    13    14    15    20    23    26    29    30  
		  31    32    33    34    35    36    37    38    39    41  
		  44    45    46    47    49    50    52    54    57    58  
		  59    60    62    63    64    65    66    67    68    69  
		  70    71    72    75    76    77    78    79    80    81  
		  82    83    84    86    87    88    89    90    91    92  
		  93    94    96    97    98   100   102   103   105   106  
		 109   110   111   112   113   114   115   117   118   119  
		 120   121   122   123   125   126   127   128   130   131  
		 132   133   134   136   137   138   139   140   141   142  
		 143   144   145   148   149   151   153   154   155   156  
		 157   159   160   161   162   164   165   169   172   173  
		 174   175   176   178   180   181   182   183   184   185  
		 187   188   189   190   192   193   196   197   198   200  
		 201   205   207   208   209   211   212   213   214   216  
		 219   222   224   225   226   227   228   229   230   231  
		 233   235   237   238   240   241   242   244   246   248  
		 251   252   253   254   256   258   259   260   262   263  
		 266   274   275   277   278   279   280   281   282   284  
		 286   287   288   289   290   291   292   293   294   295  
		 296   297   299   301   303   304   306   308   309   310  
		 311   312   320   321   322   323   324   325   327   328  
		 329   330   331   332   333   334   337   338   339   340  
		 342   344   346   347   348   351   352   353   354   355  
		 358   359   361   362   363   364   365   366   368   369  
		 371   374   375   376   377   378   379   380   381   382  
		 383   384   385   388   390   391   396   398   399   400  
		 401   402   403   404   405   406   407   408   409   410  
		 411   412   413   414   416   417   418   419   420   421  
		 424   425   426   427   428   429   431   433   434   435  
		 437   438   439   442   443   446   447   448   449   450  
		 451   455   456   457   461   462   463   464   465   466  
		 467   468   469   470   471   472   473   475   476   478  
		 480   483   484   485   487   489   490   492   493   494  
		 495   496   497   498   499   500   501   502   503   504  
		 505   506   507   508   509   510   514   515   516   517  
		 519   520   521   522   523   524   525   526   527   528  
		 529   533   537   539   549   550   552   556   557   558  
		 559   560   562   563   565   566   567   569   570   577  
		 578   580   581   585   586   587   588   590   592   595  
		 596   597   598   599   600   601   603   605   606   607  
		 609   610   611   613   614   615   616   617   618   621  
		 622   623   624   626   627   628   635   637   650   651  
		 652   654   655   765   766   769   770   771   772   773  
		 775   776   777   778   779   781   782   783   785   786  
		 787   795   796   800   801   803   804   805   807   808  
		 810   811   812   813   814   816   818   819   820   821  
		 826   828   830   832   834   835   838   839   840   841  
		 842   843   844   845   846   847   849   851   853   855  
		 856   874   875   879   880   881   882   884   885   887  
		 888   889   890   891   892   893   894   895   896   897  
		 898   903   904   905  
rho:   2.86
	 isolated:
		 269   531   544   573   871  
	 cluster size:   9 
		 643   644   645   646   647   860   861   862   863  
	 cluster size: 514 
		   8    12    13    14    15    20    23    26    29    30  
		  31    32    33    34    35    36    37    38    39    41  
		  44    45    46    47    49    50    52    54    57    58  
		  59    60    62    63    64    65    66    67    68    69  
		  70    71    72    75    76    77    78    79    80    81  
		  82    83    84    86    87    88    89    90    91    92  
		  93    94    96    97    98   100   102   103   105   106  
		 109   110   111   112   113   114   115   117   118   119  
		 120   121   122   123   125   126   127   128   130   131  
		 132   133   134   136   137   138   139   140   141   142  
		 143   144   145   148   149   151   153   154   155   156  
		 157   159   160   161   162   164   165   169   172   173  
		 174   175   176   178   180   181   182   183   184   185  
		 187   188   189   190   192   193   196   197   198   200  
		 201   205   207   208   209   211   212   213   214   216  
		 219   222   224   225   226   227   228   229   230   231  
		 233   235   237   238   240   241   242   244   246   248  
		 251   252   253   254   256   258   259   260   262   263  
		 266   274   275   277   278   279   280   281   282   284  
		 286   287   288   289   290   291   292   293   294   295  
		 296   297   299   301   303   304   306   308   309   310  
		 311   312   320   321   322   323   324   325   327   328  
		 329   330   331   332   333   334   337   338   339   340  
		 342   344   346   347   348   351   352   353   354   355  
		 358   359   361   362   363   364   365   366   368   369  
		 371   374   375   376   377   378   379   380   381   382  
		 383   384   385   388   390   391   396   398   399   400  
		 401   402   403   404   405   406   407   408   409   410  
		 411   412   413   414   416   417   418   419   420   421  
		 424   425   426   427   428   429   431   433   434   435  
		 437   438   439   442   443   446   447   448   449   450  
		 451   455   456   457   461   462   463   464   465   466  
		 467   468   469   470   471   472   473   475   476   478  
		 480   483   484   485   487   489   490   492   493   494  
		 495   496   497   498   499   500   501   502   503   504  
		 505   506   507   508   509   510   514   515   516   517  
		 519   520   521   522   523   524   525   526   527   528  
		 529   533   537   539   549   550   552   556   557   558  
		 559   560   562   563   565   566   567   569   570   577  
		 578   580   581   585   586   587   588   590   592   595  
		 596   597   598   599   600   601   603   605   606   607  
		 609   610   611   613   614   615   616   617   618   621  
		 622   623   624   626   627   628   635   637   650   651  
		 652   654   655   765   766   769   770   771   772   773  
		 775   776   777   778   779   781   782   783   785   786  
		 787   795   796   800   801   803   804   805   807   808  
		 810   811   812   813   814   816   818   819   820   821  
		 826   828   830   832   834   835   838   839   840   841  
		 842   843   844   845   846   847   849   851   853   855  
		 856   874   875   879   880   881   882   884   885   887  
		 888   889   890   891   892   893   894   895   896   897  
		 898   903   904   905  
rho:   2.88
	 isolated:
		 269   531   544   573   871  
	 cluster size:   9 
		 643   644   645   646   647   860   861   862   863  
	 cluster size: 515 
		   8    12    13    14    15    20    23    26    29    30  
		  31    32    33    34    35    36    37    38    39    41  
		  44    45    46    47    49    50    52    54    57    58  
		  59    60    62    63    64    65    66    67    68    69  
		  70    71    72    75    76    77    78    79    80    81  
		  82    83    84    86    87    88    89    90    91    92  
		  93    94    96    97    98   100   102   103   105   106  
		 109   110   111   112   113   114   115   117   118   119  
		 120   121   122   123   125   126   127   128   130   131  
		 132   133   134   136   137   138   139   140   141   142  
		 143   144   145   148   149   151   153   154   155   156  
		 157   159   160   161   162   164   165   169   170   172  
		 173   174   175   176   178   180   181   182   183   184  
		 185   187   188   189   190   192   193   196   197   198  
		 200   201   205   207   208   209   211   212   213   214  
		 216   219   222   224   225   226   227   228   229   230  
		 231   233   235   237   238   240   241   242   244   246  
		 248   251   252   253   254   256   258   259   260   262  
		 263   266   274   275   277   278   279   280   281   282  
		 284   286   287   288   289   290   291   292   293   294  
		 295   296   297   299   301   303   304   306   308   309  
		 310   311   312   320   321   322   323   324   325   327  
		 328   329   330   331   332   333   334   337   338   339  
		 340   342   344   346   347   348   351   352   353   354  
		 355   358   359   361   362   363   364   365   366   368  
		 369   371   374   375   376   377   378   379   380   381  
		 382   383   384   385   388   390   391   396   398   399  
		 400   401   402   403   404   405   406   407   408   409  
		 410   411   412   413   414   416   417   418   419   420  
		 421   424   425   426   427   428   429   431   433   434  
		 435   437   438   439   442   443   446   447   448   449  
		 450   451   455   456   457   461   462   463   464   465  
		 466   467   468   469   470   471   472   473   475   476  
		 478   480   483   484   485   487   489   490   492   493  
		 494   495   496   497   498   499   500   501   502   503  
		 504   505   506   507   508   509   510   514   515   516  
		 517   519   520   521   522   523   524   525   526   527  
		 528   529   533   537   539   549   550   552   556   557  
		 558   559   560   562   563   565   566   567   569   570  
		 577   578   580   581   585   586   587   588   590   592  
		 595   596   597   598   599   600   601   603   605   606  
		 607   609   610   611   613   614   615   616   617   618  
		 621   622   623   624   626   627   628   635   637   650  
		 651   652   654   655   765   766   769   770   771   772  
		 773   775   776   777   778   779   781   782   783   785  
		 786   787   795   796   800   801   803   804   805   807  
		 808   810   811   812   813   814   816   818   819   820  
		 821   826   828   830   832   834   835   838   839   840  
		 841   842   843   844   845   846   847   849   851   853  
		 855   856   874   875   879   880   881   882   884   885  
		 887   888   889   890   891   892   893   894   895   896  
		 897   898   903   904   905  
rho:   2.89
	 isolated:
		 269   531   544   573   871  
	 cluster size:   9 
		 643   644   645   646   647   860   861   862   863  
	 cluster size: 516 
		   8    12    13    14    15    20    23    26    29    30  
		  31    32    33    34    35    36    37    38    39    41  
		  44    45    46    47    49    50    52    54    57    58  
		  59    60    62    63    64    65    66    67    68    69  
		  70    71    72    75    76    77    78    79    80    81  
		  82    83    84    86    87    88    89    90    91    92  
		  93    94    96    97    98   100   102   103   105   106  
		 109   110   111   112   113   114   115   117   118   119  
		 120   121   122   123   125   126   127   128   130   131  
		 132   133   134   136   137   138   139   140   141   142  
		 143   144   145   148   149   151   153   154   155   156  
		 157   159   160   161   162   164   165   169   170   172  
		 173   174   175   176   178   180   181   182   183   184  
		 185   187   188   189   190   192   193   196   197   198  
		 200   201   205   207   208   209   211   212   213   214  
		 216   219   222   224   225   226   227   228   229   230  
		 231   233   235   237   238   240   241   242   244   246  
		 248   251   252   253   254   256   258   259   260   262  
		 263   266   274   275   277   278   279   280   281   282  
		 284   286   287   288   289   290   291   292   293   294  
		 295   296   297   299   301   303   304   306   308   309  
		 310   311   312   320   321   322   323   324   325   327  
		 328   329   330   331   332   333   334   337   338   339  
		 340   342   344   346   347   348   351   352   353   354  
		 355   358   359   361   362   363   364   365   366   368  
		 369   371   374   375   376   377   378   379   380   381  
		 382   383   384   385   388   390   391   396   398   399  
		 400   401   402   403   404   405   406   407   408   409  
		 410   411   412   413   414   416   417   418   419   420  
		 421   424   425   426   427   428   429   431   433   434  
		 435   437   438   439   442   443   446   447   448   449  
		 450   451   455   456   457   461   462   463   464   465  
		 466   467   468   469   470   471   472   473   475   476  
		 478   480   483   484   485   487   489   490   492   493  
		 494   495   496   497   498   499   500   501   502   503  
		 504   505   506   507   508   509   510   514   515   516  
		 517   519   520   521   522   523   524   525   526   527  
		 528   529   533   536   537   539   549   550   552   556  
		 557   558   559   560   562   563   565   566   567   569  
		 570   577   578   580   581   585   586   587   588   590  
		 592   595   596   597   598   599   600   601   603   605  
		 606   607   609   610   611   613   614   615   616   617  
		 618   621   622   623   624   626   627   628   635   637  
		 650   651   652   654   655   765   766   769   770   771  
		 772   773   775   776   777   778   779   781   782   783  
		 785   786   787   795   796   800   801   803   804   805  
		 807   808   810   811   812   813   814   816   818   819  
		 820   821   826   828   830   832   834   835   838   839  
		 840   841   842   843   844   845   846   847   849   851  
		 853   855   856   874   875   879   880   881   882   884  
		 885   887   888   889   890   891   892   893   894   895  
		 896   897   898   903   904   905  
rho:   2.89
	 isolated:
		 269   531   544   573   871  
	 cluster size:   9 
		 643   644   645   646   647   860   861   862   863  
	 cluster size: 517 
		   8    12    13    14    15    20    23    26    27    29  
		  30    31    32    33    34    35    36    37    38    39  
		  41    44    45    46    47    49    50    52    54    57  
		  58    59    60    62    63    64    65    66    67    68  
		  69    70    71    72    75    76    77    78    79    80  
		  81    82    83    84    86    87    88    89    90    91  
		  92    93    94    96    97    98   100   102   103   105  
		 106   109   110   111   112   113   114   115   117   118  
		 119   120   121   122   123   125   126   127   128   130  
		 131   132   133   134   136   137   138   139   140   141  
		 142   143   144   145   148   149   151   153   154   155  
		 156   157   159   160   161   162   164   165   169   170  
		 172   173   174   175   176   178   180   181   182   183  
		 184   185   187   188   189   190   192   193   196   197  
		 198   200   201   205   207   208   209   211   212   213  
		 214   216   219   222   224   225   226   227   228   229  
		 230   231   233   235   237   238   240   241   242   244  
		 246   248   251   252   253   254   256   258   259   260  
		 262   263   266   274   275   277   278   279   280   281  
		 282   284   286   287   288   289   290   291   292   293  
		 294   295   296   297   299   301   303   304   306   308  
		 309   310   311   312   320   321   322   323   324   325  
		 327   328   329   330   331   332   333   334   337   338  
		 339   340   342   344   346   347   348   351   352   353  
		 354   355   358   359   361   362   363   364   365   366  
		 368   369   371   374   375   376   377   378   379   380  
		 381   382   383   384   385   388   390   391   396   398  
		 399   400   401   402   403   404   405   406   407   408  
		 409   410   411   412   413   414   416   417   418   419  
		 420   421   424   425   426   427   428   429   431   433  
		 434   435   437   438   439   442   443   446   447   448  
		 449   450   451   455   456   457   461   462   463   464  
		 465   466   467   468   469   470   471   472   473   475  
		 476   478   480   483   484   485   487   489   490   492  
		 493   494   495   496   497   498   499   500   501   502  
		 503   504   505   506   507   508   509   510   514   515  
		 516   517   519   520   521   522   523   524   525   526  
		 527   528   529   533   536   537   539   549   550   552  
		 556   557   558   559   560   562   563   565   566   567  
		 569   570   577   578   580   581   585   586   587   588  
		 590   592   595   596   597   598   599   600   601   603  
		 605   606   607   609   610   611   613   614   615   616  
		 617   618   621   622   623   624   626   627   628   635  
		 637   650   651   652   654   655   765   766   769   770  
		 771   772   773   775   776   777   778   779   781   782  
		 783   785   786   787   795   796   800   801   803   804  
		 805   807   808   810   811   812   813   814   816   818  
		 819   820   821   826   828   830   832   834   835   838  
		 839   840   841   842   843   844   845   846   847   849  
		 851   853   855   856   874   875   879   880   881   882  
		 884   885   887   888   889   890   891   892   893   894  
		 895   896   897   898   903   904   905  
rho:   2.91
	 isolated:
		 269   531   544   573   871  
	 cluster size:   9 
		 643   644   645   646   647   860   861   862   863  
	 cluster size: 518 
		   8    12    13    14    15    20    23    26    27    29  
		  30    31    32    33    34    35    36    37    38    39  
		  41    44    45    46    47    49    50    52    54    57  
		  58    59    60    62    63    64    65    66    67    68  
		  69    70    71    72    75    76    77    78    79    80  
		  81    82    83    84    86    87    88    89    90    91  
		  92    93    94    96    97    98   100   102   103   105  
		 106   109   110   111   112   113   114   115   117   118  
		 119   120   121   122   123   125   126   127   128   130  
		 131   132   133   134   136   137   138   139   140   141  
		 142   143   144   145   148   149   151   153   154   155  
		 156   157   159   160   161   162   164   165   169   170  
		 172   173   174   175   176   178   180   181   182   183  
		 184   185   187   188   189   190   192   193   196   197  
		 198   200   201   205   207   208   209   211   212   213  
		 214   216   219   222   224   225   226   227   228   229  
		 230   231   233   235   237   238   240   241   242   244  
		 246   248   251   252   253   254   256   258   259   260  
		 262   263   266   274   275   277   278   279   280   281  
		 282   284   286   287   288   289   290   291   292   293  
		 294   295   296   297   299   301   303   304   306   308  
		 309   310   311   312   320   321   322   323   324   325  
		 327   328   329   330   331   332   333   334   337   338  
		 339   340   342   344   345   346   347   348   351   352  
		 353   354   355   358   359   361   362   363   364   365  
		 366   368   369   371   374   375   376   377   378   379  
		 380   381   382   383   384   385   388   390   391   396  
		 398   399   400   401   402   403   404   405   406   407  
		 408   409   410   411   412   413   414   416   417   418  
		 419   420   421   424   425   426   427   428   429   431  
		 433   434   435   437   438   439   442   443   446   447  
		 448   449   450   451   455   456   457   461   462   463  
		 464   465   466   467   468   469   470   471   472   473  
		 475   476   478   480   483   484   485   487   489   490  
		 492   493   494   495   496   497   498   499   500   501  
		 502   503   504   505   506   507   508   509   510   514  
		 515   516   517   519   520   521   522   523   524   525  
		 526   527   528   529   533   536   537   539   549   550  
		 552   556   557   558   559   560   562   563   565   566  
		 567   569   570   577   578   580   581   585   586   587  
		 588   590   592   595   596   597   598   599   600   601  
		 603   605   606   607   609   610   611   613   614   615  
		 616   617   618   621   622   623   624   626   627   628  
		 635   637   650   651   652   654   655   765   766   769  
		 770   771   772   773   775   776   777   778   779   781  
		 782   783   785   786   787   795   796   800   801   803  
		 804   805   807   808   810   811   812   813   814   816  
		 818   819   820   821   826   828   830   832   834   835  
		 838   839   840   841   842   843   844   845   846   847  
		 849   851   853   855   856   874   875   879   880   881  
		 882   884   885   887   888   889   890   891   892   893  
		 894   895   896   897   898   903   904   905  
rho:   2.92
	 isolated:
		 269   531   544   573   871  
	 cluster size:   9 
		 643   644   645   646   647   860   861   862   863  
	 cluster size: 523 
		   8    12    13    14    15    20    23    26    27    29  
		  30    31    32    33    34    35    36    37    38    39  
		  41    44    45    46    47    49    50    52    54    57  
		  58    59    60    62    63    64    65    66    67    68  
		  69    70    71    72    75    76    77    78    79    80  
		  81    82    83    84    86    87    88    89    90    91  
		  92    93    94    96    97    98   100   102   103   105  
		 106   109   110   111   112   113   114   115   117   118  
		 119   120   121   122   123   125   126   127   128   130  
		 131   132   133   134   136   137   138   139   140   141  
		 142   143   144   145   148   149   151   153   154   155  
		 156   157   159   160   161   162   164   165   169   170  
		 172   173   174   175   176   178   180   181   182   183  
		 184   185   187   188   189   190   192   193   196   197  
		 198   200   201   205   207   208   209   211   212   213  
		 214   216   219   222   224   225   226   227   228   229  
		 230   231   233   235   237   238   240   241   242   244  
		 246   248   251   252   253   254   256   258   259   260  
		 262   263   266   274   275   277   278   279   280   281  
		 282   284   286   287   288   289   290   291   292   293  
		 294   295   296   297   299   301   303   304   306   308  
		 309   310   311   312   320   321   322   323   324   325  
		 327   328   329   330   331   332   333   334   337   338  
		 339   340   342   344   345   346   347   348   349   351  
		 352   353   354   355   356   358   359   361   362   363  
		 364   365   366   368   369   371   372   374   375   376  
		 377   378   379   380   381   382   383   384   385   388  
		 390   391   393   394   396   398   399   400   401   402  
		 403   404   405   406   407   408   409   410   411   412  
		 413   414   416   417   418   419   420   421   424   425  
		 426   427   428   429   431   433   434   435   437   438  
		 439   442   443   446   447   448   449   450   451   455  
		 456   457   461   462   463   464   465   466   467   468  
		 469   470   471   472   473   475   476   478   480   483  
		 484   485   487   489   490   492   493   494   495   496  
		 497   498   499   500   501   502   503   504   505   506  
		 507   508   509   510   514   515   516   517   519   520  
		 521   522   523   524   525   526   527   528   529   533  
		 536   537   539   549   550   552   556   557   558   559  
		 560   562   563   565   566   567   569   570   577   578  
		 580   581   585   586   587   588   590   592   595   596  
		 597   598   599   600   601   603   605   606   607   609  
		 610   611   613   614   615   616   617   618   621   622  
		 623   624   626   627   628   635   637   650   651   652  
		 654   655   765   766   769   770   771   772   773   775  
		 776   777   778   779   781   782   783   785   786   787  
		 795   796   800   801   803   804   805   807   808   810  
		 811   812   813   814   816   818   819   820   821   826  
		 828   830   832   834   835   838   839   840   841   842  
		 843   844   845   846   847   849   851   853   855   856  
		 874   875   879   880   881   882   884   885   887   888  
		 889   890   891   892   893   894   895   896   897   898  
		 903   904   905  
rho:   2.93
	 isolated:
		 269   531   544   573   871  
	 cluster size:   9 
		 643   644   645   646   647   860   861   862   863  
	 cluster size: 525 
		   8    12    13    14    15    20    23    26    27    29  
		  30    31    32    33    34    35    36    37    38    39  
		  41    44    45    46    47    49    50    52    54    57  
		  58    59    60    62    63    64    65    66    67    68  
		  69    70    71    72    75    76    77    78    79    80  
		  81    82    83    84    86    87    88    89    90    91  
		  92    93    94    96    97    98   100   102   103   105  
		 106   109   110   111   112   113   114   115   117   118  
		 119   120   121   122   123   125   126   127   128   130  
		 131   132   133   134   136   137   138   139   140   141  
		 142   143   144   145   148   149   151   153   154   155  
		 156   157   159   160   161   162   164   165   169   170  
		 172   173   174   175   176   178   180   181   182   183  
		 184   185   187   188   189   190   192   193   196   197  
		 198   200   201   205   207   208   209   211   212   213  
		 214   216   219   222   224   225   226   227   228   229  
		 230   231   233   235   237   238   240   241   242   244  
		 246   248   251   252   253   254   256   258   259   260  
		 262   263   266   274   275   277   278   279   280   281  
		 282   284   286   287   288   289   290   291   292   293  
		 294   295   296   297   299   301   303   304   306   308  
		 309   310   311   312   320   321   322   323   324   325  
		 327   328   329   330   331   332   333   334   337   338  
		 339   340   342   344   345   346   347   348   349   351  
		 352   353   354   355   356   358   359   361   362   363  
		 364   365   366   368   369   371   372   374   375   376  
		 377   378   379   380   381   382   383   384   385   388  
		 390   391   393   394   396   398   399   400   401   402  
		 403   404   405   406   407   408   409   410   411   412  
		 413   414   416   417   418   419   420   421   424   425  
		 426   427   428   429   431   433   434   435   437   438  
		 439   442   443   446   447   448   449   450   451   455  
		 456   457   461   462   463   464   465   466   467   468  
		 469   470   471   472   473   475   476   478   480   483  
		 484   485   487   489   490   492   493   494   495   496  
		 497   498   499   500   501   502   503   504   505   506  
		 507   508   509   510   514   515   516   517   519   520  
		 521   522   523   524   525   526   527   528   529   533  
		 536   537   539   549   550   552   556   557   558   559  
		 560   562   563   565   566   567   569   570   577   578  
		 580   581   585   586   587   588   590   592   595   596  
		 597   598   599   600   601   603   605   606   607   609  
		 610   611   613   614   615   616   617   618   621   622  
		 623   624   626   627   628   635   637   650   651   652  
		 654   655   765   766   769   770   771   772   773   775  
		 776   777   778   779   781   782   783   785   786   787  
		 795   796   800   801   803   804   805   807   808   810  
		 811   812   813   814   815   816   818   819   820   821  
		 826   828   829   830   832   834   835   838   839   840  
		 841   842   843   844   845   846   847   849   851   853  
		 855   856   874   875   879   880   881   882   884   885  
		 887   888   889   890   891   892   893   894   895   896  
		 897   898   903   904   905  
rho:   2.94
	 isolated:
		 269   531   544   573   871  
	 cluster size:   9 
		 643   644   645   646   647   860   861   862   863  
	 cluster size: 526 
		   8    12    13    14    15    20    23    26    27    29  
		  30    31    32    33    34    35    36    37    38    39  
		  41    44    45    46    47    49    50    52    54    57  
		  58    59    60    62    63    64    65    66    67    68  
		  69    70    71    72    75    76    77    78    79    80  
		  81    82    83    84    86    87    88    89    90    91  
		  92    93    94    96    97    98   100   102   103   105  
		 106   109   110   111   112   113   114   115   117   118  
		 119   120   121   122   123   125   126   127   128   130  
		 131   132   133   134   136   137   138   139   140   141  
		 142   143   144   145   148   149   150   151   153   154  
		 155   156   157   159   160   161   162   164   165   169  
		 170   172   173   174   175   176   178   180   181   182  
		 183   184   185   187   188   189   190   192   193   196  
		 197   198   200   201   205   207   208   209   211   212  
		 213   214   216   219   222   224   225   226   227   228  
		 229   230   231   233   235   237   238   240   241   242  
		 244   246   248   251   252   253   254   256   258   259  
		 260   262   263   266   274   275   277   278   279   280  
		 281   282   284   286   287   288   289   290   291   292  
		 293   294   295   296   297   299   301   303   304   306  
		 308   309   310   311   312   320   321   322   323   324  
		 325   327   328   329   330   331   332   333   334   337  
		 338   339   340   342   344   345   346   347   348   349  
		 351   352   353   354   355   356   358   359   361   362  
		 363   364   365   366   368   369   371   372   374   375  
		 376   377   378   379   380   381   382   383   384   385  
		 388   390   391   393   394   396   398   399   400   401  
		 402   403   404   405   406   407   408   409   410   411  
		 412   413   414   416   417   418   419   420   421   424  
		 425   426   427   428   429   431   433   434   435   437  
		 438   439   442   443   446   447   448   449   450   451  
		 455   456   457   461   462   463   464   465   466   467  
		 468   469   470   471   472   473   475   476   478   480  
		 483   484   485   487   489   490   492   493   494   495  
		 496   497   498   499   500   501   502   503   504   505  
		 506   507   508   509   510   514   515   516   517   519  
		 520   521   522   523   524   525   526   527   528   529  
		 533   536   537   539   549   550   552   556   557   558  
		 559   560   562   563   565   566   567   569   570   577  
		 578   580   581   585   586   587   588   590   592   595  
		 596   597   598   599   600   601   603   605   606   607  
		 609   610   611   613   614   615   616   617   618   621  
		 622   623   624   626   627   628   635   637   650   651  
		 652   654   655   765   766   769   770   771   772   773  
		 775   776   777   778   779   781   782   783   785   786  
		 787   795   796   800   801   803   804   805   807   808  
		 810   811   812   813   814   815   816   818   819   820  
		 821   826   828   829   830   832   834   835   838   839  
		 840   841   842   843   844   845   846   847   849   851  
		 853   855   856   874   875   879   880   881   882   884  
		 885   887   888   889   890   891   892   893   894   895  
		 896   897   898   903   904   905  
rho:   2.98
	 isolated:
		 269   531   544   573   871  
	 cluster size:   9 
		 643   644   645   646   647   860   861   862   863  
	 cluster size: 527 
		   8    12    13    14    15    20    23    26    27    29  
		  30    31    32    33    34    35    36    37    38    39  
		  41    44    45    46    47    49    50    52    54    57  
		  58    59    60    62    63    64    65    66    67    68  
		  69    70    71    72    75    76    77    78    79    80  
		  81    82    83    84    86    87    88    89    90    91  
		  92    93    94    96    97    98   100   102   103   105  
		 106   109   110   111   112   113   114   115   117   118  
		 119   120   121   122   123   125   126   127   128   130  
		 131   132   133   134   136   137   138   139   140   141  
		 142   143   144   145   148   149   150   151   153   154  
		 155   156   157   159   160   161   162   164   165   169  
		 170   172   173   174   175   176   178   180   181   182  
		 183   184   185   187   188   189   190   192   193   196  
		 197   198   200   201   205   207   208   209   211   212  
		 213   214   216   219   222   224   225   226   227   228  
		 229   230   231   233   235   237   238   240   241   242  
		 244   246   248   251   252   253   254   255   256   258  
		 259   260   262   263   266   274   275   277   278   279  
		 280   281   282   284   286   287   288   289   290   291  
		 292   293   294   295   296   297   299   301   303   304  
		 306   308   309   310   311   312   320   321   322   323  
		 324   325   327   328   329   330   331   332   333   334  
		 337   338   339   340   342   344   345   346   347   348  
		 349   351   352   353   354   355   356   358   359   361  
		 362   363   364   365   366   368   369   371   372   374  
		 375   376   377   378   379   380   381   382   383   384  
		 385   388   390   391   393   394   396   398   399   400  
		 401   402   403   404   405   406   407   408   409   410  
		 411   412   413   414   416   417   418   419   420   421  
		 424   425   426   427   428   429   431   433   434   435  
		 437   438   439   442   443   446   447   448   449   450  
		 451   455   456   457   461   462   463   464   465   466  
		 467   468   469   470   471   472   473   475   476   478  
		 480   483   484   485   487   489   490   492   493   494  
		 495   496   497   498   499   500   501   502   503   504  
		 505   506   507   508   509   510   514   515   516   517  
		 519   520   521   522   523   524   525   526   527   528  
		 529   533   536   537   539   549   550   552   556   557  
		 558   559   560   562   563   565   566   567   569   570  
		 577   578   580   581   585   586   587   588   590   592  
		 595   596   597   598   599   600   601   603   605   606  
		 607   609   610   611   613   614   615   616   617   618  
		 621   622   623   624   626   627   628   635   637   650  
		 651   652   654   655   765   766   769   770   771   772  
		 773   775   776   777   778   779   781   782   783   785  
		 786   787   795   796   800   801   803   804   805   807  
		 808   810   811   812   813   814   815   816   818   819  
		 820   821   826   828   829   830   832   834   835   838  
		 839   840   841   842   843   844   845   846   847   849  
		 851   853   855   856   874   875   879   880   881   882  
		 884   885   887   888   889   890   891   892   893   894  
		 895   896   897   898   903   904   905  
rho:   2.98
	 isolated:
		 269   531   544   573   871  
	 cluster size:   9 
		 643   644   645   646   647   860   861   862   863  
	 cluster size: 528 
		   8    12    13    14    15    20    23    26    27    29  
		  30    31    32    33    34    35    36    37    38    39  
		  41    44    45    46    47    49    50    52    54    57  
		  58    59    60    62    63    64    65    66    67    68  
		  69    70    71    72    75    76    77    78    79    80  
		  81    82    83    84    86    87    88    89    90    91  
		  92    93    94    96    97    98   100   102   103   105  
		 106   109   110   111   112   113   114   115   117   118  
		 119   120   121   122   123   125   126   127   128   130  
		 131   132   133   134   136   137   138   139   140   141  
		 142   143   144   145   148   149   150   151   153   154  
		 155   156   157   159   160   161   162   164   165   169  
		 170   172   173   174   175   176   178   180   181   182  
		 183   184   185   187   188   189   190   192   193   196  
		 197   198   200   201   205   207   208   209   211   212  
		 213   214   216   219   222   224   225   226   227   228  
		 229   230   231   233   235   237   238   240   241   242  
		 244   246   248   251   252   253   254   255   256   258  
		 259   260   262   263   266   274   275   277   278   279  
		 280   281   282   284   286   287   288   289   290   291  
		 292   293   294   295   296   297   299   301   303   304  
		 306   308   309   310   311   312   320   321   322   323  
		 324   325   327   328   329   330   331   332   333   334  
		 337   338   339   340   342   344   345   346   347   348  
		 349   351   352   353   354   355   356   358   359   361  
		 362   363   364   365   366   368   369   371   372   374  
		 375   376   377   378   379   380   381   382   383   384  
		 385   388   390   391   393   394   396   398   399   400  
		 401   402   403   404   405   406   407   408   409   410  
		 411   412   413   414   416   417   418   419   420   421  
		 424   425   426   427   428   429   431   433   434   435  
		 437   438   439   442   443   446   447   448   449   450  
		 451   455   456   457   461   462   463   464   465   466  
		 467   468   469   470   471   472   473   475   476   478  
		 480   483   484   485   487   489   490   492   493   494  
		 495   496   497   498   499   500   501   502   503   504  
		 505   506   507   508   509   510   514   515   516   517  
		 519   520   521   522   523   524   525   526   527   528  
		 529   533   536   537   539   549   550   552   556   557  
		 558   559   560   562   563   565   566   567   569   570  
		 577   578   580   581   585   586   587   588   590   592  
		 595   596   597   598   599   600   601   603   605   606  
		 607   609   610   611   613   614   615   616   617   618  
		 621   622   623   624   626   627   628   632   635   637  
		 650   651   652   654   655   765   766   769   770   771  
		 772   773   775   776   777   778   779   781   782   783  
		 785   786   787   795   796   800   801   803   804   805  
		 807   808   810   811   812   813   814   815   816   818  
		 819   820   821   826   828   829   830   832   834   835  
		 838   839   840   841   842   843   844   845   846   847  
		 849   851   853   855   856   874   875   879   880   881  
		 882   884   885   887   888   889   890   891   892   893  
		 894   895   896   897   898   903   904   905  
rho:   2.99
	 isolated:
		 269   531   544   573   871  
	 cluster size:   9 
		 643   644   645   646   647   860   861   862   863  
	 cluster size: 530 
		   8    12    13    14    15    20    23    26    27    29  
		  30    31    32    33    34    35    36    37    38    39  
		  41    44    45    46    47    49    50    52    54    57  
		  58    59    60    62    63    64    65    66    67    68  
		  69    70    71    72    75    76    77    78    79    80  
		  81    82    83    84    86    87    88    89    90    91  
		  92    93    94    96    97    98   100   102   103   105  
		 106   109   110   111   112   113   114   115   117   118  
		 119   120   121   122   123   125   126   127   128   130  
		 131   132   133   134   136   137   138   139   140   141  
		 142   143   144   145   148   149   150   151   153   154  
		 155   156   157   159   160   161   162   164   165   169  
		 170   172   173   174   175   176   178   180   181   182  
		 183   184   185   187   188   189   190   192   193   196  
		 197   198   200   201   205   207   208   209   211   212  
		 213   214   216   219   222   224   225   226   227   228  
		 229   230   231   233   235   237   238   240   241   242  
		 244   246   248   251   252   253   254   255   256   258  
		 259   260   262   263   266   274   275   277   278   279  
		 280   281   282   284   286   287   288   289   290   291  
		 292   293   294   295   296   297   299   301   303   304  
		 306   308   309   310   311   312   320   321   322   323  
		 324   325   327   328   329   330   331   332   333   334  
		 337   338   339   340   342   344   345   346   347   348  
		 349   351   352   353   354   355   356   358   359   361  
		 362   363   364   365   366   368   369   371   372   374  
		 375   376   377   378   379   380   381   382   383   384  
		 385   388   390   391   393   394   396   398   399   400  
		 401   402   403   404   405   406   407   408   409   410  
		 411   412   413   414   416   417   418   419   420   421  
		 424   425   426   427   428   429   431   433   434   435  
		 437   438   439   442   443   446   447   448   449   450  
		 451   455   456   457   461   462   463   464   465   466  
		 467   468   469   470   471   472   473   475   476   478  
		 479   480   483   484   485   487   489   490   491   492  
		 493   494   495   496   497   498   499   500   501   502  
		 503   504   505   506   507   508   509   510   514   515  
		 516   517   519   520   521   522   523   524   525   526  
		 527   528   529   533   536   537   539   549   550   552  
		 556   557   558   559   560   562   563   565   566   567  
		 569   570   577   578   580   581   585   586   587   588  
		 590   592   595   596   597   598   599   600   601   603  
		 605   606   607   609   610   611   613   614   615   616  
		 617   618   621   622   623   624   626   627   628   632  
		 635   637   650   651   652   654   655   765   766   769  
		 770   771   772   773   775   776   777   778   779   781  
		 782   783   785   786   787   795   796   800   801   803  
		 804   805   807   808   810   811   812   813   814   815  
		 816   818   819   820   821   826   828   829   830   832  
		 834   835   838   839   840   841   842   843   844   845  
		 846   847   849   851   853   855   856   874   875   879  
		 880   881   882   884   885   887   888   889   890   891  
		 892   893   894   895   896   897   898   903   904   905  
rho:   3.00
	 isolated:
		 269   531   544   573   871  
	 cluster size:   9 
		 643   644   645   646   647   860   861   862   863  
	 cluster size: 533 
		   8    12    13    14    15    20    23    26    27    29  
		  30    31    32    33    34    35    36    37    38    39  
		  41    44    45    46    47    49    50    52    54    57  
		  58    59    60    62    63    64    65    66    67    68  
		  69    70    71    72    75    76    77    78    79    80  
		  81    82    83    84    86    87    88    89    90    91  
		  92    93    94    96    97    98   100   102   103   105  
		 106   109   110   111   112   113   114   115   117   118  
		 119   120   121   122   123   125   126   127   128   130  
		 131   132   133   134   136   137   138   139   140   141  
		 142   143   144   145   148   149   150   151   153   154  
		 155   156   157   159   160   161   162   164   165   169  
		 170   172   173   174   175   176   178   180   181   182  
		 183   184   185   187   188   189   190   192   193   196  
		 197   198   200   201   205   207   208   209   211   212  
		 213   214   216   219   222   224   225   226   227   228  
		 229   230   231   233   235   237   238   240   241   242  
		 244   246   248   251   252   253   254   255   256   258  
		 259   260   262   263   266   274   275   277   278   279  
		 280   281   282   284   286   287   288   289   290   291  
		 292   293   294   295   296   297   299   301   303   304  
		 306   308   309   310   311   312   320   321   322   323  
		 324   325   327   328   329   330   331   332   333   334  
		 337   338   339   340   342   344   345   346   347   348  
		 349   351   352   353   354   355   356   358   359   361  
		 362   363   364   365   366   368   369   371   372   374  
		 375   376   377   378   379   380   381   382   383   384  
		 385   388   390   391   393   394   396   398   399   400  
		 401   402   403   404   405   406   407   408   409   410  
		 411   412   413   414   416   417   418   419   420   421  
		 424   425   426   427   428   429   431   432   433   434  
		 435   436   437   438   439   440   442   443   446   447  
		 448   449   450   451   455   456   457   461   462   463  
		 464   465   466   467   468   469   470   471   472   473  
		 475   476   478   479   480   483   484   485   487   489  
		 490   491   492   493   494   495   496   497   498   499  
		 500   501   502   503   504   505   506   507   508   509  
		 510   514   515   516   517   519   520   521   522   523  
		 524   525   526   527   528   529   533   536   537   539  
		 549   550   552   556   557   558   559   560   562   563  
		 565   566   567   569   570   577   578   580   581   585  
		 586   587   588   590   592   595   596   597   598   599  
		 600   601   603   605   606   607   609   610   611   613  
		 614   615   616   617   618   621   622   623   624   626  
		 627   628   632   635   637   650   651   652   654   655  
		 765   766   769   770   771   772   773   775   776   777  
		 778   779   781   782   783   785   786   787   795   796  
		 800   801   803   804   805   807   808   810   811   812  
		 813   814   815   816   818   819   820   821   826   828  
		 829   830   832   834   835   838   839   840   841   842  
		 843   844   845   846   847   849   851   853   855   856  
		 874   875   879   880   881   882   884   885   887   888  
		 889   890   891   892   893   894   895   896   897   898  
		 903   904   905  
rho:   3.01
	 isolated:
		 531   544   573   871  
	 cluster size:   9 
		 643   644   645   646   647   860   861   862   863  
	 cluster size: 535 
		   8    12    13    14    15    20    23    26    27    29  
		  30    31    32    33    34    35    36    37    38    39  
		  41    44    45    46    47    49    50    52    54    57  
		  58    59    60    62    63    64    65    66    67    68  
		  69    70    71    72    75    76    77    78    79    80  
		  81    82    83    84    86    87    88    89    90    91  
		  92    93    94    96    97    98   100   102   103   105  
		 106   109   110   111   112   113   114   115   117   118  
		 119   120   121   122   123   125   126   127   128   130  
		 131   132   133   134   136   137   138   139   140   141  
		 142   143   144   145   148   149   150   151   153   154  
		 155   156   157   159   160   161   162   164   165   169  
		 170   172   173   174   175   176   178   180   181   182  
		 183   184   185   187   188   189   190   192   193   196  
		 197   198   200   201   205   207   208   209   211   212  
		 213   214   216   219   222   224   225   226   227   228  
		 229   230   231   233   235   237   238   240   241   242  
		 244   246   248   251   252   253   254   255   256   258  
		 259   260   262   263   266   268   269   274   275   277  
		 278   279   280   281   282   284   286   287   288   289  
		 290   291   292   293   294   295   296   297   299   301  
		 303   304   306   308   309   310   311   312   320   321  
		 322   323   324   325   327   328   329   330   331   332  
		 333   334   337   338   339   340   342   344   345   346  
		 347   348   349   351   352   353   354   355   356   358  
		 359   361   362   363   364   365   366   368   369   371  
		 372   374   375   376   377   378   379   380   381   382  
		 383   384   385   388   390   391   393   394   396   398  
		 399   400   401   402   403   404   405   406   407   408  
		 409   410   411   412   413   414   416   417   418   419  
		 420   421   424   425   426   427   428   429   431   432  
		 433   434   435   436   437   438   439   440   442   443  
		 446   447   448   449   450   451   455   456   457   461  
		 462   463   464   465   466   467   468   469   470   471  
		 472   473   475   476   478   479   480   483   484   485  
		 487   489   490   491   492   493   494   495   496   497  
		 498   499   500   501   502   503   504   505   506   507  
		 508   509   510   514   515   516   517   519   520   521  
		 522   523   524   525   526   527   528   529   533   536  
		 537   539   549   550   552   556   557   558   559   560  
		 562   563   565   566   567   569   570   577   578   580  
		 581   585   586   587   588   590   592   595   596   597  
		 598   599   600   601   603   605   606   607   609   610  
		 611   613   614   615   616   617   618   621   622   623  
		 624   626   627   628   632   635   637   650   651   652  
		 654   655   765   766   769   770   771   772   773   775  
		 776   777   778   779   781   782   783   785   786   787  
		 795   796   800   801   803   804   805   807   808   810  
		 811   812   813   814   815   816   818   819   820   821  
		 826   828   829   830   832   834   835   838   839   840  
		 841   842   843   844   845   846   847   849   851   853  
		 855   856   874   875   879   880   881   882   884   885  
		 887   888   889   890   891   892   893   894   895   896  
		 897   898   903   904   905  
rho:   3.01
	 isolated:
		 531   544   573   871  
	 cluster size:   9 
		 643   644   645   646   647   860   861   862   863  
	 cluster size: 537 
		   8    12    13    14    15    20    23    26    27    29  
		  30    31    32    33    34    35    36    37    38    39  
		  41    44    45    46    47    49    50    52    54    57  
		  58    59    60    62    63    64    65    66    67    68  
		  69    70    71    72    75    76    77    78    79    80  
		  81    82    83    84    86    87    88    89    90    91  
		  92    93    94    96    97    98   100   102   103   105  
		 106   109   110   111   112   113   114   115   117   118  
		 119   120   121   122   123   125   126   127   128   130  
		 131   132   133   134   136   137   138   139   140   141  
		 142   143   144   145   148   149   150   151   153   154  
		 155   156   157   159   160   161   162   164   165   169  
		 170   172   173   174   175   176   178   180   181   182  
		 183   184   185   187   188   189   190   192   193   196  
		 197   198   200   201   205   207   208   209   211   212  
		 213   214   216   219   222   224   225   226   227   228  
		 229   230   231   233   235   237   238   240   241   242  
		 244   246   248   251   252   253   254   255   256   258  
		 259   260   262   263   266   268   269   274   275   277  
		 278   279   280   281   282   284   286   287   288   289  
		 290   291   292   293   294   295   296   297   299   301  
		 303   304   306   308   309   310   311   312   320   321  
		 322   323   324   325   327   328   329   330   331   332  
		 333   334   337   338   339   340   342   344   345   346  
		 347   348   349   351   352   353   354   355   356   358  
		 359   361   362   363   364   365   366   368   369   371  
		 372   374   375   376   377   378   379   380   381   382  
		 383   384   385   388   390   391   393   394   396   398  
		 399   400   401   402   403   404   405   406   407   408  
		 409   410   411   412   413   414   416   417   418   419  
		 420   421   424   425   426   427   428   429   431   432  
		 433   434   435   436   437   438   439   440   442   443  
		 446   447   448   449   450   451   455   456   457   461  
		 462   463   464   465   466   467   468   469   470   471  
		 472   473   475   476   478   479   480   483   484   485  
		 487   489   490   491   492   493   494   495   496   497  
		 498   499   500   501   502   503   504   505   506   507  
		 508   509   510   514   515   516   517   519   520   521  
		 522   523   524   525   526   527   528   529   533   536  
		 537   539   549   550   552   556   557   558   559   560  
		 562   563   565   566   567   569   570   577   578   580  
		 581   585   586   587   588   590   592   595   596   597  
		 598   599   600   601   603   605   606   607   608   609  
		 610   611   613   614   615   616   617   618   621   622  
		 623   624   625   626   627   628   632   635   637   650  
		 651   652   654   655   765   766   769   770   771   772  
		 773   775   776   777   778   779   781   782   783   785  
		 786   787   795   796   800   801   803   804   805   807  
		 808   810   811   812   813   814   815   816   818   819  
		 820   821   826   828   829   830   832   834   835   838  
		 839   840   841   842   843   844   845   846   847   849  
		 851   853   855   856   874   875   879   880   881   882  
		 884   885   887   888   889   890   891   892   893   894  
		 895   896   897   898   903   904   905  
rho:   3.02
	 isolated:
		 531   544   573   871  
	 cluster size:   9 
		 643   644   645   646   647   860   861   862   863  
	 cluster size: 538 
		   8    12    13    14    15    20    23    26    27    29  
		  30    31    32    33    34    35    36    37    38    39  
		  41    44    45    46    47    49    50    52    54    57  
		  58    59    60    62    63    64    65    66    67    68  
		  69    70    71    72    75    76    77    78    79    80  
		  81    82    83    84    86    87    88    89    90    91  
		  92    93    94    96    97    98   100   102   103   105  
		 106   109   110   111   112   113   114   115   117   118  
		 119   120   121   122   123   125   126   127   128   130  
		 131   132   133   134   136   137   138   139   140   141  
		 142   143   144   145   148   149   150   151   153   154  
		 155   156   157   159   160   161   162   164   165   169  
		 170   172   173   174   175   176   178   180   181   182  
		 183   184   185   187   188   189   190   192   193   196  
		 197   198   200   201   205   207   208   209   211   212  
		 213   214   216   219   222   224   225   226   227   228  
		 229   230   231   233   235   237   238   240   241   242  
		 244   246   248   251   252   253   254   255   256   258  
		 259   260   262   263   266   268   269   274   275   277  
		 278   279   280   281   282   284   286   287   288   289  
		 290   291   292   293   294   295   296   297   299   301  
		 303   304   306   308   309   310   311   312   320   321  
		 322   323   324   325   327   328   329   330   331   332  
		 333   334   337   338   339   340   342   344   345   346  
		 347   348   349   351   352   353   354   355   356   358  
		 359   361   362   363   364   365   366   368   369   371  
		 372   374   375   376   377   378   379   380   381   382  
		 383   384   385   388   390   391   393   394   396   398  
		 399   400   401   402   403   404   405   406   407   408  
		 409   410   411   412   413   414   416   417   418   419  
		 420   421   424   425   426   427   428   429   431   432  
		 433   434   435   436   437   438   439   440   442   443  
		 446   447   448   449   450   451   455   456   457   461  
		 462   463   464   465   466   467   468   469   470   471  
		 472   473   475   476   478   479   480   483   484   485  
		 487   489   490   491   492   493   494   495   496   497  
		 498   499   500   501   502   503   504   505   506   507  
		 508   509   510   514   515   516   517   519   520   521  
		 522   523   524   525   526   527   528   529   533   536  
		 537   539   549   550   552   556   557   558   559   560  
		 562   563   565   566   567   569   570   577   578   580  
		 581   585   586   587   588   590   592   595   596   597  
		 598   599   600   601   603   605   606   607   608   609  
		 610   611   613   614   615   616   617   618   621   622  
		 623   624   625   626   627   628   632   635   637   650  
		 651   652   654   655   765   766   769   770   771   772  
		 773   775   776   777   778   779   781   782   783   785  
		 786   787   794   795   796   800   801   803   804   805  
		 807   808   810   811   812   813   814   815   816   818  
		 819   820   821   826   828   829   830   832   834   835  
		 838   839   840   841   842   843   844   845   846   847  
		 849   851   853   855   856   874   875   879   880   881  
		 882   884   885   887   888   889   890   891   892   893  
		 894   895   896   897   898   903   904   905  
rho:   3.02
	 isolated:
		 531   544   573   871  
	 cluster size:   9 
		 643   644   645   646   647   860   861   862   863  
	 cluster size: 539 
		   8    12    13    14    15    20    23    26    27    29  
		  30    31    32    33    34    35    36    37    38    39  
		  41    44    45    46    47    49    50    52    54    57  
		  58    59    60    62    63    64    65    66    67    68  
		  69    70    71    72    75    76    77    78    79    80  
		  81    82    83    84    86    87    88    89    90    91  
		  92    93    94    96    97    98   100   102   103   105  
		 106   109   110   111   112   113   114   115   117   118  
		 119   120   121   122   123   125   126   127   128   130  
		 131   132   133   134   136   137   138   139   140   141  
		 142   143   144   145   148   149   150   151   153   154  
		 155   156   157   159   160   161   162   164   165   169  
		 170   172   173   174   175   176   178   180   181   182  
		 183   184   185   187   188   189   190   192   193   196  
		 197   198   200   201   205   207   208   209   211   212  
		 213   214   216   219   222   224   225   226   227   228  
		 229   230   231   233   235   237   238   240   241   242  
		 244   246   248   251   252   253   254   255   256   257  
		 258   259   260   262   263   266   268   269   274   275  
		 277   278   279   280   281   282   284   286   287   288  
		 289   290   291   292   293   294   295   296   297   299  
		 301   303   304   306   308   309   310   311   312   320  
		 321   322   323   324   325   327   328   329   330   331  
		 332   333   334   337   338   339   340   342   344   345  
		 346   347   348   349   351   352   353   354   355   356  
		 358   359   361   362   363   364   365   366   368   369  
		 371   372   374   375   376   377   378   379   380   381  
		 382   383   384   385   388   390   391   393   394   396  
		 398   399   400   401   402   403   404   405   406   407  
		 408   409   410   411   412   413   414   416   417   418  
		 419   420   421   424   425   426   427   428   429   431  
		 432   433   434   435   436   437   438   439   440   442  
		 443   446   447   448   449   450   451   455   456   457  
		 461   462   463   464   465   466   467   468   469   470  
		 471   472   473   475   476   478   479   480   483   484  
		 485   487   489   490   491   492   493   494   495   496  
		 497   498   499   500   501   502   503   504   505   506  
		 507   508   509   510   514   515   516   517   519   520  
		 521   522   523   524   525   526   527   528   529   533  
		 536   537   539   549   550   552   556   557   558   559  
		 560   562   563   565   566   567   569   570   577   578  
		 580   581   585   586   587   588   590   592   595   596  
		 597   598   599   600   601   603   605   606   607   608  
		 609   610   611   613   614   615   616   617   618   621  
		 622   623   624   625   626   627   628   632   635   637  
		 650   651   652   654   655   765   766   769   770   771  
		 772   773   775   776   777   778   779   781   782   783  
		 785   786   787   794   795   796   800   801   803   804  
		 805   807   808   810   811   812   813   814   815   816  
		 818   819   820   821   826   828   829   830   832   834  
		 835   838   839   840   841   842   843   844   845   846  
		 847   849   851   853   855   856   874   875   879   880  
		 881   882   884   885   887   888   889   890   891   892  
		 893   894   895   896   897   898   903   904   905  
rho:   3.03
	 isolated:
		 531   544   573   871  
	 cluster size:   9 
		 643   644   645   646   647   860   861   862   863  
	 cluster size: 540 
		   8    12    13    14    15    20    23    26    27    29  
		  30    31    32    33    34    35    36    37    38    39  
		  41    44    45    46    47    49    50    52    54    57  
		  58    59    60    62    63    64    65    66    67    68  
		  69    70    71    72    75    76    77    78    79    80  
		  81    82    83    84    86    87    88    89    90    91  
		  92    93    94    96    97    98   100   102   103   105  
		 106   109   110   111   112   113   114   115   117   118  
		 119   120   121   122   123   125   126   127   128   130  
		 131   132   133   134   136   137   138   139   140   141  
		 142   143   144   145   148   149   150   151   153   154  
		 155   156   157   159   160   161   162   164   165   169  
		 170   172   173   174   175   176   178   180   181   182  
		 183   184   185   187   188   189   190   192   193   196  
		 197   198   200   201   205   207   208   209   211   212  
		 213   214   216   219   222   224   225   226   227   228  
		 229   230   231   233   235   237   238   240   241   242  
		 244   246   248   251   252   253   254   255   256   257  
		 258   259   260   262   263   266   268   269   274   275  
		 277   278   279   280   281   282   284   286   287   288  
		 289   290   291   292   293   294   295   296   297   299  
		 301   303   304   306   308   309   310   311   312   320  
		 321   322   323   324   325   327   328   329   330   331  
		 332   333   334   337   338   339   340   342   343   344  
		 345   346   347   348   349   351   352   353   354   355  
		 356   358   359   361   362   363   364   365   366   368  
		 369   371   372   374   375   376   377   378   379   380  
		 381   382   383   384   385   388   390   391   393   394  
		 396   398   399   400   401   402   403   404   405   406  
		 407   408   409   410   411   412   413   414   416   417  
		 418   419   420   421   424   425   426   427   428   429  
		 431   432   433   434   435   436   437   438   439   440  
		 442   443   446   447   448   449   450   451   455   456  
		 457   461   462   463   464   465   466   467   468   469  
		 470   471   472   473   475   476   478   479   480   483  
		 484   485   487   489   490   491   492   493   494   495  
		 496   497   498   499   500   501   502   503   504   505  
		 506   507   508   509   510   514   515   516   517   519  
		 520   521   522   523   524   525   526   527   528   529  
		 533   536   537   539   549   550   552   556   557   558  
		 559   560   562   563   565   566   567   569   570   577  
		 578   580   581   585   586   587   588   590   592   595  
		 596   597   598   599   600   601   603   605   606   607  
		 608   609   610   611   613   614   615   616   617   618  
		 621   622   623   624   625   626   627   628   632   635  
		 637   650   651   652   654   655   765   766   769   770  
		 771   772   773   775   776   777   778   779   781   782  
		 783   785   786   787   794   795   796   800   801   803  
		 804   805   807   808   810   811   812   813   814   815  
		 816   818   819   820   821   826   828   829   830   832  
		 834   835   838   839   840   841   842   843   844   845  
		 846   847   849   851   853   855   856   874   875   879  
		 880   881   882   884   885   887   888   889   890   891  
		 892   893   894   895   896   897   898   903   904   905  
rho:   3.03
	 isolated:
		 531   544   573   871  
	 cluster size:   9 
		 643   644   645   646   647   860   861   862   863  
	 cluster size: 541 
		   8    12    13    14    15    18    20    23    26    27  
		  29    30    31    32    33    34    35    36    37    38  
		  39    41    44    45    46    47    49    50    52    54  
		  57    58    59    60    62    63    64    65    66    67  
		  68    69    70    71    72    75    76    77    78    79  
		  80    81    82    83    84    86    87    88    89    90  
		  91    92    93    94    96    97    98   100   102   103  
		 105   106   109   110   111   112   113   114   115   117  
		 118   119   120   121   122   123   125   126   127   128  
		 130   131   132   133   134   136   137   138   139   140  
		 141   142   143   144   145   148   149   150   151   153  
		 154   155   156   157   159   160   161   162   164   165  
		 169   170   172   173   174   175   176   178   180   181  
		 182   183   184   185   187   188   189   190   192   193  
		 196   197   198   200   201   205   207   208   209   211  
		 212   213   214   216   219   222   224   225   226   227  
		 228   229   230   231   233   235   237   238   240   241  
		 242   244   246   248   251   252   253   254   255   256  
		 257   258   259   260   262   263   266   268   269   274  
		 275   277   278   279   280   281   282   284   286   287  
		 288   289   290   291   292   293   294   295   296   297  
		 299   301   303   304   306   308   309   310   311   312  
		 320   321   322   323   324   325   327   328   329   330  
		 331   332   333   334   337   338   339   340   342   343  
		 344   345   346   347   348   349   351   352   353   354  
		 355   356   358   359   361   362   363   364   365   366  
		 368   369   371   372   374   375   376   377   378   379  
		 380   381   382   383   384   385   388   390   391   393  
		 394   396   398   399   400   401   402   403   404   405  
		 406   407   408   409   410   411   412   413   414   416  
		 417   418   419   420   421   424   425   426   427   428  
		 429   431   432   433   434   435   436   437   438   439  
		 440   442   443   446   447   448   449   450   451   455  
		 456   457   461   462   463   464   465   466   467   468  
		 469   470   471   472   473   475   476   478   479   480  
		 483   484   485   487   489   490   491   492   493   494  
		 495   496   497   498   499   500   501   502   503   504  
		 505   506   507   508   509   510   514   515   516   517  
		 519   520   521   522   523   524   525   526   527   528  
		 529   533   536   537   539   549   550   552   556   557  
		 558   559   560   562   563   565   566   567   569   570  
		 577   578   580   581   585   586   587   588   590   592  
		 595   596   597   598   599   600   601   603   605   606  
		 607   608   609   610   611   613   614   615   616   617  
		 618   621   622   623   624   625   626   627   628   632  
		 635   637   650   651   652   654   655   765   766   769  
		 770   771   772   773   775   776   777   778   779   781  
		 782   783   785   786   787   794   795   796   800   801  
		 803   804   805   807   808   810   811   812   813   814  
		 815   816   818   819   820   821   826   828   829   830  
		 832   834   835   838   839   840   841   842   843   844  
		 845   846   847   849   851   853   855   856   874   875  
		 879   880   881   882   884   885   887   888   889   890  
		 891   892   893   894   895   896   897   898   903   904  
		 905  
rho:   3.03
	 isolated:
		 531   544   573   871  
	 cluster size:   9 
		 643   644   645   646   647   860   861   862   863  
	 cluster size: 542 
		   8    12    13    14    15    18    20    23    26    27  
		  29    30    31    32    33    34    35    36    37    38  
		  39    41    44    45    46    47    49    50    52    54  
		  57    58    59    60    62    63    64    65    66    67  
		  68    69    70    71    72    75    76    77    78    79  
		  80    81    82    83    84    86    87    88    89    90  
		  91    92    93    94    96    97    98   100   102   103  
		 105   106   109   110   111   112   113   114   115   117  
		 118   119   120   121   122   123   125   126   127   128  
		 130   131   132   133   134   136   137   138   139   140  
		 141   142   143   144   145   148   149   150   151   153  
		 154   155   156   157   159   160   161   162   164   165  
		 169   170   172   173   174   175   176   178   180   181  
		 182   183   184   185   187   188   189   190   192   193  
		 196   197   198   200   201   205   207   208   209   211  
		 212   213   214   216   219   222   224   225   226   227  
		 228   229   230   231   233   235   237   238   240   241  
		 242   244   246   248   251   252   253   254   255   256  
		 257   258   259   260   262   263   266   268   269   274  
		 275   277   278   279   280   281   282   284   286   287  
		 288   289   290   291   292   293   294   295   296   297  
		 299   301   303   304   306   308   309   310   311   312  
		 320   321   322   323   324   325   327   328   329   330  
		 331   332   333   334   337   338   339   340   342   343  
		 344   345   346   347   348   349   351   352   353   354  
		 355   356   358   359   361   362   363   364   365   366  
		 368   369   371   372   374   375   376   377   378   379  
		 380   381   382   383   384   385   388   390   391   393  
		 394   396   398   399   400   401   402   403   404   405  
		 406   407   408   409   410   411   412   413   414   416  
		 417   418   419   420   421   424   425   426   427   428  
		 429   431   432   433   434   435   436   437   438   439  
		 440   442   443   446   447   448   449   450   451   455  
		 456   457   461   462   463   464   465   466   467   468  
		 469   470   471   472   473   475   476   478   479   480  
		 483   484   485   487   489   490   491   492   493   494  
		 495   496   497   498   499   500   501   502   503   504  
		 505   506   507   508   509   510   514   515   516   517  
		 519   520   521   522   523   524   525   526   527   528  
		 529   533   536   537   539   549   550   552   556   557  
		 558   559   560   562   563   565   566   567   569   570  
		 577   578   580   581   585   586   587   588   589   590  
		 592   595   596   597   598   599   600   601   603   605  
		 606   607   608   609   610   611   613   614   615   616  
		 617   618   621   622   623   624   625   626   627   628  
		 632   635   637   650   651   652   654   655   765   766  
		 769   770   771   772   773   775   776   777   778   779  
		 781   782   783   785   786   787   794   795   796   800  
		 801   803   804   805   807   808   810   811   812   813  
		 814   815   816   818   819   820   821   826   828   829  
		 830   832   834   835   838   839   840   841   842   843  
		 844   845   846   847   849   851   853   855   856   874  
		 875   879   880   881   882   884   885   887   888   889  
		 890   891   892   893   894   895   896   897   898   903  
		 904   905  
rho:   3.03
	 isolated:
		 531   544   573   871  
	 cluster size:   9 
		 643   644   645   646   647   860   861   862   863  
	 cluster size: 543 
		   8    12    13    14    15    18    20    23    26    27  
		  29    30    31    32    33    34    35    36    37    38  
		  39    41    44    45    46    47    49    50    52    54  
		  57    58    59    60    62    63    64    65    66    67  
		  68    69    70    71    72    75    76    77    78    79  
		  80    81    82    83    84    86    87    88    89    90  
		  91    92    93    94    96    97    98   100   102   103  
		 105   106   109   110   111   112   113   114   115   117  
		 118   119   120   121   122   123   125   126   127   128  
		 130   131   132   133   134   136   137   138   139   140  
		 141   142   143   144   145   148   149   150   151   153  
		 154   155   156   157   159   160   161   162   164   165  
		 169   170   172   173   174   175   176   178   180   181  
		 182   183   184   185   187   188   189   190   192   193  
		 196   197   198   200   201   202   205   207   208   209  
		 211   212   213   214   216   219   222   224   225   226  
		 227   228   229   230   231   233   235   237   238   240  
		 241   242   244   246   248   251   252   253   254   255  
		 256   257   258   259   260   262   263   266   268   269  
		 274   275   277   278   279   280   281   282   284   286  
		 287   288   289   290   291   292   293   294   295   296  
		 297   299   301   303   304   306   308   309   310   311  
		 312   320   321   322   323   324   325   327   328   329  
		 330   331   332   333   334   337   338   339   340   342  
		 343   344   345   346   347   348   349   351   352   353  
		 354   355   356   358   359   361   362   363   364   365  
		 366   368   369   371   372   374   375   376   377   378  
		 379   380   381   382   383   384   385   388   390   391  
		 393   394   396   398   399   400   401   402   403   404  
		 405   406   407   408   409   410   411   412   413   414  
		 416   417   418   419   420   421   424   425   426   427  
		 428   429   431   432   433   434   435   436   437   438  
		 439   440   442   443   446   447   448   449   450   451  
		 455   456   457   461   462   463   464   465   466   467  
		 468   469   470   471   472   473   475   476   478   479  
		 480   483   484   485   487   489   490   491   492   493  
		 494   495   496   497   498   499   500   501   502   503  
		 504   505   506   507   508   509   510   514   515   516  
		 517   519   520   521   522   523   524   525   526   527  
		 528   529   533   536   537   539   549   550   552   556  
		 557   558   559   560   562   563   565   566   567   569  
		 570   577   578   580   581   585   586   587   588   589  
		 590   592   595   596   597   598   599   600   601   603  
		 605   606   607   608   609   610   611   613   614   615  
		 616   617   618   621   622   623   624   625   626   627  
		 628   632   635   637   650   651   652   654   655   765  
		 766   769   770   771   772   773   775   776   777   778  
		 779   781   782   783   785   786   787   794   795   796  
		 800   801   803   804   805   807   808   810   811   812  
		 813   814   815   816   818   819   820   821   826   828  
		 829   830   832   834   835   838   839   840   841   842  
		 843   844   845   846   847   849   851   853   855   856  
		 874   875   879   880   881   882   884   885   887   888  
		 889   890   891   892   893   894   895   896   897   898  
		 903   904   905  
rho:   3.04
	 isolated:
		 531   544   573   871  
	 cluster size:   9 
		 643   644   645   646   647   860   861   862   863  
	 cluster size: 544 
		   8    12    13    14    15    18    20    23    26    27  
		  29    30    31    32    33    34    35    36    37    38  
		  39    41    44    45    46    47    49    50    52    54  
		  57    58    59    60    62    63    64    65    66    67  
		  68    69    70    71    72    75    76    77    78    79  
		  80    81    82    83    84    86    87    88    89    90  
		  91    92    93    94    96    97    98   100   102   103  
		 105   106   109   110   111   112   113   114   115   117  
		 118   119   120   121   122   123   125   126   127   128  
		 130   131   132   133   134   136   137   138   139   140  
		 141   142   143   144   145   148   149   150   151   153  
		 154   155   156   157   159   160   161   162   164   165  
		 169   170   172   173   174   175   176   178   180   181  
		 182   183   184   185   187   188   189   190   192   193  
		 196   197   198   200   201   202   205   207   208   209  
		 211   212   213   214   216   219   222   224   225   226  
		 227   228   229   230   231   233   235   237   238   240  
		 241   242   244   246   248   251   252   253   254   255  
		 256   257   258   259   260   262   263   266   268   269  
		 274   275   277   278   279   280   281   282   284   286  
		 287   288   289   290   291   292   293   294   295   296  
		 297   299   301   303   304   306   308   309   310   311  
		 312   320   321   322   323   324   325   327   328   329  
		 330   331   332   333   334   337   338   339   340   342  
		 343   344   345   346   347   348   349   351   352   353  
		 354   355   356   358   359   360   361   362   363   364  
		 365   366   368   369   371   372   374   375   376   377  
		 378   379   380   381   382   383   384   385   388   390  
		 391   393   394   396   398   399   400   401   402   403  
		 404   405   406   407   408   409   410   411   412   413  
		 414   416   417   418   419   420   421   424   425   426  
		 427   428   429   431   432   433   434   435   436   437  
		 438   439   440   442   443   446   447   448   449   450  
		 451   455   456   457   461   462   463   464   465   466  
		 467   468   469   470   471   472   473   475   476   478  
		 479   480   483   484   485   487   489   490   491   492  
		 493   494   495   496   497   498   499   500   501   502  
		 503   504   505   506   507   508   509   510   514   515  
		 516   517   519   520   521   522   523   524   525   526  
		 527   528   529   533   536   537   539   549   550   552  
		 556   557   558   559   560   562   563   565   566   567  
		 569   570   577   578   580   581   585   586   587   588  
		 589   590   592   595   596   597   598   599   600   601  
		 603   605   606   607   608   609   610   611   613   614  
		 615   616   617   618   621   622   623   624   625   626  
		 627   628   632   635   637   650   651   652   654   655  
		 765   766   769   770   771   772   773   775   776   777  
		 778   779   781   782   783   785   786   787   794   795  
		 796   800   801   803   804   805   807   808   810   811  
		 812   813   814   815   816   818   819   820   821   826  
		 828   829   830   832   834   835   838   839   840   841  
		 842   843   844   845   846   847   849   851   853   855  
		 856   874   875   879   880   881   882   884   885   887  
		 888   889   890   891   892   893   894   895   896   897  
		 898   903   904   905  
rho:   3.04
	 isolated:
		 531   544   573   871  
	 cluster size:   9 
		 643   644   645   646   647   860   861   862   863  
	 cluster size: 547 
		   8    12    13    14    15    18    20    23    26    27  
		  29    30    31    32    33    34    35    36    37    38  
		  39    41    44    45    46    47    49    50    52    54  
		  57    58    59    60    62    63    64    65    66    67  
		  68    69    70    71    72    75    76    77    78    79  
		  80    81    82    83    84    86    87    88    89    90  
		  91    92    93    94    96    97    98   100   102   103  
		 105   106   109   110   111   112   113   114   115   117  
		 118   119   120   121   122   123   125   126   127   128  
		 130   131   132   133   134   136   137   138   139   140  
		 141   142   143   144   145   148   149   150   151   153  
		 154   155   156   157   159   160   161   162   164   165  
		 169   170   172   173   174   175   176   178   180   181  
		 182   183   184   185   187   188   189   190   192   193  
		 196   197   198   200   201   202   205   207   208   209  
		 211   212   213   214   216   219   222   224   225   226  
		 227   228   229   230   231   233   235   237   238   240  
		 241   242   244   246   248   251   252   253   254   255  
		 256   257   258   259   260   262   263   266   268   269  
		 274   275   277   278   279   280   281   282   284   286  
		 287   288   289   290   291   292   293   294   295   296  
		 297   299   301   303   304   306   308   309   310   311  
		 312   320   321   322   323   324   325   327   328   329  
		 330   331   332   333   334   337   338   339   340   342  
		 343   344   345   346   347   348   349   351   352   353  
		 354   355   356   357   358   359   360   361   362   363  
		 364   365   366   368   369   370   371   372   373   374  
		 375   376   377   378   379   380   381   382   383   384  
		 385   388   390   391   393   394   396   398   399   400  
		 401   402   403   404   405   406   407   408   409   410  
		 411   412   413   414   416   417   418   419   420   421  
		 424   425   426   427   428   429   431   432   433   434  
		 435   436   437   438   439   440   442   443   446   447  
		 448   449   450   451   455   456   457   461   462   463  
		 464   465   466   467   468   469   470   471   472   473  
		 475   476   478   479   480   483   484   485   487   489  
		 490   491   492   493   494   495   496   497   498   499  
		 500   501   502   503   504   505   506   507   508   509  
		 510   514   515   516   517   519   520   521   522   523  
		 524   525   526   527   528   529   533   536   537   539  
		 549   550   552   556   557   558   559   560   562   563  
		 565   566   567   569   570   577   578   580   581   585  
		 586   587   588   589   590   592   595   596   597   598  
		 599   600   601   603   605   606   607   608   609   610  
		 611   613   614   615   616   617   618   621   622   623  
		 624   625   626   627   628   632   635   637   650   651  
		 652   654   655   765   766   769   770   771   772   773  
		 775   776   777   778   779   781   782   783   785   786  
		 787   794   795   796   800   801   803   804   805   807  
		 808   810   811   812   813   814   815   816   818   819  
		 820   821   826   828   829   830   832   834   835   838  
		 839   840   841   842   843   844   845   846   847   849  
		 851   853   855   856   874   875   879   880   881   882  
		 884   885   887   888   889   890   891   892   893   894  
		 895   896   897   898   903   904   905  
rho:   3.04
	 isolated:
		 531   544   573   871  
	 cluster size:   9 
		 643   644   645   646   647   860   861   862   863  
	 cluster size: 548 
		   8    12    13    14    15    18    20    23    26    27  
		  29    30    31    32    33    34    35    36    37    38  
		  39    41    44    45    46    47    49    50    52    54  
		  57    58    59    60    62    63    64    65    66    67  
		  68    69    70    71    72    75    76    77    78    79  
		  80    81    82    83    84    86    87    88    89    90  
		  91    92    93    94    96    97    98   100   102   103  
		 105   106   109   110   111   112   113   114   115   117  
		 118   119   120   121   122   123   125   126   127   128  
		 130   131   132   133   134   136   137   138   139   140  
		 141   142   143   144   145   148   149   150   151   153  
		 154   155   156   157   159   160   161   162   164   165  
		 169   170   172   173   174   175   176   178   180   181  
		 182   183   184   185   187   188   189   190   192   193  
		 196   197   198   200   201   202   205   207   208   209  
		 211   212   213   214   216   219   222   224   225   226  
		 227   228   229   230   231   233   235   237   238   240  
		 241   242   244   246   248   251   252   253   254   255  
		 256   257   258   259   260   262   263   266   268   269  
		 274   275   277   278   279   280   281   282   284   286  
		 287   288   289   290   291   292   293   294   295   296  
		 297   299   301   303   304   306   308   309   310   311  
		 312   320   321   322   323   324   325   327   328   329  
		 330   331   332   333   334   337   338   339   340   342  
		 343   344   345   346   347   348   349   351   352   353  
		 354   355   356   357   358   359   360   361   362   363  
		 364   365   366   368   369   370   371   372   373   374  
		 375   376   377   378   379   380   381   382   383   384  
		 385   388   390   391   392   393   394   396   398   399  
		 400   401   402   403   404   405   406   407   408   409  
		 410   411   412   413   414   416   417   418   419   420  
		 421   424   425   426   427   428   429   431   432   433  
		 434   435   436   437   438   439   440   442   443   446  
		 447   448   449   450   451   455   456   457   461   462  
		 463   464   465   466   467   468   469   470   471   472  
		 473   475   476   478   479   480   483   484   485   487  
		 489   490   491   492   493   494   495   496   497   498  
		 499   500   501   502   503   504   505   506   507   508  
		 509   510   514   515   516   517   519   520   521   522  
		 523   524   525   526   527   528   529   533   536   537  
		 539   549   550   552   556   557   558   559   560   562  
		 563   565   566   567   569   570   577   578   580   581  
		 585   586   587   588   589   590   592   595   596   597  
		 598   599   600   601   603   605   606   607   608   609  
		 610   611   613   614   615   616   617   618   621   622  
		 623   624   625   626   627   628   632   635   637   650  
		 651   652   654   655   765   766   769   770   771   772  
		 773   775   776   777   778   779   781   782   783   785  
		 786   787   794   795   796   800   801   803   804   805  
		 807   808   810   811   812   813   814   815   816   818  
		 819   820   821   826   828   829   830   832   834   835  
		 838   839   840   841   842   843   844   845   846   847  
		 849   851   853   855   856   874   875   879   880   881  
		 882   884   885   887   888   889   890   891   892   893  
		 894   895   896   897   898   903   904   905  
rho:   3.04
	 isolated:
		 531   544   573   871  
	 cluster size:   9 
		 643   644   645   646   647   860   861   862   863  
	 cluster size: 549 
		   8    12    13    14    15    18    20    23    26    27  
		  29    30    31    32    33    34    35    36    37    38  
		  39    41    44    45    46    47    49    50    52    53  
		  54    57    58    59    60    62    63    64    65    66  
		  67    68    69    70    71    72    75    76    77    78  
		  79    80    81    82    83    84    86    87    88    89  
		  90    91    92    93    94    96    97    98   100   102  
		 103   105   106   109   110   111   112   113   114   115  
		 117   118   119   120   121   122   123   125   126   127  
		 128   130   131   132   133   134   136   137   138   139  
		 140   141   142   143   144   145   148   149   150   151  
		 153   154   155   156   157   159   160   161   162   164  
		 165   169   170   172   173   174   175   176   178   180  
		 181   182   183   184   185   187   188   189   190   192  
		 193   196   197   198   200   201   202   205   207   208  
		 209   211   212   213   214   216   219   222   224   225  
		 226   227   228   229   230   231   233   235   237   238  
		 240   241   242   244   246   248   251   252   253   254  
		 255   256   257   258   259   260   262   263   266   268  
		 269   274   275   277   278   279   280   281   282   284  
		 286   287   288   289   290   291   292   293   294   295  
		 296   297   299   301   303   304   306   308   309   310  
		 311   312   320   321   322   323   324   325   327   328  
		 329   330   331   332   333   334   337   338   339   340  
		 342   343   344   345   346   347   348   349   351   352  
		 353   354   355   356   357   358   359   360   361   362  
		 363   364   365   366   368   369   370   371   372   373  
		 374   375   376   377   378   379   380   381   382   383  
		 384   385   388   390   391   392   393   394   396   398  
		 399   400   401   402   403   404   405   406   407   408  
		 409   410   411   412   413   414   416   417   418   419  
		 420   421   424   425   426   427   428   429   431   432  
		 433   434   435   436   437   438   439   440   442   443  
		 446   447   448   449   450   451   455   456   457   461  
		 462   463   464   465   466   467   468   469   470   471  
		 472   473   475   476   478   479   480   483   484   485  
		 487   489   490   491   492   493   494   495   496   497  
		 498   499   500   501   502   503   504   505   506   507  
		 508   509   510   514   515   516   517   519   520   521  
		 522   523   524   525   526   527   528   529   533   536  
		 537   539   549   550   552   556   557   558   559   560  
		 562   563   565   566   567   569   570   577   578   580  
		 581   585   586   587   588   589   590   592   595   596  
		 597   598   599   600   601   603   605   606   607   608  
		 609   610   611   613   614   615   616   617   618   621  
		 622   623   624   625   626   627   628   632   635   637  
		 650   651   652   654   655   765   766   769   770   771  
		 772   773   775   776   777   778   779   781   782   783  
		 785   786   787   794   795   796   800   801   803   804  
		 805   807   808   810   811   812   813   814   815   816  
		 818   819   820   821   826   828   829   830   832   834  
		 835   838   839   840   841   842   843   844   845   846  
		 847   849   851   853   855   856   874   875   879   880  
		 881   882   884   885   887   888   889   890   891   892  
		 893   894   895   896   897   898   903   904   905  
rho:   3.05
	 isolated:
		 531   544   573   871  
	 cluster size:   9 
		 643   644   645   646   647   860   861   862   863  
	 cluster size: 550 
		   8    12    13    14    15    18    20    23    26    27  
		  29    30    31    32    33    34    35    36    37    38  
		  39    41    44    45    46    47    49    50    52    53  
		  54    57    58    59    60    62    63    64    65    66  
		  67    68    69    70    71    72    75    76    77    78  
		  79    80    81    82    83    84    86    87    88    89  
		  90    91    92    93    94    96    97    98   100   102  
		 103   105   106   109   110   111   112   113   114   115  
		 117   118   119   120   121   122   123   125   126   127  
		 128   130   131   132   133   134   136   137   138   139  
		 140   141   142   143   144   145   148   149   150   151  
		 153   154   155   156   157   159   160   161   162   164  
		 165   169   170   172   173   174   175   176   178   180  
		 181   182   183   184   185   187   188   189   190   192  
		 193   196   197   198   200   201   202   205   207   208  
		 209   211   212   213   214   216   219   222   224   225  
		 226   227   228   229   230   231   233   235   237   238  
		 240   241   242   244   246   248   251   252   253   254  
		 255   256   257   258   259   260   262   263   266   268  
		 269   274   275   277   278   279   280   281   282   284  
		 286   287   288   289   290   291   292   293   294   295  
		 296   297   299   301   303   304   306   308   309   310  
		 311   312   320   321   322   323   324   325   327   328  
		 329   330   331   332   333   334   337   338   339   340  
		 342   343   344   345   346   347   348   349   351   352  
		 353   354   355   356   357   358   359   360   361   362  
		 363   364   365   366   368   369   370   371   372   373  
		 374   375   376   377   378   379   380   381   382   383  
		 384   385   388   390   391   392   393   394   396   398  
		 399   400   401   402   403   404   405   406   407   408  
		 409   410   411   412   413   414   416   417   418   419  
		 420   421   424   425   426   427   428   429   431   432  
		 433   434   435   436   437   438   439   440   442   443  
		 446   447   448   449   450   451   455   456   457   461  
		 462   463   464   465   466   467   468   469   470   471  
		 472   473   475   476   478   479   480   483   484   485  
		 487   489   490   491   492   493   494   495   496   497  
		 498   499   500   501   502   503   504   505   506   507  
		 508   509   510   514   515   516   517   519   520   521  
		 522   523   524   525   526   527   528   529   533   536  
		 537   539   549   550   552   556   557   558   559   560  
		 562   563   565   566   567   569   570   577   578   580  
		 581   585   586   587   588   589   590   592   595   596  
		 597   598   599   600   601   603   605   606   607   608  
		 609   610   611   613   614   615   616   617   618   621  
		 622   623   624   625   626   627   628   632   635   637  
		 650   651   652   654   655   765   766   769   770   771  
		 772   773   775   776   777   778   779   781   782   783  
		 785   786   787   794   795   796   800   801   803   804  
		 805   807   808   810   811   812   813   814   815   816  
		 818   819   820   821   826   828   829   830   832   834  
		 835   838   839   840   841   842   843   844   845   846  
		 847   849   851   853   855   856   874   875   879   880  
		 881   882   884   885   887   888   889   890   891   892  
		 893   894   895   896   897   898   899   903   904   905  
rho:   3.05
	 isolated:
		 531   544   573   871  
	 cluster size: 560 
		   8    12    13    14    15    18    20    23    26    27  
		  29    30    31    32    33    34    35    36    37    38  
		  39    41    44    45    46    47    49    50    52    53  
		  54    57    58    59    60    62    63    64    65    66  
		  67    68    69    70    71    72    75    76    77    78  
		  79    80    81    82    83    84    86    87    88    89  
		  90    91    92    93    94    96    97    98   100   102  
		 103   105   106   109   110   111   112   113   114   115  
		 117   118   119   120   121   122   123   125   126   127  
		 128   130   131   132   133   134   136   137   138   139  
		 140   141   142   143   144   145   148   149   150   151  
		 153   154   155   156   157   159   160   161   162   164  
		 165   169   170   172   173   174   175   176   178   180  
		 181   182   183   184   185   187   188   189   190   192  
		 193   196   197   198   200   201   202   205   207   208  
		 209   211   212   213   214   216   219   222   224   225  
		 226   227   228   229   230   231   233   235   237   238  
		 240   241   242   244   246   248   251   252   253   254  
		 255   256   257   258   259   260   262   263   266   268  
		 269   274   275   277   278   279   280   281   282   284  
		 286   287   288   289   290   291   292   293   294   295  
		 296   297   299   301   303   304   306   308   309   310  
		 311   312   320   321   322   323   324   325   327   328  
		 329   330   331   332   333   334   337   338   339   340  
		 342   343   344   345   346   347   348   349   351   352  
		 353   354   355   356   357   358   359   360   361   362  
		 363   364   365   366   368   369   370   371   372   373  
		 374   375   376   377   378   379   380   381   382   383  
		 384   385   388   390   391   392   393   394   396   398  
		 399   400   401   402   403   404   405   406   407   408  
		 409   410   411   412   413   414   416   417   418   419  
		 420   421   424   425   426   427   428   429   431   432  
		 433   434   435   436   437   438   439   440   442   443  
		 446   447   448   449   450   451   455   456   457   461  
		 462   463   464   465   466   467   468   469   470   471  
		 472   473   475   476   478   479   480   483   484   485  
		 487   489   490   491   492   493   494   495   496   497  
		 498   499   500   501   502   503   504   505   506   507  
		 508   509   510   514   515   516   517   519   520   521  
		 522   523   524   525   526   527   528   529   533   536  
		 537   539   549   550   552   556   557   558   559   560  
		 562   563   565   566   567   569   570   577   578   580  
		 581   585   586   587   588   589   590   592   595   596  
		 597   598   599   600   601   603   605   606   607   608  
		 609   610   611   613   614   615   616   617   618   621  
		 622   623   624   625   626   627   628   632   635   637  
		 641   643   644   645   646   647   650   651   652   654  
		 655   765   766   769   770   771   772   773   775   776  
		 777   778   779   781   782   783   785   786   787   794  
		 795   796   800   801   803   804   805   807   808   810  
		 811   812   813   814   815   816   818   819   820   821  
		 826   828   829   830   832   834   835   838   839   840  
		 841   842   843   844   845   846   847   849   851   853  
		 855   856   860   861   862   863   874   875   879   880  
		 881   882   884   885   887   888   889   890   891   892  
		 893   894   895   896   897   898   899   903   904   905  
rho:   3.05
	 isolated:
		 531   544   573   871  
	 cluster size: 561 
		   8    12    13    14    15    18    20    23    26    27  
		  29    30    31    32    33    34    35    36    37    38  
		  39    41    44    45    46    47    49    50    52    53  
		  54    57    58    59    60    62    63    64    65    66  
		  67    68    69    70    71    72    75    76    77    78  
		  79    80    81    82    83    84    86    87    88    89  
		  90    91    92    93    94    96    97    98   100   101  
		 102   103   105   106   109   110   111   112   113   114  
		 115   117   118   119   120   121   122   123   125   126  
		 127   128   130   131   132   133   134   136   137   138  
		 139   140   141   142   143   144   145   148   149   150  
		 151   153   154   155   156   157   159   160   161   162  
		 164   165   169   170   172   173   174   175   176   178  
		 180   181   182   183   184   185   187   188   189   190  
		 192   193   196   197   198   200   201   202   205   207  
		 208   209   211   212   213   214   216   219   222   224  
		 225   226   227   228   229   230   231   233   235   237  
		 238   240   241   242   244   246   248   251   252   253  
		 254   255   256   257   258   259   260   262   263   266  
		 268   269   274   275   277   278   279   280   281   282  
		 284   286   287   288   289   290   291   292   293   294  
		 295   296   297   299   301   303   304   306   308   309  
		 310   311   312   320   321   322   323   324   325   327  
		 328   329   330   331   332   333   334   337   338   339  
		 340   342   343   344   345   346   347   348   349   351  
		 352   353   354   355   356   357   358   359   360   361  
		 362   363   364   365   366   368   369   370   371   372  
		 373   374   375   376   377   378   379   380   381   382  
		 383   384   385   388   390   391   392   393   394   396  
		 398   399   400   401   402   403   404   405   406   407  
		 408   409   410   411   412   413   414   416   417   418  
		 419   420   421   424   425   426   427   428   429   431  
		 432   433   434   435   436   437   438   439   440   442  
		 443   446   447   448   449   450   451   455   456   457  
		 461   462   463   464   465   466   467   468   469   470  
		 471   472   473   475   476   478   479   480   483   484  
		 485   487   489   490   491   492   493   494   495   496  
		 497   498   499   500   501   502   503   504   505   506  
		 507   508   509   510   514   515   516   517   519   520  
		 521   522   523   524   525   526   527   528   529   533  
		 536   537   539   549   550   552   556   557   558   559  
		 560   562   563   565   566   567   569   570   577   578  
		 580   581   585   586   587   588   589   590   592   595  
		 596   597   598   599   600   601   603   605   606   607  
		 608   609   610   611   613   614   615   616   617   618  
		 621   622   623   624   625   626   627   628   632   635  
		 637   641   643   644   645   646   647   650   651   652  
		 654   655   765   766   769   770   771   772   773   775  
		 776   777   778   779   781   782   783   785   786   787  
		 794   795   796   800   801   803   804   805   807   808  
		 810   811   812   813   814   815   816   818   819   820  
		 821   826   828   829   830   832   834   835   838   839  
		 840   841   842   843   844   845   846   847   849   851  
		 853   855   856   860   861   862   863   874   875   879  
		 880   881   882   884   885   887   888   889   890   891  
		 892   893   894   895   896   897   898   899   903   904  
		 905  
rho:   3.05
	 isolated:
		 531   544   573   871  
	 cluster size: 562 
		   8    12    13    14    15    18    20    23    26    27  
		  29    30    31    32    33    34    35    36    37    38  
		  39    41    44    45    46    47    49    50    52    53  
		  54    57    58    59    60    62    63    64    65    66  
		  67    68    69    70    71    72    75    76    77    78  
		  79    80    81    82    83    84    86    87    88    89  
		  90    91    92    93    94    96    97    98   100   101  
		 102   103   105   106   109   110   111   112   113   114  
		 115   117   118   119   120   121   122   123   125   126  
		 127   128   130   131   132   133   134   136   137   138  
		 139   140   141   142   143   144   145   148   149   150  
		 151   153   154   155   156   157   159   160   161   162  
		 164   165   169   170   172   173   174   175   176   178  
		 180   181   182   183   184   185   187   188   189   190  
		 192   193   196   197   198   200   201   202   205   207  
		 208   209   211   212   213   214   216   219   222   224  
		 225   226   227   228   229   230   231   233   235   237  
		 238   240   241   242   244   246   248   251   252   253  
		 254   255   256   257   258   259   260   262   263   266  
		 267   268   269   274   275   277   278   279   280   281  
		 282   284   286   287   288   289   290   291   292   293  
		 294   295   296   297   299   301   303   304   306   308  
		 309   310   311   312   320   321   322   323   324   325  
		 327   328   329   330   331   332   333   334   337   338  
		 339   340   342   343   344   345   346   347   348   349  
		 351   352   353   354   355   356   357   358   359   360  
		 361   362   363   364   365   366   368   369   370   371  
		 372   373   374   375   376   377   378   379   380   381  
		 382   383   384   385   388   390   391   392   393   394  
		 396   398   399   400   401   402   403   404   405   406  
		 407   408   409   410   411   412   413   414   416   417  
		 418   419   420   421   424   425   426   427   428   429  
		 431   432   433   434   435   436   437   438   439   440  
		 442   443   446   447   448   449   450   451   455   456  
		 457   461   462   463   464   465   466   467   468   469  
		 470   471   472   473   475   476   478   479   480   483  
		 484   485   487   489   490   491   492   493   494   495  
		 496   497   498   499   500   501   502   503   504   505  
		 506   507   508   509   510   514   515   516   517   519  
		 520   521   522   523   524   525   526   527   528   529  
		 533   536   537   539   549   550   552   556   557   558  
		 559   560   562   563   565   566   567   569   570   577  
		 578   580   581   585   586   587   588   589   590   592  
		 595   596   597   598   599   600   601   603   605   606  
		 607   608   609   610   611   613   614   615   616   617  
		 618   621   622   623   624   625   626   627   628   632  
		 635   637   641   643   644   645   646   647   650   651  
		 652   654   655   765   766   769   770   771   772   773  
		 775   776   777   778   779   781   782   783   785   786  
		 787   794   795   796   800   801   803   804   805   807  
		 808   810   811   812   813   814   815   816   818   819  
		 820   821   826   828   829   830   832   834   835   838  
		 839   840   841   842   843   844   845   846   847   849  
		 851   853   855   856   860   861   862   863   874   875  
		 879   880   881   882   884   885   887   888   889   890  
		 891   892   893   894   895   896   897   898   899   903  
		 904   905  
rho:   3.07
	 isolated:
		 531   544   573   871  
	 cluster size: 563 
		   8    12    13    14    15    18    20    23    26    27  
		  29    30    31    32    33    34    35    36    37    38  
		  39    41    44    45    46    47    49    50    52    53  
		  54    57    58    59    60    62    63    64    65    66  
		  67    68    69    70    71    72    75    76    77    78  
		  79    80    81    82    83    84    86    87    88    89  
		  90    91    92    93    94    96    97    98   100   101  
		 102   103   105   106   109   110   111   112   113   114  
		 115   117   118   119   120   121   122   123   125   126  
		 127   128   130   131   132   133   134   136   137   138  
		 139   140   141   142   143   144   145   148   149   150  
		 151   153   154   155   156   157   159   160   161   162  
		 164   165   169   170   172   173   174   175   176   178  
		 180   181   182   183   184   185   187   188   189   190  
		 192   193   196   197   198   200   201   202   205   207  
		 208   209   211   212   213   214   216   219   222   224  
		 225   226   227   228   229   230   231   233   235   237  
		 238   240   241   242   244   246   248   251   252   253  
		 254   255   256   257   258   259   260   262   263   266  
		 267   268   269   274   275   277   278   279   280   281  
		 282   284   286   287   288   289   290   291   292   293  
		 294   295   296   297   299   301   303   304   306   308  
		 309   310   311   312   320   321   322   323   324   325  
		 327   328   329   330   331   332   333   334   337   338  
		 339   340   342   343   344   345   346   347   348   349  
		 351   352   353   354   355   356   357   358   359   360  
		 361   362   363   364   365   366   368   369   370   371  
		 372   373   374   375   376   377   378   379   380   381  
		 382   383   384   385   388   390   391   392   393   394  
		 396   398   399   400   401   402   403   404   405   406  
		 407   408   409   410   411   412   413   414   416   417  
		 418   419   420   421   424   425   426   427   428   429  
		 431   432   433   434   435   436   437   438   439   440  
		 442   443   446   447   448   449   450   451   455   456  
		 457   461   462   463   464   465   466   467   468   469  
		 470   471   472   473   475   476   478   479   480   483  
		 484   485   487   489   490   491   492   493   494   495  
		 496   497   498   499   500   501   502   503   504   505  
		 506   507   508   509   510   514   515   516   517   519  
		 520   521   522   523   524   525   526   527   528   529  
		 533   536   537   539   549   550   552   556   557   558  
		 559   560   561   562   563   565   566   567   569   570  
		 577   578   580   581   585   586   587   588   589   590  
		 592   595   596   597   598   599   600   601   603   605  
		 606   607   608   609   610   611   613   614   615   616  
		 617   618   621   622   623   624   625   626   627   628  
		 632   635   637   641   643   644   645   646   647   650  
		 651   652   654   655   765   766   769   770   771   772  
		 773   775   776   777   778   779   781   782   783   785  
		 786   787   794   795   796   800   801   803   804   805  
		 807   808   810   811   812   813   814   815   816   818  
		 819   820   821   826   828   829   830   832   834   835  
		 838   839   840   841   842   843   844   845   846   847  
		 849   851   853   855   856   860   861   862   863   874  
		 875   879   880   881   882   884   885   887   888   889  
		 890   891   892   893   894   895   896   897   898   899  
		 903   904   905  
rho:   3.08
	 isolated:
		 531   544   573   871  
	 cluster size: 564 
		   8    12    13    14    15    16    18    20    23    26  
		  27    29    30    31    32    33    34    35    36    37  
		  38    39    41    44    45    46    47    49    50    52  
		  53    54    57    58    59    60    62    63    64    65  
		  66    67    68    69    70    71    72    75    76    77  
		  78    79    80    81    82    83    84    86    87    88  
		  89    90    91    92    93    94    96    97    98   100  
		 101   102   103   105   106   109   110   111   112   113  
		 114   115   117   118   119   120   121   122   123   125  
		 126   127   128   130   131   132   133   134   136   137  
		 138   139   140   141   142   143   144   145   148   149  
		 150   151   153   154   155   156   157   159   160   161  
		 162   164   165   169   170   172   173   174   175   176  
		 178   180   181   182   183   184   185   187   188   189  
		 190   192   193   196   197   198   200   201   202   205  
		 207   208   209   211   212   213   214   216   219   222  
		 224   225   226   227   228   229   230   231   233   235  
		 237   238   240   241   242   244   246   248   251   252  
		 253   254   255   256   257   258   259   260   262   263  
		 266   267   268   269   274   275   277   278   279   280  
		 281   282   284   286   287   288   289   290   291   292  
		 293   294   295   296   297   299   301   303   304   306  
		 308   309   310   311   312   320   321   322   323   324  
		 325   327   328   329   330   331   332   333   334   337  
		 338   339   340   342   343   344   345   346   347   348  
		 349   351   352   353   354   355   356   357   358   359  
		 360   361   362   363   364   365   366   368   369   370  
		 371   372   373   374   375   376   377   378   379   380  
		 381   382   383   384   385   388   390   391   392   393  
		 394   396   398   399   400   401   402   403   404   405  
		 406   407   408   409   410   411   412   413   414   416  
		 417   418   419   420   421   424   425   426   427   428  
		 429   431   432   433   434   435   436   437   438   439  
		 440   442   443   446   447   448   449   450   451   455  
		 456   457   461   462   463   464   465   466   467   468  
		 469   470   471   472   473   475   476   478   479   480  
		 483   484   485   487   489   490   491   492   493   494  
		 495   496   497   498   499   500   501   502   503   504  
		 505   506   507   508   509   510   514   515   516   517  
		 519   520   521   522   523   524   525   526   527   528  
		 529   533   536   537   539   549   550   552   556   557  
		 558   559   560   561   562   563   565   566   567   569  
		 570   577   578   580   581   585   586   587   588   589  
		 590   592   595   596   597   598   599   600   601   603  
		 605   606   607   608   609   610   611   613   614   615  
		 616   617   618   621   622   623   624   625   626   627  
		 628   632   635   637   641   643   644   645   646   647  
		 650   651   652   654   655   765   766   769   770   771  
		 772   773   775   776   777   778   779   781   782   783  
		 785   786   787   794   795   796   800   801   803   804  
		 805   807   808   810   811   812   813   814   815   816  
		 818   819   820   821   826   828   829   830   832   834  
		 835   838   839   840   841   842   843   844   845   846  
		 847   849   851   853   855   856   860   861   862   863  
		 874   875   879   880   881   882   884   885   887   888  
		 889   890   891   892   893   894   895   896   897   898  
		 899   903   904   905  
rho:   3.08
	 isolated:
		 531   544   573   871  
	 cluster size: 565 
		   8    12    13    14    15    16    18    20    23    26  
		  27    29    30    31    32    33    34    35    36    37  
		  38    39    41    44    45    46    47    49    50    52  
		  53    54    57    58    59    60    62    63    64    65  
		  66    67    68    69    70    71    72    75    76    77  
		  78    79    80    81    82    83    84    86    87    88  
		  89    90    91    92    93    94    96    97    98   100  
		 101   102   103   105   106   109   110   111   112   113  
		 114   115   117   118   119   120   121   122   123   125  
		 126   127   128   130   131   132   133   134   136   137  
		 138   139   140   141   142   143   144   145   148   149  
		 150   151   153   154   155   156   157   159   160   161  
		 162   164   165   169   170   172   173   174   175   176  
		 178   180   181   182   183   184   185   187   188   189  
		 190   192   193   196   197   198   200   201   202   205  
		 207   208   209   211   212   213   214   216   219   222  
		 224   225   226   227   228   229   230   231   233   235  
		 237   238   240   241   242   244   246   248   251   252  
		 253   254   255   256   257   258   259   260   262   263  
		 266   267   268   269   274   275   277   278   279   280  
		 281   282   284   286   287   288   289   290   291   292  
		 293   294   295   296   297   299   301   303   304   306  
		 308   309   310   311   312   320   321   322   323   324  
		 325   327   328   329   330   331   332   333   334   337  
		 338   339   340   342   343   344   345   346   347   348  
		 349   351   352   353   354   355   356   357   358   359  
		 360   361   362   363   364   365   366   368   369   370  
		 371   372   373   374   375   376   377   378   379   380  
		 381   382   383   384   385   388   390   391   392   393  
		 394   396   398   399   400   401   402   403   404   405  
		 406   407   408   409   410   411   412   413   414   416  
		 417   418   419   420   421   424   425   426   427   428  
		 429   431   432   433   434   435   436   437   438   439  
		 440   442   443   446   447   448   449   450   451   455  
		 456   457   461   462   463   464   465   466   467   468  
		 469   470   471   472   473   475   476   478   479   480  
		 483   484   485   487   489   490   491   492   493   494  
		 495   496   497   498   499   500   501   502   503   504  
		 505   506   507   508   509   510   514   515   516   517  
		 519   520   521   522   523   524   525   526   527   528  
		 529   533   536   537   539   549   550   552   556   557  
		 558   559   560   561   562   563   565   566   567   569  
		 570   577   578   580   581   582   585   586   587   588  
		 589   590   592   595   596   597   598   599   600   601  
		 603   605   606   607   608   609   610   611   613   614  
		 615   616   617   618   621   622   623   624   625   626  
		 627   628   632   635   637   641   643   644   645   646  
		 647   650   651   652   654   655   765   766   769   770  
		 771   772   773   775   776   777   778   779   781   782  
		 783   785   786   787   794   795   796   800   801   803  
		 804   805   807   808   810   811   812   813   814   815  
		 816   818   819   820   821   826   828   829   830   832  
		 834   835   838   839   840   841   842   843   844   845  
		 846   847   849   851   853   855   856   860   861   862  
		 863   874   875   879   880   881   882   884   885   887  
		 888   889   890   891   892   893   894   895   896   897  
		 898   899   903   904   905  
rho:   3.09
	 isolated:
		 531   544   573   871  
	 cluster size: 567 
		   8    11    12    13    14    15    16    18    20    23  
		  26    27    29    30    31    32    33    34    35    36  
		  37    38    39    41    44    45    46    47    49    50  
		  52    53    54    57    58    59    60    62    63    64  
		  65    66    67    68    69    70    71    72    75    76  
		  77    78    79    80    81    82    83    84    86    87  
		  88    89    90    91    92    93    94    96    97    98  
		  99   100   101   102   103   105   106   109   110   111  
		 112   113   114   115   117   118   119   120   121   122
[truncated: 959,224 more chars]
