# Supplementary material for: A Comparative Structural Bioinformatics Analysis of the Insulin Receptor Family Ectodomain Based on Phylogenetic Information
Source: PLoS One. 2008 Nov 7;3(11):e3667. doi: 10.1371/journal.pone.0003667 (PMC2577065; doi:10.1371/journal.pone.0003667)
Supplement: Supplementary File S5 — Zip file containing Evolutionary Trace results for the IR (0.75 MB ZIP) [file pone.0003667.s005.zip › EvTraceINSR/ET_2dtgE.groups]

rank 2 
	group 1
		CavPor_INSR
		FelCat_INSR
		EchTel_INSR
		MyoLuc_INSR
		2DTG
		PanTro_INSR
		MusMus_INSR
		RatNor_INSR
		CanFam_INSR
		EquCab_INSR
		BosTau_INSR
		OryCun_INSR
		MicMur_INSR
		OchPri_INSR
		MonDom_INSR
		GalGal_INSR
		XenLae_INSR
	group 2
		DanRer_INSRa
		DanRer_INSRb
		GasAcu_INSR
rank 3 
	group 1
		CavPor_INSR
		EchTel_INSR
		MyoLuc_INSR
		2DTG
		PanTro_INSR
		MusMus_INSR
		RatNor_INSR
		CanFam_INSR
		EquCab_INSR
		BosTau_INSR
		OryCun_INSR
		MicMur_INSR
		OchPri_INSR
		MonDom_INSR
		GalGal_INSR
		XenLae_INSR
	group 2
		FelCat_INSR
	group 3
		DanRer_INSRa
		DanRer_INSRb
		GasAcu_INSR
rank 4 
	group 1
		CavPor_INSR
		EchTel_INSR
		MyoLuc_INSR
		2DTG
		PanTro_INSR
		MusMus_INSR
		RatNor_INSR
		CanFam_INSR
		EquCab_INSR
		BosTau_INSR
		OryCun_INSR
		MicMur_INSR
		OchPri_INSR
		MonDom_INSR
		GalGal_INSR
		XenLae_INSR
	group 2
		FelCat_INSR
	group 3
		DanRer_INSRa
		DanRer_INSRb
	group 4
		GasAcu_INSR
rank 5 
	group 1
		CavPor_INSR
		EchTel_INSR
		MyoLuc_INSR
		2DTG
		PanTro_INSR
		MusMus_INSR
		RatNor_INSR
		CanFam_INSR
		EquCab_INSR
		BosTau_INSR
		OryCun_INSR
		MicMur_INSR
		OchPri_INSR
		MonDom_INSR
		GalGal_INSR
	group 2
		XenLae_INSR
	group 3
		FelCat_INSR
	group 4
		DanRer_INSRa
		DanRer_INSRb
	group 5
		GasAcu_INSR
rank 6 
	group 1
		CavPor_INSR
		EchTel_INSR
		MyoLuc_INSR
		2DTG
		PanTro_INSR
		MusMus_INSR
		RatNor_INSR
		CanFam_INSR
		EquCab_INSR
		BosTau_INSR
		OryCun_INSR
		MicMur_INSR
		OchPri_INSR
		MonDom_INSR
		GalGal_INSR
	group 2
		XenLae_INSR
	group 3
		FelCat_INSR
	group 4
		DanRer_INSRa
	group 5
		DanRer_INSRb
	group 6
		GasAcu_INSR
rank 7 
	group 1
		CavPor_INSR
		EchTel_INSR
	group 2
		MyoLuc_INSR
		2DTG
		PanTro_INSR
		MusMus_INSR
		RatNor_INSR
		CanFam_INSR
		EquCab_INSR
		BosTau_INSR
		OryCun_INSR
		MicMur_INSR
		OchPri_INSR
		MonDom_INSR
		GalGal_INSR
	group 3
		XenLae_INSR
	group 4
		FelCat_INSR
	group 5
		DanRer_INSRa
	group 6
		DanRer_INSRb
	group 7
		GasAcu_INSR
rank 8 
	group 1
		CavPor_INSR
		EchTel_INSR
	group 2
		MyoLuc_INSR
		2DTG
		PanTro_INSR
		MusMus_INSR
		RatNor_INSR
		CanFam_INSR
		EquCab_INSR
		BosTau_INSR
		OryCun_INSR
		MicMur_INSR
		OchPri_INSR
	group 3
		MonDom_INSR
		GalGal_INSR
	group 4
		XenLae_INSR
	group 5
		FelCat_INSR
	group 6
		DanRer_INSRa
	group 7
		DanRer_INSRb
	group 8
		GasAcu_INSR
rank 9 
	group 1
		CavPor_INSR
		EchTel_INSR
	group 2
		MyoLuc_INSR
		2DTG
		PanTro_INSR
		MusMus_INSR
		RatNor_INSR
		CanFam_INSR
		EquCab_INSR
		BosTau_INSR
		OryCun_INSR
		MicMur_INSR
		OchPri_INSR
	group 3
		MonDom_INSR
	group 4
		GalGal_INSR
	group 5
		XenLae_INSR
	group 6
		FelCat_INSR
	group 7
		DanRer_INSRa
	group 8
		DanRer_INSRb
	group 9
		GasAcu_INSR
rank 10 
	group 1
		CavPor_INSR
		EchTel_INSR
	group 2
		MyoLuc_INSR
	group 3
		2DTG
		PanTro_INSR
		MusMus_INSR
		RatNor_INSR
		CanFam_INSR
		EquCab_INSR
		BosTau_INSR
		OryCun_INSR
		MicMur_INSR
		OchPri_INSR
	group 4
		MonDom_INSR
	group 5
		GalGal_INSR
	group 6
		XenLae_INSR
	group 7
		FelCat_INSR
	group 8
		DanRer_INSRa
	group 9
		DanRer_INSRb
	group 10
		GasAcu_INSR
rank 11 
	group 1
		CavPor_INSR
	group 2
		EchTel_INSR
	group 3
		MyoLuc_INSR
	group 4
		2DTG
		PanTro_INSR
		MusMus_INSR
		RatNor_INSR
		CanFam_INSR
		EquCab_INSR
		BosTau_INSR
		OryCun_INSR
		MicMur_INSR
		OchPri_INSR
	group 5
		MonDom_INSR
	group 6
		GalGal_INSR
	group 7
		XenLae_INSR
	group 8
		FelCat_INSR
	group 9
		DanRer_INSRa
	group 10
		DanRer_INSRb
	group 11
		GasAcu_INSR
rank 12 
	group 1
		CavPor_INSR
	group 2
		EchTel_INSR
	group 3
		MyoLuc_INSR
	group 4
		2DTG
		PanTro_INSR
		MusMus_INSR
		RatNor_INSR
		CanFam_INSR
		EquCab_INSR
		BosTau_INSR
		OryCun_INSR
		MicMur_INSR
	group 5
		OchPri_INSR
	group 6
		MonDom_INSR
	group 7
		GalGal_INSR
	group 8
		XenLae_INSR
	group 9
		FelCat_INSR
	group 10
		DanRer_INSRa
	group 11
		DanRer_INSRb
	group 12
		GasAcu_INSR
rank 13 
	group 1
		CavPor_INSR
	group 2
		EchTel_INSR
	group 3
		MyoLuc_INSR
	group 4
		2DTG
		PanTro_INSR
		MusMus_INSR
		RatNor_INSR
		CanFam_INSR
		EquCab_INSR
		BosTau_INSR
		OryCun_INSR
	group 5
		MicMur_INSR
	group 6
		OchPri_INSR
	group 7
		MonDom_INSR
	group 8
		GalGal_INSR
	group 9
		XenLae_INSR
	group 10
		FelCat_INSR
	group 11
		DanRer_INSRa
	group 12
		DanRer_INSRb
	group 13
		GasAcu_INSR
rank 14 
	group 1
		CavPor_INSR
	group 2
		EchTel_INSR
	group 3
		MyoLuc_INSR
	group 4
		2DTG
		PanTro_INSR
		MusMus_INSR
		RatNor_INSR
		CanFam_INSR
		EquCab_INSR
		BosTau_INSR
	group 5
		OryCun_INSR
	group 6
		MicMur_INSR
	group 7
		OchPri_INSR
	group 8
		MonDom_INSR
	group 9
		GalGal_INSR
	group 10
		XenLae_INSR
	group 11
		FelCat_INSR
	group 12
		DanRer_INSRa
	group 13
		DanRer_INSRb
	group 14
		GasAcu_INSR
rank 15 
	group 1
		CavPor_INSR
	group 2
		EchTel_INSR
	group 3
		MyoLuc_INSR
	group 4
		2DTG
		PanTro_INSR
		MusMus_INSR
		RatNor_INSR
	group 5
		CanFam_INSR
		EquCab_INSR
		BosTau_INSR
	group 6
		OryCun_INSR
	group 7
		MicMur_INSR
	group 8
		OchPri_INSR
	group 9
		MonDom_INSR
	group 10
		GalGal_INSR
	group 11
		XenLae_INSR
	group 12
		FelCat_INSR
	group 13
		DanRer_INSRa
	group 14
		DanRer_INSRb
	group 15
		GasAcu_INSR
rank 16 
	group 1
		CavPor_INSR
	group 2
		EchTel_INSR
	group 3
		MyoLuc_INSR
	group 4
		2DTG
		PanTro_INSR
	group 5
		MusMus_INSR
		RatNor_INSR
	group 6
		CanFam_INSR
		EquCab_INSR
		BosTau_INSR
	group 7
		OryCun_INSR
	group 8
		MicMur_INSR
	group 9
		OchPri_INSR
	group 10
		MonDom_INSR
	group 11
		GalGal_INSR
	group 12
		XenLae_INSR
	group 13
		FelCat_INSR
	group 14
		DanRer_INSRa
	group 15
		DanRer_INSRb
	group 16
		GasAcu_INSR
rank 17 
	group 1
		CavPor_INSR
	group 2
		EchTel_INSR
	group 3
		MyoLuc_INSR
	group 4
		2DTG
		PanTro_INSR
	group 5
		MusMus_INSR
		RatNor_INSR
	group 6
		CanFam_INSR
		EquCab_INSR
	group 7
		BosTau_INSR
	group 8
		OryCun_INSR
	group 9
		MicMur_INSR
	group 10
		OchPri_INSR
	group 11
		MonDom_INSR
	group 12
		GalGal_INSR
	group 13
		XenLae_INSR
	group 14
		FelCat_INSR
	group 15
		DanRer_INSRa
	group 16
		DanRer_INSRb
	group 17
		GasAcu_INSR
rank 18 
	group 1
		CavPor_INSR
	group 2
		EchTel_INSR
	group 3
		MyoLuc_INSR
	group 4
		2DTG
		PanTro_INSR
	group 5
		MusMus_INSR
		RatNor_INSR
	group 6
		CanFam_INSR
	group 7
		EquCab_INSR
	group 8
		BosTau_INSR
	group 9
		OryCun_INSR
	group 10
		MicMur_INSR
	group 11
		OchPri_INSR
	group 12
		MonDom_INSR
	group 13
		GalGal_INSR
	group 14
		XenLae_INSR
	group 15
		FelCat_INSR
	group 16
		DanRer_INSRa
	group 17
		DanRer_INSRb
	group 18
		GasAcu_INSR
rank 19 
	group 1
		CavPor_INSR
	group 2
		EchTel_INSR
	group 3
		MyoLuc_INSR
	group 4
		2DTG
	group 5
		PanTro_INSR
	group 6
		MusMus_INSR
		RatNor_INSR
	group 7
		CanFam_INSR
	group 8
		EquCab_INSR
	group 9
		BosTau_INSR
	group 10
		OryCun_INSR
	group 11
		MicMur_INSR
	group 12
		OchPri_INSR
	group 13
		MonDom_INSR
	group 14
		GalGal_INSR
	group 15
		XenLae_INSR
	group 16
		FelCat_INSR
	group 17
		DanRer_INSRa
	group 18
		DanRer_INSRb
	group 19
		GasAcu_INSR
rank 20 
	group 1
		CavPor_INSR
	group 2
		EchTel_INSR
	group 3
		MyoLuc_INSR
	group 4
		2DTG
	group 5
		PanTro_INSR
	group 6
		MusMus_INSR
	group 7
		RatNor_INSR
	group 8
		CanFam_INSR
	group 9
		EquCab_INSR
	group 10
		BosTau_INSR
	group 11
		OryCun_INSR
	group 12
		MicMur_INSR
	group 13
		OchPri_INSR
	group 14
		MonDom_INSR
	group 15
		GalGal_INSR
	group 16
		XenLae_INSR
	group 17
		FelCat_INSR
	group 18
		DanRer_INSRa
	group 19
		DanRer_INSRb
	group 20
		GasAcu_INSR
