# Supplementary material for: A Comparative Structural Bioinformatics Analysis of the Insulin Receptor Family Ectodomain Based on Phylogenetic Information
Source: PLoS One. 2008 Nov 7;3(11):e3667. doi: 10.1371/journal.pone.0003667 (PMC2577065; doi:10.1371/journal.pone.0003667)
Supplement: Supplementary File S5 — Zip file containing Evolutionary Trace results for the IR (0.75 MB ZIP) [file pone.0003667.s005.zip › EvTraceINSR/ET_2dtgE.linear_pattern]

000000000000000000000000000000000000000000000000000000000000000000000000000000000000000000000000000000000000000000000000000000000000000000000100100001011001100000000100000110000111000011001000100000000001010011101001000001001100000000000110001010011100000100100010000000100001100010000110100000000000000000000000000000000000000000000000000000000000000000000000000000000000000000000000000000000000101001001001111001111100100010000000000000000000000000000000000000000000010100101000000001000110101111111001100000000000000000000000000000000000000000000000000000000000000000000000000000000000000000000000000000000000000000000000000000000000000000000000000000000000000000000000000000000000000000000000000000000000000000000000000000000000100001000000001000000000000000000000000000000000000000000000000000000000000
000000000000000000000000000000000000000000000000000000000000000000000000000000000000000000000000000000000000000000000000000000000000000000000100100001011001100000000100000110000111000011001000100000000001010011101001000001001100000000000110001010011100000100100010000000100001100010000110100000000000000000000000000000000000000000000000000000000000000000000000000000000000000000000000000000000000101001001001111001111100100010000000000000000000000000000000000000000000010100101000000001000110101111111001100000000000000000000000000000000000000000000000000000000000000000000000000000000000000000000000000000000000000000000000000000000000000000000000000000000000000000000000000000000000000000000000000000000000110000000010000000000000100111010111101000000000000000000000000000000000000000000000000000000000000
000000000000000000000000000000000000000000000000000000000000000000000000000000000000000000000000000000000000000000000000000000000000000000000100100001111001100000000100000110000111000011001000100010000001010011101001000001001100000000000110001010011100000100100010000000100001100010000110100000000000000000000000000000000000000000000000000000000000000000000000000000000000000000000000000000000000101001001001111001111100111010000000000000000000000000000000000000000000010100101000000001001110101111111001100000000000000000000000000000000000000000000000000000000000000000000000000000000000000000000000000000000000000000000000000000000000000000000000000000000000000000000000000000000000000000000000000000000000110000000010000000000000100111010111101000000000000000000000000000000000000000000000000000000000000
000000000000000000000000000000000000000000000000000000000000000000000000000000000000000000000000000000000000000000000000000000000000000000000100110001111001100000000100001110100111000011001000100010000001010011101001000001001100000000000110001010011110000100110010000000100001100010010110100000000000000000000000000000000000000000000000000000000000000000000000000000000000000000000000000000000000101001111001111001111100111010000000000000000000000000000000000000000000010100101000010001001110111111111001100000000000000000000000000000000000000000000000000000000000000000000000000000000000000000000000000000000000000000000000000000000000000000000000000000000000000000000000000000000000000000000000000000000000110100000010000000000000100111010111101000000000000000000000000000000000000000000000000000000000000
000000000000000000000000000000000000000000000000000000000000000000000000000000000000000000000000000000000000000000000000000000000000000000000100110001111001100000000100001110100111000011001000100010000001010011101001000001001100000000000110001010011110000100110010000000100001100010011111100110000000000000000000000000000000000000000000000000000000000000000000000000000000000000000000000000000000101011111001111011111100111010010011010100110001110100011100000011001000010100101000010001001110111111111001100000000000000000000000000000000000000000000000000000000000000000000000000000000000000000000000000000000000000000000000000000000000000000000000000000000000000000000000000000000000000000000000000000000000110100000010000000000000100111010111101000000000000000000000000000000000000000000000000000000000000
000000000000000000000000000000000000000000000000000000000000000000000000000000000000000000000000000000000000000000000000000000000000000000000100110001111001100000000100001110100111000011001000100010000001010011101001000001001100000000000110001010011110000100110010000000100101100010111111100110000000000000000000000000000000000000000000000000000000000000000000000000000000000000000000000000000000101011111001111011111100111010010011010100110001110100011100000011001000010100101000010001001110111111111001100000000000000000000000000000000000000000000000000000000000000000000000000000000000000000000000000000000000000000000000000000000000000000000000000000000000000000000000000000000000000000000000000000000000110100000010000000000000100111010111101000000000000000000000000000000000000000000000000000000000000
000000000000000000000000000000000000000000000000000000000000000000000000000000000000000000000000000000000000000000000000000000000000000000000100110001111001100000000100001110100111000011001000100010000001010011101001000001001100000000000110001010011110000100110010000000100101100010111111100110000000000000000000000000000000000000000000000000000000000000000000000000000000000000000000000000000000101011111001111011111100111010010011010100110001110100011100000011001000010100101000010001001110111111111001100000000000000000000000000000000000000000000000000000000000000000000000000000000000000000000000000000000000000000000000000000000000000000000000000000000000000000000000000000000000000000000000000000000000110100000010000000000000100111010111101000000000000000000000000000000000010000000000010000000000000
000000000000000000000000000000000000000000000000000000000000000000000000000000000000000000000000000000000000000000000000000000000000000000000100110001111001100000000100001110100111000011001000100010000001010011101001000001001100000000000110001010011110000100110010000000100101100010111111100110000000000000000000000000000000000000000000000000000000000000000000000000000000000000000000000000000000101011111001111011111100111010010011010100110001110100011100000011001000010100101000010001001110111111111001100000000000000000000000000000000000000000000000000000000000000000000000000000000000000000000000000000000000000000000000000000000000000000000000000000000000000000000000000000000000000000000000000000000000110100000010000000010000100111010111101000000000000000000000000000000000010000000000010000000000000
000000000000000000000000000000000000000000000000000000000000000000000000000000000000000000000000000000000000000000000000000000000000000000000100110001111001100000000100101110101111000011001100100010000001010011101001000001001101000000100110001010011110000100110010000000100101100010111111100110000000000000000000000000000000000000000000000000000000000000000000000000000000000000000000000000000011101011111011111011111100111010010011010100110001110100011100000011001100010100101001010001001110111111111001101000000000000000000000000000000000000000000000000000000000000000000000000000000000000000000000000000000000000000000000000000000000000000000000000000000000000000000000000000000000000000000000000000000000110100000010000000010000100111010111101000000000000000000000000000000000010000000000010000000000000
000000000100000000000010011001011111000010110100101000101010111101101001111101010001111111100110001000100101111101101110011110101110011111110100110001111001100000000100101110101111000011001100100010000001010011101001000001001101000000100110001010011110000100110010000000100101100010111111100110000000000000000000000000000000000000000000000000000000000000000000000000000000000000000000000000000011101011111011111011111100111010010011010100110001110100011100000011001100010100101001010001001110111111111001101000000000000000000000000000000000000000000000000000000000000000000000000000000000000000000000000000000000000000000000000000000000000000000000000000000000000000000000000000000000000000000000000000000000110100000010000000010000100111010111101000000000000000000000000000000000010000000000010000000000000
000000000100000000000010011001011111000010110100101000101010111101101001111101010001111111100110001000100101111101101110011110101110011111110100110001111001100000000100101110101111010011001100100010000001010011101001000001001101000000100110001010011110000100110010000000100101100010111111100110000000000000000000000000000000000000000000000000000000000000000000000000000000000000000000000000000011101011111011111011111100111010010011010100110001110100011100000011001100010100101001010001001110111111111101101000000000000000000000000000000000000000000000000000000000000000000000000000000000000000000000000000000000000000000000000000000000000000000000000000000000000000000000000000000000000000000000000000000000110100000010000000010000100111010111101000000000000000000000000000000000010000000000010000000000000
000000000100000000000010011001011111000010110100101000101010111101101001111101010001111111100110001000100101111101101110011110101110011111110100110001111001100000000100101110101111010011001100100010000001010011101001000001001101000000100110001010011110000100110010000000100101100010111111100110000000000000000000000000000000000000000000000000000000000000000000000000000000000000000000000000000011101011111011111011111100111010010011010100110001110100011100000011001100010100101001010001001110111111111101101000000000000000000000000000000000000000000000000000000000000000000000000000000000000000000000000000000000000000000000000000000000000000000000000000000000000000000000000000000000000000000000000000000001110100000010000001010000100111010111101000000000000000000000000000000000010000000000010000000000000
000000000100000000000010011001011111000010110100101000101010111101101001111101010001111111100110001000100101111101101110011110101110011111110100110001111001100000000100101110101111010011001100100010000001010011101001000001001101000000100110001010011110000100110010000000100101100010111111100110000000000000000000000000000000000000000000000000000000000000000000000000000000000000000000000000000011101011111011111011111100111010010011010100110001110100011100000011001100010100101001010101001110111111111101101000000000000000000000000000000000000000000000000000000000000000000000000000000000000000000000000000000000000000000000000000000000000000000000000000000000000000000000000000000000000000000000000000000001110100000010000001010000100111010111101000000000000000000000000000000000010000000000010000000000000
000000000100000000000010011001011111000010110100101000101010111101101001111101010001111111100110001000100101111101101110011110101110011111110100110001111001100000000100111110101111010011001100100010000001010011101001000001001101000000100110001010011110000100110010000000100101100010111111100110000000000000000000000000000000000000000000000000000000000000000000000000000000000000000000000000000011101011111011111011111100111010010011010100110001110100011100000011001100010110101001010101001110111111111111101000000000000000000000000000000000000000000000000000000000000000000000000000000000000000000000000000000000000000000000000000000000000000000000000000000000000000000000000000000000000000000000000000000001110100000010000001010000100111010111101000000000000000000000000000000000010000000000010000000000000
000000000100000000000010011001011111000010110100101000101010111101101001111101010001111111100110001000100101111101101110011110101110011111110100110001111001110001000100111110101111010011001100100011000001110011101001000001001101000001100110001010011110000100110010000000100111100010111111100110000101101011101000000010111001100111100010000000111000000000000000000000000000000000000000000000000011101011111011111011111100111010010011010100110001110100011100000011001100010110101001010101001110111111111111111000000000000000000000000000000000000000000000000000000000000000000000000000000000000000000000000000000000000000000000000000000000000000000000000000000000000000000000000000000000000000000000000000000001110100001010000001010100100111010111101000000000000000000000000000000000010000000000010000000000000
000000000100000000000010011001011111000010110100101000101010111101101001111101010001111111100110001000100101111101101110011110101110011111110100110001111001110001000100111110101111010011001100100011000001110011101001000001001101000001100110001010011110000100110010000000100111100010111111100110000101101011101000000010111001100111100010000000111001011100010011101010010011111101011100101000000011101011111011111011111100111010010011010100110001110100011100000011001100010110101001010101001110111111111111111000000000000000000000000000000000000000000000000000000000000000000000000000000000000000000000000000000000000000000000000000000000000000000000000000000000000000000000000000000000000000000000000000000001110100001010000001010100100111010111101000000000000000000000000000000000010000000000010000000000000
000000000100000000000010011001011111000010110100101000101010111101101001111101010001111111100110001000100101111101101110011110101110011111110100110001111001110001000100111110101111010011001100100011000001110011101001000001001101000001100110001010011110000100110010000000100111100010111111100110000101101011101000000010111001100111100010000000111001011100010011101010010011111101011100101000000011101011111011111011111100111010010011010100110001110100011100000011001100010110101001010101001110111111111111111000000000000000000000000000000000000000000000000000000000000000000000000000000000000000000000000000000000000000000000000000000000000000000000000000000000000000000000000000000000000000000000000000000001110100001010000001010100100111010111101000000000000000000000000000000000010000011111010000001000000
000000000100000000000010011001011111000010110100101000101010111101101001111101010001111111100110001000100101111101101110011110101110011111110100110001111001110001000100111110101111010011001100100011000001110011101001000001001111000001100110001010011110000100110010000000100111100010111111100110000101101011101000000010111001100111100010000000111001011100010011101010010011111101011100101000000011101011111011111011111100111010010011010100110001110100011100000011001100010110101001010101001110111111111111111000000000000000000000000000000000000000000000000000000000000000000000000000000000000000000000000000000000000000000000000000000000000000000000000000000000000000000000000000000000000000000000000000000001110100001010000001010100100111010111101000000000000000000000000000000000010000011111010000001000000
000000000100000000000010011001011111000010110100101000101010111101101001111101010001111111100110001000100101111101101110011110101110011111110100110001111001110001000100111110101111010011001100100011000001110011101001000001001111000001100110001010011110000110110010000000100111100010111111100110000101101011101000000010111001100111100010000000111001011100010011101010010011111101011100101000000011101011111011111011111100111010010011010100110001110100011100000011001100010110101001010101001110111111111111111000000000000000000000000000000000000000000000000000000000000000000000000000000000000000000000000000000000000000000000000000000000000000000000000000000000000000000000000000000000000000000000000000000001110100001010000001010100100111010111101000000000000000000000000000000000010000011111010000001000000
000000000100000000000010011001011111000010110100101000101010111101101001111101010001111111100110001000100101111101101110011110101110011111110100110001111001110001000100111110101111010011101100100011000001110011101001000001001111000001100110001010011110000110110010000000100111100010111111100110000101101011101000000010111001100111100010000000111001011100010011101010010011111101011100101000000011101011111011111011111100111010010011010100110001110100011100000011001100010110101001010101001110111111111111111000000000000000000000000000000000000000000000000000000000000000000000000000000000000000000000000000000000000000000000000000000000000000000000000000000000000000000000000000000000000000000000000000000001110100001010000001010100100111010111101000000000000000000000000000000000010000011111010000001000000
000000000100000000000010011001011111000010110100101000101010111101101001111101010001111111100110001000100101111101101110011110101110011111110100110001111001110001000100111110101111010011101100100011000001110011101001000001001111000001100110001010011110000110110010000000100111100010111111100110000101101011101000000010111001100111100010000000111001011100010011101010010011111101011100101000000011101011111011111011111100111010010011010100110001110100011100000011001100010110101001010101001110111111111111111000000000000000000000000000000000000000000000000000000000000000000000000000000000000000000000000000000000000000000000000000000000000000000000000000000000000000000000000000000000000000000000000000000001110100001010000001010100100111010111101000000000010000000000100100001111010011111111110100001000000
000000000100000000000010011001011111000010110100101000101010111101101001111101010001111111100110001000100101111101101110011110101110011111110100110001111001110001000100111110101111010011101100100011000001110011101001000001001111000001100110001010011110000110110010000000100111100010111111100110000101101011101000000010111001100111100010000000111001011100010011101010010011111101011100101000000011101011111011111011111100111010010011010100110001110100011100000011001100010110101001010101001110111111111111111000000000000000000000000000000000000000000000000000000000000000000000000000000000000000000000000000000000000000000000000000000000000001110010000000000000000000000000000000000000000000000000000000000001110100001010000001010100100111010111101000000000010000000000100100001111010011111111110100001000000
000000000100000000000010011001011111000010110100101000101010111101101001111101010001111111100110001000100101111101101110011110101110011111110100110001111001110001000100111110101111010011101100100011000001110011101001000001001111000001100110001010011110000110110010000000100111100010111111100110000101101011101000000010111001100111100010000000111001011100010011101010010011111101011100101000000011101011111011111011111100111010010011010100110001110100011100000011001100010110101001010101001110111111111111111000000000000000000000000000000000000000000000000000000000000000000000000000000000000000000000000000000000000000000000000000000000000001110010000000000000000000000000000000000000000000000000000000000001110100001010000001010101100111010111101010000000010000000000100100001111010011111111110100001000000
000000000100000000000010011001011111000010110100101000101010111101101001111101010001111111100110001000100101111101101110011110101110011111110100110001111101110001000100111110101111010011101100100011000001110011101001000001001111000001100110001010011110100110110010000000100111100010111111100110000101101011101000000010111001100111100010000000111001011100010011101010010011111101011100101000000011111011111011111011111100111111010011010100110001110100011100000011001100010110101001010101001110111111111111111000000000000000000000000000000000000000000000000000000000000000000000000000000000000000000000000000000000000000000000000000000000000001110010000000000000000000000000000000000000000000000000000000000001110100001010000001010101100111010111101010000000010000000000100100001111010011111111110100001000000
000000000100000000000010011001011111000010110100101000101010111101101001111101010001111111100110001000100101111101101110011110101110011111110100110001111101110001000100111110101111110011101100100011000001110011101001000001001111000001100110001010011110100110110010000000100111100010111111100110000101101011101000000010111001100111100010000000111001011100010011101010010011111101011100101000000011111011111011111011111100111111010011010100110001110100011100000011001100010110101001010101001110111111111111111000000000000000000000000000000000000000000000000000000000000000000000000000000000000000000000000000000000000000000000000000000000000001110010000000000000000000000000000000000000000000000000000000000001110100001010000001010101100111010111101010000000010000000000100100001111010011111111110100001000000
000000000100000000000010011001011111000010110100101000101010111101101001111101010001111111100110001000100101111101101110011110101110011111110100110001111101110001000100111110101111110011101100100011000001110011101001000001001111000001100110001010011110100110110010000000100111100010111111100110000101101011101000000010111001100111100010000000111001011100010011101010010011111101011100101000000011111011111011111011111100111111010011010100110001110100011100000011001100010110101001010101001110111111111111111000000000000000000000000000000000000000000000000000000000000000000000000000000000000100000000000000000000000000000000000000000000000001110010000000000000001100011010111010110011100000001000000011101101110100001010000001010101100111010111101010000000010000000000100100001111010011111111110100001000000
000000000100000000000010011001011111000010110100101000101010111101101001111101010001111111100110001000100101111101101110011110101110011111110100110001111101110001000100111110101111110011101100100011000001110011101001000001001111000001100110001010011110100110110010000000100111100010111111100110000101101011101000000010111001100111100010000000111001011100010011101010010011111101011100101000000011111011111011111011111100111111010111011100110001110100011100000011001100010110101001010101001110111111111111111000000000000000000000000000000000000000000000000000000000000000000000000000000000000100000000000000000000000000000000000000000000000001110010000000000000001100011010111010110011100000001000000011101101110100001010000001010101100111010111101010000000010000000000100100001111010011111111110100001000000
000000000100000000000010011001011111000010110100101000101010111101101001111101010001111111100110001000100101111101101110011110101110011111110100110101111101110001000100111110101111110011101100100011000001110011101001000001001111000001100110001010011110101110110010000000110111100010111111100110000101101011101000000010111001100111100010000000111001011100010011101010010011111101011100101000000011111011111011111011111100111111010111011100110001110100011100000011001100010110101001010101001110111111111111111000000000000000000000000000000000000000000000000000000000000000000000000000000000000100000000000000000000000000000000000000000000000001110010000000000000001100011010111010110011100000001000000011101101110100001010000001010101100111010111101010000000010000000000100100001111010011111111110100001000000
000000000100000000000010011001011111000010110100101000101010111101101001111101010001111111100110001000100101111101101110011110101110011111110100110101111101110001000100111110101111110011101100100011000001110011101001000001001111000001100110001010011110101110110010000000110111100010111111100110000101101011101000000010111001100111100010000000111001011100010011101010010011111101011100101000000011111011111011111011111100111111010111011100110001110100011100000011001100010110101001110101001110111111111111111000000000000000000000000000000000000000000000000000000000000000000000000000000000000100000000000000000000000000000000000000000000000001110010000000000000001100011010111010110011100000001000000011101101110100001010000001010101100111010111101010000000010000000000100100001111010011111111110100001000000
000000000100000000000010011001111111000010110100101001101010111101101001111101010001111111100110101000100101111101101111011110111110011111110100110101111101110001000100111110101111110011101100100011000001110011101001000001001111000001100110001010011110101110110010000000110111100010111111100110000101101011101000000010111001100111100010000000111001011100010011101010010011111101011100101000000011111011111011111011111100111111010111011100110001110100011100000011001100010110101001110101001110111111111111111000000000000000000000000000000000000000000000000000000000000000000000000000000000000100000000000000000000000000000000000000000000000001110010000000000000001100011010111010110011100000001000000011101101110100001010000001010101100111010111101010000000010000000000100100001111010011111111110100001000000
000000000100000000000010011001111111000010110100101001101010111101101001111101010001111111100110101000100101111101101111011110111110011111110100110101111101110001000100111110101111110011101100100011000001110011101001000001001111000001100110001010011110101110110010000000110111100010111111100110000101101011101000000010111001100111100010000000111001011100010011101010010011111101011100101000000011111011111011111011111100111111010111011100110001110100011100000011001100010110101001110101001110111111111111111000000000000000000000000000000000000000000000000000000000000000000000000000000000000100000000000000000000000000000000000000000000000001110010000000000000001100011010111010110011100000001000000011101101110100001010000001010101100111110111101010000000010000000000100100001111010011111111110100001000000
000000000100000000000010011001111111000010110100101001101010111101101001111101010001111111100110101000100101111101101111011110111110011111110100110101111101110001000100111110101111110011101100100011000001110011101001000001001111000001100110001010011110101110110010000000110111100010111111100110000101101011101000000010111001100111100010000000111001011100010011101010010011111101011100101000000011111011111011111011111100111111010111011100110001110100011100000011001100010110101001110101001111111111111111111000000000000000000000000000000000000000000000000000000000000000000000000000000000000100000000000000000000000000000000000000000000000001110010000000000000001100011010111010110011100000001000000011101101110100001010000001010101100111110111101010000000010000000000100100001111010011111111110100001000000
000000000100000000000010011001111111000010110100101001101010111101101001111101010001111111100110101000100101111101101111011110111110011111110100110101111101110001000100111110101111110011101100100011000001110111101001000001001111000001100110001010011110101110110010000000110111100010111111100110000101101011101000000010111001100111100010000000111001011100010011101010010011111101011100101000000011111011111011111011111100111111010111011100110001110100011100000011001100010110101001110101001111111111111111111000000000000000000000000000000000000000000000000000000000000000000000000000000000000100000000000000000000000000000000000000000000000001110010000000000000001100011010111010110011100000001000000011101101110100001010000001010101100111110111101010000000010000000000100100001111010011111111110100001000000
000000000100000010000010011001111111000011110110101001101010111101101001111101010001111111100110101000100101111101101111011110111110011111110100110101111101110001000100111110101111110011101100100011000001110111101001000001001111000001100110001010011110101110110010000000110111100010111111100110000101101011101000000010111001100111100010000000111001011100010011101010010011111101011100101000000011111011111011111011111100111111010111011100110001110100011100000011001100010110101001110101001111111111111111111000000000000000000000000000000000000000000000000000000000000000000000000000000000000100000000000000000000000000000000000000000000000001110010000000000000001100011010111010110011100000001000000011101101110100001010000001010101100111110111101010000000010000000000100100001111010011111111110100001000000
000000000100000010000010011001111111000011110110101001101010111101101001111101010001111111100110101000100101111101101111011110111110011111110100110101111101110001000100111110101111110011101100100011000001110111101001000001001111000001100110001010011110101110110010000000110111100010111111100111000101101011101000000010111001100111100010000000111001011100010011101010010011111101011100101000000011111011111011111011111100111111010111011100110001110100011100000011001100010110101001110101001111111111111111111000000000000000000000000000000000000000000000000000000000000000000000000000000000000100000000000000000000000000000000000000000000000001110010000000000000001100011010111010110011100000001000000011101101110100001010000001010101100111110111101010000000010000000000100100001111010011111111110100001000000
000010000100000010000010011001111111000011110110101001101010111101101001111101010001111111100110101000100101111101101111011110111110011111110100110101111101110001000100111110101111110011101100100011000001110111101001000001001111000001100110001010011110101110110010000000110111100010111111100111000101101011101000000010111001100111100010000000111001011100010011101010010011111101011100101000000011111011111011111011111100111111010111011100110001110100011100000011001100010110101001110101001111111111111111111000000000000000000000000000000000000000000000000000000000000000000000000000000000000100000000000000000000000000000000000000000000000001110010000000000000001100011010111010110011100000001000000011101101110100001010000001010101100111110111101010000000010000000000100100001111010011111111110100001000000
000010000100000010000010011001111111000011110110101001101010111101101001111101010001111111100110101000100101111101101111011110111110011111110100110101111101110001000100111110101111110011101100100011000001110111101001000001011111000001100110001010011110101110110010000000110111100010111111100111000101101011101000000010111001100111100010000000111001011100010011101010010011111101011100101000000011111011111011111011111100111111010111011100110001110100011100000011001100010110101001110101001111111111111111111000000000000000000000000000000000000000000000000000000000000000000000000000000000000100000000000000000000000000000000000000000000000001110010000000000000001100011010111010110011100000001000000011101101110100001010000001010101100111110111101010000000010000000000100100001111010011111111110100001000000
000010000100000010000010011001111111000011110110101001101010111101101001111101010001111111100110101000100101111101101111011110111110011111110100110101111101110001000100111110101111110011101100100011000001110111101001000001011111000001100110001010011110101110110010000000110111100010111111100111000101101011101000000010111001100111100010000000111001011100010011101010010011111101011100101000000011111011111011111011111100111111010111011100110001110100011100000011001100010110101001110101001111111111111111111000000000000000000000000000000000000000000000000000000000000000000000000000000000000100000000000000000000000000000000000000000000000001110010000000000000001100011010111010110011100000001000000011101101110100001010000001010101100111111111101010000000010000000000100100001111010011111111110100001000000
000010000100000010000010011001111111000011110110101001101010111101101001111101010001111111100110101000100101111101101111011110111110011111110100110101111101110001000100111110101111110011101100100011000001110111101001000001011111000001100110001010011110101110110010000000110111100010111111100111000101101011101000000010111001100111100010000000111001011100010011101010010011111101011100101000000011111011111011111011111100111111010111011100110001110100011100000011001100010110101001110101001111111111111111111000000000000000000000000000000000000000000000000000000000000000000000000000000000000100000000000000000000000000000000000000000000000001110010100000000000001100011010111010110011100000001000000011101101110100001010000001010101100111111111101010000000010000000000100100001111010011111111110100001000000
000010000100000010000010011001111111000011110110101001101010111101101001111101010001111111100110101000100101111101101111011110111110011111110100110101111101110001000100111110101111110011101100100011000001110111101001000001011111000001100110001010011110101110110010000000110111100010111111100111000101101011101000000010111001100111100010000000111001011100010111101011010011111101111100101000000011111011111011111011111100111111010111011100110001110100011100000011001100010110101001110101001111111111111111111000000000000000000000000000000000000000000000000000000000000000000000000000000000000100000000000000000000000000000000000000000000000001110010100000000000001100011010111010110011100000001000000011101101110100001010000001010101100111111111101010000000010000000000100100001111010011111111110100001000000
000010000100000010000010011001111111000011110110101001101010111101101001111101010001111111100110101000100101111101101111011110111110011111110100110101111101110001000100111110101111110011101100100011000001110111101001000001011111000001100110001010011110101110110010000000110111110010111111100111010101101011101000000010111001100111100010000010111001011100010111101011010011111101111100101000000011111011111011111011111100111111010111011100110001110100011100000011001100010110101001110101101111111111111111111000000000000000000000000000000000000000000000000000000000000000000000000000000000000100000000000000000000000000000000000000000000000001110010100000000000001100011010111010110011100000001000000011101101110100001010000001010101100111111111101010000000010000000000100100001111010011111111110100001000000
000010000100000010000010011001111111000011110110101001101010111101101001111101010001111111100110101000100101111101101111011110111110011111110100110101111101110001000100111110101111110011101100100011000001110111101001000001011111000001100110001010011110101110110010000000110111110010111111100111010101101011101000000010111001100111100010000010111001111100010111101011010011111101111100101000000011111011111011111011111100111111010111011100110001110100011100000011001100010110101001110101101111111111111111111000000000000000000000000000000000000000000000000000000000000000000000000000000000000100000000000000000000000000000000000000000000000001110010100000000000001100011010111010110011100000001000000011101101110100001010000001010101100111111111101010000000010000000000100100001111010011111111110100001000000
000010000100000010000010011001111111000011110110101001101010111101101001111101010001111111100110101000100101111101101111011110111110011111110100110101111101110001000100111110101111110011101100100011000001110111101001000001011111000001100110001010011110101110110010000000110111110010111111100111010101101011101000000010111001100111100010000010111001111100010111101011010011111101111100101000000011111011111011111011111100111111010111011100110001110100011100000011001100010110101001110101101111111111111111111000000000000000000000000000000000000000000000000000000000000000000000000000000000000100000000000000000000000000000000000000000000000001110010100000000000001100011010111010110011100000001000000011101101110100001010000001010101100111111111101010000000010010000000100100001111010011111111110100001000000
000010000100000010000010011001111111000011110110101001101010111101101001111101010001111111100110101000100101111101101111011110111110011111110100110101111101110001000100111110101111110011101100100011000001110111101001000001011111000001100110001010011110101110110010000000110111110010111111100111010101101011101000000010111001100111100010000010111001111100010111101011010011111101111100101000000011111011111011111011111100111111010111011100110001110100011100000011001100010110101001110101101111111111111111111000000000000000000000000000000000000000000000000000000000000000000000000000000000000100000000000000000000000000000000000000000000000001110010100100000000001100011010111010110011100000001000000011101101110101001010000001010101100111111111101010001000010010000000100100001111010011111111110100001000000
000010000100000010000010011001111111000011110110101001101010111101101001111101010001111111100110101000100101111101101111011110111110011111110100110101111101110001000100111110101111110011101100100011000001110111101001000001011111000001100110001010011110101110110010000000110111110010111111100111010101101011101000000010111001100111100010000010111001111100010111101011010011111101111100101000000011111011111011111011111100111111010111011100110001110100011100000011001100010110101001110101101111111111111111111000000000000000000000000000000000000001101000111110110011000001000000110001110010000100000000000000000000000000000000000000000000000001110010100100000000001100011010111010110011100000001000000011101101110101001010000001010101100111111111101010001000010010000000100100001111010011111111110100001000000
000010000100000010000010011001111111000011110110101001101010111101101001111101010001111111100110101000100101111101101111011110111110011111110100110101111101110001000100111110101111110011101100100011000001110111101001000001011111000101100110001010011110101110110010000000110111110010111111100111010101101011101000000010111001100111100010000010111001111100010111101011010011111101111100101000000011111011111011111011111100111111010111011100110001110100011100000011001100010110101001110101101111111111111111111000000000000000000000000000000000000001101000111110110011000001000000110001110010000100000000000000000000000000000000000000000000000001110010100100000000001100011010111010110011100000001000000011101101110101001010000001010101100111111111101010001000010010000000100100001111010011111111110100001000000
000010000100000010000010011001111111000011110110101001101010111101101001111101010001111111100110101000100101111101101111011110111110011111110100110101111101110001000100111110101111110011101100100011000001110111101001000001011111000101100110001010011110101110110010000000110111110010111111100111010101101011101000000010111001100111100010000010111001111100010111101011010011111101111100101000000011111011111111111011111100111111010111011100110001110100011100000011001100010110101001110101101111111111111111111000000000000000000000000000000000000001101000111110110011000001000000110001110010000100000000000000000000000000000000000000000000000001110010100100000000001100011010111010110011100000001000000011101101110101001010000001010101100111111111101010001000010010000000100100001111010011111111110100001000000
000010000100000010000010011001111111000011110110101001101010111101101001111101010001111111100110101000100101111101101111011110111110011111110100110101111101110001000100111110101111110011101100100011000001110111101001000001011111000101100110001010011110101110110010000000110111110010111111100111010101101011101000000010111001100111100010000010111001111100010111101011010011111101111100101000000011111011111111111011111100111111010111011100110011110100011100000011001100010110101001110101101111111111111111111000000000000000000000000000000000000001101000111110110011000001000000110001110010000100000000000000000000000000000000000000000000000001110010100100000000001100011010111010110011100000001000000011101101110101001010000001010101100111111111101010001000010010000000100100001111010011111111110100001000000
000010000100000010000010011011111111000011110110101001111010111101101001111101010001111111100110101000100101111101101111011110111110011111110100110101111101110001000100111110101111110011101100100011000001110111101001000001011111000101100110001010011110101110110010000000110111110010111111100111010101101011101000000010111001100111100010000010111001111100010111101011010011111101111100101000000011111011111111111011111100111111010111011100110011110100011100000011001100010110101001110101101111111111111111111000000000000000000000000000000000000001101000111110110011000001000000110001110010000100000000000000000000000000000000000000000000000001110010100100000000001100011010111010110011100000001000000011101101110101001010000001010101100111111111101010001000010010000000100100001111010011111111110100001000000
000010000100000010000010011011111111000011110110101001111010111101101001111101010001111111100110101000100101111101101111011110111110011111110100110101111101110001000100111110101111110011101100100011000001110111101001000001011111000101100110001010011110101110110010000000110111110010111111100111010101101011101000000010111001100111100010001010111001111100010111101011010011111101111100101000000011111011111111111011111100111111010111011100110011110100011100000011001100010110101001110101101111111111111111111000000000000000000000000000000000000001101000111110110011000001000000110001110010000100000000000000000000000000000000000000000000000001110010100100000000001100011010111010110011100000001000000011101101110101001010000001010101100111111111101010001000010010000000100100001111010011111111110100001000000
000010000110000010000010011011111111000011110110101001111010111101101001111101010001111111100110101000100101111101101111011110111110011111110100110101111101110001000100111110101111110011101100100011000001110111101001000001011111000101100110001010011110101110110010000000110111110010111111100111010101101011101000000010111001100111100010001010111001111100010111101011010011111101111100101000000011111011111111111011111100111111010111011100110011110100011100000011001100010110101001110101101111111111111111111000000000000000000000000000000000000001101000111110110011000001000000110001110010000100000000000000000000000000000000000000000000000001110010100100000000001100011010111010110011100000001000000011101101110101001010000001010101100111111111101010001000010010000000100100001111010011111111110100001000000
000010000110000010000010011011111111000011110110101001111010111101101001111101010001111111100110101000100101111101101111011110111110011111110100110101111101110001000100111110101111110011101100100011000001110111101001000001111111000101100110001010011110101110110010000000110111110010111111100111010101101011101000000010111001100111100010001010111001111100010111101011010011111101111100101000000011111011111111111011111100111111010111011100110011110100011100000011001100010110101001110101101111111111111111111000000000000000000000000000000000000001101000111110110011000001000000110001110010000100000000000000000000000000000000000000000000000001110010100100000000001100011010111010110011100000001000000011101101110101001010000001010101100111111111101010001000010010000000100100001111010011111111110100001000000
000010000110000010000010011011111111000011110110101001111010111101101001111101010001111111100110101000100101111101101111011110111110011111110100110101111101110001000100111110101111110011101100100011000001110111101001000001111111000101100110001010011110101110110010000000110111110010111111100111010101101011101000000010111001100111100010001010111001111100010111101011010011111101111100101000000011111011111111111011111100111111010111011100110011110100011100000011001100010110101001110101101111111111111111111000000000000000000000000000000000000001101000111110110011000001000000110001110010000100000000000000000000000000000000000000000000000101110010100100000000001100011010111010110011100000001000000011101101110101001010000001010101100111111111101010001000010010000000100100001111010011111111110100001000000
000010000110000010000010011011111111000011110110101001111010111101101001111101010001111111100110101100100101111101101111011110111110011111110100110101111101110001000100111110101111110011101100100011000001110111101001000001111111000101100110001010011110101110110010000000110111110010111111100111010101101011101000000010111001100111100010001010111001111100010111101011010011111101111100101000000011111011111111111011111100111111010111011100110011110100011100000011001100010110101001110101101111111111111111111000000000000000000000000000000000000001101000111110110011000001000000110001110010000100000000000000000000000000000000000000000000000101110010100100000000001100011010111010110011100000001000000011101101110101001010000001010101100111111111101010001000010010000000100100001111010011111111110100001000000
000010000110000010000010011011111111000011110110101001111010111101101001111101010001111111100110101100100101111101101111011110111110011111110100110101111101110001000100111110101111110011101100100011000001110111101001000001111111000101100110001010011110101110110010000000110111110010111111100111010101101011101000000010111001100111100010001010111001111100010111101011010011111101111100101000000011111011111111111011111100111111010111011100110011110100011100000011001100010110101001110101101111111111111111111000000000000000000000000000000000000001101000111110110011000001000000110001110010000100000000000000000000000000000000000000000000000101110010100100000000001100011010111010110011100000001000000011101101110101001010000001010101100111111111101010001000010010000000100100001111011011111111110100001100000
000010000110000010000010011011111111000011110110101001111010111101101001111101010001111111100110101100100101111101101111011110111110011111110100110101111101110001000100111110101111110011101100100011000001110111101001000001111111000101100110001010011110101110110010000000110111110010111111100111010101101011101000000010111001100111100010001010111001111100010111101011010011111101111100101000000011111011111111111011111100111111010111011100110011110100011100000011001100010110101001110101101111111111111111111000111101111111111100010001010000100001101000111110110011000001000000110001110010000100000000000000000000000000000000000000000000000101110010100100000000001100011010111010110011100000001000000011101101110101001010000001010101100111111111101010001000010010000000100100001111011011111111110100001100000
000010000110000010010010011011111111000011110110101001111010111101111001111111010001111111101110101100100101111101101111011110111110111111110100110101111101110001000100111110101111110011101100100011000001110111101001000001111111000101100110001010011110101110110010000000110111110010111111100111010101101011101000000010111001100111100010001010111001111100010111101011010011111101111100101000000011111011111111111011111100111111010111011100110011110100011100000011001100010110101001110101101111111111111111111000111101111111111100010001010000100001101000111110110011000001000000110001110010000100000000000000000000000000000000000000000000000101110010100100000000001100011010111010110011100000001000000011101101110101001010000001010101100111111111101010001000010010000000100100001111011011111111110100001100000
000010000110000010010010011011111111000011110110101001111010111101111001111111010001111111101110101100100101111101101111011110111110111111110100110101111101110001000100111110101111110011101100100011000001110111101001000001111111000101100110001010011110101110110010000000110111110010111111100111010101101011101000000010111001100111100010001010111001111100010111101011010011111101111100101000000011111011111111111011111100111111010111011100110011110100011100000011001100010110101001110101101111111111111111111000111101111111111100010001010000100001101000111110110011000001000000110001110010000100000000000000000000000000000000000000000000000101110010100100000000001100011110111110110011100000001000000011101101110101001010000001010101100111111111101010001000010010000000100100001111011011111111110100001100000
000010000110000010010010011011111111000011110110101001111010111101111001111111010001111111101110101100100101111101101111011110111110111111110100110101111101110001000100111110101111110011101100100011000001110111101001000001111111000101100110001010011110101110110010000000110111110010111111100111010101101011101000000010111001100111100010001010111001111100010111101011010011111101111100101000000011111011111111111011111100111111010111011100110011110100011100000011001100010110101001110101101111111111111111111000111101111111111100010001010000100001101000111110110011000001000000110001110010000100000000000000000000000000000000000000000000000101110010100100000000001100011110111110110011100000001000000011101101111101001010000001010101100111111111101010001000010010000000100100001111011011111111110100001100000
000010000110000010010010011011111111000011110110101001111010111101111001111111010001111111101110101100100101111101101111011110111110111111110100110101111101110001000100111110101111110011101100100011000001110111101001000001111111000101100110001010011110101110110010000000110111110010111111101111010101101011101000000010111001100111100010001010111001111100010111101011010011111101111100101000000011111011111111111011111100111111010111011100110011110100011100000011001110010110101001110101101111111111111111111000111101111111111100010001010000100001101000111110110011000001000000110001110010000100000000000000000000000000000000000000000000000101110010100100000000001100011110111110110011100000001000000011101101111101001010000001010101100111111111101010001000010010000000100100001111011011111111110100001100000
000010000110000010010010011011111111000011110110101001111010111101111001111111010001111111101110101100100101111101101111011110111110111111110100110101111101110001000100111110101111110011101100100011000001110111101001000001111111000101100110001010011110101110110010000000110111110010111111101111010101101011101000000010111001100111100010001010111001111100010111101011010011111101111100101000000011111011111111111011111100111111010111011100110011110100011100000011001110010110101001110101101111111111111111111000111101111111111100010001010000100001101000111110110011000001000000110001110010000100000000000000000000000000000000000000000000000101110010100100000000001100111110111110110011100000001000000011101101111101001010000001010101100111111111101010001000010010000000100100001111011011111111110100001100000
000010000110000010010010011011111111000011110110101001111010111101111001111111010001111111101110101100100101111101101111011110111110111111110100110101111101110001000100111110101111110011101100101011000001110111101001000001111111000101100110001010011110101110110010000000110111110010111111101111010101101011101000000010111001100111100010001010111001111100010111101011010011111101111100101000000011111011111111111011111100111111010111011100110011110100011100000011001110010110101001110101101111111111111111111000111101111111111100010001010000100001101000111110110011000001000000110001110010000100000000000000000000000000000000000000000000000101110010100100000000001100111110111110110011100000001000000011101101111101001010000001010101100111111111101010001000010010000000100100001111011011111111110100001100000
000010000110000010010010011011111111000011110110101001111010111101111001111111010001111111101110101100100101111101101111011110111110111111110100110101111101110001000100111110101111110011101100101011000001110111101001000001111111000101100110001010011110101110110010010000110111110010111111101111010101101011101000000010111001100111100010001010111001111100010111101011010011111101111100101000000011111011111111111011111100111111010111011100110011110100011100000011001110010110101001110101101111111111111111111000111101111111111100010001010000100001101000111110110011000001000000110001110010000100000000000000000000000000000000000000000000000101110010100100000000001100111110111110110011100000001000000011101101111101001010000001010101100111111111101010001000010010000000100100001111011011111111110100001100000
000010000110000010010010011011111111000011110110101001111010111101111001111111010001111111101110101100100101111101101111011110111110111111110100110101111101110001000100111110101111110011101100101011000001110111101001000001111111000101100110001010011110101110110010010000110111110010111111101111010101101011101000000010111001100111100010001010111001111100010111101011010011111101111100101100000011111011111111111011111100111111010111011100110011110100011100000011001110010110101001110101101111111111111111111000111101111111111100010001010000100001101000111110110011000001000000110001110010000100000000000000000000000000000000000000000000000101110010100100000000001100111110111110110011100000001000000011101101111101001010000001010101100111111111101010001000010010000000100100001111011011111111110100001100000
000010000110000010010010011011111111000011110110101001111010111101111001111111010001111111101110101100100101111101101111011110111110111111110100110101111101110001000100111110101111110011101100101011000001110111101001000001111111000101100110001010011110101110110010010000110111110010111111101111010101101011101000000010111101100111100010001010111001111100010111101011010011111101111100101100000011111011111111111011111100111111010111011100110011110100011100000011001110010110101001110101101111111111111111111000111101111111111100010001010000100001101000111110110011000001000000110001110010000100000000000000000000000000000000000000000000000101110010100100000000001100111110111110110011100000001000000011101101111101001010000001010101100111111111101010001000010010000000100100001111011011111111110100001100000
000010000110000010010010011011111111000011110110101001111010111101111001111111010001111111101110101100100101111101101111011110111110111111110100110101111101110001000100111110101111110011101100101011000001110111101001000001111111000101100110001010011110101110110010010000110111110010111111101111010101101011101000000010111101100111100010001010111001111100010111101011010011111101111100101100000011111011111111111011111100111111010111011100110011110100011100000011001110010110101001110101101111111111111111111000111101111111111100010001010000100001101000111110110011000001000000110001110010000100000000000000000000000000000000000000000000000101110011100100000000001100111110111110110011100000001000000011101101111101001010000001010101100111111111101010001000010010000000100100001111011011111111110100001100000
000010000110000010010010011011111111000011110110101001111010111101111001111111010001111111101110101100100101111101101111011110111110111111110100110101111101110001000100111110101111110011101100101011000001110111101001000001111111000101100110001010011110101110110010010000110111110010111111111111010101101011101000000010111101100111100010001010111001111100010111101011010011111101111100101100000011111011111111111011111100111111010111011100110011110100011100000011001110010110101001110101101111111111111111111000111101111111111100010001010000100001101000111110110011000001000000110001110010000100000000000000000000000000000000000000000000000101110011100100000000001100111110111110110011100000001000000011101101111101001010000001010101100111111111101010001000010010000000100100001111011011111111110100001100000
000010000110000010010010011011111111000011110110101001111010111101111001111111010001111111101110101100100101111101101111011110111110111111110100110101111101110001000100111110101111110011101100101011000001110111101001000001111111000101100110001010011110101110110010010000110111110010111111111111010101101011101000000010111101100111100010001010111001111100010111101011010011111101111100101100000011111011111111111011111100111111010111011100110011110100011100000011001110010110101001110101101111111111111111111000111101111111111100010001010000100001101000111110110011000001000000110001110010000111111101011101110111111001111011100000000100000101110011100100000000001100111110111110110011100000001000000011101101111101001010000001010101100111111111101010001000010010000000100100001111011011111111110100001100000
000010000110000010010010011011111111000011110110101001111010111111111001111111010001111111101110101100100101111101101111011110111110111111110100110101111101110001000100111110101111110011101100101011000001110111101001000001111111000101100110001010011110101110110010010000110111110010111111111111010101101011101000000010111101100111100010001010111001111100010111101011010011111101111100101100000011111011111111111011111100111111010111011100110011110100011100000011001110010110101001110101101111111111111111111000111101111111111100010001010000100001101000111110110011000001000000110001110010000111111101011101110111111001111011100000000100000101110011100100000000001100111110111110110011100000001000000011101101111101001010000001010101100111111111101010001000010010000000100100001111011011111111110100001100000
000010000110000010010010011011111111000011110110101001111010111111111001111111010001111111101110101100100101111101101111011110111110111111110100110101111101110001000100111110101111110011101100101011000001110111101001000001111111000101100110001010011110101110110010010000110111110010111111111111010101101011111000000010111101100111100111101010111001111100010111101011010011111101111100101100000011111011111111111011111100111111010111011100110011110100011100000011001110010110101001110101101111111111111111111000111101111111111100010001010000100001101000111110110011000001000000110001110010000111111101011101110111111001111011100000000100000101110011100100000000001100111110111110110011100000001000000011101101111101001010000001010101100111111111101010001000010010000000100100001111011011111111110100001100000
000010001110000010010010011011111111000011110110101001111010111111111001111111011001111111101110101101100101111101101111011110111110111111110100110101111101110001000100111110101111110011101100101011000001110111101001000001111111000101100110001010011110101110110010010000110111110010111111111111010101101011111000000010111101100111100111101010111001111100010111101011010011111101111100101100000011111011111111111011111100111111010111011100110011110100011100000011001110010110101001110101101111111111111111111000111101111111111100010001010000100001101000111110110011000001000000110001110010000111111101011101110111111001111011100000000100000101110011100100000000001100111110111110110011100000001000000011101101111101001010000001010101100111111111101010001000010010000000100100001111011011111111110100001100000
000010001110000010010010011011111111000011110110101001111010111111111001111111011001111111101110101101100101111101101111011110111110111111110100110101111101110001000100111110101111110011101100101011000001110111101001000001111111000101100110001010011110101110110010010000110111111010111111111111010101101011111000000010111101100111100111101010111001111100010111101011010011111101111100101100000011111011111111111011111100111111010111011100110011110100011100000011001110010110101001110101101111111111111111111000111101111111111100010001010000100001101000111110110011000001000000110001110010000111111101011101110111111001111011100000000100000101110011100100000000001100111110111110110011100000001000000011101101111101001010000001010101100111111111101010001000010010000000100100001111011011111111110100001100000
000010001110000010010010011011111111000011110110101001111010111111111001111111011001111111101110101101100101111101101111011110111110111111110100110101111101110001000100111110101111110011101100101011000001110111101001000001111111000101100110001010011110101110110010010000110111111010111111111111010101101011111000000010111101100111100111101010111001111100010111101011010011111101111100101100001011111011111111111011111100111111010111011100110011110100011100000011001110010110101001110101101111111111111111111000111101111111111100010001010000100001101000111110110011000001000000110001110010000111111101011101110111111001111011100000000100000101110011100100000000001100111110111110110011100000001000000011101101111101001010000001010101100111111111101010001000010010000000100100001111011011111111110100001100000
000010001110000010010010011011111111000011110110101001111010111111111001111111011001111111101110101101100101111101101111011110111110111111110100110101111101110001000100111110101111110011101100111011000101110111101001000001111111000101100110001010011110101110110010010000110111111010111111111111010101101011111000000010111101100111100111101010111001111100010111101011010011111101111100101100001011111011111111111011111100111111010111011100110011110100011100000011001110110110101001110101101111111111111111111000111101111111111100010001010000100001101000111110110011000001000000110001110010000111111101011101110111111001111011100000000100000101110011100100000000001100111110111110110011100000001000000011101101111101001010000001010101100111111111101010101000010010000000100100001111011011111111110100001100000
000010001110000010010010011011111111000011110110101001111010111111111001111111011001111111101110101101100101111101101111011110111110111111110100110101111101110001000100111110101111110011101100111011000101110111101001000001111111000101100110001010011110101110110010010000110111111010111111111111010101101011111000000010111101101111100111101010111001111100010111101011010011111101111100101100001011111011111111111011111100111111010111011100110011110100011100000011001110110110101001110101101111111111111111111000111101111111111100010001010000100001101000111110110011000001000000110001110010000111111101011101110111111001111011100000000100000101110011100100000000001100111110111110110011100000001000000011101101111101001010000001010101100111111111101010101000010010000000100100001111011011111111110100001100000
000010001110000010010010011011111111000011110110101001111010111111111001111111011001111111101110101101100101111101101111011110111110111111110100110101111101110001000100111110101111110011101100111011000101110111101001000001111111000101100110001010011110101110110010010000110111111010111111111111010101101011111000000010111101101111100111101010111001111100110111101011010011111101111100101100001011111011111111111011111100111111010111011100110011110100011100000011001110110110101001110101101111111111111111111000111101111111111100010001010000100001101000111110110011000001000000110001110010000111111101011101110111111001111011100000000100000101110011100100000000001100111110111110110011100000001000000011101101111101001010000001010101100111111111101010101000010010000000100100001111011011111111110100001100000
000010001110000010010010011011111111000011110110101001111010111111111001111111011001111111101110101101100101111101101111011110111110111111110100110101111101110001000100111110101111110011101100111011000101110111101001001001111111000101100110001010011110101110110010010000110111111010111111111111010101101011111000000010111101101111100111101010111001111100110111101011010011111101111100101100001011111011111111111011111100111111010111011100110011110100011100000011001110110110101001110101101111111111111111111000111101111111111100010001010000100001101000111110110011000001000000110001110010000111111101011101110111111001111011100000000100000101110011100100000000001100111110111110110011100000001000000011101101111101001010000001010101100111111111101010101000010010000000100100001111011011111111110100001100000
000010001110000010010010011011111111010011110110101001111010111111111001111111011001111111101110101101100101111101101111011110111110111111110100110101111101110001000100111110101111110011101100111011000101110111101001001001111111000101100110001010011110101110110010010000110111111010111111111111010101101011111000000010111101101111100111101010111001111100110111101011010011111101111100101100001011111011111111111011111100111111010111011100110011110100011100000011001110110110101001110101101111111111111111111000111101111111111100010001010000100001101000111110110011000001000000110001110010000111111101011101110111111001111011100000000100000101110011100100000000001100111110111110110011100000001000000011101101111101001010000001010101100111111111101010101000010010000000100100001111011011111111110100001100000
000010001110000010010010011011111111010011110110101001111010111111111001111111011001111111101110101101100101111101101111011110111110111111110100110101111101110001000100111110101111110011101100111011000101110111101001001001111111000101100110001010011110101110110010010000110111111010111111111111010101101011111000000010111101101111100111101010111001111100110111101011010011111101111100101100001011111011111111111011111100111111010111011100110011110100011100000011001110110110101001110101101111111111111111111000111101111111111100010001010000100001101000111110110011000001000000110001110010000111111101011101110111111001111011100000000100000101110011100100000000001100111110111110110011100000001000000011101101111101001010000001010101100111111111101010101000010110000000100100001111011011111111110100001100000
000010001110000010010010011011111111010011110110101001111010111111111001111111011001111111101110101101100101111101101111011110111110111111110100110101111101110001000100111110101111110011101100111011000101110111101001001001111111000101100110001010011110101110110010010000110111111010111111111111010101101011111000000010111101101111100111101010111001111100110111101011010011111101111100101100001011111011111111111011111100111111010111011100110011110100011100000011001110110110101001110101101111111111111111111000111101111111111100010001010000100001101000111110110011000001000000110001110010000111111101011101110111111001111011100000000100000101110011100100000000001100111110111110110011100000001000000011101101111101001010000101010101100111111111101010101000010110000000100100001111011011111111110100001100000
000010001110000010010010011011111111010011110110101001111010111111111001111111011001111111101110101101100101111101101111011110111110111111110100110101111101110001000100111110101111110011101100111011000101110111101001001001111111000101100110001010011110101110110010010000110111111010111111111111010101101011111000000010111101101111100111101010111001111100110111101011010011111101111100101100001011111011111111111011111100111111010111011100110011110100011100000011001110110110101001110101101111111111111111111000111101111111111100010001010000100001101000111110110011000001000000110001110010000111111101011101110111111001111011100000000100000101110011100100000000001100111110111110110011100000001000000011101101111101001010000101010101100111111111101010101000010110000000100100001111011011111111111100001100000
000010001110000010010010011011111111010011110110101001111010111111111001111111011001111111101110101101100101111101101111011110111110111111111100110101111101110001000100111110101111110011101100111011000101110111101001001001111111000101100110001010011110101110110010010000110111111010111111111111010101101011111000000010111101101111100111101010111001111100110111101011010011111101111100101100001011111011111111111011111100111111010111011100110011110100011100000011001110110110101001110101101111111111111111111000111101111111111100010001010000100001101000111110110011000001000000110001110010000111111101011101110111111001111011100000000100000101110011100100000000001100111110111110110011100000001000000011101101111101001010000101010101100111111111101010101000010110000000100100001111011011111111111100001100000
000010001110000010010010011011111111010011110110101001111010111111111001111111011001111111101110101101100101111101101111011110111110111111111100110101111101110001000100111110101111110011101100111011000101110111101001001001111111000101100110001010011110101110110010010000110111111010111111111111010101101011111000000010111101101111100111101010111001111100110111101011010011111101111100101100001011111111111111111011111100111111010111011100110011110100011100011111111110110110101001110101101111111111111111111000111101111111111100010001010000100001101000111110110011000001000000110001110010000111111101011101110111111001111011100000000100000101110011100100000000001100111110111110110011100000001000000011101101111101001010000101010101100111111111101010101000010110000000100100001111011011111111111100001100000
000010001110000010010010011011111111010011110110101001111010111111111001111111011001111111101110101101100101111101101111011110111110111111111100110101111101110001000100111110101111110011101100111011000101110111101001001001111111000101100110001010011110101110110010010000110111111010111111111111010101101011111000000010111101101111100111101010111001111100110111101011010011111101111100101100001011111111111111111011111100111111010111011100110011111100011100011111111110110110101001110101101111111111111111111000111101111111111100010001010000100001101000111110110011000001000000110001110010000111111101011101110111111001111011100000000100000101110011100100000000001100111110111110110011100000001000000011101101111101001010000101010101100111111111101010101000010110000000100100001111011011111111111100001100000
000010001110000010010010011011111111010011110110101001111010111111111001111111011001111111101110101101100101111101101111011110111110111111111100110101111101110001000100111110101111110011101100111011000101110111101001001001111111000101100110001010011110101110110010010000110111111010111111111111010101101011111000000010111101101111100111101010111001111100110111101011010011111101111100101100001011111111111111111011111100111111010111011100110011111100011100011111111110110110101001110101101111111111111111111000111101111111111100010001010000100001101000111110110011000001000000110001110010000111111101011101110111111001111011100000000100000101110011100100000000001100111110111110110011100000001000001011101101111101001010000101010101100111111111101010101000010110000000100100001111011011111111111100001100000
000010001110000010010010011011111111010011110110101001111010111111111001111111011001111111101110101101100101111101101111011110111110111111111100110101111101110001000100111110101111110111101100111011000101110111101001001001111111000101100110001010011110101110110010010000110111111010111111111111010101101011111000000010111101101111100111101010111001111100110111101011010011111101111100101100001011111111111111111011111100111111010111011100110011111100011100011111111110110110101001110101101111111111111111111000111101111111111100010001010000100001101000111110110011000001000000110001110010000111111101011101110111111001111011100000000100000101110011100100000000001100111110111110110011100000001000001011101101111101001010000101010101100111111111101010101000010110000000100100001111011011111111111100001100000
000010001111000010010010011111111111010011110110101001111010111111111001111111011001111111101110101101100101111101101111011110111110111111111100110101111101110001000100111110101111110111101100111011000101110111101001001001111111000101100110001010011110101110110010010000110111111010111111111111010101101011111000000010111101101111100111101010111001111100110111101011010011111101111100101100001011111111111111111011111100111111010111011100110011111100011100011111111110110110101001110101101111111111111111111000111101111111111100010001010000100001101000111110110011000001000000110001110010000111111101011101110111111001111011100000000100000101110011100100000000001100111110111110110011100000001000001011101101111101001010000101010101100111111111101010101000010110000000100100001111011011111111111100001100000
000010001111000010010010011111111111010011110110101001111010111111111001111111011001111111101110101101100101111101101111011110111110111111111100110101111101110001000100111110101111110111101100111011000101110111101001001001111111000101100110001010011110101110110010010000110111111010111111111111010101101011111000000010111101101111100111101010111001111100110111101011010011111101111100101100001011111111111111111011111100111111010111011100110011111100011100011111111110110110101001110101101111111111111111111000111101111111111100010001010000100001101000111110110011000001000000110001110010000111111101011101110111111001111011100000000100000101110011100100000000001100111110111110110011100000001100001011101101111101001010000101010101100111111111101010101000010110000000100100001111011011111111111100001100000
000010001111000010010010011111111111010011110110101001111010111111111001111111011001111111101110101101100101111101101111011110111110111111111100110101111101110001000100111110101111110111101100111011000101110111101001001001111111000101100110001010011110101110110010010000110111111010111111111111010101101011111000000011111101101111100111101010111001111100110111101011010011111101111100101100001011111111111111111011111100111111010111011100110011111100011100011111111110110110101001110101101111111111111111111000111101111111111100010001010000100001101000111110110011000001000000110001110010000111111101011101110111111001111011100000000100000101110011100100000000001100111110111110110011100000001100001011101101111101001010000101010101100111111111101010101000010110000000100100001111011011111111111100001100000
000010001111000010010010011111111111010011110110101001111010111111111001111111011001111111101110101101100101111101101111011110111110111111111100110101111101110001000100111110101111110111101100111011000101110111101001001001111111000101100110001010011110101110110010010000110111111010111111111111010101101011111000000011111101101111100111101010111001111100110111101011010011111101111100101100001011111111111111111011111100111111010111011100110011111100011100011111111110110110101001110101101111111111111111111000111101111111111100010001010000100001101000111110110011000001000000110001110010000111111101011101110111111001111011100000000100000101110011100100000000001100111110111110110011100000001100001011101101111101011010000101010101100111111111101010101000010110000000100100001111011011111111111100001100000
000010001111000010010010011111111111010011110110101001111010111111111001111111011001111111101110101101100101111101101111011110111110111111111100110101111101110001000100111110101111110111101100111011000101110111101001001001111111000101100110101010011110101110110010010000110111111010111111111111010101101011111000000011111101101111100111101010111001111100110111101011010011111101111100101100001011111111111111111011111100111111010111011100110011111100011100011111111110110110101001110101101111111111111111111000111101111111111100010001010000100001101000111110110011000001000000110001110010000111111101011101110111111001111011100000000100000101110011100100000000001100111110111110110011100000001100001011101101111101011010000101010101100111111111101010101000010110000000100100001111011011111111111100001100000
000010001111000010010010011111111111010011110110101001111010111111111001111111011001111111101110101101100101111101101111011110111110111111111100110101111101110001000100111110101111110111101100111011000101110111101001001001111111000101100110101010011110101110110010010000110111111010111111111111010101101011111000000011111101101111100111101010111001111100110111101011010011111101111100101100001011111111111111111011111100111111010111011100110011111100011100011111111110110110101001110101101111111111111111111000111101111111111100010001010000100001101000111110110111011001000110110001110010000111111101011101110111111001111011100000000100000101110011100100000000001100111110111110110011100000001100001011101101111101011010000101010101100111111111101010101000010110000000100100001111011011111111111100001100000
000010001111000010010010011111111111010011110110101001111010111111111001111111011001111111101110101101100101111101101111011110111110111111111100110101111101110001000100111110101111110111101100111011000101110111101001001001111111000101100110101010011110101110110010010000110111111010111111111111010101101011111000000011111101101111100111101010111001111100110111101011010011111101111100101100001011111111111111111011111100111111010111011100110011111100011100011111111110110110101001110101101111111111111111111000111101111111111100010001010000100001101000111110110111011001000110110001110010000111111101011101110111111001111011100000000100000101110011100100000000001100111110111110110011100000001100001011101101111101011010000101010101100111111111101010101100010110000000100110001111011011111111111100001110000
000010001111000010010010011111111111010011110110101001111010111111111001111111011001111111101110101101100101111101101111011110111110111111111100110101111101110001000100111110101111110111101100111011000101110111101001001001111111000101100110101010011110101110110010010000110111111010111111111111010101101011111000000011111101101111100111101010111001111100110111101011010011111111111100101100001011111111111111111011111100111111010111011100110011111100011100011111111110110110101001110101101111111111111111111000111101111111111100010001010000100001101000111110110111011001000110110001110010000111111101011101110111111001111011100000000100000101110011100100000000001100111110111110110011100000001100001011101101111101011010000101010101100111111111101010101100010110000000100110001111011011111111111100001110000
000010001111000010010010011111111111010011110110101001111010111111111001111111011001111111101110101101100101111101101111011110111110111111111100110101111101110001000100111110101111110111101100111011000101110111101001001001111111000101100110101010011110101110110010010000110111111010111111111111010101101011111000000011111101101111100111101010111001111100110111101011010011111111111100101100001011111111111111111011111100111111010111011100110011111100011100011111111110110110101001110101101111111111111111111000111101111111111100010001010000100001101000111110110111011001000110110001111010100111111101011101110111111001111011100000000100000101110011100100000000001100111110111110110011100000001100001011101101111101011010000101010101100111111111101010101100010110000000100110001111011011111111111100001110000
000010001111000010010010011111111111010011110110101001111011111111111001111111111001111111101110101101100111111101111111011110111110111111111100110101111101110001000100111110101111110111101100111011000101110111101001001001111111000101100110101010011110101110110010010000110111111010111111111111010101101011111000000011111101101111100111101010111001111100110111101011010011111111111100101100001011111111111111111011111100111111010111011100110011111100011100011111111110110110101001110101101111111111111111111000111101111111111100010001010000100001101000111110110111011001000110110001111010100111111101011101110111111001111011100000000100000101110011100100000000001100111110111110110011100000001100001011101101111101011010000101010101100111111111101010101100010110000000100110001111011011111111111100001110000
000010001111000010010010011111111111010011110110101001111011111111111001111111111001111111101110101101100111111101111111011110111110111111111100110101111101110001000100111110101111110111101100111011000101110111101001001001111111000101100110101010011110101110110010010000110111111010111111111111010101101011111000000011111101101111100111101010111001111100110111101011010011111111111100101100001011111111111111111011111100111111010111011100110011111100011100011111111110110110101001110101101111111111111111111000111101111111111100010001010000100001101000111110110111011001000110110001111010100111111101011101110111111001111011100000000100000101110011100100000000001100111110111110111011100000001100001011101101111101011010000101010101100111111111101010101100010110000000100110001111011011111111111100001110000
000010001111000010010010011111111111010011110110101001111011111111111001111111111001111111101110101101100111111101111111011110111110111111111100110101111101110001000100111110101111110111101100111011000101110111101001001001111111000101100110101010011110101110110010010000110111111010111111111111010101101011111000000011111101101111100111101010111001111100110111101011010011111111111100101100001011111111111111111011111100111111010111011100110011111100011100011111111110110110101001110101101111111111111111111000111101111111111100010001010000100001101000111110110111011001000110110001111010100111111101011101110111111001111011100000000100000101110011100100000000001100111110111110111011100000001100011011101101111101011010000101010101100111111111101010101100010110000000100110001111011011111111111100001110000
000010001111000010010010011111111111010011110110101001111011111111111001111111111001111111101110101101100111111101111111011110111110111111111100110101111101110001000100111110101111110111101100111011000101110111101001001001111111000101100110101010011110101110110010010000110111111010111111111111010101101011111000000011111101101111100111101010111001111100110111101011010011111111111100101100001011111111111111111011111100111111010111011100110011111100011100011111111110110110101001110101101111111111111111111000111101111111111100010001010000100001101000111110110111011001000110110001111010100111111101011101110111111001111011100000000100000101110011100100000000001100111110111110111011100000001100011011101101111101011110000101010101100111111111101010101100010110000000100110001111011011111111111100001110000
000010001111000010010010011111111111010011110110101001111011111111111001111111111011111111101110101101100111111101111111011110111110111111111100110101111101110001000100111110101111110111101100111011000101110111101001001001111111000101100110101010011110101110110010010000110111111010111111111111010101101011111000000011111101101111100111101010111001111100110111101011010011111111111100101100001011111111111111111011111100111111010111011100110011111100011100011111111110110110101001110101101111111111111111111000111101111111111100010001010000100001101000111110110111011001000110110001111010100111111101011101110111111001111011100000000100000101110011100100000000001100111110111110111011100000001100011011101101111101011110000101010101100111111111101010101100010110000000100110001111011011111111111100001110000
000010001111000010010010011111111111010011110110101001111011111111111001111111111011111111101110101101100111111101111111011110111110111111111100110101111101110001000100111110101111110111101100111011000101110111101001001001111111010101100110101010011110101110110010010000110111111010111111111111010101101011111000000011111101101111100111101010111001111100110111101011010011111111111100101100001011111111111111111011111100111111010111011100110011111100011100011111111111110110101001110101101111111111111111111000111101111111111100010001010000100001101000111110110111011001000110110001111010100111111101011101110111111001111011100000000100000101110011100100000000001100111110111110111011100000001100011011101101111101011110000101010101100111111111101010101100010110000000100110001111011011111111111100001110000
000010001111000010010010011111111111010011110110101001111011111111111001111111111011111111101110101101100111111101111111011110111110111111111100110101111101110001000100111110101111110111101100111011000101110111101001001001111111010101101110101010011110101110110010010000110111111010111111111111010101101011111000000011111101101111100111101010111001111100110111101011010011111111111100101100001011111111111111111011111100111111010111011100110011111100011100011111111111110110101001110101101111111111111111111000111101111111111100010001010000100001101000111110110111011001000110110001111010100111111101011101110111111001111011100000000100000101110011100100000000001100111110111110111011100000001100011011101101111101011110000101010101100111111111101010101100010110000000100110001111011011111111111100001110000
000010001111000010010010011111111111010011110110101001111011111111111001111111111011111111101110101101100111111101111111011110111110111111111100110101111101110001000100111110101111110111101100111011000101110111101001001001111111010101101110101010011110101110110010010000110111111010111111111111010101101011111000000011111101111111100111101010111001111100110111101011010011111111111100101100001011111111111111111011111100111111010111011100110011111100011100011111111111110110101001110101101111111111111111111000111101111111111100010001010000100001101000111110110111011001000110110001111010100111111101011101110111111001111011100000000100000101110011100100000000001100111110111110111011100000001100011011101101111101011110000101010101100111111111101010101100010110000000100110001111011011111111111100001110000
000010001111000010010010011111111111010011110110101001111011111111111001111111111011111111101110101101100111111101111111011110111110111111111100110101111101110011000100111110101111110111101100111011000101110111101001001001111111010101101110101010011110101110110010010000110111111010111111111111010101101011111000000011111101111111100111101010111001111100110111101011010011111111111100101100001011111111111111111011111100111111010111011100110011111100011100011111111111110110101001110101101111111111111111111000111101111111111100010001010000100001101000111110110111011001000110110001111010100111111101011101110111111001111011100000000100000101110011100100000000001100111110111110111011100000001100011011101101111101011110000101010101100111111111101010101100010110000000100110001111011011111111111100001110000
000010001111000010010010011111111111010011110110101001111011111111111001111111111011111111101110101101100111111101111111011110111110111111111100110101111101110011000100111110101111110111101100111011000101110111101001001001111111010101101110101010011110101110110010010000110111111010111111111111010101101011111000000011111101111111100111101010111001111100110111101011010011111111111100101100001011111111111111111011111100111111010111011100110011111100011100011111111111110110101001110101101111111111111111111000111101111111111100010001010000100001101000111110110111011001000110110001111010100111111101011101110111111001111011100000000100000101110011101100000000001100111110111110111011100000001100011011101101111101011110000101010101100111111111101010101100010110000000100110001111011011111111111100001110000
000010001111000010010010011111111111010011110110101001111011111111111001111111111011111111101110101101100111111101111111011110111110111111111100110101111101110011000100111110101111110111101100111011000101110111101001001001111111010101101110101010011110101110110010010000110111111010111111111111010101101011111000000011111101111111100111101010111001111100110111101011010011111111111100101100001011111111111111111011111100111111010111011100110011111100011100011111111111110110101001110101101111111111111111111000111101111111111100010001010000100001101000111110110111011001000110110001111010100111111101011101110111111001111011100000010100000101110011101100000000001100111110111110111011100000001100011011101101111101011110000101010101100111111111101010101100010110000000100110001111011011111111111100001110000
000010001111000010010010011111111111010011110110101001111011111111111001111111111011111111101110101101100111111101111111011110111110111111111100110101111101110011000100111110101111110111101100111011000101110111101001001001111111010101101110101010011110101110110010010000110111111010111111111111010101101011111000000011111101111111100111101010111001111100110111111011010011111111111100101100001011111111111111111011111100111111010111011100110011111100011100011111111111110110101001110101101111111111111111111000111101111111111100010001010000100001101000111110110111011001000110110001111010100111111101011101110111111001111011100000010100000101110011101100000000001100111110111110111011100000001100011011101101111101011110000101010101100111111111101010101100010110000000100110001111011011111111111100001110000
000010001111000010010010011111111111010011110110101001111011111111111001111111111011111111101110101101100111111101111111011110111110111111111100110101111101110011000100111110101111110111101100111011000101110111101001001011111111010101101110101010011110101110110010010000110111111010111111111111010101101011111000000011111101111111100111101010111001111100110111111011010011111111111100101100001011111111111111111011111100111111010111011100110011111100011100011111111111110110101001110101101111111111111111111000111101111111111100010001010000100001101000111110110111011001000110110001111010100111111101011101110111111001111011100000010100000101110011101100000000001100111110111110111011100000001100011011101101111101011110000101010101100111111111101010101100010110000000100110001111011011111111111100001110000
000010001111000010010010011111111111010011110110101001111011111111111001111111111011111111101110101101100111111101111111011110111110111111111100110101111101110011000100111110101111110111101100111011000101110111101001001011111111010101101110101010011110101110110010010000110111111010111111111111010101101011111000000011111101111111100111101010111001111100110111111011010011111111111100101100001011111111111111111011111100111111010111011100110011111100011100011111111111110110101001110101101111111111111111111000111101111111111100010001010000100001101000111110110111011001000110110001111010100111111101011101110111111001111011100000010100000111110011101100000000001100111110111110111011100000001100011011101101111101011110000101010101100111111111101010101100010110000000100110001111011011111111111100001110000
000010001111000010010010011111111111010011110110101001111011111111111001111111111011111111101110101101100111111101111111011110111110111111111100110101111101110011000100111110101111110111101100111011000101110111101001001011111111010101101110101010011110101110110010010000110111111010111111111111010101101011111000000011111101111111100111101010111001111100110111111011010011111111111100101100001011111111111111111011111100111111010111011100110011111100011100011111111111110110101001110101101111111111111111111000111101111111111100010001010000100001101000111110110111011001000110110001111010100111111101011101110111111001111011100000010100000111110011101100000000001100111110111110111011100000001100011011101101111101011110000101010101100111111111101010101100011110000000100110001111011011111111111100001110000
000010001111000010010010011111111111010011110110101001111011111111111001111111111011111111101110101101100111111101111111011110111110111111111100110101111101111011000100111110101111110111101100111011000101110111101001001011111111010101101110101010011110101110110010010000110111111010111111111111010101101011111000000011111101111111100111101010111001111100110111111011010011111111111100101100001011111111111111111011111100111111010111011100110011111100011100011111111111110110101001110101101111111111111111111000111101111111111100010001010000100001101000111110110111011001000110110001111010100111111101011101110111111001111011100000010100000111110011101100000000001100111110111110111011100000001100011011101101111101011110000101010101100111111111101010101100011110000000100110001111011011111111111100001110000
000010001111000010010010011111111111010011110110101001111011111111111001111111111011111111101110101101100111111101111111011110111110111111111100110101111101111011000100111110101111110111101100111011000101110111101001001011111111010101101110101010011110101110110010010000110111111010111111111111010101101011111000000011111101111111100111101010111001111100110111111011010011111111111100101100001011111111111111111011111100111111010111011100110011111100011100011111111111110110101001110101101111111111111111111000111101111111111101010001010000100001101000111110110111011001000110110001111010100111111101011101110111111001111011100000010100000111110011101100000000001100111110111110111011100000001100011011101101111101011110000101010101100111111111101010101100011110000000100110001111011011111111111100001110000
000010001111000010010010011111111111010011110110101001111011111111111001111111111011111111101110101101100111111101111111011110111110111111111100110101111101111011000110111110101111110111101100111011000101110111101001001011111111010101101110101010011110101110110010010000110111111010111111111111010101101011111000000011111101111111100111101010111001111100110111111011010011111111111100101100001011111111111111111011111100111111010111011100110011111100011100011111111111110110101001110101101111111111111111111000111101111111111101010001010000100001101000111110110111011001000110110001111010100111111101011101110111111001111011100000010100000111110011101100000000001100111110111110111011100000001100011011101101111101011110000101010101100111111111101010101100011110000000100110001111011011111111111100001110000
000010001111000010010010011111111111010011110110101001111011111111111001111111111011111111101110101101100111111101111111011110111110111111111100110101111101111011000110111110101111110111101100111011000101110111101001001011111111010101101110101010011110101110110010010000110111111010111111111111010101101011111000000011111101111111100111101010111001111100110111111011010011111111111100101100001011111111111111111011111100111111010111011100110011111100011100011111111111110110101001110101101111111111111111111000111101111111111101010011010000100001101000111110110111011001000110110001111010100111111101011101110111111001111011100000010100000111110011101100000000001100111110111110111011100000001100011011101101111101011110000101010101100111111111101010101100011110000000100110001111011011111111111100001110000
000010001111000010010011011111111111010011110110101001111011111111111001111111111011111111101110101101100111111101111111011110111110111111111100110101111101111011000110111110101111110111101100111011000101110111101001001011111111010101101110101010011110101110110010010000110111111010111111111111010101101011111000000011111101111111100111101010111001111100110111111011010011111111111100101100001011111111111111111011111100111111010111011100110011111100011100011111111111110110101001110101101111111111111111111000111101111111111101010011010000100001101000111110110111011001000110110001111010100111111101011101110111111001111011100000010100000111110011101100000000001100111110111110111011100000001100011011101101111101011110000101010101100111111111101010101100011110000000100110001111011011111111111100001110000
000010001111000010010011011111111111010011110110101001111011111111111001111111111011111111101110101101100111111101111111011110111110111111111100110101111101111011000110111110101111110111101100111011000101110111101001001011111111010101101110101010011110101110110010010000110111111010111111111111010101101011111000000011111101111111100111101011111001111100110111111011010011111111111100101100001011111111111111111011111100111111010111011100110011111100011100011111111111110110101001110101101111111111111111111000111101111111111101010011010000100001101000111110110111011001000110110001111010100111111101011101110111111001111011100000010100000111110011101100000000001100111110111110111011100000001100011011101101111101011110000101010101100111111111101010101100011110000000100110001111011011111111111100001110000
000010001111000010010011011111111111010011110110101001111011111111111001111111111011111111101110101101100111111101111111011110111110111111111100110101111101111011000110111110101111110111101100111011000101110111101001001011111111010101101110101010011110101110110010010000110111111010111111111111010101101011111000000011111101111111100111101011111101111110110111111011011011111111111100101101101011111111111111111011111100111111010111011100110011111100011100011111111111110110101001110101101111111111111111111000111101111111111101010011010000100001101000111110110111011001000110110001111010100111111101011101110111111001111011100000010100000111110011101100000000001100111110111110111011100000001100011011101101111101011110000101010101100111111111101010101100011110000000100110001111011011111111111100001110000
000010001111000010010011011111111111010011110110101001111011111111111001111111111011111111101110101101100111111101111111011110111110111111111100110101111101111011000110111110101111110111101100111011000101110111101001001011111111010101101110101010011110101110110010010000110111111010111111111111010101101011111000000011111101111111100111101011111101111110110111111011011011111111111100101101101011111111111111111011111100111111010111011100110011111100011100011111111111110110101001110101101111111111111111111000111101111111111101010011010000100001101000111110110111011001000110110001111010100111111101011101110111111001111011100000010100000111110011101100000000001100111110111110111011100000001100011011101101111111011110000101110101100111111111101010101100011110000000100110001111011011111111111100001110000
000010001111000010010011011111111111010011110110101001111011111111111001111111111011111111101110101101100111111101111111011110111110111111111100111101111101111011000110111110101111110111101100111011000101110111101001001011111111010101101110101010011110101110110010010000110111111010111111111111010101101011111000000011111101111111100111101011111101111110110111111011011011111111111100101101101011111111111111111011111100111111010111011100110011111100011100011111111111110110101001110101101111111111111111111000111101111111111101010011010000100001101000111110110111011001000110110001111010100111111101011101110111111001111011100000010100000111110011101100000000001100111110111110111011100000001100011011101101111111011110000101110101100111111111101010101100011110000000100110001111011011111111111100001110000
000010001111000010010011011111111111010011110110101001111011111111111001111111111011111111101110101101100111111101111111011110111110111111111100111101111101111011000110111110101111110111101100111011000101110111101001001011111111010101101110101010011111101110110010010000110111111010111111111111010101101011111000000011111101111111100111101011111101111110110111111011011011111111111100101101101011111111111111111011111100111111010111011100110011111100011100011111111111110110101001110101101111111111111111111000111101111111111101010011010000100001101000111110110111011001000110110001111010100111111101011101110111111001111011100000010100000111110011101100000000001100111110111110111011100000001100011011101101111111011110000101110101100111111111101010101100011110000000100110001111011011111111111100001110000
000010001111000010010011011111111111010011110110101001111011111111111001111111111011111111101110101101100111111101111111011110111110111111111100111101111101111011000110111110101111110111101100111011000101110111101001001011111111010101101110101010011111101110110010010000110111111010111111111111010101101011111000000011111101111111100111101011111101111110110111111011011011111111111100101101101011111111111111111011111100111111010111011100110011111100011100011111111111110110101001110101101111111111111111111000111101111111111101010011010000100001101000111110110111011001000110110001111010100111111101011101110111111001111011100010010100000111110011101100000000001100111110111110111011100000001100011011101101111111011110000101110101100111111111101010101100011110000000100110001111011011111111111100001110000
000010001111000010010011011111111111010011110110101001111011111111111001111111111011111111101110101101100111111101111111011110111110111111111100111101111101111011000110111110101111110111101100111011000101110111101001001011111111010101101110101010011111101110110010010000110111111010111111111111010101101011111000000011111101111111100111101011111101111110110111111011011011111111111100101101101011111111111111111011111100111111010111011100110011111100011100011111111111110110111001110101111111111111111111111000111101111111111101010011010000100001101000111110110111011001000110110001111010100111111101011101110111111001111011100010010100000111110011101100000000001100111110111110111011100000001100011011101101111111011110000101110101100111111111101010101100011110000000100110001111011011111111111100001110000
000010001111000010010011011111111111010011110110101001111011111111111001111111111011111111101110101101100111111101111111011110111110111111111100111101111101111011000110111110101111110111101100111011000101110111101001001011111111010101101110101010011111101110110010010000110111111010111111111111010101101011111000000011111101111111100111101011111101111110110111111011011011111111111100101101101011111111111111111011111100111111011111111110110011111100011100011111111111110110111001110101111111111111111111111000111101111111111101010011010000100001101000111110110111011001000110110001111010100111111101011101110111111001111011100010010100000111110011101100000000001100111110111110111011100000001100011011101101111111011110000101110101100111111111101010101100011110000000100110001111011011111111111100001110000
000010001111000010010011011111111111010011110110101001111011111111111001111111111011111111101110101101100111111101111111011110111110111111111100111101111101111011000110111110101111110111101100111011000101110111101001001011111111010101101110101010011111101110110010110000110111111010111111111111010101101011111000000011111101111111100111101011111101111110110111111011011011111111111100101101101011111111111111111011111100111111011111111110110011111100011100011111111111110110111001110101111111111111111111111000111101111111111101010011010000100001101000111110110111011001000110110001111010100111111101011101110111111001111011100010010100000111110011101100000000001100111110111110111011100000001100011011101101111111011110000101110101100111111111101010101100011110000000100110001111011011111111111100001110000
000010001111000010010011011111111111010011110110101001111011111111111001111111111011111111101110101101100111111101111111011110111110111111111100111101111101111011000110111110101111110111101100111011000101110111101001001011111111010101101110101010011111101110110010110000110111111010111111111111010101101011111000000011111101111111100111101011111101111110110111111011011011111111111100101101101011111111111111111011111100111111011111111110110011111100011100011111111111110110111001110101111111111111111111111000111101111111111101010011010000100001101000111110110111011001000110110001111010100111111101011111110111111001111111100010010100000111110011101100000000001100111110111110111011100000001100011011101101111111011110000101110101100111111111101010101100011110000000100110001111011011111111111100001110000
000010001111000010010011011111111111010011110110101001111011111111111001111111111011111111101110101101100111111101111111011110111110111111111100111101111101111011000110111110101111110111101100111011000101110111101001001011111111010101101110101010011111101110110010110000110111111010111111111111010101101011111000000011111101111111100111101011111101111110110111111011011011111111111100101101101011111111111111111011111100111111011111111110110011111100011100011111111111110110111001110101111111111111111111111000111101111111111101010011010000100001101000111110110111011001000110110001111010100111111101011111110111111001111111100010010100000111110011101100000000001100111110111110111011100000011100011011101101111111011110000101110101100111111111101010101100011110000000100110001111011011111111111100001110000
000010001111000010010011011111111111010011110110101001111011111111111001111111111011111111101110101101100111111101111111011110111110111111111100111101111101111011000110111110101111110111101100111011000101110111101001001011111111010101101110101010011111111110110010110000110111111010111111111111010101101011111000000011111101111111100111101011111101111110110111111011011011111111111100101101101011111111111111111011111100111111011111111110110011111100011100011111111111110110111001110101111111111111111111111000111101111111111101010011010000100001101000111110110111011001000110110001111010100111111101011111110111111001111111100010010100000111110011101100000000001100111110111110111011100000011100011011101101111111011110000101110101100111111111101010101100011110000000100110001111011011111111111100001110000
000010001111000010010011011111111111010011110110101001111011111111111001111111111011111111101110101101100111111101111111011110111110111111111100111101111101111011000110111110101111110111101100111011000101110111101001001011111111010101101110101010011111111110110010110000110111111010111111111111010101101011111000000011111101111111100111101111111101111110110111111011011011111111111100101101101011111111111111111011111100111111011111111110110011111100011100011111111111110110111001110101111111111111111111111000111101111111111101010011010000100001101000111110110111011001000110110001111010100111111101011111110111111001111111100010010100000111110011101100000000001100111110111110111011100000011100011011101101111111011110000101110101100111111111101010101100011110000000100110001111011011111111111100001110000
000010001111001010010011011111111111010011110110101001111011111111111001111111111011111111101110101101100111111101111111011110111110111111111100111101111101111011000110111110101111110111101100111011000101110111101001001011111111010101101110101010011111111110110010110000110111111010111111111111010101101011111000000011111101111111100111101111111101111110110111111011011011111111111100101101101011111111111111111011111100111111011111111110110011111100011100011111111111110110111001110101111111111111111111111000111101111111111101010011010000100001101000111110110111011001000110110001111010100111111101011111110111111001111111100010010100000111110011101100000000001100111110111110111011100000011100011011101101111111011110000101110101100111111111101010101100011110000000100110001111011011111111111100001110000
000010001111001010010011011111111111010011110110101001111011111111111001111111111011111111101110101101100111111101111111011110111110111111111100111101111101111011000110111110101111110111101100111011000101110111101001001011111111010101101110101010011111111110110010110000110111111010111111111111010101101011111000000011111101111111100111101111111101111110110111111011011011111111111100101101101011111111111111111011111100111111011111111110110011111100011100011111111111110110111001110101111111111111111111111000111101111111111101010011010000100001101000111110110111011001000110110001111110100111111101011111110111111001111111100010010100000111110011101100000000001100111110111110111011100000011100011011101101111111011110000101110101100111111111101010101100011110000000100110001111011011111111111100001110000
000010001111001010010011011111111111010011110110101001111011111111111001111111111011111111101110101101100111111101111111011110111110111111111100111101111101111011000110111110101111110111101100111011100101110111101001001011111111010101101110101010011111111110110010110000110111111010111111111111010101101011111000000011111101111111100111101111111101111110110111111011011011111111111100101101101011111111111111111011111100111111011111111110110011111100011100011111111111110110111001110101111111111111111111111000111101111111111101010011010000100001101000111110110111011001000110110001111110100111111101011111110111111001111111100010010100000111110011101100000000001100111110111110111011100000011100011011101101111111011110000101110101100111111111101010101100011110000000100110001111011011111111111100001110000
000010001111001010010011011111111111010011110110101001111011111111111001111111111011111111101110101101100111111101111111011110111110111111111100111101111101111011000110111110101111110111101100111011100101110111101001001011111111010101101110101010011111111110110010110000110111111010111111111111010101101011111000000011111101111111100111101111111101111110111111111011011011111111111100101101101011111111111111111011111100111111011111111110110011111100011100011111111111110110111001110101111111111111111111111000111101111111111101010011010000100001101000111110110111011001000110110001111110100111111101011111110111111001111111100010010100000111110011101100000000001100111110111110111011100000011100011011101101111111011110000101110101100111111111101010101100011110000000100110001111011011111111111100001110000
000010001111001010010011011111111111010011110110101001111011111111111001111111111011111111101110101101100111111101111111011110111110111111111100111101111101111011000110111110101111110111101100111011100101110111101001001011111111010101101110101010011111111110110010110000110111111010111111111111010101101011111000000011111101111111100111101111111101111111111111111011111111111111111100101101101011111111111111111011111100111111011111111110110011111100011100011111111111110110111001110101111111111111111111111000111101111111111101010011010000100001101000111110110111011001000110110001111110100111111101011111110111111001111111100010010100000111110011101100000000001100111110111110111011100000011100011011101101111111011110000101110101100111111111101010101100011110000000100110001111011011111111111100001110000
000010001111001010010011011111111111010011110110101001111011111111111001111111111011111111101110101101100111111101111111011110111110111111111100111101111101111011000110111110101111110111101100111011100101110111101001001011111111010101101110101010011111111110110010110000110111111010111111111111010101101011111000000011111101111111100111101111111101111111111111111011111111111111111100101111101011111111111111111011111100111111011111111110110011111100011100011111111111110110111001110101111111111111111111111000111101111111111101010011010000100001101000111110110111011001000110110001111110100111111101011111110111111001111111100010010100000111110011101100000000001100111110111110111011100000011100011011101101111111011110000101110101100111111111101010101100011110000000100110001111011011111111111100001110000
000010001111001010010011011111111111010011110110111001111011111111111001111111111011111111101110101101100111111101111111011110111110111111111100111101111101111011000110111110101111110111101100111011100101110111101001001011111111010101101110101010011111111110110010110000110111111010111111111111010101101011111000000011111101111111100111101111111101111111111111111011111111111111111100101111101011111111111111111011111100111111011111111110110011111100011100011111111111110110111001110101111111111111111111111000111101111111111101010011010000100001101000111110110111011001000110110001111110100111111101011111110111111001111111100010010100000111110011101100000000001100111110111110111011100000011100011011101101111111011110000101110101100111111111101010101100011110000000100110001111011011111111111100001110000
000010001111001010010011011111111111010011110110111001111011111111111001111111111011111111101110101101100111111101111111011110111110111111111100111101111101111011000110111110101111110111101100111011100101110111101001001011111111010101101110101010011111111110110010110000110111111010111111111111010101101011111000000011111101111111100111101111111101111111111111111011111111111111111100101111101011111111111111111011111100111111011111111110110011111100011100011111111111110110111001110101111111111111111111111000111101111111111101010011010000100001101000111110110111011001000110110001111110100111111101011111110111111001111111100010010100000111110011101100000000001100111110111110111011100000011100011011101101111111011110000101110101100111111111101010101100011110000000100110001111011011111111111110001110000
000010001111001010010011011111111111010011110110111001111011111111111001111111111011111111101110101101100111111101111111011110111110111111111100111101111101111011000110111110101111110111101100111011100101110111101001001011111111010101101110101010011111111110110010110000110111111010111111111111010101101011111000000011111101111111100111101111111101111111111111111011111111111111111100101111101011111111111111111011111100111111011111111110110011111100011100011111111111110110111001110101111111111111111111111000111101111111111101010011010000100001101000111110110111011001000110110001111110100111111101011111110111111001111111100010010100010111110011101100000000001100111110111110111011100000011100011011101101111111011110000101110101100111111111101010101100011110000000100110001111011011111111111110001110000
000010001111001010010011011111111111010011110110111001111011111111111001111111111011111111101110111101100111111101111111011110111110111111111100111101111101111011000110111110101111110111101100111011100101110111101001001011111111010101101110101010011111111110110010110000110111111010111111111111010101101011111000000011111101111111100111101111111101111111111111111011111111111111111100101111101011111111111111111011111100111111011111111110110011111100011100011111111111110110111001110101111111111111111111111000111101111111111101010011010000100001101000111110110111011001000110110001111110100111111101011111110111111001111111100010010100010111110011101100000000001100111110111110111011100000011100011011101101111111011110000101110101100111111111101010101100011110000000100110001111011011111111111110001110000
000010001111001010010011011111111111010011110110111001111011111111111001111111111011111111101110111101100111111101111111011110111110111111111100111101111101111011000110111110101111110111101100111011100101110111101001001011111111010101101110101010011111111110110011110000110111111010111111111111010101101011111000000011111101111111100111101111111101111111111111111011111111111111111100101111101011111111111111111011111100111111011111111110110011111100011100011111111111110110111001110101111111111111111111111000111101111111111101010011010000100001101000111110110111011001000110110001111110100111111101011111110111111001111111100010010100010111110011101100000000001100111110111110111011100000011100011011101101111111011110000101110101100111111111101010101100011110000000100110001111011011111111111110001110000
000010001111001010010011011111111111010011110110111001111011111111111001111111111011111111101110111101100111111101111111011110111110111111111100111101111101111011000110111110101111110111101100111011100101110111101001001011111111010101101110101010011111111110110011110000110111111010111111111111010101101011111000000011111101111111100111101111111101111111111111111011111111111111111100101111101011111111111111111011111100111111011111111110110011111100011100011111111111110110111001110101111111111111111111111000111101111111111101010011010000100001101000111111110111011001000110110001111110100111111101011111110111111001111111100010010100010111110011101100000000001100111110111110111011100000011100011011101101111111011110000101110101100111111111101010101100011110000000100110001111011011111111111110001110000
000010001111101010010011011111111111010011110110111001111011111111111001111111111011111111101110111101100111111101111111011110111110111111111100111101111101111011000110111110101111110111101100111011100101110111101001001011111111010101101110101010011111111110110011110000110111111010111111111111010101101011111000000011111101111111100111101111111101111111111111111011111111111111111100101111101011111111111111111011111100111111011111111110110011111100011100011111111111110110111001110101111111111111111111111000111101111111111101010011010000100001101000111111110111011001000110110001111110100111111101011111110111111001111111100010010100010111110011101100000000001100111110111110111011100000011100011011101101111111011110000101110101100111111111101010101100011110000000100110001111011011111111111110001110000
000010001111101010010011011111111111010011110110111001111011111111111001111111111011111111101110111101100111111101111111011110111110111111111100111101111101111011000110111110101111110111101100111011100101110111101001001011111111010101101110101010011111111110110011110000110111111010111111111111010101101011111000000011111101111111100111101111111101111111111111111011111111111111111100101111101011111111111111111011111100111111011111111110110011111100011100011111111111110110111001110101111111111111111111111000111101111111111101010011010000100001101000111111110111011001000110111001111110100111111101011111110111111001111111100010010100010111110011101100000000001100111110111110111011100000011100011011101101111111011110000101110101100111111111101010101100011110000000100110001111011011111111111110001110000
000010011111101010010011011111111111010011110110111001111011111111111001111111111011111111101111111101100111111101111111011110111110111111111100111101111101111011000110111110101111110111101100111011100101110111101001001011111111010101101110101010011111111110110011110000110111111010111111111111010101101011111000000011111101111111100111101111111101111111111111111011111111111111111100101111101011111111111111111011111100111111011111111110110011111100011100011111111111110110111001110101111111111111111111111000111101111111111101010011010000100001101000111111110111011001000110111001111110100111111101011111110111111001111111100010010100010111110011101100000000001100111110111110111011100000011100011011101101111111011110000101110101100111111111101010101100011110000000100110001111011011111111111110001110000
000010011111101010010011011111111111010011110110111001111011111111111001111111111011111111101111111101100111111101111111011110111110111111111101111101111101111011000110111110101111110111101100111011100101110111101001001011111111010101101110101010011111111110110011110000110111111010111111111111010101101011111000000011111101111111100111101111111101111111111111111011111111111111111100101111101011111111111111111011111100111111011111111110110011111100011100011111111111110110111001110101111111111111111111111000111101111111111101010011010000100001101000111111110111011001000110111001111110100111111101011111110111111001111111100010010100010111110011101100000000001100111110111110111011100000011100011011101101111111011110000101110101100111111111101010101100011110000000100110001111011011111111111110001110000
000010011111101010010011011111111111010011110110111001111011111111111001111111111011111111101111111101100111111101111111011110111110111111111101111101111101111011000110111110101111110111101100111011100101110111101001001011111111010101101110101010011111111110110011110000110111111010111111111111010101101011111000000011111101111111100111101111111101111111111111111011111111111111111100101111101011111111111111111011111100111111011111111110110011111100011100011111111111110110111001110101111111111111111111111000111101111111111101010011010000100001101000111111110111011001000110111001111110100111111101011111110111111001111111100010010100010111110011101100000000001100111110111111111011100000011100011011101101111111011110000101110101100111111111101010101100011110000000100110001111011011111111111110001110000
000010011111101010010011011111111111010011110110111001111011111111111001111111111011111111101111111101100111111101111111011110111110111111111101111101111101111011000110111110101111110111101100111011100101110111101001001011111111010101101110101010011111111110110011110000110111111010111111111111010101101011111000000011111101111111100111101111111101111111111111111011111111111111111100101111101011111111111111111011111100111111011111111110110011111100011100011111111111110110111001110101111111111111111111111000111101111111111101010011010000100001101000111111110111011001000110111001111110100111111101011111110111111001111111100010010100010111110011101100000011001110111110111111111011100000011101011011111101111111011110000101110101100111111111101010101100011110000000100110001111011011111111111110001110000
000010011111101010010011011111111111010011111110111001111011111111111001111111111011111111101111111101100111111101111111011110111110111111111101111101111101111011000110111110101111110111101100111011100101110111101001001011111111010101101110101010011111111110110011110000110111111010111111111111010101101011111000000011111101111111100111101111111101111111111111111011111111111111111100101111101011111111111111111011111100111111011111111110110011111100011100011111111111110110111001110101111111111111111111111000111101111111111101010011010000100001101000111111110111011001000110111001111110100111111101011111110111111001111111100010010100010111110011101100000011001110111110111111111011100000011101011011111101111111011110000101110101100111111111101010101100011110000000100110001111011011111111111110001110000
000010011111101010010011011111111111010011111110111001111111111111111001111111111011111111101111111101100111111101111111011110111110111111111101111101111101111011000110111110101111110111101100111011100101110111101001001011111111010101101110101010011111111110110011110000110111111010111111111111010101101011111000000011111101111111100111101111111101111111111111111011111111111111111100101111101011111111111111111011111100111111011111111110110011111100011100011111111111110110111001110101111111111111111111111000111101111111111101010011010000100001101000111111110111011001000110111001111110100111111101011111110111111001111111100010010100010111110011101100000011001110111110111111111011100000011101011011111101111111011110000101110101100111111111101010101100011110000000100110001111011011111111111110001110000
000010011111101010010011011111111111010011111110111001111111111111111001111111111011111111101111111101100111111101111111011110111110111111111101111101111101111011000110111110101111110111101100111011100101110111101001011011111111010101101110101010011111111110110011110000110111111010111111111111010101101011111000000011111101111111100111101111111101111111111111111011111111111111111100101111101011111111111111111011111100111111011111111110110011111100011100011111111111110110111001110101111111111111111111111000111101111111111101010011010000100001101000111111110111011001000110111001111110100111111101011111110111111001111111100010010100010111110011101100000011001110111110111111111011100000011101011011111101111111011110000101110101100111111111101010101100011110000000100110001111011011111111111110001110000
000010011111101010010011011111111111010011111110111001111111111111111001111111111011111111101111111101100111111101111111011110111110111111111101111101111101111011000110111110101111110111101100111011100101110111101001011011111111010101101110111010011111111110110011110000110111111010111111111111010101101011111000000011111101111111100111101111111101111111111111111011111111111111111100101111101011111111111111111011111100111111011111111110110011111100011100011111111111110110111001110101111111111111111111111000111101111111111101010011010000100001101000111111110111011001000110111001111110100111111101011111110111111001111111100010010100010111110011101100000011001110111110111111111011100000011101011011111101111111011110000101110101100111111111101010101100011110000000100110001111011011111111111110001110000
000010011111101010010011011111111111010011111110111001111111111111111001111111111011111111101111111101100111111101111111011110111110111111111101111101111101111011000110111110101111110111101100111011100101110111101001011011111111010101101110111010111111111110110011110000110111111010111111111111010101101011111000000011111101111111100111101111111101111111111111111011111111111111111100101111101011111111111111111011111100111111011111111110110011111100011100011111111111110110111001110101111111111111111111111000111101111111111101010011010000100001101000111111110111011001000110111001111110100111111101011111110111111001111111100010010100010111110011101100000011001110111110111111111011100000011101011011111101111111011110000101110101100111111111101010101100011110000000100110001111011011111111111110001110000
000010011111101010010011011111111111010011111110111001111111111111111001111111111011111111101111111101100111111101111111011110111110111111111101111101111101111011000110111110101111110111101100111011100101110111101001011011111111010101101110111010111111111110110011110000110111111010111111111111010101101011111000000011111101111111110111101111111101111111111111111011111111111111111100101111101011111111111111111011111100111111011111111110110011111100011100011111111111110110111001110101111111111111111111111000111101111111111101010011010000100001101000111111110111011001000110111001111110100111111101011111110111111001111111100010010100010111110011101100000011001110111110111111111011100000011101011011111101111111011110000101110101100111111111101010101100011110000000100110001111011011111111111110001110000
000010011111101010010011011111111111010011111110111001111111111111111001111111111011111111101111111101100111111101111111011110111110111111111101111101111101111011000110111110101111110111101100111011100101110111101001011011111111010101101110111010111111111110110011110000110111111010111111111111010101101011111000000011111101111111110111101111111101111111111111111011111111111111111100101111101011111111111111111011111100111111011111111110110011111100011100011111111111110110111001110101111111111111111111111000111101111111111101010011010001100001101000111111110111011001000110111001111110100111111101011111110111111001111111100010010100010111110011101100000011001110111110111111111011100000011101011011111101111111011110000101110101100111111111101010101100011110000000100110001111011011111111111110001110000
000010011111101010010011011111111111010011111110111001111111111111111001111111111011111111101111111101100111111101111111011110111110111111111101111101111101111011000110111110101111110111101100111011100101110111101001011011111111010101101110111010111111111110110011110000110111111010111111111111010101101011111000000011111101111111110111101111111101111111111111111011111111111111111100101111101011111111111111111011111100111111011111111110110011111100011100011111111111110110111001110101111111111111111111111000111101111111111101010011010001100001101000111111110111011001000110111001111110100111111101011111110111111001111111100010010100010111110111101100000011001110111110111111111011100000011101011011111101111111011110000101110101100111111111101010101100011110000000100110001111011011111111111110001110000
000010011111101010010011011111111111010011111110111001111111111111111001111111111011111111101111111101100111111101111111011110111110111111111101111101111101111011000110111110101111110111101100111011100101110111101001011011111111010101101110111010111111111110110011110000110111111010111111111111010101101011111000000011111101111111110111101111111111111111111111111011111111111111111100101111101011111111111111111011111100111111011111111110110011111100011100011111111111110110111001110101111111111111111111111000111101111111111101010011010001100001101000111111110111011001000110111001111110100111111101011111110111111001111111100010010100010111110111101100000011001110111110111111111011100000011101011011111101111111011110000101110101100111111111101010101100011110000000100110001111011011111111111110001110000
000010011111101010010011011111111111010011111110111001111111111111111001111111111011111111101111111101100111111101111111011110111110111111111101111101111101111011000110111110101111110111101100111011100101110111101001011011111111010101101110111010111111111110110011110000110111111010111111111111010101101011111000000011111101111111110111101111111111111111111111111011111111111111111100101111101011111111111111111011111100111111011111111110110011111100011100011111111111110110111001110101111111111111111111111100111101111111111101010011010001100001101000111111110111011001000110111001111110100111111101011111110111111001111111100010010100010111110111101100000011001110111110111111111011100000011101011011111101111111011110000101110101100111111111101010101100011110000000100110001111011011111111111110001110000
000010011111101010010011011111111111010011111110111001111111111111111001111111111011111111101111111101100111111101111111011110111110111111111101111101111101111011000110111110101111110111101100111011100101110111101001011011111111110101101110111010111111111110110011110000110111111010111111111111010101101011111000000011111101111111110111101111111111111111111111111011111111111111111100101111101011111111111111111011111100111111011111111110110011111100011100011111111111110110111001110101111111111111111111111100111101111111111101010011010001100001101000111111110111011001000110111001111110100111111101011111110111111001111111100010010100010111110111101100000011001110111110111111111011100000011101011011111101111111011110000101110101100111111111101010101100011110000000100110001111011011111111111110001110000
000010011111101010010011011111111111010011111110111001111111111111111001111111111011111111101111111101100111111101111111011110111110111111111101111101111101111011000110111110101111110111101100111011100101110111101001011011111111110101101110111010111111111110110011110000110111111010111111111111010101101011111000000011111101111111110111101111111111111111111111111011111111111111111100101111101011111111111111111011111100111111011111111110110011111100011100111111111111110110111001111101111111111111111111111100111101111111111101010011010001100001101000111111110111011001000110111001111110100111111101011111110111111001111111100010010100010111110111101100000011001110111110111111111011100000011101011011111101111111011110000101110101100111111111101010101100011110000000100110001111011011111111111110001110000
000010011111101010010011011111111111010011111110111001111111111111111001111111111011111111101111111101100111111111111111011110111110111111111101111101111101111011000110111110101111110111101100111011100101110111101001011011111111110101101110111010111111111110110011110000110111111010111111111111010101101011111000000011111101111111110111101111111111111111111111111011111111111111111100101111101011111111111111111011111100111111011111111110110011111100011100111111111111110110111001111101111111111111111111111100111101111111111101010011010001100001101000111111110111011001000110111001111110100111111101011111110111111001111111100010010100010111110111101100000011001110111110111111111011100000011101011011111101111111011110000101110101100111111111101010101100011110000000100110001111011011111111111110001110000
000010011111101010010011011111111111010011111110111001111111111111111001111111111011111111101111111101100111111111111111011110111110111111111101111101111101111011000110111110101111110111101100111011100101110111101001011011111111110101101110111010111111111110110011110000110111111010111111111111010101101111111000000011111101111111110111101111111111111111111111111011111111111111111100101111101011111111111111111011111100111111011111111110110011111100011100111111111111110110111001111101111111111111111111111100111101111111111101010011010001100001101000111111110111011001000110111001111110100111111101011111110111111001111111100010010100010111110111101100000011001110111110111111111011100000011101011011111101111111011110000101110101100111111111101010101100011110000000100110001111011011111111111110001110000
000010011111101010010011011111111111010011111110111001111111111111111001111111111011111111101111111101100111111111111111011110111110111111111101111101111101111011000110111110101111110111101100111011100101110111101001011011111111110101101110111010111111111110110011110000110111111010111111111111010101101111111000000011111101111111110111101111111111111111111111111011111111111111111100101111101011111111111111111011111100111111011111111110110011111100011100111111111111110110111001111101111111111111111111111100111101111111111101010011010001100001101000111111110111011001000110111001111110100111111101011111110111111001111111100010010100010111110111111100000011001110111110111111111011100000011101011011111101111111011110000101110101100111111111101010101100011110000000100110001111011011111111111110001110000
000010011111101010010011011111111111010011111110111001111111111111111001111111111011111111101111111101100111111111111111011110111110111111111101111101111101111011000110111110101111110111111100111011100101110111101001011011111111110101101110111010111111111110110011110000110111111010111111111111010101101111111000000011111101111111110111101111111111111111111111111011111111111111111100101111101011111111111111111011111100111111011111111110110011111100011100111111111111110110111001111101111111111111111111111100111101111111111101010011010001100001101000111111110111011001000110111001111110100111111101011111110111111001111111100010010100010111110111111100000011001110111110111111111011100000011101011011111101111111011110000101110101100111111111101010101100011110000000100110001111011011111111111110001110000
000010011111101010010011011111111111010011111110111001111111111111111001111111111011111111101111111101100111111111111111011110111110111111111101111101111101111011000110111110101111110111111100111011100101110111101001011011111111110101101110111011111111111110110011110000110111111010111111111111010101101111111000000011111101111111110111101111111111111111111111111011111111111111111100101111101011111111111111111011111100111111011111111110110011111100011100111111111111110110111001111101111111111111111111111100111101111111111101010011010001100001101000111111110111011001000110111001111110100111111101011111110111111001111111100010010100010111110111111100000011001110111110111111111011100000011101011011111101111111011110000101110101100111111111101010101100011110000000100110001111011011111111111110001110000
000010011111101010010011011111111111010011111110111001111111111111111001111111111011111111101111111101100111111111111111011110111110111111111101111101111101111011000110111110101111110111111100111011100101110111101001011011111111110101101110111011111111111110110011110000110111111010111111111111010101101111111000000011111101111111110111101111111111111111111111111011111111111111111100101111101011111111111111111011111100111111011111111110111011111110011110111111111111110110111001111101111111111111111111111100111101111111111101010011010001100001101000111111110111011001000110111001111110100111111101011111110111111001111111100010010100010111110111111100000011001110111110111111111011100000011101011011111101111111011110000101110101100111111111101010101100011110000000100110001111011011111111111110001110000
000010011111101010010011011111111111010011111110111001111111111111111001111111111011111111101111111101100111111111111111011110111110111111111101111101111101111011100110111110101111110111111100111011100101110111101001011011111111110101101110111011111111111110110011110000110111111010111111111111010101101111111000000011111101111111110111101111111111111111111111111011111111111111111100101111101011111111111111111011111100111111011111111110111011111110011110111111111111110110111001111101111111111111111111111100111101111111111101010011010001100001101000111111110111011001000110111001111110100111111101011111110111111001111111100010010100010111110111111100000011001110111110111111111011100000011101011011111101111111011110000101110101100111111111101010101100011110000000100110001111011011111111111110001110000
000010011111101010010011011111111111010011111110111001111111111111111001111111111011111111101111111101100111111111111111011110111110111111111101111101111101111011100110111110101111110111111100111011100101110111101001011011111111110101101110111011111111111110110011110000110111111010111111111111010101101111111000000011111101111111110111101111111111111111111111111011111111111111111100101111101011111111111111111011111100111111011111111110111011111110011110111111111111110110111001111101111111111111111111111100111101111111111101010011010001100001101000111111110111011001000110111001111110100111111101011111110111111001111111100010010100010111111111111100000011001110111110111111111011100000011101011011111101111111011110000101110101100111111111101010101100011110000000100110001111011011111111111110001110000
000010011111101010010011011111111111010011111110111001111111111111111001111111111011111111101111111101100111111111111111011110111110111111111101111101111101111011100110111110101111110111111100111011100101110111101001011011111111110101101110111011111111111110110011110000110111111010111111111111010101101111111000000011111101111111110111101111111111111111111111111011111111111111111100101111101011111111111111111011111100111111011111111110111011111110011110111111111111110110111001111101111111111111111111111100111101111111111101010011010001100001101000111111110111011001000110111001111110100111111101011111110111111001111111100010010100010111111111111100000011001110111110111111111011100000011101011011111101111111011110000101110101100111111111101010101100011110000000100110001111011011111111111110101110000
000010011111101010010011011111111111010011111110111001111111111111111001111111111011111111101111111101100111111111111111011110111110111111111101111101111101111011100110111110101111110111111100111011100101110111101001011011111111110101101110111011111111111110110011110000110111111010111111111111010101101111111000000011111101111111110111101111111111111111111111111011111111111111111100101111101111111111111111111011111100111111011111111110111011111110011110111111111111110110111001111101111111111111111111111100111101111111111101010011010001100001101000111111110111011001000110111001111110100111111101011111110111111001111111100010010100010111111111111100000011001110111110111111111011100000011101011011111101111111011110000101110101100111111111101010101100011110000000100110001111011011111111111110101110000
000010011111101010010011011111111111010011111110111001111111111111111001111111111011111111101111111101100111111111111111011110111110111111111101111101111101111011100110111110101111110111111100111011100101110111101001011011111111110101101110111011111111111110110011110000110111111010111111111111010101101111111000000011111101111111110111101111111111111111111111111011111111111111111100101111101111111111111111111011111100111111011111111110111111111110011110111111111111110110111001111101111111111111111111111100111101111111111101010011010001100001101000111111110111011001000110111001111110100111111101011111110111111001111111100010010100010111111111111100000011001110111110111111111011100000011101011011111101111111011110000101110101100111111111101010101100011110000000100110001111011011111111111110101110000
000010011111101010010011011111111111010111111110111001111111111111111001111111111011111111101111111101100111111111111111011110111110111111111101111101111101111011100110111110101111110111111100111011100101110111101001011011111111110101101110111011111111111110110011110000110111111010111111111111010101101111111000000011111101111111110111101111111111111111111111111011111111111111111100101111101111111111111111111011111100111111011111111110111111111110011110111111111111110110111001111101111111111111111111111100111101111111111101010011010001100001101000111111110111011001000110111001111110100111111101011111110111111001111111100010010100010111111111111100000011001110111110111111111011100000011101011011111101111111011110000101110101100111111111101010101100011110000000100110001111011011111111111110101110000
000010011111101010010011011111111111010111111110111001111111111111111001111111111011111111101111111101100111111111111111011110111110111111111101111101111101111011100110111110101111110111111100111011100101110111101001011011111111110101101110111011111111111110110011110000110111111010111111111111010101101111111000000011111101111111110111101111111111111111111111111011111111111111111100101111101111111111111111111011111100111111011111111110111111111110011110111111111111110110111001111101111111111111111111111100111101111111111101010011010011100001101000111111110111011001000110111001111110100111111101011111110111111001111111100010010100010111111111111100000011001110111110111111111011100000011101011011111101111111011110000101110101100111111111101010101100011110000000100110001111011011111111111110101110000
000010011111101010010011011111111111010111111110111001111111111111111001111111111011111111101111111101100111111111111111011110111110111111111101111101111101111011100110111110101111110111111100111011100101110111101001011011111111110101101110111011111111111110110011110000110111111010111111111111010101101111111000000011111101111111110111101111111111111111111111111011111111111111111100101111101111111111111111111011111100111111011111111110111111111110011110111111111111110110111001111101111111111111111111111100111101111111111101010011010011100001101000111111110111011001000110111001111110100111111101011111110111111001111111100010010100010111111111111100000011001110111110111111111011100000011101011011111101111111011110000101110101100111111111101010101100011110000000100111001111011011111111111110101110000
000010011111101010010011011111111111010111111110111001111111111111111001111111111011111111101111111101100111111111111111011110111110111111111101111101111101111011100110111110101111110111111100111011100101110111101001011011111111110101101110111011111111111110110011110000110111111010111111111111010101101111111000000011111101111111110111101111111111111111111111111011111111111111111100101111101111111111111111111011111100111111011111111110111111111110011110111111111111110110111001111101111111111111111111111100111101111111111101010011010011100001101000111111110111111001110110111101111110100111111101011111110111111001111111100010010100010111111111111100000011001110111110111111111011100000011101011011111101111111011110000101110101100111111111101010101100011110000000100111001111011011111111111110101110000
000010011111101010010011011111111111010111111110111001111111111111111011111111111011111111101111111101100111111111111111011110111110111111111101111101111101111011100110111110101111110111111100111011100101110111101001011011111111110101101110111011111111111110110011110000110111111010111111111111010101101111111000000011111101111111110111101111111111111111111111111011111111111111111100101111101111111111111111111011111100111111011111111110111111111110011110111111111111110110111001111101111111111111111111111100111101111111111101010011010011100001101000111111110111111001110110111101111110100111111101011111110111111001111111100010010100010111111111111100000011001110111110111111111011100000011101011011111101111111011110000101110101100111111111101010101100011110000000100111001111011011111111111110101110000
000010011111101010010011011111111111010111111110111001111111111111111011111111111011111111101111111101100111111111111111011110111110111111111101111101111101111011100110111110101111110111111100111011100101110111101001011011111111110101101110111011111111111110110011110000110111111010111111111111010101101111111000000011111101111111110111101111111111111111111111111011111111111111111100101111101111111111111111111011111100111111011111111110111111111110011110111111111111111110111001111101111111111111111111111100111101111111111101010011010011100001101000111111110111111001110110111101111110100111111101011111110111111001111111100010010100010111111111111100000011001110111110111111111011100000011101011011111101111111011110000101110101100111111111101010101100011110000000100111001111011011111111111110101110000
000010011111101010010011011111111111010111111110111001111111111111111011111111111011111111101111111101100111111111111111011110111110111111111101111101111101111011100110111110101111110111111100111011100101110111101001011011111111110101101110111011111111111110110011110000110111111010111111111111010101101111111000000011111101111111110111101111111111111111111111111011111111111111111100101111101111111111111111111011111100111111011111111110111111111110011110111111111111111110111001111101111111111111111111111100111101111111111101010011010011100001101000111111110111111001110110111101111110100111111101011111110111111001111111100010010100010111111111111100000011001110111110111111111011100000011101011011111101111111011110000101110101100111111111101010111100011110000000100111001111011011111111111110101110000
000010011111101010010011111111111111010111111110111001111111111111111011111111111011111111101111111101100111111111111111011110111110111111111101111101111101111011100110111110101111110111111100111011100101110111101001011011111111110101101110111011111111111110110011110000110111111010111111111111010101101111111000000011111101111111110111101111111111111111111111111011111111111111111100101111101111111111111111111011111100111111011111111110111111111110011110111111111111111110111001111101111111111111111111111100111101111111111101010011010011100001101000111111110111111001110110111101111110100111111101011111110111111001111111100010010100010111111111111100000011001110111110111111111011100000011101011011111101111111011110000101110101100111111111101010111100011110000000100111001111011011111111111110101110000
000010011111101010010011111111111111010111111110111001111111111111111011111111111011111111101111111101100111111111111111011110111110111111111101111101111101111011100110111110101111110111111100111011100101110111101001011011111111110101101110111011111111111110110011110000110111111011111111111111010101101111111000000011111101111111110111101111111111111111111111111011111111111111111100101111101111111111111111111011111100111111011111111110111111111110011110111111111111111110111001111101111111111111111111111100111101111111111101010011010011100001101000111111110111111001110110111101111110100111111101011111110111111001111111100010010100010111111111111100000011001110111110111111111011100000011101011011111101111111011110000101110101100111111111101010111100011110000000100111001111011011111111111110101110000
000010011111101010010011111111111111010111111110111001111111111111111011111111111011111111101111111101100111111111111111011110111110111111111101111101111101111011100110111110101111110111111100111011100101110111101001011011111111110101101110111011111111111111110011110000110111111011111111111111010101101111111000000011111101111111110111101111111111111111111111111011111111111111111100101111101111111111111111111011111100111111011111111110111111111110011110111111111111111110111001111101111111111111111111111100111101111111111101010011010011100001101000111111110111111001110110111101111110100111111101011111110111111001111111100010010100010111111111111100000011001110111110111111111011100000011101011011111101111111011110000101110101100111111111101010111100011110000000100111001111011011111111111110101110000
000010011111101010010111111111111111010111111110111001111111111111111011111111111011111111101111111101100111111111111111011110111110111111111101111101111101111011100110111110101111110111111100111011100101110111101001011011111111110101101110111011111111111111110011110000110111111011111111111111010101101111111000000011111101111111110111101111111111111111111111111011111111111111111100101111101111111111111111111011111100111111011111111110111111111110011110111111111111111110111001111101111111111111111111111100111101111111111101010011010011100001101000111111110111111001110110111101111110100111111101011111110111111001111111100010010100010111111111111100000011001110111110111111111011100000011101011011111101111111011110000101110101100111111111101010111100011110000000100111001111011011111111111110101110000
000010011111101010010111111111111111010111111110111001111111111111111011111111111011111111101111111101100111111111111111011110111110111111111101111101111101111011100110111110101111110111111100111011100101110111101001111011111111110101101110111011111111111111110011110000110111111011111111111111010101101111111000000011111101111111110111101111111111111111111111111011111111111111111100101111101111111111111111111011111100111111011111111110111111111110011110111111111111111110111001111101111111111111111111111100111101111111111101010011010011100001101000111111110111111001110110111101111110100111111101011111110111111001111111100010010100010111111111111100000011001110111110111111111011100000011101011011111101111111011110000101110101100111111111101010111100011110000000100111001111011011111111111110101110000
000010011111101010010111111111111111010111111110111001111111111111111011111111111011111111101111111101100111111111111111011110111110111111111101111101111101111011100110111110101111110111111100111011100101110111101001111011111111110101101110111011111111111111110011111000110111111011111111111111010101101111111000000011111101111111110111101111111111111111111111111011111111111111111100101111101111111111111111111011111100111111011111111110111111111110011110111111111111111110111001111101111111111111111111111100111101111111111101010011010011100001101000111111110111111001110110111101111110100111111101011111110111111001111111100010010100010111111111111100000011001110111110111111111011100000011101011011111101111111011110000101110101100111111111101010111100011110000000100111001111011011111111111110101110000
000010011111101010010111111111111111010111111110111001111111111111111011111111111011111111101111111101100111111111111111011110111110111111111101111101111101111011100110111110101111110111111100111011100101110111101001111011111111110101101110111011111111111111110011111000110111111011111111111111010101101111111000000011111101111111110111101111111111111111111111111011111111111111111100101111101111111111111111111011111100111111011111111110111111111110011110111111111111111110111001111101111111111111111111111100111101111111111101110011010011100001101000111111110111111001110110111101111110100111111101011111110111111001111111100010010100010111111111111100000011001110111110111111111011100000011101011011111101111111011110000101110101100111111111101010111100011110000000100111001111011011111111111110101110000
000010011111101010010111111111111111010111111110111001111111111111111011111111111011111111101111111101100111111111111111011110111110111111111101111101111101111011100110111110101111110111111100111011100101110111101001111011111111110101101110111011111111111111110011111000110111111011111111111111010101101111111000000111111101111111110111111111111111111111111111111011111111111111111100101111101111111111111111111011111100111111011111111110111111111110011110111111111111111110111001111101111111111111111111111100111101111111111101110011010011100001101000111111110111111001110110111101111110100111111101011111110111111001111111100010010100010111111111111100000011001110111110111111111011100000011101011011111101111111011110000101110101100111111111101010111100011110000000100111001111011011111111111110101110000
000010011111101010010111111111111111010111111110111001111111111111111011111111111011111111101111111101100111111111111111011110111110111111111101111101111101111011100110111110101111110111111100111011100101110111101001111011111111110101101110111011111111111111110011111000110111111011111111111111010101101111111000000111111101111111110111111111111111111111111111111011111111111111111100101111101111111111111111111011111100111111011111111110111111111110011110111111111111111110111001111101111111111111111111111100111111111111111101110011010011100001101000111111110111111001110110111101111110100111111101011111110111111001111111100010010100010111111111111100000011001110111110111111111011100000011101011011111101111111011110000101110101100111111111101010111100011110000000100111001111011011111111111110101110000
000010011111101010010111111111111111010111111110111001111111111111111011111111111011111111101111111101100111111111111111011110111110111111111101111101111101111011100110111110101111110111111100111011100101110111101001111011111111110101101110111011111111111111110011111000110111111011111111111111010101101111111000000111111101111111110111111111111111111111111111111011111111111111111101101111101111111111111111111011111100111111011111111110111111111110011110111111111111111110111001111101111111111111111111111100111111111111111101110011010011100001101000111111110111111001110110111101111110100111111101011111110111111001111111100010010100010111111111111100000011001110111110111111111011100000011101011011111101111111011110000101110101100111111111101010111100011110000000100111001111011011111111111110101110000
000010011111101010010111111111111111010111111110111001111111111111111011111111111011111111101111111101100111111111111111011110111110111111111101111101111101111011100110111110101111110111111100111011100101110111101001111011111111110101101110111011111111111111110011111000110111111011111111111111010101101111111000010111111101111111110111111111111111111111111111111011111111111111111101101111101111111111111111111011111100111111011111111110111111111110011110111111111111111110111001111101111111111111111111111100111111111111111101110011010011100001101000111111110111111001110110111101111110100111111101011111110111111001111111100010010100010111111111111100000011001110111110111111111011100000011101011011111101111111011110000101110101100111111111101010111100011110000000100111001111011011111111111110101110000
000010011111101010010111111111111111010111111110111001111111111111111011111111111011111111101111111101100111111111111111011110111110111111111101111101111101111011100110111110101111110111111100111011100101110111101001111011111111110101101110111011111111111111110011111000110111111011111111111111010101101111111000010111111101111111110111111111111111111111111111111011111111111111111101101111101111111111111111111011111100111111011111111111111111111110011110111111111111111110111001111101111111111111111111111100111111111111111101110011010011100001101000111111110111111001110110111101111110100111111101011111110111111001111111100010010100010111111111111100000011001110111110111111111011100000011101011011111101111111011110000101110101100111111111101010111100011110000000100111001111011011111111111110101110000
000010011111101010010111111111111111010111111110111001111111111111111011111111111011111111101111111101100111111111111111011110111110111111111101111101111101111011100110111110101111110111111100111011100101110111101001111011111111110101101110111011111111111111110011111000110111111011111111111111010101101111111000010111111101111111110111111111111111111111111111111011111111111111111101101111101111111111111111111011111100111111011111111111111111111110011110111111111111111110111001111101111111111111111111111100111111111111111101110011010011100001101000111111110111111001110110111101111110100111111101011111110111111001111111100010010100010111111111111100000011001110111110111111111011100000011101011111111101111111011110000101110101100111111111101010111100011110000000100111001111011011111111111110101110000
000010011111101010010111111111111111010111111110111001111111111111111011111111111011111111101111111101100111111111111111011110111110111111111101111101111101111011100110111110101111110111111100111011100101110111111001111011111111110101101110111011111111111111110011111000110111111011111111111111010101101111111000010111111101111111110111111111111111111111111111111011111111111111111101101111101111111111111111111011111100111111011111111111111111111110011110111111111111111110111001111101111111111111111111111100111111111111111101110011010011100001101000111111110111111001110110111101111110100111111101011111110111111001111111100010010100010111111111111100000011001110111110111111111011100000011101011111111101111111011110000101110101100111111111101010111100011110000000100111001111011011111111111110101110000
000010011111101010010111111111111111010111111110111001111111111111111011111111111011111111101111111101100111111111111111011110111110111111111101111101111101111011100110111110101111110111111100111011100101110111111001111011111111110101101110111011111111111111110011111000110111111011111111111111010101101111111000010111111101111111110111111111111111111111111111111011111111111111111101111111101111111111111111111011111100111111011111111111111111111110011110111111111111111110111001111101111111111111111111111100111111111111111101110011010011100001101000111111110111111001110110111101111110100111111101011111110111111001111111100010010100010111111111111100000011001110111110111111111011100000011101011111111101111111011110000101110101100111111111101010111100011110000000100111001111011011111111111110101110000
000010011111101010010111111111111111010111111110111001111111111111111011111111111011111111101111111101100111111111111111011110111110111111111101111101111101111011100110111110101111110111111100111011100101110111111001111011111111110101101110111011111111111111110011111000110111111011111111111111010101101111111000010111111101111111110111111111111111111111111111111011111111111111111101111111101111111111111111111011111100111111011111111111111111111110011110111111111111111110111001111101111111111111111111111100111111111111111101110011010011100001101000111111110111111001110110111101111110100111111101011111110111111001111111100010010100010111111111111100000011001110111110111111111011100000011101011111111101111111011110000101110101110111111111101010111100011110000000100111001111011011111111111110101110000
000010011111101010010111111111111111010111111110111001111111111111111011111111111011111111101111111101100111111111111111011110111110111111111101111101111101111011100110111110101111110111111100111011100101110111111001111011111111110101101110111011111111111111110011111000110111111011111111111111010101101111111000010111111101111111110111111111111111111111111111111011111111111111111101111111101111111111111111111011111100111111011111111111111111111110011110111111111111111110111001111101111111111111111111111100111111111111111101110011010011100001101000111111110111111001110110111101111110100111111101011111110111111001111111100010010110010111111111111100000011001110111110111111111011100000011101011111111101111111011110000101110101110111111111101010111100011110000000100111001111011011111111111110101110000
000010011111101010010111111111111111010111111110111001111111111111111011111111111011111111101111111101100111111111111111011110111110111111111101111101111101111011100110111110101111110111111100111011100101110111111001111011111111110101101110111011111111111111110011111000110111111011111111111111110101101111111000010111111101111111110111111111111111111111111111111011111111111111111101111111101111111111111111111011111100111111011111111111111111111110011110111111111111111110111001111101111111111111111111111100111111111111111101110011010011100001101000111111110111111001110110111101111110100111111101011111110111111001111111100010010110010111111111111100000011001110111110111111111011100000011101011111111101111111011110000101110101110111111111101010111100011110000000100111001111011011111111111110101110000
000010011111101010010111111111111111010111111110111001111111111111111011111111111011111111101111111101100111111111111111011110111110111111111101111101111101111011100110111110101111110111111100111011100101110111111001111011111111110101101110111011111111111111110011111000110111111011111111111111110101101111111000010111111101111111110111111111111111111111111111111011111111111111111101111111101111111111111111111011111100111111011111111111111111111110011110111111111111111110111001111101111111111111111111111100111111111111111101110011010011100001101000111111110111111001110110111101111110100111111101011111110111111001111111100010010110010111111111111100000011001110111110111111111011100000011101011111111101111111111110000101110101110111111111101010111100011110000000100111001111011011111111111110101110000
000010011111101010010111111111111111010111111110111001111111111111111011111111111011111111101111111101100111111111111111011110111110111111111101111101111101111011100110111110101111110111111100111011100101110111111001111011111111110101101110111011111111111111110011111000110111111011111111111111110101101111111000010111111101111111110111111111111111111111111111111011111111111111111101111111101111111111111111111011111100111111011111111111111111111110011110111111111111111110111001111101111111111111111111111100111111111111111101110011010011100001101000111111110111111001110110111101111110100111111101011111110111111001111111100010010110010111111111111100000011001110111110111111111011100000011101011111111101111111111110000101110101110111111111101010111100011110000000100111001111011011111111111110111110000
000010011111101010010111111111111111010111111110111001111111111111111011111111111011111111101111111101100111111111111111011110111110111111111101111101111101111011100110111110101111110111111100111011100101110111111001111011111111110101101110111011111111111111110011111000110111111011111111111111110101101111111000010111111101111111110111111111111111111111111111111011111111111111111101111111101111111111111111111011111100111111011111111111111111111110011110111111111111111110111001111101111111111111111111111100111111111111111101110011010011100001101100111111110111111001110110111101111110100111111101011111110111111001111111100010010110010111111111111100000011001110111110111111111011100000011101011111111101111111111110000101110101110111111111101010111100011110000000100111001111011011111111111110111110000
000010011111101010010111111111111111010111111110111001111111111111111011111111111011111111101111111101100111111111111111011110111110111111111101111101111101111011100110111110101111110111111100111011100101110111111001111011111111110101101110111011111111111111110011111000110111111011111111111111110101101111111000010111111101111111110111111111111111111111111111111011111111111111111101111111101111111111111111111011111100111111011111111111111111111110011110111111111111111110111001111101111111111111111111111100111111111111111101110011010011100001101100111111110111111001110110111101111110100111111101011111110111111001111111101010010110010111111111111100000011001110111110111111111011100000011101011111111101111111111110000101110101110111111111101010111100011110000000100111001111011011111111111110111110000
000010011111101010010111111111111111010111111110111001111111111111111011111111111011111111101111111101100111111111111111111110111110111111111101111101111101111011100110111110101111110111111100111011100101110111111001111011111111110101101110111011111111111111110011111000110111111011111111111111110101101111111000010111111101111111110111111111111111111111111111111011111111111111111101111111101111111111111111111011111100111111011111111111111111111110011110111111111111111110111001111101111111111111111111111100111111111111111101110011010011100001101100111111110111111001110110111101111110100111111101011111110111111001111111101010010110010111111111111100000011001110111110111111111011100000011101011111111101111111111110000101110101110111111111101010111100011110000000100111001111011011111111111110111110000
000010011111101010010111111111111111010111111110111001111111111111111011111111111011111111101111111101100111111111111111111110111110111111111101111101111101111011100110111110101111110111111100111011100101110111111001111011111111110101101110111011111111111111110011111000110111111011111111111111110101101111111000010111111101111111110111111111111111111111111111111011111111111111111101111111101111111111111111111011111100111111011111111111111111111110011110111111111111111110111001111101111111111111111111111100111111111111111101110011010011100001101100111111110111111001110110111101111110110111111101011111110111111001111111101010010110010111111111111100000011001110111110111111111011100000011101011111111101111111111110000101110101110111111111101010111100011110000000100111001111011011111111111110111110000
000010011111101010010111111111111111010111111110111001111111111111111011111111111011111111101111111101100111111111111111111110111110111111111101111101111101111011100110111110101111110111111100111011100101110111111001111011111111110101101110111011111111111111110011111000110111111011111111111111110101101111111000010111111101111111110111111111111111111111111111111011111111111111111101111111101111111111111111111011111100111111011111111111111111111110011110111111111111111110111001111101111111111111111111111100111111111111111101110011010011100001101100111111110111111001110110111101111110110111111101011111110111111001111111101010010110010111111111111100000011001110111110111111111011100000011101011111111101111111111110000101110101110111111111101010111100011110000000100111001111111011111111111110111110000
000010011111101010010111111111111111010111111110111001111111111111111011111111111011111111101111111101100111111111111111111110111110111111111101111101111111111011100110111110101111110111111100111011100101110111111001111011111111110101101110111011111111111111110011111000110111111011111111111111110101101111111000010111111101111111110111111111111111111111111111111011111111111111111101111111101111111111111111111011111100111111011111111111111111111110011110111111111111111110111001111101111111111111111111111100111111111111111101110011010011100001101100111111110111111001110110111101111110110111111101011111110111111001111111101010010110010111111111111100000011001110111110111111111011100000011101011111111101111111111110000101110101110111111111101010111100011110000000100111001111111011111111111110111110000
000010011111101010010111111111111111010111111110111001111111111111111011111111111011111111101111111101100111111111111111111110111110111111111101111101111111111011100110111110101111110111111100111011100101110111111001111011111111110101101110111011111111111111110011111000110111111011111111111111110101101111111000010111111101111111110111111111111111111111111111111011111111111111111101111111101111111111111111111011111100111111111111111111111111111110011110111111111111111110111001111101111111111111111111111100111111111111111101110011010011100001101100111111110111111001110110111101111110110111111101011111110111111001111111101010010110010111111111111100000011001110111110111111111011100000011101011111111101111111111110000101110101110111111111101010111100011110000000100111001111111011111111111110111110000
000010011111101010010111111111111111010111111110111001111111111111111011111111111011111111101111111101100111111111111111111110111110111111111101111101111111111011100110111110101111110111111100111011100101110111111001111011111111110101101110111011111111111111110011111001110111111011111111111111110101101111111000010111111101111111110111111111111111111111111111111011111111111111111101111111101111111111111111111011111100111111111111111111111111111110011110111111111111111110111001111101111111111111111111111100111111111111111101110011010011100001101100111111110111111001110110111101111110110111111101011111110111111001111111101010010110010111111111111100000011001110111110111111111011100000011101011111111101111111111110000101110101110111111111101010111100011110000000100111001111111011111111111110111110000
000010011111101010010111111111111111010111111110111001111111111111111011111111111011111111101111111101100111111111111111111110111110111111111101111101111111111111100110111110101111110111111100111011100101110111111001111011111111110101101110111011111111111111110011111001110111111011111111111111110101101111111000010111111101111111110111111111111111111111111111111011111111111111111101111111101111111111111111111011111100111111111111111111111111111110011110111111111111111110111001111101111111111111111111111100111111111111111101110011010011100001101100111111110111111001110110111101111110110111111101011111110111111001111111101010010110010111111111111100000011001110111110111111111011100000011101011111111101111111111110000101110101110111111111101010111100011110000000100111001111111011111111111110111110000
000010011111101010010111111111111111010111111110111001111111111111111011111111111011111111101111111101100111111111111111111110111110111111111111111101111111111111100110111110101111110111111100111011100101110111111001111011111111110101101110111011111111111111110011111001110111111011111111111111110101101111111000010111111101111111110111111111111111111111111111111011111111111111111101111111101111111111111111111011111100111111111111111111111111111110011110111111111111111110111001111101111111111111111111111100111111111111111101110011010011100001101100111111110111111001110110111101111110110111111101011111110111111001111111101010010110010111111111111100000011001110111110111111111011100000011101011111111101111111111110000101110101110111111111101010111100011110000000100111001111111011111111111110111110000
000010011111101010010111111111111111010111111110111001111111111111111011111111111011111111101111111101100111111111111111111110111110111111111111111101111111111111100110111110101111110111111100111011100101110111111001111011111111110101101110111011111111111111110011111001110111111011111111111111110101101111111000010111111111111111110111111111111111111111111111111011111111111111111101111111101111111111111111111011111100111111111111111111111111111110011110111111111111111110111001111101111111111111111111111100111111111111111101110011010011100001101100111111110111111001110110111101111110110111111101011111110111111001111111101010010110010111111111111100000011001110111110111111111011100000011101011111111101111111111110000101110101110111111111101010111100011110000000100111001111111011111111111110111110000
000010011111101010010111111111111111010111111110111001111111111111111011111111111011111111101111111101100111111111111111111110111110111111111111111101111111111111100110111110101111110111111100111011100101110111111001111011111111110101101110111011111111111111110011111001110111111011111111111111110101101111111000010111111111111111110111111111111111111111111111111011111111111111111101111111101111111111111111111011111100111111111111111111111111111110011110111111111111111110111001111101111111111111111111111100111111111111111101110011010011100001101100111111110111111001110110111101111110110111111101011111110111111001111111101010010110010111111111111100000011001110111110111111111011100000011111011111111101111111111110000101110101110111111111101010111100011110000000100111001111111011111111111110111110000
000010011111101010010111111111111111010111111110111001111111111111111011111111111011111111101111111101100111111111111111111110111110111111111111111101111111111111100110111110101111110111111100111011100101110111111001111011111111110101101110111011111111111111110011111001110111111011111111111111110101101111111000010111111111111111110111111111111111111111111111111011111111111111111101111111101111111111111111111011111100111111111111111111111111111110011110111111111111111110111001111101111111111111111111111100111111111111111101110011010011100001101100111111110111111001110110111101111110110111111101011111110111111101111111101010010110010111111111111100000011001110111110111111111011100000011111111111111101111111111110000101110101110111111111101010111100011110000000100111001111111011111111111110111110000
000010011111101010010111111111111111010111111110111001111111111111111011111111111011111111101111111101100111111111111111111110111110111111111111111101111111111111100110111110101111110111111100111011100101110111111001111011111111111101101110111011111111111111110011111001110111111011111111111111110101101111111000010111111111111111110111111111111111111111111111111011111111111111111101111111101111111111111111111011111100111111111111111111111111111110011110111111111111111110111001111101111111111111111111111100111111111111111101110011010011100001101100111111110111111001110110111101111110110111111101011111110111111101111111101010010110010111111111111100000011001110111110111111111011100000011111111111111101111111111110000101110101110111111111101010111100011110000000100111001111111011111111111110111110000
000010011111101010010111111111111111010111111110111001111111111111111011111111111011111111101111111101100111111111111111111110111110111111111111111101111111111111100110111110111111110111111100111011100101110111111001111011111111111101101110111011111111111111110011111001110111111011111111111111110101101111111000010111111111111111110111111111111111111111111111111011111111111111111101111111101111111111111111111011111100111111111111111111111111111110011110111111111111111110111001111101111111111111111111111100111111111111111101110011010011100001101100111111110111111001110110111101111110110111111101011111110111111101111111101010010110010111111111111100000011001110111110111111111011100000011111111111111101111111111110000101110101110111111111101010111100011110000000100111001111111011111111111110111110000
000010011111101010010111111111111111010111111110111001111111111111111011111111111011111111101111111101100111111111111111111110111110111111111111111101111111111111100110111110111111110111111100111011100101110111111001111011111111111101101110111011111111111111110011111001110111111011111111111111110101101111111000010111111111111111110111111111111111111111111111111011111111111111111101111111101111111111111111111011111100111111111111111111111111111110111110111111111111111110111001111101111111111111111111111100111111111111111101110011010011100001101100111111110111111001110110111101111110110111111101011111110111111101111111101010010110010111111111111100000011001110111110111111111011100000011111111111111101111111111110000101110101110111111111101010111100011110000000100111001111111011111111111110111110000
000010011111101010010111111111111111010111111110111001111111111111111011111111111011111111101111111101100111111111111111111110111110111111111111111101111111111111100110111110111111110111111100111011100101110111111001111011111111111101101110111011111111111111110011111001110111111011111111111111110101101111111000010111111111111111110111111111111111111111111111111011111111111111111101111111101111111111111111111011111100111111111111111111111111111110111110111111111111111110111001111101111111111111111111111100111111111111111101110011010011100001101101111111110111111001110110111101111110110111111101011111110111111101111111101010010110010111111111111100000011001110111110111111111011100000011111111111111101111111111110000101110101110111111111101010111100011110000000100111001111111011111111111110111110000
000010011111101010010111111111111111010111111111111001111111111111111011111111111011111111101111111101100111111111111111111110111110111111111111111101111111111111100110111110111111110111111100111011100101110111111001111011111111111101101110111011111111111111110011111001110111111011111111111111110101101111111000010111111111111111110111111111111111111111111111111011111111111111111101111111101111111111111111111011111100111111111111111111111111111110111110111111111111111110111001111101111111111111111111111100111111111111111101110011010011100001101101111111110111111001110110111101111110110111111101011111110111111101111111101010010110010111111111111100000011001110111110111111111011100000011111111111111101111111111110000101110101110111111111101010111100011110000000100111001111111011111111111110111110000
000010011111101010010111111111111111010111111111111001111111111111111011111111111011111111101111111101100111111111111111111110111110111111111111111101111111111111100110111110111111110111111100111011100101110111111001111011111111111101101110111011111111111111110011111001110111111011111111111111110101101111111000010111111111111111110111111111111111111111111111111011111111111111111101111111101111111111111111111011111100111111111111111111111111111110111110111111111111111110111001111101111111111111111111111100111111111111111101110011010011100001101101111111110111111001110110111101111110110111111101011111110111111101111111101010010110010111111111111100000011001110111110111111111011100010011111111111111101111111111110000101110101110111111111101010111100011110000000100111001111111011111111111110111110000
000010011111101010010111111111111111010111111111111001111111111111111011111111111011111111101111111101100111111111111111111110111110111111111111111101111111111111100110111110111111110111111100111011100101110111111001111011111111111101101110111011111111111111110011111001110111111011111111111111110101101111111000010111111111111111110111111111111111111111111111111011111111111111111101111111101111111111111111111011111100111111111111111111111111111110111110111111111111111110111001111101111111111111111111111100111111111111111101110011010011100001101101111111110111111011111110111101111110110111111101011111110111111101111111101010010110010111111111111100000011001110111110111111111011100010011111111111111101111111111110000101110101110111111111101010111100011110000000100111001111111011111111111110111110000
000010011111101010010111111111111111010111111111111001111111111111111011111111111011111111101111111101100111111111111111111110111110111111111111111101111111111111100110111110111111110111111100111011100101110111111001111011111111111101101110111011111111111111110011111001110111111011111111111111110101101111111001010111111111111111110111111111111111111111111111111011111111111111111101111111101111111111111111111011111100111111111111111111111111111110111110111111111111111110111001111101111111111111111111111100111111111111111101110011010011100001101101111111110111111011111110111101111110110111111101011111110111111101111111101010010110010111111111111100000011001110111110111111111011100010011111111111111101111111111110000101110101110111111111101010111100011110000000100111001111111011111111111110111110000
000010011111101010010111111111111111010111111111111001111111111111111011111111111011111111101111111101100111111111111111111110111110111111111111111101111111111111100110111110111111110111111100111011100101110111111001111011111111111101101111111011111111111111110011111001110111111011111111111111110101101111111001010111111111111111110111111111111111111111111111111011111111111111111101111111101111111111111111111011111100111111111111111111111111111110111110111111111111111110111001111101111111111111111111111100111111111111111101110011010011100001101101111111110111111011111110111101111110110111111101011111110111111101111111101010010110010111111111111100000011001110111110111111111011100010011111111111111101111111111110000101110101110111111111101010111100011110000000100111001111111011111111111110111110000
000010011111101010010111111111111111010111111111111001111111111111111011111111111011111111101111111101100111111111111111111110111110111111111111111101111111111111100110111110111111110111111100111011100101110111111011111011111111111101101111111011111111111111110011111001110111111011111111111111110101101111111001010111111111111111110111111111111111111111111111111011111111111111111101111111101111111111111111111011111100111111111111111111111111111110111110111111111111111110111001111101111111111111111111111100111111111111111101110011010011100001101101111111110111111011111110111101111110110111111101011111110111111101111111101010010110010111111111111100000011001110111110111111111011100010011111111111111101111111111110000101110101110111111111101010111100011110000000100111001111111011111111111110111110000
000010011111101010010111111111111111010111111111111001111111111111111011111111111011111111101111111101100111111111111111111110111110111111111111111101111111111111100110111110111111110111111100111011100101110111111011111011111111111101101111111011111111111111110011111001110111111011111111111111110101101111111001010111111111111111110111111111111111111111111111111011111111111111111101111111101111111111111111111011111100111111111111111111111111111110111110111111111111111110111001111101111111111111111111111100111111111111111101110011010011100001101101111111110111111011111110111101111110110111111101011111110111111101111111101010010110010111111111111100000011001110111110111111111011100010011111111111111101111111111110010101110101110111111111101010111100011110000000100111001111111011111111111110111110000
000010011111101010010111111111111111010111111111111001111111111111111011111111111011111111101111111101100111111111111111111110111110111111111111111101111111111111100110111110111111110111111100111011100101110111111011111011111111111101101111111011111111111111110011111001110111111011111111111111110101101111111001010111111111111111110111111111111111111111111111111011111111111111111101111111101111111111111111111011111100111111111111111111111111111110111110111111111111111110111001111101111111111111111111111100111111111111111101110011010011100001111101111111110111111011111110111101111110110111111101011111110111111101111111101010010110010111111111111100000011001110111110111111111011100010011111111111111101111111111110010101110101110111111111101010111100011110000000100111001111111011111111111110111110000
000010011111101010010111111111111111010111111111111001111111111111111011111111111011111111101111111101100111111111111111111110111110111111111111111101111111111111100110111110111111110111111100111011100101110111111011111011111111111101101111111011111111111111110011111001110111111011111111111111110101101111111001010111111111111111110111111111111111111111111111111011111111111111111101111111101111111111111111111011111100111111111111111111111111111110111110111111111111111110111001111101111111111111111111111101111111111111111111110011010011100001111101111111110111111011111110111101111110110111111101011111110111111101111111101010010110010111111111111100000011001110111110111111111011100010011111111111111101111111111110010101110101110111111111101010111100011110000000100111001111111011111111111110111110000
000010011111101010010111111111111111010111111111111001111111111111111011111111111011111111101111111101100111111111111111111110111110111111111111111101111111111111100110111110111111110111111100111011100101110111111011111011111111111101101111111011111111111111110011111001110111111111111111111111110101101111111001010111111111111111110111111111111111111111111111111011111111111111111101111111101111111111111111111011111100111111111111111111111111111110111110111111111111111110111001111101111111111111111111111101111111111111111111110011010011100001111101111111110111111011111110111101111110110111111101011111110111111101111111101010010110010111111111111100000011001110111110111111111011100010011111111111111101111111111110010101110101110111111111101010111100011110000000100111001111111011111111111110111110000
000010011111101010010111111111111111010111111111111001111111111111111011111111111011111111101111111101100111111111111111111110111110111111111111111101111111111111100110111110111111110111111100111011100101110111111011111011111111111101101111111011111111111111110011111001110111111111111111111111110101101111111001010111111111111111110111111111111111111111111111111011111111111111111101111111101111111111111111111011111100111111111111111111111111111110111110111111111111111110111001111101111111111111111111111101111111111111111111110011010011100001111101111111110111111011111110111101111110110111111101011111110111111101111111101010010110010111111111111100000011001110111110111111111011100010011111111111111101111111111110010101110111110111111111101010111100011110000000100111101111111011111111111110111110000
000010011111101010010111111111111111010111111111111001111111111111111011111111111011111111101111111101100111111111111111111110111110111111111111111101111111111111100110111110111111110111111100111011100101110111111011111011111111111101101111111011111111111111110011111001110111111111111111111111110101101111111001010111111111111111110111111111111111111111111111111011111111111111111101111111101111111111111111111011111100111111111111111111111111111110111111111111111111111110111001111101111111111111111111111101111111111111111111110011010011100001111101111111110111111011111110111101111110110111111101011111110111111101111111101010010110010111111111111100000011001110111110111111111011100010011111111111111101111111111110010101110111110111111111101010111100011110000000100111101111111011111111111110111110000
000010011111101010010111111111111111010111111111111001111111111111111011111111111011111111101111111101100111111111111111111110111110111111111111111101111111111111100110111110111111110111111100111011100101110111111011111011111111111101101111111111111111111111110011111001110111111111111111111111110101101111111001010111111111111111110111111111111111111111111111111011111111111111111101111111101111111111111111111011111100111111111111111111111111111110111111111111111111111110111001111101111111111111111111111101111111111111111111110011010011100001111101111111110111111011111110111101111110110111111101011111110111111101111111101010010110010111111111111100000011001110111110111111111011100010011111111111111101111111111110010101110111110111111111101010111100011110000000100111101111111011111111111110111110000
000010011111101010010111111111111111010111111111111001111111111111111011111111111011111111101111111101100111111111111111111110111110111111111111111111111111111111100110111110111111110111111100111011100101110111111011111011111111111101101111111111111111111111110011111001110111111111111111111111110101101111111001010111111111111111110111111111111111111111111111111011111111111111111101111111101111111111111111111011111100111111111111111111111111111110111111111111111111111110111001111101111111111111111111111101111111111111111111110011010011100001111101111111110111111011111110111101111110110111111101011111110111111101111111101010010110010111111111111100000011001110111110111111111011100010011111111111111101111111111110010101110111110111111111101010111100011110000000100111101111111011111111111110111110000
000010011111101010010111111111111111010111111111111001111111111111111011111111111011111111101111111101100111111111111111111110111110111111111111111111111111111111100110111110111111110111111100111011100101110111111011111011111111111101101111111111111111111111110011111001110111111111111111111111110101101111111001010111111111111111110111111111111111111111111111111011111111111111111101111111101111111111111111111011111100111111111111111111111111111110111111111111111111111110111101111101111111111111111111111101111111111111111111110011010011100001111101111111110111111011111110111101111110110111111101011111110111111101111111101010010110010111111111111100000011001110111110111111111011100010011111111111111101111111111110010101110111110111111111101010111100011110000000100111101111111011111111111110111110000
000010011111101010010111111111111111010111111111111001111111111111111011111111111011111111101111111101100111111111111111111110111110111111111111111111111111111111100110111110111111110111111100111011100101110111111011111011111111111101101111111111111111111111110011111001110111111111111111111111110101101111111001010111111111111111110111111111111111111111111111111011111111111111111101111111101111111111111111111011111100111111111111111111111111111110111111111111111111111110111101111101111111111111111111111101111111111111111111110011010011100001111101111111110111111011111110111101111110110111111101011111110111111101111111101010010110010111111111111100011011001111111110111111111011100010011111111111111101111111111110010101110111110111111111101010111100011110000000100111101111111011111111111110111110000
000010011111101010010111111111111111010111111111111001111111111111111011111111111011111111101111111101100111111111111111111110111110111111111111111111111111111111100110111110111111110111111100111011100101110111111011111011111111111101101111111111111111111111110011111001110111111111111111111111110101101111111001010111111111111111110111111111111111111111111111111011111111111111111101111111101111111111111111111011111100111111111111111111111111111110111111111111111111111110111101111101111111111111111111111101111111111111111111110011010011100001111101111111110111111011111110111101111110110111111101011111110111111101111111101010010110010111111111111100011011001111111110111111111111100010011111111111111101111111111110010101110111110111111111101010111100011110000000100111101111111011111111111110111110000
000010011111101010010111111111111111010111111111111001111111111111111011111111111011111111101111111101100111111111111111111110111110111111111111111111111111111111100110111110111111110111111110111011100101110111111011111011111111111101101111111111111111111111110011111001110111111111111111111111110101101111111001010111111111111111110111111111111111111111111111111011111111111111111101111111101111111111111111111011111100111111111111111111111111111110111111111111111111111110111101111101111111111111111111111101111111111111111111110011010011100001111101111111110111111011111110111101111110110111111101011111110111111101111111101010010110010111111111111100011011001111111110111111111111100010011111111111111101111111111110010101110111110111111111101010111100011110000000100111101111111011111111111110111110000
000010011111101010010111111111111111110111111111111001111111111111111011111111111011111111101111111101100111111111111111111110111110111111111111111111111111111111100110111110111111110111111110111011100101110111111011111011111111111101101111111111111111111111110011111001110111111111111111111111110101101111111001010111111111111111110111111111111111111111111111111011111111111111111101111111101111111111111111111011111100111111111111111111111111111110111111111111111111111110111101111101111111111111111111111101111111111111111111110011010011100001111101111111110111111011111110111101111110110111111101011111110111111101111111101010010110010111111111111100011011001111111110111111111111100010011111111111111101111111111110010101110111110111111111101010111100011110000000100111101111111011111111111110111110000
000010011111101010010111111111111111110111111111111001111111111111111011111111111011111111101111111101100111111111111111111110111110111111111111111111111111111111100110111110111111110111111110111011100101110111111011111011111111111101101111111111111111111111110011111001110111111111111111111111110101101111111001010111111111111111110111111111111111111111111111111111111111111111111101111111101111111111111111111011111100111111111111111111111111111110111111111111111111111110111101111101111111111111111111111101111111111111111111110011010011100001111101111111110111111011111110111101111110110111111101011111110111111101111111101010010110010111111111111100011011001111111110111111111111100010011111111111111101111111111110010101110111110111111111101010111100011110000000100111101111111011111111111110111110000
000010011111101010010111111111111111110111111111111001111111111111111011111111111011111111101111111101100111111111111111111110111110111111111111111111111111111111100110111110111111110111111110111011100101110111111011111011111111111101101111111111111111111111110011111001110111111111111111111111110101101111111001010111111111111111110111111111111111111111111111111111111111111111111101111111101111111111111111111011111100111111111111111111111111111110111111111111111111111110111101111101111111111111111111111101111111111111111111110011010011100001111101111111110111111011111110111101111110110111111101011111110111111101111111101010010110010111111111111100011011001111111110111111111111100010011111111111111101111111111110010101110111110111111111101010111100011110000010100111101111111011111111111110111110000
000010011111101010010111111111111111110111111111111001111111111111111011111111111011111111101111111101100111111111111111111110111110111111111111111111111111111111100110111110111111110111111110111011100101110111111011111011111111111101101111111111111111111111110011111001110111111111111111111111110101101111111001010111111111111111110111111111111111111111111111111111111111111111111101111111101111111111111111111011111100111111111111111111111111111110111111111111111111111110111101111101111111111111111111111101111111111111111111110011010011100001111101111111110111111011111110111101111110110111111101011111110111111111111111101010010110010111111111111100011011001111111110111111111111100010011111111111111101111111111110010101110111110111111111101010111100011110000010100111101111111011111111111110111110000
000010011111101110010111111111111111110111111111111001111111111111111011111111111011111111101111111101100111111111111111111110111110111111111111111111111111111111100110111110111111110111111110111011100101110111111011111011111111111101101111111111111111111111110011111001110111111111111111111111110101101111111001010111111111111111110111111111111111111111111111111111111111111111111101111111101111111111111111111011111100111111111111111111111111111110111111111111111111111110111101111101111111111111111111111101111111111111111111110011010011100001111101111111110111111011111110111101111110110111111101011111110111111111111111101010010110010111111111111100011011001111111110111111111111100010011111111111111101111111111110010101110111110111111111101010111100011110000010100111101111111011111111111110111110000
000010011111101110010111111111111111110111111111111001111111111111111011111111111011111111101111111101101111111111111111111110111110111111111111111111111111111111100110111110111111110111111110111011100101110111111011111011111111111101101111111111111111111111110011111001110111111111111111111111110101101111111001010111111111111111110111111111111111111111111111111111111111111111111101111111101111111111111111111011111100111111111111111111111111111110111111111111111111111110111101111101111111111111111111111101111111111111111111110011010011100001111101111111110111111011111110111101111110110111111101011111110111111111111111101010010110010111111111111100011011001111111110111111111111100010011111111111111101111111111110010101110111110111111111101010111100011110000010100111101111111011111111111110111110000
000010011111101110010111111111111111110111111111111001111111111111111011111111111011111111101111111101101111111111111111111110111110111111111111111111111111111111100110111110111111110111111110111011100101110111111011111011111111111101101111111111111111111111110111111001110111111111111111111111110101101111111001010111111111111111110111111111111111111111111111111111111111111111111101111111101111111111111111111011111100111111111111111111111111111110111111111111111111111110111101111101111111111111111111111101111111111111111111110011010011100001111101111111110111111011111110111101111110110111111101011111110111111111111111101010010110010111111111111100011011001111111110111111111111100010011111111111111101111111111110010101110111110111111111101010111100011110000010100111101111111011111111111110111110000
000010011111101110010111111111111111110111111111111001111111111111111011111111111011111111101111111101101111111111111111111110111110111111111111111111111111111111100110111110111111110111111110111011100101110111111011111111111111111101101111111111111111111111110111111001110111111111111111111111110101101111111001010111111111111111110111111111111111111111111111111111111111111111111101111111101111111111111111111011111100111111111111111111111111111110111111111111111111111110111101111101111111111111111111111101111111111111111111110011010011100001111101111111110111111011111110111101111110110111111101011111110111111111111111101010010110010111111111111100011011001111111110111111111111100010011111111111111101111111111110010101110111110111111111101010111100011110000010100111101111111011111111111110111110000
000010011111101110010111111111111111110111111111111001111111111111111011111111111011111111101111111101101111111111111111111110111110111111111111111111111111111111100110111111111111110111111110111011100101110111111011111111111111111101101111111111111111111111110111111001110111111111111111111111110101101111111001010111111111111111110111111111111111111111111111111111111111111111111101111111101111111111111111111011111100111111111111111111111111111110111111111111111111111110111101111101111111111111111111111101111111111111111111110011010011100001111101111111110111111011111110111101111110110111111101011111110111111111111111101010010110010111111111111100011011001111111110111111111111100010011111111111111101111111111110010101110111110111111111101010111100011110000010100111101111111011111111111110111110000
000010011111101110010111111111111111110111111111111001111111111111111011111111111011111111101111111101101111111111111111111110111110111111111111111111111111111111100110111111111111110111111110111011100101110111111011111111111111111101101111111111111111111111110111111001110111111111111111111111110101101111111001010111111111111111110111111111111111111111111111111111111111111111111101111111101111111111111111111011111100111111111111111111111111111110111111111111111111111110111101111101111111111111111111111111111111111111111111110011010011100001111101111111110111111011111110111101111110110111111101011111110111111111111111101010010110010111111111111100011011001111111110111111111111100010011111111111111101111111111110010101110111110111111111101010111100011110000010100111101111111011111111111110111110000
000010011111101110010111111111111111110111111111111001111111111111111011111111111011111111101111111101101111111111111111111110111110111111111111111111111111111111100110111111111111110111111110111011100101110111111011111111111111111101101111111111111111111111110111111001110111111111111111111111110101101111111001010111111111111111110111111111111111111111111111111111111111111111111101111111101111111111111111111011111100111111111111111111111111111110111111111111111111111110111101111101111111111111111111111111111111111111111111110011010011100001111101111111110111111011111110111101111110110111111101011111110111111111111111101010010110010111111111111100011011001111111110111111111111100010011111111111111101111111111110010101110111110111111111101010111100011110000010100111101111111011111111111110111110100
000010011111101110010111111111111111110111111111111001111111111111111011111111111011111111101111111101101111111111111111111110111110111111111111111111111111111111100110111111111111110111111110111011100101110111111011111111111111111101101111111111111111111111110111111001110111111111111111111111110101101111111001010111111111111111110111111111111111111111111111111111111111111111111101111111101111111111111111111011111100111111111111111111111111111110111111111111111111111110111101111101111111111111111111111111111111111111111111110011010011100001111101111111110111111011111110111101111110110111111101111111110111111111111111101010010110010111111111111100011011001111111110111111111111100010011111111111111111111111111110010101110111110111111111101010111100011110000010100111101111111011111111111110111110100
000010011111101110010111111111111111110111111111111001111111111111111011111111111011111111101111111101101111111111111111111110111110111111111111111111111111111111100110111111111111110111111110111011100101110111111011111111111111111101101111111111111111111111110111111001110111111111111111111111110101101111111001010111111111111111110111111111111111111111111111111111111111111111111101111111101111111111111111111011111100111111111111111111111111111110111111111111111111111110111101111101111111111111111111111111111111111111111111110011010011100001111101111111110111111011111110111101111110110111111101111111110111111111111111101010010110010111111111111100011011001111111110111111111111100010011111111111111111111111111110010101110111110111111111101010111100011110000010101111101111111011111111111110111110100
000010011111101110010111111111111111110111111111111001111111111111111011111111111011111111101111111101101111111111111111111110111110111111111111111111111111111111100110111111111111110111111110111011100101110111111011111111111111111101101111111111111111111111110111111001110111111111111111111111110101101111111001010111111111111111110111111111111111111111111111111111111111111111111101111111101111111111111111111011111100111111111111111111111111111110111111111111111111111110111101111101111111111111111111111111111111111111111111110011010011100001111111111111110111111011111110111101111110110111111101111111110111111111111111101010010110010111111111111100011011001111111110111111111111100010011111111111111111111111111110010101110111110111111111101010111100011110000010101111101111111011111111111110111110100
000010011111101110010111111111111111110111111111111001111111111111111011111111111011111111101111111101101111111111111111111110111110111111111111111111111111111111100110111111111111110111111110111011100101110111111011111111111111111101111111111111111111111111110111111001110111111111111111111111110101101111111001010111111111111111110111111111111111111111111111111111111111111111111101111111101111111111111111111011111100111111111111111111111111111110111111111111111111111110111101111101111111111111111111111111111111111111111111110011010011100001111111111111110111111011111110111101111110110111111101111111110111111111111111101010010110010111111111111100011011001111111110111111111111100010011111111111111111111111111110010101110111110111111111101010111100011110000010101111101111111011111111111110111110100
000010011111101110010111111111111111110111111111111001111111111111111011111111111011111111101111111101101111111111111111111110111110111111111111111111111111111111100110111111111111110111111110111011100101110111111011111111111111111101111111111111111111111111110111111001110111111111111111111111110101101111111001010111111111111111110111111111111111111111111111111111111111111111111101111111101111111111111111111011111100111111111111111111111111111110111111111111111111111110111101111101111111111111111111111111111111111111111111110011010011100001111111111111110111111011111110111101111110110111111101111111110111111111111111101010010110011111111111111100011011001111111110111111111111100010011111111111111111111111111110010101110111110111111111101010111100011110000010101111101111111011111111111110111110100
000010011111101110010111111111111111110111111111111001111111111111111011111111111011111111101111111101101111111111111111111110111110111111111111111111111111111111100110111111111111110111111110111011100101110111111011111111111111111101111111111111111111111111110111111001110111111111111111111111110101101111111001010111111111111111110111111111111111111111111111111111111111111111111101111111101111111111111111111011111100111111111111111111111111111110111111111111111111111110111101111101111111111111111111111111111111111111111111110011010011100001111111111111110111111111111110111101111110110111111101111111110111111111111111101010010110011111111111111100011011001111111110111111111111100010011111111111111111111111111110010101110111110111111111101010111100011110000010101111101111111011111111111110111110100
000010011111101110010111111111111111110111111111111001111111111111111011111111111011111111101111111101101111111111111111111111111110111111111111111111111111111111100110111111111111110111111110111011100101110111111011111111111111111101111111111111111111111111110111111001110111111111111111111111110101101111111001010111111111111111110111111111111111111111111111111111111111111111111101111111101111111111111111111011111100111111111111111111111111111110111111111111111111111110111101111101111111111111111111111111111111111111111111110011010011100001111111111111110111111111111110111101111110110111111101111111110111111111111111101010010110011111111111111100011011001111111110111111111111100010011111111111111111111111111110010101110111110111111111101010111100011110000010101111101111111011111111111110111110100
000010011111101110010111111111111111110111111111111001111111111111111011111111111011111111101111111101101111111111111111111111111110111111111111111111111111111111100110111111111111110111111110111011100101110111111011111111111111111101111111111111111111111111110111111001110111111111111111111111110101101111111001010111111111111111110111111111111111111111111111111111111111111111111101111111101111111111111111111011111100111111111111111111111111111110111111111111111111111110111101111101111111111111111111111111111111111111111111110011010011100001111111111111110111111111111110111101111110110111111101111111110111111111111111101010010110011111111111111100011111001111111110111111111111100010011111111111111111111111111110010101110111110111111111101010111100011110000010101111101111111011111111111110111110100
000010011111101110010111111111111111110111111111111001111111111111111011111111111011111111101111111101111111111111111111111111111110111111111111111111111111111111100110111111111111110111111110111011100101110111111011111111111111111101111111111111111111111111110111111001110111111111111111111111110101101111111001010111111111111111110111111111111111111111111111111111111111111111111101111111101111111111111111111011111100111111111111111111111111111110111111111111111111111110111101111101111111111111111111111111111111111111111111110011010011100001111111111111110111111111111110111101111110110111111101111111110111111111111111101010010110011111111111111100011111001111111110111111111111100010011111111111111111111111111110010101110111110111111111101010111100011110000010101111101111111011111111111110111110100
000010011111101110010111111111111111110111111111111001111111111111111011111111111011111111101111111101111111111111111111111111111110111111111111111111111111111111100110111111111111110111111110111011100101110111111011111111111111111101111111111111111111111111110111111001110111111111111111111111110101101111111001010111111111111111110111111111111111111111111111111111111111111111111101111111101111111111111111111011111100111111111111111111111111111110111111111111111111111110111101111101111111111111111111111111111111111111111111110011010011100001111111111111110111111111111110111101111110110111111101111111111111111111111111101010010110011111111111111100011111001111111110111111111111100010011111111111111111111111111110010101110111110111111111101010111100011110000010101111101111111011111111111110111110100
000010011111101110010111111111111111110111111111111001111111111111111011111111111011111111101111111101111111111111111111111111111110111111111111111111111111111111100110111111111111110111111110111011100101110111111011111111111111111101111111111111111111111111110111111001110111111111111111111111110101101111111001010111111111111111110111111111111111111111111111111111111111111111111101111111101111111111111111111011111100111111111111111111111111111110111111111111111111111110111101111101111111111111111111111111111111111111111111110011010011100001111111111111110111111111111110111101111110110111111111111111111111111111111111101010010110011111111111111100011111001111111110111111111111100010011111111111111111111111111110010101110111110111111111101010111100011110000010101111101111111011111111111110111110100
000010011111101110010111111111111111110111111111111001111111111111111011111111111011111111101111111101111111111111111111111111111110111111111111111111111111111111100110111111111111110111111110111011100101110111111011111111111111111101111111111111111111111111110111111001110111111111111111111111110101101111111001010111111111111111110111111111111111111111111111111111111111111111111101111111101111111111111111111011111100111111111111111111111111111110111111111111111111111110111101111101111111111111111111111111111111111111111111110011010011100001111111111111110111111111111110111101111110110111111111111111111111111111111111101010010110011111111111111100011111001111111110111111111111100010011111111111111111111111111110010101110111110111111111101010111101011110000010111111101111111011111111111110111110100
000010011111101110010111111111111111110111111111111001111111111111111011111111111011111111101111111101111111111111111111111111111110111111111111111111111111111111100110111111111111110111111110111011100101110111111011111111111111111101111111111111111111111111110111111001110111111111111111111111110101101111111001010111111111111111110111111111111111111111111111111111111111111111111101111111101111111111111111111011111100111111111111111111111111111110111111111111111111111110111101111101111111111111111111111111111111111111111111110011010011100001111111111111110111111111111110111101111110110111111111111111111111111111111111101010010110011111111111111100011111001111111110111111111111100010011111111111111111111111111110110101110111110111111111101010111101011110000010111111101111111011111111111110111110100
000010011111101110010111111111111111110111111111111001111111111111111011111111111011111111101111111101111111111111111111111111111110111111111111111111111111111111100110111111111111110111111110111011100101110111111011111111111111111101111111111111111111111111110111111001110111111111111111111111110111101111111001010111111111111111110111111111111111111111111111111111111111111111111101111111101111111111111111111011111100111111111111111111111111111110111111111111111111111110111101111101111111111111111111111111111111111111111111110011010011100001111111111111110111111111111110111101111110110111111111111111111111111111111111101010010110011111111111111100011111001111111110111111111111100010011111111111111111111111111110110101110111110111111111101010111101011110000010111111101111111011111111111110111110100
000010011111101110010111111111111111110111111111111001111111111111111011111111111011111111101111111101111111111111111111111111111110111111111111111111111111111111100110111111111111110111111110111011100101110111111011111111111111111101111111111111111111111111110111111001110111111111111111111111110111101111111001010111111111111111110111111111111111111111111111111111111111111111111101111111101111111111111111111011111100111111111111111111111111111110111111111111111111111110111101111101111111111111111111111111111111111111111111110011011011100001111111111111110111111111111110111101111110110111111111111111111111111111111111101010010110011111111111111100011111001111111110111111111111100010011111111111111111111111111110110101110111110111111111101010111101011110000010111111101111111011111111111110111110100
000010011111101110010111111111111111110111111111111001111111111111111011111111111011111111101111111101111111111111111111111111111110111111111111111111111111111111100110111111111111110111111110111011100101110111111011111111111111111101111111111111111111111111110111111001110111111111111111111111110111101111111001010111111111111111110111111111111111111111111111111111111111111111111101111111101111111111111111111111111100111111111111111111111111111110111111111111111111111110111101111101111111111111111111111111111111111111111111110011011011100001111111111111110111111111111110111101111110110111111111111111111111111111111111101010010110011111111111111100011111001111111110111111111111100010011111111111111111111111111110110101110111110111111111101010111101011110000010111111101111111011111111111110111110100
000010011111101110010111111111111111110111111111111011111111111111111011111111111011111111101111111101111111111111111111111111111110111111111111111111111111111111100110111111111111110111111110111011100101110111111011111111111111111101111111111111111111111111110111111001110111111111111111111111110111101111111001010111111111111111110111111111111111111111111111111111111111111111111101111111101111111111111111111111111100111111111111111111111111111110111111111111111111111110111101111101111111111111111111111111111111111111111111110011011011100001111111111111110111111111111110111101111110110111111111111111111111111111111111101010010110011111111111111100011111001111111110111111111111100010011111111111111111111111111110110101110111110111111111101010111101011110000010111111101111111011111111111110111110100
000010011111101110010111111111111111110111111111111011111111111111111011111111111011111111101111111101111111111111111111111111111110111111111111111111111111111111100110111111111111110111111110111011100101110111111011111111111111111101111111111111111111111111110111111001110111111111111111111111110111101111111001010111111111111111110111111111111111111111111111111111111111111111111101111111101111111111111111111111111100111111111111111111111111111110111111111111111111111110111101111101111111111111111111111111111111111111111111110011011011100001111111111111110111111111111110111101111110110111111111111111111111111111111111101010010110011111111111111100011111001111111110111111111111100010011111111111111111111111111110110101110111110111111111101010111101011110000010111111101111111011111111111110111111100
000010011111101110010111111111111111110111111111111011111111111111111011111111111011111111101111111101111111111111111111111111111110111111111111111111111111111111110110111111111111110111111110111011100101110111111011111111111111111101111111111111111111111111110111111001110111111111111111111111110111101111111001010111111111111111110111111111111111111111111111111111111111111111111101111111101111111111111111111111111100111111111111111111111111111110111111111111111111111110111101111101111111111111111111111111111111111111111111110011011011100001111111111111110111111111111110111101111110110111111111111111111111111111111111101010010110011111111111111100011111001111111110111111111111100010011111111111111111111111111110110101110111110111111111101010111101011110000010111111101111111011111111111110111111100
000010011111101110010111111111111111110111111111111011111111111111111011111111111011111111101111111101111111111111111111111111111110111111111111111111111111111111110110111111111111110111111110111011100101110111111011111111111111111101111111111111111111111111110111111001110111111111111111111111110111101111111001010111111111111111110111111111111111111111111111111111111111111111111101111111101111111111111111111111111100111111111111111111111111111110111111111111111111111110111101111101111111111111111111111111111111111111111111110011011011100001111111111111110111111111111111111101111110110111111111111111111111111111111111101010010110011111111111111100011111001111111110111111111111100010011111111111111111111111111110110101110111110111111111101010111101011110000010111111101111111011111111111110111111100
000010011111101110010111111111111111110111111111111011111111111111111011111111111011111111101111111101111111111111111111111111111110111111111111111111111111111111110110111111111111110111111110111011100111110111111011111111111111111101111111111111111111111111110111111001110111111111111111111111110111101111111001010111111111111111110111111111111111111111111111111111111111111111111101111111101111111111111111111111111100111111111111111111111111111110111111111111111111111110111101111101111111111111111111111111111111111111111111110011011011100001111111111111110111111111111111111101111110110111111111111111111111111111111111101010010110011111111111111100011111001111111110111111111111100010011111111111111111111111111110110101110111110111111111101010111101011110000010111111101111111011111111111110111111100
000010011111101110010111111111111111110111111111111011111111111111111011111111111011111111101111111101111111111111111111111111111110111111111111111111111111111111110110111111111111110111111110111011100111110111111011111111111111111101111111111111111111111111110111111001110111111111111111111111110111101111111001010111111111111111110111111111111111111111111111111111111111111111111101111111101111111111111111111111111100111111111111111111111111111110111111111111111111111110111101111101111111111111111111111111111111111111111111110011011011100001111111111111111111111111111111111101111110110111111111111111111111111111111111101010010110011111111111111100011111001111111110111111111111100010011111111111111111111111111110110101110111110111111111101010111101011110000010111111101111111011111111111110111111100
000010011111101110010111111111111111110111111111111011111111111111111011111111111011111111101111111101111111111111111111111111111111111111111111111111111111111111110110111111111111110111111110111011100111110111111011111111111111111101111111111111111111111111110111111001110111111111111111111111110111101111111001010111111111111111110111111111111111111111111111111111111111111111111101111111101111111111111111111111111100111111111111111111111111111110111111111111111111111110111101111101111111111111111111111111111111111111111111110011011011100001111111111111111111111111111111111101111110110111111111111111111111111111111111101010010110011111111111111100011111001111111110111111111111100010011111111111111111111111111110110101110111110111111111101010111101011110000010111111101111111011111111111110111111100
000010011111101110010111111111111111110111111111111011111111111111111011111111111011111111101111111101111111111111111111111111111111111111111111111111111111111111110110111111111111110111111110111011100111110111111011111111111111111101111111111111111111111111110111111001110111111111111111111111110111101111111001010111111111111111110111111111111111111111111111111111111111111111111101111111101111111111111111111111111100111111111111111111111111111110111111111111111111111110111101111101111111111111111111111111111111111111111111110011011011100001111111111111111111111111111111111101111110110111111111111111111111111111111111101010010110011111111111111100011111001111111110111111111111100010011111111111111111111111111110110101110111110111111111101010111101011110001010111111101111111011111111111110111111110
000010011111101110010111111111111111110111111111111011111111111111111011111111111011111111101111111101111111111111111111111111111111111111111111111111111111111111110110111111111111110111111110111011100111110111111011111111111111111101111111111111111111111111110111111001110111111111111111111111110111101111111001010111111111111111110111111111111111111111111111111111111111111111111101111111101111111111111111111111111100111111111111111111111111111110111111111111111111111110111101111101111111111111111111111111111111111111111111110011011011100001111111111111111111111111111111111101111110110111111111111111111111111111111111101010010110011111111111111100011111001111111110111111111111100010011111111111111111111111111110110101111111110111111111101010111101011110001010111111101111111011111111111110111111110
000010011111101110010111111111111111110111111111111011111111111111111011111111111011111111101111111101111111111111111111111111111111111111111111111111111111111111110110111111111111110111111110111011100111110111111011111111111111111101111111111111111111111111110111111001110111111111111111111111110111101111111001010111111111111111110111111111111111111111111111111111111111111111111101111111101111111111111111111111111100111111111111111111111111111110111111111111111111111110111101111101111111111111111111111111111111111111111111110011011011100001111111111111111111111111111111111101111110110111111111111111111111111111111111111010010110011111111111111100011111001111111110111111111111100010011111111111111111111111111110110101111111110111111111101010111101011110001010111111101111111011111111111110111111110
000010011111101110011111111111111111110111111111111011111111111111111011111111111011111111101111111101111111111111111111111111111111111111111111111111111111111111110110111111111111110111111110111011100111110111111011111111111111111101111111111111111111111111110111111001110111111111111111111111110111101111111001010111111111111111110111111111111111111111111111111111111111111111111101111111101111111111111111111111111100111111111111111111111111111110111111111111111111111110111101111101111111111111111111111111111111111111111111110011011011100001111111111111111111111111111111111101111110110111111111111111111111111111111111111010010110011111111111111100011111001111111110111111111111100010011111111111111111111111111110110101111111110111111111101010111101011110001010111111101111111011111111111110111111110
000010011111101110011111111111111111110111111111111011111111111111111011111111111011111111101111111101111111111111111111111111111111111111111111111111111111111111110110111111111111110111111110111011100111110111111011111111111111111101111111111111111111111111110111111001110111111111111111111111110111101111111001010111111111111111110111111111111111111111111111111111111111111111111101111111101111111111111111111111111100111111111111111111111111111110111111111111111111111110111101111101111111111111111111111111111111111111111111110011011111100001111111111111111111111111111111111101111110110111111111111111111111111111111111111010010110011111111111111100011111001111111110111111111111100010011111111111111111111111111110110101111111110111111111101010111101011110001010111111101111111011111111111110111111110
000011011111101110011111111111111111110111111111111011111111111111111011111111111011111111101111111101111111111111111111111111111111111111111111111111111111111111110110111111111111110111111110111011100111110111111011111111111111111101111111111111111111111111110111111001110111111111111111111111110111101111111001010111111111111111110111111111111111111111111111111111111111111111111101111111101111111111111111111111111100111111111111111111111111111110111111111111111111111110111101111101111111111111111111111111111111111111111111110011011111100001111111111111111111111111111111111101111110110111111111111111111111111111111111111010010110011111111111111100011111001111111110111111111111100010011111111111111111111111111110110101111111110111111111101010111101011110001010111111101111111011111111111110111111110
000011011111101110011111111111111111110111111111111011111111111111111111111111111011111111101111111101111111111111111111111111111111111111111111111111111111111111110110111111111111110111111110111011100111110111111011111111111111111101111111111111111111111111110111111001110111111111111111111111110111101111111001010111111111111111110111111111111111111111111111111111111111111111111101111111101111111111111111111111111100111111111111111111111111111110111111111111111111111110111101111101111111111111111111111111111111111111111111110011011111100001111111111111111111111111111111111101111110110111111111111111111111111111111111111010010110011111111111111100011111001111111110111111111111100010011111111111111111111111111110110101111111110111111111101010111101011110001010111111101111111011111111111110111111110
000011011111101110011111111111111111110111111111111011111111111111111111111111111011111111101111111101111111111111111111111111111111111111111111111111111111111111110110111111111111110111111110111011100111110111111011111111111111111101111111111111111111111111110111111001110111111111111111111111110111101111111001010111111111111111110111111111111111111111111111111111111111111111111101111111101111111111111111111111111100111111111111111111111111111110111111111111111111111110111101111101111111111111111111111111111111111111111111110011011111100001111111111111111111111111111111111101111110110111111111111111111111111111111111111010010110011111111111111100011111001111111110111111111111100010011111111111111111111111111110110101111111110111111111101010111101011110101010111111101111111011111111111110111111110
000011011111101110011111111111111111110111111111111011111111111111111111111111111011111111101111111101111111111111111111111111111111111111111111111111111111111111110110111111111111110111111110111011100111110111111011111111111111111101111111111111111111111111110111111001110111111111111111111111110111101111111001110111111111111111110111111111111111111111111111111111111111111111111101111111101111111111111111111111111100111111111111111111111111111110111111111111111111111110111101111101111111111111111111111111111111111111111111110011011111100001111111111111111111111111111111111101111110110111111111111111111111111111111111111010010110011111111111111100011111001111111110111111111111100010011111111111111111111111111110110101111111110111111111101010111101011110101010111111101111111011111111111110111111110
000011011111101110011111111111111111110111111111111011111111111111111111111111111011111111101111111101111111111111111111111111111111111111111111111111111111111111110110111111111111110111111110111011100111110111111011111111111111111101111111111111111111111111110111111001110111111111111111111111110111101111111001110111111111111111110111111111111111111111111111111111111111111111111101111111101111111111111111111111111100111111111111111111111111111110111111111111111111111110111101111101111111111111111111111111111111111111111111110011011111101001111111111111111111111111111111111101111110110111111111111111111111111111111111111010010110011111111111111100011111001111111110111111111111100010011111111111111111111111111110110101111111110111111111101010111101011110101010111111101111111011111111111110111111110
000011011111101110011111111111111111110111111111111011111111111111111111111111111011111111101111111101111111111111111111111111111111111111111111111111111111111111110110111111111111110111111110111011100111110111111011111111111111111101111111111111111111111111110111111001110111111111111111111111110111101111111001110111111111111111110111111111111111111111111111111111111111111111111101111111101111111111111111111111111100111111111111111111111111111110111111111111111111111110111101111101111111111111111111111111111111111111111111110011011111101001111111111111111111111111111111111101111110110111111111111111111111111111111111111010010110011111111111111100011111001111111110111111111111101010011111111111111111111111111110110101111111110111111111101010111101011110101010111111101111111011111111111110111111110
000011011111101110011111111111111111110111111111111011111111111111111111111111111011111111101111111101111111111111111111111111111111111111111111111111111111111111110110111111111111110111111110111011100111110111111011111111111111111101111111111111111111111111110111111001110111111111111111111111110111101111111001110111111111111111110111111111111111111111111111111111111111111111111101111111101111111111111111111111111100111111111111111111111111111110111111111111111111111110111101111101111111111111111111111111111111111111111111111011011111101001111111111111111111111111111111111101111110110111111111111111111111111111111111111010010110011111111111111100011111001111111110111111111111101010011111111111111111111111111110110101111111110111111111101010111101011110101010111111101111111011111111111110111111110
000011011111101110011111111111111111110111111111111011111111111111111111111111111011111111101111111101111111111111111111111111111111111111111111111111111111111111110110111111111111110111111110111011100111110111111011111111111111111101111111111111111111111111110111111001111111111111111111111111110111101111111001110111111111111111110111111111111111111111111111111111111111111111111101111111101111111111111111111111111100111111111111111111111111111110111111111111111111111110111101111101111111111111111111111111111111111111111111111011011111101001111111111111111111111111111111111101111110110111111111111111111111111111111111111010010110011111111111111100011111001111111110111111111111101010011111111111111111111111111110110101111111110111111111101010111101011110101010111111101111111011111111111110111111110
000011011111101110011111111111111111110111111111111011111111111111111111111111111011111111101111111101111111111111111111111111111111111111111111111111111111111111110110111111111111110111111110111011100111110111111011111111111111111101111111111111111111111111110111111001111111111111111111111111110111101111111001110111111111111111110111111111111111111111111111111111111111111111111101111111101111111111111111111111111100111111111111111111111111111111111111111111111111111110111101111101111111111111111111111111111111111111111111111011011111101001111111111111111111111111111111111101111110110111111111111111111111111111111111111010010110011111111111111100011111001111111110111111111111101010011111111111111111111111111110110101111111110111111111101010111101011110101010111111101111111011111111111110111111110
000011011111101110011111111111111111110111111111111011111111111111111111111111111011111111101111111101111111111111111111111111111111111111111111111111111111111111110110111111111111110111111110111011100111110111111011111111111111111101111111111111111111111111110111111001111111111111111111111111110111101111111001110111111111111111110111111111111111111111111111111111111111111111111101111111101111111111111111111111111100111111111111111111111111111111111111111111111111111110111101111101111111111111111111111111111111111111111111111011011111101001111111111111111111111111111111111101111110110111111111111111111111111111111111111010010110011111111111111100011111001111111110111111111111101010011111111111111111111111111110110101111111110111111111101010111101011110111010111111101111111011111111111110111111110
000011011111101110011111111111111111110111111111111011111111111111111111111111111011111111101111111101111111111111111111111111111111111111111111111111111111111111110110111111111111110111111110111011100111110111111011111111111111111101111111111111111111111111110111111001111111111111111111111111110111101111111001110111111111111111110111111111111111111111111111111111111111111111111101111111101111111111111111111111111100111111111111111111111111111111111111111111111111111110111101111101111111111111111111111111111111111111111111111011011111101001111111111111111111111111111111111101111110110111111111111111111111111111111111111011010110011111111111111100011111001111111110111111111111101010011111111111111111111111111110110101111111110111111111101010111101011110111010111111101111111011111111111110111111110
000011011111101110011111111111111111110111111111111011111111111111111111111111111011111111101111111101111111111111111111111111111111111111111111111111111111111111110110111111111111110111111110111011100111110111111011111111111111111101111111111111111111111111110111111001111111111111111111111111110111101111111001110111111111111111110111111111111111111111111111111111111111111111111101111111101111111111111111111111111100111111111111111111111111111111111111111111111111111110111101111101111111111111111111111111111111111111111111111011011111101001111111111111111111111111111111111101111110110111111111111111111111111111111111111011010110011111111111111100011111001111111110111111111111101010011111111111111111111111111110110101111111110111111111111010111101011110111010111111101111111011111111111110111111110
000011011111101110011111111111111111110111111111111011111111111111111111111111111011111111101111111101111111111111111111111111111111111111111111111111111111111111110110111111111111110111111110111011100111110111111011111111111111111101111111111111111111111111110111111001111111111111111111111111110111101111111001110111111111111111110111111111111111111111111111111111111111111111111101111111101111111111111111111111111100111111111111111111111111111111111111111111111111111110111101111101111111111111111111111111111111111111111111111011011111101011111111111111111111111111111111111101111110110111111111111111111111111111111111111011010110011111111111111100011111001111111110111111111111101010011111111111111111111111111110110101111111110111111111111010111101011110111010111111101111111011111111111110111111110
000011011111101110011111111111111111110111111111111011111111111111111111111111111011111111101111111101111111111111111111111111111111111111111111111111111111111111110110111111111111110111111110111011100111110111111011111111111111111101111111111111111111111111110111111001111111111111111111111111110111101111111001110111111111111111110111111111111111111111111111111111111111111111111101111111101111111111111111111111111100111111111111111111111111111111111111111111111111111110111101111101111111111111111111111111111111111111111111111011011111101011111111111111111111111111111111111111111110110111111111111111111111111111111111111011010110011111111111111100011111001111111110111111111111101010011111111111111111111111111110110101111111110111111111111010111101011110111010111111101111111011111111111110111111110
000011011111101110011111111111111111110111111111111011111111111111111111111111111011111111111111111101111111111111111111111111111111111111111111111111111111111111110110111111111111110111111110111011100111110111111011111111111111111101111111111111111111111111110111111001111111111111111111111111110111101111111001110111111111111111110111111111111111111111111111111111111111111111111101111111101111111111111111111111111100111111111111111111111111111111111111111111111111111110111101111101111111111111111111111111111111111111111111111011011111101011111111111111111111111111111111111111111110110111111111111111111111111111111111111011010110011111111111111100011111001111111110111111111111101010011111111111111111111111111110110101111111110111111111111010111101011110111010111111101111111011111111111110111111110
000011011111101110011111111111111111110111111111111011111111111111111111111111111011111111111111111101111111111111111111111111111111111111111111111111111111111111110110111111111111110111111110111011100111110111111011111111111111111101111111111111111111111111111111111001111111111111111111111111110111101111111001110111111111111111110111111111111111111111111111111111111111111111111101111111101111111111111111111111111100111111111111111111111111111111111111111111111111111110111101111101111111111111111111111111111111111111111111111011011111101011111111111111111111111111111111111111111110110111111111111111111111111111111111111011010110011111111111111100011111001111111110111111111111101010011111111111111111111111111110110101111111110111111111111010111101011110111010111111101111111011111111111110111111110
000011011111101110011111111111111111110111111111111011111111111111111111111111111011111111111111111101111111111111111111111111111111111111111111111111111111111111110110111111111111110111111110111011100111110111111011111111111111111101111111111111111111111111111111111001111111111111111111111111110111101111111001110111111111111111110111111111111111111111111111111111111111111111111101111111101111111111111111111111111100111111111111111111111111111111111111111111111111111110111101111101111111111111111111111111111111111111111111111011011111101011111111111111111111111111111111111111111110110111111111111111111111111111111111111011010110011111111111111100011111001111111110111111111111101010011111111111111111111111111110110101111111110111111111111011111101011110111010111111101111111011111111111110111111110
000011011111101110011111111111111111110111111111111011111111111111111111111111111011111111111111111101111111111111111111111111111111111111111111111111111111111111110110111111111111111111111110111011100111110111111011111111111111111101111111111111111111111111111111111001111111111111111111111111110111101111111001110111111111111111110111111111111111111111111111111111111111111111111101111111101111111111111111111111111100111111111111111111111111111111111111111111111111111110111101111101111111111111111111111111111111111111111111111011011111101011111111111111111111111111111111111111111110110111111111111111111111111111111111111011010110011111111111111100011111001111111110111111111111101010011111111111111111111111111110110101111111110111111111111011111101011110111010111111101111111011111111111110111111110
000011011111101110011111111111111111110111111111111011111111111111111111111111111011111111111111111101111111111111111111111111111111111111111111111111111111111111110110111111111111111111111110111011100111110111111011111111111111111101111111111111111111111111111111111001111111111111111111111111110111101111111001110111111111111111110111111111111111111111111111111111111111111111111101111111101111111111111111111111111100111111111111111111111111111111111111111111111111111110111101111101111111111111111111111111111111111111111111111011011111101011111111111111111111111111111111111111111110110111111111111111111111111111111111111011010110011111111111111100011111001111111110111111111111101010011111111111111111111111111111110101111111110111111111111011111101011110111010111111101111111011111111111110111111110
000011011111101110011111111111111111110111111111111011111111111111111111111111111011111111111111111101111111111111111111111111111111111111111111111111111111111111110110111111111111111111111110111011100111110111111011111111111111111101111111111111111111111111111111111001111111111111111111111111110111101111111001110111111111111111110111111111111111111111111111111111111111111111111101111111101111111111111111111111111100111111111111111111111111111111111111111111111111111110111101111101111111111111111111111111111111111111111111111111011111101011111111111111111111111111111111111111111110110111111111111111111111111111111111111011010110011111111111111100011111001111111110111111111111101010011111111111111111111111111111110101111111110111111111111011111101011110111010111111101111111011111111111110111111110
000011011111101110011111111111111111110111111111111011111111111111111111111111111011111111111111111101111111111111111111111111111111111111111111111111111111111111110110111111111111111111111110111011100111110111111011111111111111111101111111111111111111111111111111111001111111111111111111111111110111101111111001110111111111111111110111111111111111111111111111111111111111111111111101111111101111111111111111111111111100111111111111111111111111111111111111111111111111111110111101111111111111111111111111111111111111111111111111111111011111101011111111111111111111111111111111111111111110110111111111111111111111111111111111111011010110011111111111111100011111001111111110111111111111101010011111111111111111111111111111110101111111110111111111111011111101011110111010111111101111111011111111111110111111110
000011011111101110011111111111111111111111111111111011111111111111111111111111111011111111111111111101111111111111111111111111111111111111111111111111111111111111110110111111111111111111111110111011100111110111111011111111111111111101111111111111111111111111111111111001111111111111111111111111110111101111111001110111111111111111110111111111111111111111111111111111111111111111111101111111101111111111111111111111111100111111111111111111111111111111111111111111111111111110111101111111111111111111111111111111111111111111111111111111011111101011111111111111111111111111111111111111111110110111111111111111111111111111111111111011010110011111111111111100011111001111111110111111111111101010011111111111111111111111111111110101111111110111111111111011111101011110111010111111101111111011111111111110111111110
000011011111101110111111111111111111111111111111111011111111111111111111111111111011111111111111111101111111111111111111111111111111111111111111111111111111111111110110111111111111111111111110111011100111110111111011111111111111111101111111111111111111111111111111111001111111111111111111111111110111101111111001110111111111111111110111111111111111111111111111111111111111111111111101111111101111111111111111111111111100111111111111111111111111111111111111111111111111111110111101111111111111111111111111111111111111111111111111111111011111101011111111111111111111111111111111111111111110110111111111111111111111111111111111111011010110011111111111111100011111001111111110111111111111101010011111111111111111111111111111110101111111110111111111111011111101011110111010111111101111111011111111111110111111110
000011011111101110111111111111111111111111111111111011111111111111111111111111111011111111111111111101111111111111111111111111111111111111111111111111111111111111110110111111111111111111111110111011100111110111111011111111111111111101111111111111111111111111111111111001111111111111111111111111110111111111111001110111111111111111110111111111111111111111111111111111111111111111111101111111101111111111111111111111111100111111111111111111111111111111111111111111111111111110111101111111111111111111111111111111111111111111111111111111011111101011111111111111111111111111111111111111111110110111111111111111111111111111111111111011010110011111111111111100011111001111111110111111111111101010011111111111111111111111111111110101111111110111111111111011111101011110111010111111101111111011111111111110111111110
000011011111101110111111111111111111111111111111111011111111111111111111111111111011111111111111111101111111111111111111111111111111111111111111111111111111111111110110111111111111111111111110111011100111110111111011111111111111111101111111111111111111111111111111111001111111111111111111111111110111111111111001110111111111111111110111111111111111111111111111111111111111111111111101111111101111111111111111111111111100111111111111111111111111111111111111111111111111111110111101111111111111111111111111111111111111111111111111111111011111101011111111111111111111111111111111111111111110110111111111111111111111111111111111111011010110111111111111111100011111001111111110111111111111101010011111111111111111111111111111110101111111110111111111111011111101011110111010111111101111111011111111111110111111110
000011111111101110111111111111111111111111111111111011111111111111111111111111111011111111111111111101111111111111111111111111111111111111111111111111111111111111110110111111111111111111111110111011100111110111111011111111111111111101111111111111111111111111111111111001111111111111111111111111110111111111111001110111111111111111110111111111111111111111111111111111111111111111111101111111101111111111111111111111111100111111111111111111111111111111111111111111111111111110111101111111111111111111111111111111111111111111111111111111011111101011111111111111111111111111111111111111111110110111111111111111111111111111111111111011010110111111111111111100011111001111111110111111111111101010011111111111111111111111111111110101111111110111111111111011111101011110111010111111101111111011111111111110111111110
000011111111101110111111111111111111111111111111111011111111111111111111111111111011111111111111111101111111111111111111111111111111111111111111111111111111111111110110111111111111111111111110111011100111110111111011111111111111111101111111111111111111111111111111111001111111111111111111111111110111111111111001110111111111111111110111111111111111111111111111111111111111111111111101111111101111111111111111111111111100111111111111111111111111111111111111111111111111111110111101111111111111111111111111111111111111111111111111111111011111101011111111111111111111111111111111111111111110110111111111111111111111111111111111111011010110111111111111111100011111001111111110111111111111101010011111111111111111111111111111110101111111110111111111111111111101011110111010111111101111111011111111111110111111110
000011111111101110111111111111111111111111111111111011111111111111111111111111111011111111111111111101111111111111111111111111111111111111111111111111111111111111111110111111111111111111111110111011100111110111111011111111111111111101111111111111111111111111111111111001111111111111111111111111110111111111111001110111111111111111110111111111111111111111111111111111111111111111111101111111101111111111111111111111111100111111111111111111111111111111111111111111111111111110111101111111111111111111111111111111111111111111111111111111011111101011111111111111111111111111111111111111111110110111111111111111111111111111111111111011010110111111111111111100011111001111111110111111111111101010011111111111111111111111111111110101111111110111111111111111111101011110111010111111101111111011111111111110111111110
000011111111101110111111111111111111111111111111111011111111111111111111111111111011111111111111111101111111111111111111111111111111111111111111111111111111111111111110111111111111111111111110111011100111110111111011111111111111111101111111111111111111111111111111111011111111111111111111111111110111111111111001110111111111111111110111111111111111111111111111111111111111111111111101111111101111111111111111111111111100111111111111111111111111111111111111111111111111111110111101111111111111111111111111111111111111111111111111111111011111101011111111111111111111111111111111111111111110110111111111111111111111111111111111111011010110111111111111111100011111001111111110111111111111101010011111111111111111111111111111110101111111110111111111111111111101011110111010111111101111111011111111111110111111110
000011111111101110111111111111111111111111111111111011111111111111111111111111111011111111111111111101111111111111111111111111111111111111111111111111111111111111111111111111111111111111111110111011100111110111111011111111111111111101111111111111111111111111111111111011111111111111111111111111110111111111111001110111111111111111110111111111111111111111111111111111111111111111111101111111101111111111111111111111111100111111111111111111111111111111111111111111111111111110111101111111111111111111111111111111111111111111111111111111011111101011111111111111111111111111111111111111111110110111111111111111111111111111111111111011010110111111111111111100011111001111111110111111111111101010011111111111111111111111111111110101111111110111111111111111111101011110111010111111101111111011111111111110111111110
000011111111101110111111111111111111111111111111111011111111111111111111111111111011111111111111111101111111111111111111111111111111111111111111111111111111111111111111111111111111111111111110111111100111110111111011111111111111111101111111111111111111111111111111111011111111111111111111111111110111111111111001110111111111111111110111111111111111111111111111111111111111111111111101111111101111111111111111111111111100111111111111111111111111111111111111111111111111111110111101111111111111111111111111111111111111111111111111111111011111101011111111111111111111111111111111111111111110110111111111111111111111111111111111111011010110111111111111111100011111001111111110111111111111101010011111111111111111111111111111110101111111110111111111111111111101011110111010111111101111111011111111111110111111110
000011111111101110111111111111111111111111111111111011111111111111111111111111111111111111111111111101111111111111111111111111111111111111111111111111111111111111111111111111111111111111111110111111100111110111111011111111111111111101111111111111111111111111111111111011111111111111111111111111110111111111111001110111111111111111110111111111111111111111111111111111111111111111111101111111101111111111111111111111111100111111111111111111111111111111111111111111111111111110111101111111111111111111111111111111111111111111111111111111011111101011111111111111111111111111111111111111111110110111111111111111111111111111111111111011010110111111111111111100011111001111111110111111111111101010011111111111111111111111111111110101111111110111111111111111111101011110111010111111101111111011111111111110111111110
000011111111101110111111111111111111111111111111111011111111111111111111111111111111111111111111111101111111111111111111111111111111111111111111111111111111111111111111111111111111111111111110111111100111110111111011111111111111111101111111111111111111111111111111111011111111111111111111111111110111111111111001110111111111111111110111111111111111111111111111111111111111111111111101111111101111111111111111111111111100111111111111111111111111111111111111111111111111111110111101111111111111111111111111111111111111111111111111111111011111101011111111111111111111111111111111111111111110110111111111111111111111111111111111111011010110111111111111111100011111001111111110111111111111101010011111111111111111111111111111110101111111110111111111111111111101011110111011111111101111111011111111111110111111110
000011111111101110111111111111111111111111111111111011111111111111111111111111111111111111111111111101111111111111111111111111111111111111111111111111111111111111111111111111111111111111111110111111100111110111111011111111111111111101111111111111111111111111111111111011111111111111111111111111110111111111111011110111111111111111110111111111111111111111111111111111111111111111111101111111101111111111111111111111111100111111111111111111111111111111111111111111111111111110111101111111111111111111111111111111111111111111111111111111011111101011111111111111111111111111111111111111111110110111111111111111111111111111111111111011010110111111111111111100011111001111111110111111111111101010011111111111111111111111111111110101111111110111111111111111111101011110111011111111101111111011111111111110111111110
000011111111101110111111111111111111111111111111111011111111111111111111111111111111111111111111111101111111111111111111111111111111111111111111111111111111111111111111111111111111111111111110111111100111110111111011111111111111111101111111111111111111111111111111111011111111111111111111111111110111111111111011111111111111111111110111111111111111111111111111111111111111111111111101111111101111111111111111111111111100111111111111111111111111111111111111111111111111111110111101111111111111111111111111111111111111111111111111111111011111101011111111111111111111111111111111111111111110110111111111111111111111111111111111111011010110111111111111111100011111001111111110111111111111101010011111111111111111111111111111110101111111110111111111111111111101011110111011111111101111111011111111111110111111110
000011111111101110111111111111111111111111111111111011111111111111111111111111111111111111111111111101111111111111111111111111111111111111111111111111111111111111111111111111111111111111111110111111100111110111111011111111111111111101111111111111111111111111111111111011111111111111111111111111110111111111111011111111111111111111110111111111111111111111111111111111111111111111111111111111101111111111111111111111111100111111111111111111111111111111111111111111111111111110111101111111111111111111111111111111111111111111111111111111011111101011111111111111111111111111111111111111111110110111111111111111111111111111111111111011010110111111111111111100011111001111111110111111111111101010011111111111111111111111111111110101111111110111111111111111111101011110111011111111101111111011111111111110111111110
000011111111101110111111111111111111111111111111111011111111111111111111111111111111111111111111111111111111111111111111111111111111111111111111111111111111111111111111111111111111111111111110111111100111110111111011111111111111111101111111111111111111111111111111111011111111111111111111111111110111111111111011111111111111111111110111111111111111111111111111111111111111111111111111111111101111111111111111111111111100111111111111111111111111111111111111111111111111111110111101111111111111111111111111111111111111111111111111111111011111101011111111111111111111111111111111111111111110110111111111111111111111111111111111111011010110111111111111111100011111001111111110111111111111101010011111111111111111111111111111110101111111110111111111111111111101011110111011111111101111111011111111111110111111110
000011111111101110111111111111111111111111111111111011111111111111111111111111111111111111111111111111111111111111111111111111111111111111111111111111111111111111111111111111111111111111111110111111100111110111111011111111111111111101111111111111111111111111111111111011111111111111111111111111110111111111111011111111111111111111110111111111111111111111111111111111111111111111111111111111101111111111111111111111111100111111111111111111111111111111111111111111111111111110111101111111111111111111111111111111111111111111111111111111011111101011111111111111111111111111111111111111111111110111111111111111111111111111111111111011010110111111111111111100011111001111111110111111111111101010011111111111111111111111111111110101111111110111111111111111111101011110111011111111101111111011111111111110111111110
000011111111101110111111111111111111111111111111111011111111111111111111111111111111111111111111111111111111111111111111111111111111111111111111111111111111111111111111111111111111111111111110111111100111110111111111111111111111111101111111111111111111111111111111111011111111111111111111111111110111111111111011111111111111111111110111111111111111111111111111111111111111111111111111111111101111111111111111111111111100111111111111111111111111111111111111111111111111111110111101111111111111111111111111111111111111111111111111111111011111101011111111111111111111111111111111111111111111110111111111111111111111111111111111111011010110111111111111111100011111001111111110111111111111101010011111111111111111111111111111110101111111110111111111111111111101011110111011111111101111111011111111111110111111110
000011111111101110111111111111111111111111111111111011111111111111111111111111111111111111111111111111111111111111111111111111111111111111111111111111111111111111111111111111111111111111111110111111100111110111111111111111111111111101111111111111111111111111111111111011111111111111111111111111110111111111111011111111111111111111110111111111111111111111111111111111111111111111111111111111101111111111111111111111111100111111111111111111111111111111111111111111111111111110111101111111111111111111111111111111111111111111111111111111011111101011111111111111111111111111111111111111111111110111111111111111111111111111111111111011010110111111111111111100011111001111111110111111111111101010011111111111111111111111111111111101111111110111111111111111111101011110111011111111101111111011111111111110111111110
000011111111101110111111111111111111111111111111111011111111111111111111111111111111111111111111111111111111111111111111111111111111111111111111111111111111111111111111111111111111111111111110111111100111110111111111111111111111111101111111111111111111111111111111111011111111111111111111111111110111111111111011111111111111111111110111111111111111111111111111111111111111111111111111111111101111111111111111111111111100111111111111111111111111111111111111111111111111111110111101111111111111111111111111111111111111111111111111111111011111101011111111111111111111111111111111111111111111110111111111111111111111111111111111111011010110111111111111111100011111001111111111111111111111101010011111111111111111111111111111111101111111110111111111111111111101011110111011111111101111111011111111111110111111110
000011111111101110111111111111111111111111111111111011111111111111111111111111111111111111111111111111111111111111111111111111111111111111111111111111111111111111111111111111111111111111111110111111100111110111111111111111111111111101111111111111111111111111111111111011111111111111111111111111110111111111111011111111111111111111110111111111111111111111111111111111111111111111111111111111101111111111111111111111111100111111111111111111111111111111111111111111111111111110111101111111111111111111111111111111111111111111111111111111011111101011111111111111111111111111111111111111111111110111111111111111111111111111111111111011010110111111111111111100011111011111111111111111111111101010011111111111111111111111111111111101111111110111111111111111111101011110111011111111101111111011111111111110111111110
000011111111101110111111111111111111111111111111111011111111111111111111111111111111111111111111111111111111111111111111111111111111111111111111111111111111111111111111111111111111111111111110111111100111110111111111111111111111111101111111111111111111111111111111111011111111111111111111111111110111111111111011111111111111111111110111111111111111111111111111111111111111111111111111111111101111111111111111111111111100111111111111111111111111111111111111111111111111111110111101111111111111111111111111111111111111111111111111111111011111101011111111111111111111111111111111111111111111110111111111111111111111111111111111111011010110111111111111111110011111011111111111111111111111101010011111111111111111111111111111111101111111110111111111111111111101011110111011111111101111111011111111111110111111110
000011111111111110111111111111111111111111111111111011111111111111111111111111111111111111111111111111111111111111111111111111111111111111111111111111111111111111111111111111111111111111111110111111100111110111111111111111111111111101111111111111111111111111111111111011111111111111111111111111110111111111111011111111111111111111110111111111111111111111111111111111111111111111111111111111101111111111111111111111111100111111111111111111111111111111111111111111111111111110111101111111111111111111111111111111111111111111111111111111011111101011111111111111111111111111111111111111111111110111111111111111111111111111111111111011010110111111111111111110011111011111111111111111111111101010011111111111111111111111111111111101111111110111111111111111111101011110111011111111101111111011111111111110111111110
000011111111111111111111111111111111111111111111111011111111111111111111111111111111111111111111111111111111111111111111111111111111111111111111111111111111111111111111111111111111111111111110111111100111110111111111111111111111111101111111111111111111111111111111111011111111111111111111111111110111111111111011111111111111111111110111111111111111111111111111111111111111111111111111111111101111111111111111111111111100111111111111111111111111111111111111111111111111111110111101111111111111111111111111111111111111111111111111111111011111101011111111111111111111111111111111111111111111110111111111111111111111111111111111111011010110111111111111111110011111011111111111111111111111101010011111111111111111111111111111111101111111110111111111111111111101011110111011111111101111111011111111111110111111110
000011111111111111111111111111111111111111111111111011111111111111111111111111111111111111111111111111111111111111111111111111111111111111111111111111111111111111111111111111111111111111111110111111100111110111111111111111111111111101111111111111111111111111111111111011111111111111111111111111110111111111111011111111111111111111110111111111111111111111111111111111111111111111111111111111101111111111111111111111111100111111111111111111111111111111111111111111111111111110111101111111111111111111111111111111111111111111111111111111011111101011111111111111111111111111111111111111111111110111111111111111111111111111111111111011010110111111111111111110011111011111111111111111111111111010011111111111111111111111111111111101111111110111111111111111111101011110111011111111101111111011111111111110111111110
000011111111111111111111111111111111111111111111111011111111111111111111111111111111111111111111111111111111111111111111111111111111111111111111111111111111111111111111111111111111111111111110111111100111110111111111111111111111111101111111111111111111111111111111111011111111111111111111111111110111111111111011111111111111111111110111111111111111111111111111111111111111111111111111111111101111111111111111111111111100111111111111111111111111111111111111111111111111111110111101111111111111111111111111111111111111111111111111111111011111101011111111111111111111111111111111111111111111110111111111111111111111111111111111111011010110111111111111111110011111011111111111111111111111111010011111111111111111111111111111111101111111110111111111111111111101111110111011111111101111111011111111111110111111110
000011111111111111111111111111111111111111111111111011111111111111111111111111111111111111111111111111111111111111111111111111111111111111111111111111111111111111111111111111111111111111111110111111101111110111111111111111111111111101111111111111111111111111111111111011111111111111111111111111110111111111111011111111111111111111110111111111111111111111111111111111111111111111111111111111101111111111111111111111111100111111111111111111111111111111111111111111111111111110111101111111111111111111111111111111111111111111111111111111011111101011111111111111111111111111111111111111111111110111111111111111111111111111111111111011010110111111111111111110011111011111111111111111111111111010011111111111111111111111111111111101111111110111111111111111111101111110111011111111101111111011111111111110111111110
000011111111111111111111111111111111111111111111111011111111111111111111111111111111111111111111111111111111111111111111111111111111111111111111111111111111111111111111111111111111111111111110111111101111110111111111111111111111111101111111111111111111111111111111111011111111111111111111111111110111111111111011111111111111111111111111111111111111111111111111111111111111111111111111111111101111111111111111111111111100111111111111111111111111111111111111111111111111111110111101111111111111111111111111111111111111111111111111111111011111101011111111111111111111111111111111111111111111110111111111111111111111111111111111111011010110111111111111111110011111011111111111111111111111111010011111111111111111111111111111111101111111110111111111111111111101111110111011111111101111111011111111111110111111110
000011111111111111111111111111111111111111111111111011111111111111111111111111111111111111111111111111111111111111111111111111111111111111111111111111111111111111111111111111111111111111111110111111101111110111111111111111111111111101111111111111111111111111111111111011111111111111111111111111110111111111111011111111111111111111111111111111111111111111111111111111111111111111111111111111101111111111111111111111111100111111111111111111111111111111111111111111111111111110111101111111111111111111111111111111111111111111111111111111011111101011111111111111111111111111111111111111111111110111111111111111111111111111111111111011010110111111111111111110011111011111111111111111111111111010011111111111111111111111111111111101111111111111111111111111111101111110111011111111101111111011111111111110111111110
000011111111111111111111111111111111111111111111111011111111111111111111111111111111111111111111111111111111111111111111111111111111111111111111111111111111111111111111111111111111111111111110111111101111110111111111111111111111111101111111111111111111111111111111111011111111111111111111111111110111111111111011111111111111111111111111111111111111111111111111111111111111111111111111111111101111111111111111111111111100111111111111111111111111111111111111111111111111111110111101111111111111111111111111111111111111111111111111111111011111101011111111111111111111111111111111111111111111110111111111111111111111111111111111111011010110111111111111111110011111011111111111111111111111111011011111111111111111111111111111111101111111111111111111111111111101111110111011111111101111111011111111111110111111110
000011111111111111111111111111111111111111111111111011111111111111111111111111111111111111111111111111111111111111111111111111111111111111111111111111111111111111111111111111111111111111111110111111101111110111111111111111111111111101111111111111111111111111111111111011111111111111111111111111110111111111111011111111111111111111111111111111111111111111111111111111111111111111111111111111101111111111111111111111111100111111111111111111111111111111111111111111111111111110111101111111111111111111111111111111111111111111111111111111011111101011111111111111111111111111111111111111111111110111111111111111111111111111111111111011010110111111111111111110011111011111111111111111111111111011111111111111111111111111111111111101111111111111111111111111111101111110111011111111101111111011111111111110111111110
000011111111111111111111111111111111111111111111111011111111111111111111111111111111111111111111111111111111111111111111111111111111111111111111111111111111111111111111111111111111111111111110111111101111110111111111111111111111111101111111111111111111111111111111111011111111111111111111111111110111111111111011111111111111111111111111111111111111111111111111111111111111111111111111111111101111111111111111111111111100111111111111111111111111111111111111111111111111111110111101111111111111111111111111111111111111111111111111111111011111101011111111111111111111111111111111111111111111110111111111111111111111111111111111111011010110111111111111111110011111011111111111111111111111111011111111111111111111111111111111111101111111111111111111111111111111111110111011111111101111111011111111111110111111110
000011111111111111111111111111111111111111111111111011111111111111111111111111111111111111111111111111111111111111111111111111111111111111111111111111111111111111111111111111111111111111111110111111101111110111111111111111111111111101111111111111111111111111111111111011111111111111111111111111110111111111111011111111111111111111111111111111111111111111111111111111111111111111111111111111101111111111111111111111111100111111111111111111111111111111111111111111111111111110111111111111111111111111111111111111111111111111111111111111011111101011111111111111111111111111111111111111111111110111111111111111111111111111111111111011010110111111111111111110011111011111111111111111111111111011111111111111111111111111111111111101111111111111111111111111111111111110111011111111101111111011111111111110111111110
000011111111111111111111111111111111111111111111111011111111111111111111111111111111111111111111111111111111111111111111111111111111111111111111111111111111111111111111111111111111111111111110111111101111110111111111111111111111111101111111111111111111111111111111111011111111111111111111111111110111111111111011111111111111111111111111111111111111111111111111111111111111111111111111111111101111111111111111111111111110111111111111111111111111111111111111111111111111111110111111111111111111111111111111111111111111111111111111111111011111101011111111111111111111111111111111111111111111110111111111111111111111111111111111111011010110111111111111111110011111011111111111111111111111111011111111111111111111111111111111111101111111111111111111111111111111111110111011111111101111111011111111111110111111110
000011111111111111111111111111111111111111111111111011111111111111111111111111111111111111111111111111111111111111111111111111111111111111111111111111111111111111111111111111111111111111111110111111101111110111111111111111111111111101111111111111111111111111111111111011111111111111111111111111110111111111111011111111111111111111111111111111111111111111111111111111111111111111111111111111101111111111111111111111111110111111111111111111111111111111111111111111111111111110111111111111111111111111111111111111111111111111111111111111011111101011111111111111111111111111111111111111111111110111111111111111111111111111111111111011010110111111111111111110011111011111111111111111111111111011111111111111111111111111111111111101111111111111111111111111111111111110111011111111101111111111111111111110111111110
000111111111111111111111111111111111111111111111111011111111111111111111111111111111111111111111111111111111111111111111111111111111111111111111111111111111111111111111111111111111111111111110111111101111110111111111111111111111111101111111111111111111111111111111111011111111111111111111111111110111111111111011111111111111111111111111111111111111111111111111111111111111111111111111111111101111111111111111111111111110111111111111111111111111111111111111111111111111111110111111111111111111111111111111111111111111111111111111111111011111101011111111111111111111111111111111111111111111110111111111111111111111111111111111111011010110111111111111111110011111011111111111111111111111111011111111111111111111111111111111111101111111111111111111111111111111111110111011111111101111111111111111111110111111110
000111111111111111111111111111111111111111111111111011111111111111111111111111111111111111111111111111111111111111111111111111111111111111111111111111111111111111111111111111111111111111111110111111101111110111111111111111111111111101111111111111111111111111111111111011111111111111111111111111110111111111111011111111111111111111111111111111111111111111111111111111111111111111111111111111101111111111111111111111111110111111111111111111111111111111111111111111111111111110111111111111111111111111111111111111111111111111111111111111011111101011111111111111111111111111111111111111111111110111111111111111111111111111111111111011010110111111111111111110011111011111111111111111111111111011111111111111111111111111111111111111111111111111111111111111111111111110111011111111101111111111111111111110111111110
010111111111111111111111111111111111111111111111111011111111111111111111111111111111111111111111111111111111111111111111111111111111111111111111111111111111111111111111111111111111111111111110111111101111110111111111111111111111111101111111111111111111111111111111111011111111111111111111111111110111111111111011111111111111111111111111111111111111111111111111111111111111111111111111111111101111111111111111111111111110111111111111111111111111111111111111111111111111111110111111111111111111111111111111111111111111111111111111111111011111101011111111111111111111111111111111111111111111110111111111111111111111111111111111111011010110111111111111111110011111011111111111111111111111111011111111111111111111111111111111111111111111111111111111111111111111111110111011111111101111111111111111111110111111110
010111111111111111111111111111111111111111111111111011111111111111111111111111111111111111111111111111111111111111111111111111111111111111111111111111111111111111111111111111111111111111111110111111111111110111111111111111111111111101111111111111111111111111111111111011111111111111111111111111110111111111111011111111111111111111111111111111111111111111111111111111111111111111111111111111101111111111111111111111111110111111111111111111111111111111111111111111111111111110111111111111111111111111111111111111111111111111111111111111011111101011111111111111111111111111111111111111111111110111111111111111111111111111111111111011010110111111111111111110011111011111111111111111111111111011111111111111111111111111111111111111111111111111111111111111111111111110111011111111101111111111111111111110111111110
010111111111111111111111111111111111111111111111111011111111111111111111111111111111111111111111111111111111111111111111111111111111111111111111111111111111111111111111111111111111111111111110111111111111110111111111111111111111111101111111111111111111111111111111111011111111111111111111111111110111111111111011111111111111111111111111111111111111111111111111111111111111111111111111111111101111111111111111111111111110111111111111111111111111111111111111111111111111111110111111111111111111111111111111111111111111111111111111111111011111101011111111111111111111111111111111111111111111110111111111111111111111111111111111111011010110111111111111111110111111011111111111111111111111111011111111111111111111111111111111111111111111111111111111111111111111111110111011111111101111111111111111111110111111110
010111111111111111111111111111111111111111111111111011111111111111111111111111111111111111111111111111111111111111111111111111111111111111111111111111111111111111111111111111111111111111111110111111111111111111111111111111111111111101111111111111111111111111111111111011111111111111111111111111110111111111111011111111111111111111111111111111111111111111111111111111111111111111111111111111101111111111111111111111111110111111111111111111111111111111111111111111111111111110111111111111111111111111111111111111111111111111111111111111011111101011111111111111111111111111111111111111111111110111111111111111111111111111111111111011010110111111111111111110111111011111111111111111111111111011111111111111111111111111111111111111111111111111111111111111111111111110111011111111101111111111111111111110111111110
010111111111111111111111111111111111111111111111111011111111111111111111111111111111111111111111111111111111111111111111111111111111111111111111111111111111111111111111111111111111111111111110111111111111111111111111111111111111111101111111111111111111111111111111111011111111111111111111111111110111111111111011111111111111111111111111111111111111111111111111111111111111111111111111111111101111111111111111111111111110111111111111111111111111111111111111111111111111111110111111111111111111111111111111111111111111111111111111111111011111101011111111111111111111111111111111111111111111110111111111111111111111111111111111111011010110111111111111111110111111111111111111111111111111111011111111111111111111111111111111111111111111111111111111111111111111111110111011111111101111111111111111111110111111110
010111111111111111111111111111111111111111111111111111111111111111111111111111111111111111111111111111111111111111111111111111111111111111111111111111111111111111111111111111111111111111111110111111111111111111111111111111111111111101111111111111111111111111111111111011111111111111111111111111110111111111111011111111111111111111111111111111111111111111111111111111111111111111111111111111101111111111111111111111111110111111111111111111111111111111111111111111111111111110111111111111111111111111111111111111111111111111111111111111011111101011111111111111111111111111111111111111111111110111111111111111111111111111111111111011010110111111111111111110111111111111111111111111111111111011111111111111111111111111111111111111111111111111111111111111111111111110111011111111101111111111111111111110111111110
010111111111111111111111111111111111111111111111111111111111111111111111111111111111111111111111111111111111111111111111111111111111111111111111111111111111111111111111111111111111111111111110111111111111111111111111111111111111111101111111111111111111111111111111111011111111111111111111111111110111111111111011111111111111111111111111111111111111111111111111111111111111111111111111111111101111111111111111111111111110111111111111111111111111111111111111111111111111111110111111111111111111111111111111111111111111111111111111111111011111101011111111111111111111111111111111111111111111110111111111111111111111111111111111111011010110111111111111111110111111111111111111111111111111111011111111111111111111111111111111111111111111111111111111111111111111111110111111111111101111111111111111111110111111110
010111111111111111111111111111111111111111111111111111111111111111111111111111111111111111111111111111111111111111111111111111111111111111111111111111111111111111111111111111111111111111111110111111111111111111111111111111111111111101111111111111111111111111111111111011111111111111111111111111110111111111111011111111111111111111111111111111111111111111111111111111111111111111111111111111101111111111111111111111111110111111111111111111111111111111111111111111111111111110111111111111111111111111111111111111111111111111111111111111011111101011111111111111111111111111111111111111111111111111111111111111111111111111111111111011010110111111111111111110111111111111111111111111111111111011111111111111111111111111111111111111111111111111111111111111111111111110111111111111101111111111111111111110111111110
010111111111111111111111111111111111111111111111111111111111111111111111111111111111111111111111111111111111111111111111111111111111111111111111111111111111111111111111111111111111111111111110111111111111111111111111111111111111111101111111111111111111111111111111111011111111111111111111111111110111111111111011111111111111111111111111111111111111111111111111111111111111111111111111111111101111111111111111111111111110111111111111111111111111111111111111111111111111111110111111111111111111111111111111111111111111111111111111111111011111101011111111111111111111111111111111111111111111111111111111111111111111111111111111111011010110111111111111111110111111111111111111111111111111111011111111111111111111111111111111111111111111111111111111111111111111111110111111111111101111111111111111111110111111111
010111111111111111111111111111111111111111111111111111111111111111111111111111111111111111111111111111111111111111111111111111111111111111111111111111111111111111111111111111111111111111111110111111111111111111111111111111111111111101111111111111111111111111111111111011111111111111111111111111110111111111111011111111111111111111111111111111111111111111111111111111111111111111111111111111101111111111111111111111111110111111111111111111111111111111111111111111111111111110111111111111111111111111111111111111111111111111111111111111011111101011111111111111111111111111111111111111111111111111111111111111111111111111111111111011010111111111111111111110111111111111111111111111111111111011111111111111111111111111111111111111111111111111111111111111111111111110111111111111101111111111111111111110111111111
010111111111111111111111111111111111111111111111111111111111111111111111111111111111111111111111111111111111111111111111111111111111111111111111111111111111111111111111111111111111111111111110111111111111111111111111111111111111111111111111111111111111111111111111111011111111111111111111111111110111111111111011111111111111111111111111111111111111111111111111111111111111111111111111111111101111111111111111111111111110111111111111111111111111111111111111111111111111111110111111111111111111111111111111111111111111111111111111111111011111101011111111111111111111111111111111111111111111111111111111111111111111111111111111111011010111111111111111111110111111111111111111111111111111111011111111111111111111111111111111111111111111111111111111111111111111111110111111111111101111111111111111111110111111111
010111111111111111111111111111111111111111111111111111111111111111111111111111111111111111111111111111111111111111111111111111111111111111111111111111111111111111111111111111111111111111111110111111111111111111111111111111111111111111111111111111111111111111111111111011111111111111111111111111110111111111111011111111111111111111111111111111111111111111111111111111111111111111111111111111101111111111111111111111111110111111111111111111111111111111111111111111111111111110111111111111111111111111111111111111111111111111111111111111011111101011111111111111111111111111111111111111111111111111111111111111111111111111111111111011110111111111111111111110111111111111111111111111111111111011111111111111111111111111111111111111111111111111111111111111111111111110111111111111101111111111111111111110111111111
010111111111111111111111111111111111111111111111111111111111111111111111111111111111111111111111111111111111111111111111111111111111111111111111111111111111111111111111111111111111111111111110111111111111111111111111111111111111111111111111111111111111111111111111111011111111111111111111111111110111111111111011111111111111111111111111111111111111111111111111111111111111111111111111111111101111111111111111111111111110111111111111111111111111111111111111111111111111111110111111111111111111111111111111111111111111111111111111111111011111101011111111111111111111111111111111111111111111111111111111111111111111111111111111111011110111111111111111111110111111111111111111111111111111111011111111111111111111111111111111111111111111111111111111111111111111111111111111111111101111111111111111111110111111111
010111111111111111111111111111111111111111111111111111111111111111111111111111111111111111111111111111111111111111111111111111111111111111111111111111111111111111111111111111111111111111111110111111111111111111111111111111111111111111111111111111111111111111111111111011111111111111111111111111110111111111111011111111111111111111111111111111111111111111111111111111111111111111111111111111101111111111111111111111111111111111111111111111111111111111111111111111111111111110111111111111111111111111111111111111111111111111111111111111011111101011111111111111111111111111111111111111111111111111111111111111111111111111111111111011110111111111111111111110111111111111111111111111111111111011111111111111111111111111111111111111111111111111111111111111111111111111111111111111101111111111111111111110111111111
010111111111111111111111111111111111111111111111111111111111111111111111111111111111111111111111111111111111111111111111111111111111111111111111111111111111111111111111111111111111111111111110111111111111111111111111111111111111111111111111111111111111111111111111111011111111111111111111111111110111111111111011111111111111111111111111111111111111111111111111111111111111111111111111111111101111111111111111111111111111111111111111111111111111111111111111111111111111111110111111111111111111111111111111111111111111111111111111111111011111101111111111111111111111111111111111111111111111111111111111111111111111111111111111111011110111111111111111111110111111111111111111111111111111111011111111111111111111111111111111111111111111111111111111111111111111111111111111111111101111111111111111111110111111111
010111111111111111111111111111111111111111111111111111111111111111111111111111111111111111111111111111111111111111111111111111111111111111111111111111111111111111111111111111111111111111111110111111111111111111111111111111111111111111111111111111111111111111111111111011111111111111111111111111110111111111111011111111111111111111111111111111111111111111111111111111111111111111111111111111101111111111111111111111111111111111111111111111111111111111111111111111111111111110111111111111111111111111111111111111111111111111111111111111011111111111111111111111111111111111111111111111111111111111111111111111111111111111111111111011110111111111111111111110111111111111111111111111111111111011111111111111111111111111111111111111111111111111111111111111111111111111111111111111101111111111111111111110111111111
010111111111111111111111111111111111111111111111111111111111111111111111111111111111111111111111111111111111111111111111111111111111111111111111111111111111111111111111111111111111111111111110111111111111111111111111111111111111111111111111111111111111111111111111111011111111111111111111111111110111111111111011111111111111111111111111111111111111111111111111111111111111111111111111111111101111111111111111111111111111111111111111111111111111111111111111111111111111111110111111111111111111111111111111111111111111111111111111111111011111111111111111111111111111111111111111111111111111111111111111111111111111111111111111111111110111111111111111111110111111111111111111111111111111111011111111111111111111111111111111111111111111111111111111111111111111111111111111111111101111111111111111111110111111111
010111111111111111111111111111111111111111111111111111111111111111111111111111111111111111111111111111111111111111111111111111111111111111111111111111111111111111111111111111111111111111111110111111111111111111111111111111111111111111111111111111111111111111111111111011111111111111111111111111110111111111111011111111111111111111111111111111111111111111111111111111111111111111111111111111101111111111111111111111111111111111111111111111111111111111111111111111111111111110111111111111111111111111111111111111111111111111111111111111011111111111111111111111111111111111111111111111111111111111111111111111111111111111111111111111110111111111111111111110111111111111111111111111111111111011111111111111111111111111111111111111111111111111111111111111111111111111111111111111101111111111111111111111111111111
010111111111111111111111111111111111111111111111111111111111111111111111111111111111111111111111111111111111111111111111111111111111111111111111111111111111111111111111111111111111111111111110111111111111111111111111111111111111111111111111111111111111111111111111111011111111111111111111111111110111111111111011111111111111111111111111111111111111111111111111111111111111111111111111111111111111111111111111111111111111111111111111111111111111111111111111111111111111111110111111111111111111111111111111111111111111111111111111111111011111111111111111111111111111111111111111111111111111111111111111111111111111111111111111111111110111111111111111111110111111111111111111111111111111111011111111111111111111111111111111111111111111111111111111111111111111111111111111111111101111111111111111111111111111111
010111111111111111111111111111111111111111111111111111111111111111111111111111111111111111111111111111111111111111111111111111111111111111111111111111111111111111111111111111111111111111111110111111111111111111111111111111111111111111111111111111111111111111111111111011111111111111111111111111110111111111111011111111111111111111111111111111111111111111111111111111111111111111111111111111111111111111111111111111111111111111111111111111111111111111111111111111111111111110111111111111111111111111111111111111111111111111111111111111011111111111111111111111111111111111111111111111111111111111111111111111111111111111111111111111111111111111111111111110111111111111111111111111111111111011111111111111111111111111111111111111111111111111111111111111111111111111111111111111101111111111111111111111111111111
010111111111111111111111111111111111111111111111111111111111111111111111111111111111111111111111111111111111111111111111111111111111111111111111111111111111111111111111111111111111111111111111111111111111111111111111111111111111111111111111111111111111111111111111111011111111111111111111111111110111111111111011111111111111111111111111111111111111111111111111111111111111111111111111111111111111111111111111111111111111111111111111111111111111111111111111111111111111111110111111111111111111111111111111111111111111111111111111111111011111111111111111111111111111111111111111111111111111111111111111111111111111111111111111111111111111111111111111111110111111111111111111111111111111111011111111111111111111111111111111111111111111111111111111111111111111111111111111111111101111111111111111111111111111111
010111111111111111111111111111111111111111111111111111111111111111111111111111111111111111111111111111111111111111111111111111111111111111111111111111111111111111111111111111111111111111111111111111111111111111111111111111111111111111111111111111111111111111111111111111111111111111111111111111110111111111111011111111111111111111111111111111111111111111111111111111111111111111111111111111111111111111111111111111111111111111111111111111111111111111111111111111111111111110111111111111111111111111111111111111111111111111111111111111011111111111111111111111111111111111111111111111111111111111111111111111111111111111111111111111111111111111111111111110111111111111111111111111111111111011111111111111111111111111111111111111111111111111111111111111111111111111111111111111101111111111111111111111111111111
010111111111111111111111111111111111111111111111111111111111111111111111111111111111111111111111111111111111111111111111111111111111111111111111111111111111111111111111111111111111111111111111111111111111111111111111111111111111111111111111111111111111111111111111111111111111111111111111111111110111111111111111111111111111111111111111111111111111111111111111111111111111111111111111111111111111111111111111111111111111111111111111111111111111111111111111111111111111111110111111111111111111111111111111111111111111111111111111111111011111111111111111111111111111111111111111111111111111111111111111111111111111111111111111111111111111111111111111111110111111111111111111111111111111111011111111111111111111111111111111111111111111111111111111111111111111111111111111111111101111111111111111111111111111111
010111111111111111111111111111111111111111111111111111111111111111111111111111111111111111111111111111111111111111111111111111111111111111111111111111111111111111111111111111111111111111111111111111111111111111111111111111111111111111111111111111111111111111111111111111111111111111111111111111110111111111111111111111111111111111111111111111111111111111111111111111111111111111111111111111111111111111111111111111111111111111111111111111111111111111111111111111111111111110111111111111111111111111111111111111111111111111111111111111011111111111111111111111111111111111111111111111111111111111111111111111111111111111111111111111111111111111111111111110111111111111111111111111111111111011111111111111111111111111111111111111111111111111111111111111111111111111111111111111111111111111111111111111111111111
011111111111111111111111111111111111111111111111111111111111111111111111111111111111111111111111111111111111111111111111111111111111111111111111111111111111111111111111111111111111111111111111111111111111111111111111111111111111111111111111111111111111111111111111111111111111111111111111111111110111111111111111111111111111111111111111111111111111111111111111111111111111111111111111111111111111111111111111111111111111111111111111111111111111111111111111111111111111111110111111111111111111111111111111111111111111111111111111111111011111111111111111111111111111111111111111111111111111111111111111111111111111111111111111111111111111111111111111111110111111111111111111111111111111111011111111111111111111111111111111111111111111111111111111111111111111111111111111111111111111111111111111111111111111111
011111111111111111111111111111111111111111111111111111111111111111111111111111111111111111111111111111111111111111111111111111111111111111111111111111111111111111111111111111111111111111111111111111111111111111111111111111111111111111111111111111111111111111111111111111111111111111111111111111111111111111111111111111111111111111111111111111111111111111111111111111111111111111111111111111111111111111111111111111111111111111111111111111111111111111111111111111111111111110111111111111111111111111111111111111111111111111111111111111011111111111111111111111111111111111111111111111111111111111111111111111111111111111111111111111111111111111111111111110111111111111111111111111111111111011111111111111111111111111111111111111111111111111111111111111111111111111111111111111111111111111111111111111111111111
111111111111111111111111111111111111111111111111111111111111111111111111111111111111111111111111111111111111111111111111111111111111111111111111111111111111111111111111111111111111111111111111111111111111111111111111111111111111111111111111111111111111111111111111111111111111111111111111111111111111111111111111111111111111111111111111111111111111111111111111111111111111111111111111111111111111111111111111111111111111111111111111111111111111111111111111111111111111111110111111111111111111111111111111111111111111111111111111111111011111111111111111111111111111111111111111111111111111111111111111111111111111111111111111111111111111111111111111111110111111111111111111111111111111111011111111111111111111111111111111111111111111111111111111111111111111111111111111111111111111111111111111111111111111111
111111111111111111111111111111111111111111111111111111111111111111111111111111111111111111111111111111111111111111111111111111111111111111111111111111111111111111111111111111111111111111111111111111111111111111111111111111111111111111111111111111111111111111111111111111111111111111111111111111111111111111111111111111111111111111111111111111111111111111111111111111111111111111111111111111111111111111111111111111111111111111111111111111111111111111111111111111111111111111111111111111111111111111111111111111111111111111111111111111011111111111111111111111111111111111111111111111111111111111111111111111111111111111111111111111111111111111111111111110111111111111111111111111111111111011111111111111111111111111111111111111111111111111111111111111111111111111111111111111111111111111111111111111111111111
111111111111111111111111111111111111111111111111111111111111111111111111111111111111111111111111111111111111111111111111111111111111111111111111111111111111111111111111111111111111111111111111111111111111111111111111111111111111111111111111111111111111111111111111111111111111111111111111111111111111111111111111111111111111111111111111111111111111111111111111111111111111111111111111111111111111111111111111111111111111111111111111111111111111111111111111111111111111111111111111111111111111111111111111111111111111111111111111111111111111111111111111111111111111111111111111111111111111111111111111111111111111111111111111111111111111111111111111111110111111111111111111111111111111111011111111111111111111111111111111111111111111111111111111111111111111111111111111111111111111111111111111111111111111111
111111111111111111111111111111111111111111111111111111111111111111111111111111111111111111111111111111111111111111111111111111111111111111111111111111111111111111111111111111111111111111111111111111111111111111111111111111111111111111111111111111111111111111111111111111111111111111111111111111111111111111111111111111111111111111111111111111111111111111111111111111111111111111111111111111111111111111111111111111111111111111111111111111111111111111111111111111111111111111111111111111111111111111111111111111111111111111111111111111111111111111111111111111111111111111111111111111111111111111111111111111111111111111111111111111111111111111111111111111111111111111111111111111111111111011111111111111111111111111111111111111111111111111111111111111111111111111111111111111111111111111111111111111111111111
111111111111111111111111111111111111111111111111111111111111111111111111111111111111111111111111111111111111111111111111111111111111111111111111111111111111111111111111111111111111111111111111111111111111111111111111111111111111111111111111111111111111111111111111111111111111111111111111111111111111111111111111111111111111111111111111111111111111111111111111111111111111111111111111111111111111111111111111111111111111111111111111111111111111111111111111111111111111111111111111111111111111111111111111111111111111111111111111111111111111111111111111111111111111111111111111111111111111111111111111111111111111111111111111111111111111111111111111111111111111111111111111111111111111111111111111111111111111111111111111111111111111111111111111111111111111111111111111111111111111111111111111111111111111111
