# Supplementary material for: A Comparative Structural Bioinformatics Analysis of the Insulin Receptor Family Ectodomain Based on Phylogenetic Information
Source: PLoS One. 2008 Nov 7;3(11):e3667. doi: 10.1371/journal.pone.0003667 (PMC2577065; doi:10.1371/journal.pone.0003667)
Supplement: Supplementary File S5 — Zip file containing Evolutionary Trace results for the IR (0.75 MB ZIP) [file pone.0003667.s005.zip › EvTraceINSR/ET_2dtgE.nhx]

(((((CavPor_INSR:0.051262 ,EchTel_INSR:0.051262 )10:0.072721 ,((MyoLuc_INSR:0.060568 ,((((((2DTG:0.003098 ,PanTro_INSR:0.003098 )18:0.013244 ,(MusMus_INSR:0.002179 ,RatNor_INSR:0.002179 )19:0.013244 )15:0.019135 ,((CanFam_INSR:0.008667 ,EquCab_INSR:0.008667 )17:0.012528 ,BosTau_INSR:0.012528 )16:0.019135 )14:0.022073 ,OryCun_INSR:0.022073 )13:0.032999 ,MicMur_INSR:0.032999 )12:0.042746 ,OchPri_INSR:0.042746 )11:0.060568 )9:0.067521 ,(MonDom_INSR:0.062773 ,GalGal_INSR:0.062773 )8:0.067521 )7:0.072721 )6:0.124299 ,XenLae_INSR:0.124299 )4:0.131222 ,FelCat_INSR:0.131222 )2:0.157644 ,((DanRer_INSRa:0.113385 ,DanRer_INSRb:0.113385 )5:0.128275 ,GasAcu_INSR:0.128275 )3:0.157644 )1:0.0001
