# Supplementary material for: A Comparative Structural Bioinformatics Analysis of the Insulin Receptor Family Ectodomain Based on Phylogenetic Information
Source: PLoS One. 2008 Nov 7;3(11):e3667. doi: 10.1371/journal.pone.0003667 (PMC2577065; doi:10.1371/journal.pone.0003667)
Supplement: Supplementary File S5 — Zip file containing Evolutionary Trace results for the IR (0.75 MB ZIP) [file pone.0003667.s005.zip › EvTraceINSR/ET_2dtgE.pss.nhx]

(((((CavPor_INSR:0.102524 ,EchTel_INSR:0.102524 )10:0.042919 ,((MyoLuc_INSR:0.121135 ,((((((2DTG:0.006196 ,PanTro_INSR:0.006196 )18:0.020292 ,(MusMus_INSR:0.004357 ,RatNor_INSR:0.004357 )19:0.022130 )15:0.011782 ,((CanFam_INSR:0.017335 ,EquCab_INSR:0.017335 )17:0.007722 ,BosTau_INSR:0.025057 )16:0.013213 )14:0.005875 ,OryCun_INSR:0.044145 )13:0.021854 ,MicMur_INSR:0.065999 )12:0.019493 ,OchPri_INSR:0.085492 )11:0.035643 )9:0.013907 ,(MonDom_INSR:0.125546 ,GalGal_INSR:0.125546 )8:0.009496 )7:0.010400 )6:0.103155 ,XenLae_INSR:0.248597 )4:0.013846 ,FelCat_INSR:0.262443 )2:0.052845 ,((DanRer_INSRa:0.226770 ,DanRer_INSRb:0.226770 )5:0.029779 ,GasAcu_INSR:0.256549 )3:0.058739 )1:0.684712 
