# Supplementary material for: A Comparative Structural Bioinformatics Analysis of the Insulin Receptor Family Ectodomain Based on Phylogenetic Information
Source: PLoS One. 2008 Nov 7;3(11):e3667. doi: 10.1371/journal.pone.0003667 (PMC2577065; doi:10.1371/journal.pone.0003667)
Supplement: Supplementary File S5 — Zip file containing Evolutionary Trace results for the IR (0.75 MB ZIP) [file pone.0003667.s005.zip › EvTraceINSR/ET_2dtgE.ranks_sorted]

% Note: in this file % is a comment sign.
% etc version Sept2003.
% File produced on Wed Oct 15 19:31:21 2008
% The command line was: /mammoth/EasyTrace/etc -p 2dtgE.msf -o ET_2dtgE -m blosum62 -groups -c -x 2DTG query_2dtgE.pdb -realval 

%
%
%	 RESIDUE RANKS: 
% alignment#  residue#      type      rank              variability           rho   
       145      145          I      1.00         1                     I      1.00
       148      148          N      1.00         1                     N      1.00
       153      153          E      1.00         1                     E      1.00
       155      155          C      1.00         1                     C      1.00
       156      156          G      1.00         1                     G      1.00
       159      159          C      1.00         1                     C      1.00
       160      160          P      1.00         1                     P      1.00
       169      169          C      1.00         1                     C      1.00
       175      175          N      1.00         1                     N      1.00
       176      176          G      1.00         1                     G      1.00
       181      181          R      1.00         1                     R      1.00
       182      182          C      1.00         1                     C      1.00
       183      183          W      1.00         1                     W      1.00
       188      188          C      1.00         1                     C      1.00
       189      189          Q      1.00         1                     Q      1.00
       192      192          C      1.00         1                     C      1.00
       196      196          C      1.00         1                     C      1.00
       207      207          C      1.00         1                     C      1.00
       209      209          H      1.00         1                     H      1.00
       212      212          C      1.00         1                     C      1.00
       213      213          L      1.00         1                     L      1.00
       214      214          G      1.00         1                     G      1.00
       216      216          C      1.00         1                     C      1.00
       219      219          P      1.00         1                     P      1.00
       225      225          C      1.00         1                     C      1.00
       228      228          C      1.00         1                     C      1.00
       229      229          R      1.00         1                     R      1.00
       241      241          C      1.00         1                     C      1.00
       242      242          P      1.00         1                     P      1.00
       246      246          Y      1.00         1                     Y      1.00
       248      248          F      1.00         1                     F      1.00
       251      251          W      1.00         1                     W      1.00
       252      252          R      1.00         1                     R      1.00
       253      253          C      1.00         1                     C      1.00
       259      259          C      1.00         1                     C      1.00
       263      262          L      1.00         1                     L      1.00
       267      266          C      1.00         1                     C      1.00
       281      274          C      1.00         1                     C      1.00
       286      279          I      1.00         1                     I      1.00
       287      280          H      1.00         1                     H      1.00
       291      284          C      1.00         1                     C      1.00
       296      289          P      1.00         1                     P      1.00
       297      290          S      1.00         1                     S      1.00
       299      292          Y      1.00         1                     Y      1.00
       408      400          F      1.00         1                     F      1.00
       410      402          A      1.00         1                     A      1.00
       413      405          N      1.00         1                     N      1.00
       416      408          L      1.00         1                     L      1.00
       419      411          L      1.00         1                     L      1.00
       420      412          W      1.00         1                     W      1.00
       421      413          D      1.00         1                     D      1.00
       422      414          W      1.00         1                     W      1.00
       425      417          H      1.00         1                     H      1.00
       426      418          N      1.00         1                     N      1.00
       427      419          L      1.00         1                     L      1.00
       428      420          T      1.00         1                     T      1.00
       429      421          I      1.00         1                     I      1.00
       432      424          G      1.00         1                     G      1.00
       436      428          F      1.00         1                     F      1.00
       481      473          L      1.00         1                     L      1.00
       483      475          F      1.00         1                     F      1.00
       486      478          I      1.00         1                     I      1.00
       488      480          T      1.00         1                     T      1.00
       497      489          W      1.00         1                     W      1.00
       501      493          W      1.00         1                     W      1.00
       502      494          P      1.00         1                     P      1.00
       504      496          D      1.00         1                     D      1.00
       506      498          R      1.00         1                     R      1.00
       507      499          D      1.00         1                     D      1.00
       508      500          L      1.00         1                     L      1.00
       509      501          L      1.00         1                     L      1.00
       510      502          G      1.00         1                     G      1.00
       511      503          F      1.00         1                     F      1.00
       512      504          M      1.00         1                     M      1.00
       515      507          Y      1.00         1                     Y      1.00
       516      508          K      1.00         1                     K      1.00
       661         -         .      1.00         1                     .      1.00
       662         -         .      1.00         1                     .      1.00
       663         -         .      1.00         1                     .      1.00
       664         -         .      1.00         1                     .      1.00
       665         -         .      1.00         1                     .      1.00
       666         -         .      1.00         1                     .      1.00
       667         -         .      1.00         1                     .      1.00
       668         -         .      1.00         1                     .      1.00
       669         -         .      1.00         1                     .      1.00
       670         -         .      1.00         1                     .      1.00
       671         -         .      1.00         1                     .      1.00
       672         -         .      1.00         1                     .      1.00
       673         -         .      1.00         1                     .      1.00
       674         -         .      1.00         1                     .      1.00
       675         -         .      1.00         1                     .      1.00
       676         -         .      1.00         1                     .      1.00
       677         -         .      1.00         1                     .      1.00
       678         -         .      1.00         1                     .      1.00
       679         -         .      1.00         1                     .      1.00
       680         -         .      1.00         1                     .      1.00
       681         -         .      1.00         1                     .      1.00
       682         -         .      1.00         1                     .      1.00
       683         -         .      1.00         1                     .      1.00
       684         -         .      1.00         1                     .      1.00
       685         -         .      1.00         1                     .      1.00
       686         -         .      1.00         1                     .      1.00
       687         -         .      1.00         1                     .      1.00
       688         -         .      1.00         1                     .      1.00
       689         -         .      1.00         1                     .      1.00
       690         -         .      1.00         1                     .      1.00
       691         -         .      1.00         1                     .      1.00
       692         -         .      1.00         1                     .      1.00
       693         -         .      1.00         1                     .      1.00
       694         -         .      1.00         1                     .      1.00
       695         -         .      1.00         1                     .      1.00
       696         -         .      1.00         1                     .      1.00
       697         -         .      1.00         1                     .      1.00
       698         -         .      1.00         1                     .      1.00
       699         -         .      1.00         1                     .      1.00
       700         -         .      1.00         1                     .      1.00
       701         -         .      1.00         1                     .      1.00
       702         -         .      1.00         1                     .      1.00
       703         -         .      1.00         1                     .      1.00
       704         -         .      1.00         1                     .      1.00
       705         -         .      1.00         1                     .      1.00
       706         -         .      1.00         1                     .      1.00
       774         -         .      1.00         1                     .      1.00
       775         -         .      1.00         1                     .      1.00
       776         -         .      1.00         1                     .      1.00
       777         -         .      1.00         1                     .      1.00
       778         -         .      1.00         1                     .      1.00
       779         -         .      1.00         1                     .      1.00
       780         -         .      1.00         1                     .      1.00
       781         -         .      1.00         1                     .      1.00
       782         -         .      1.00         1                     .      1.00
       783         -         .      1.00         1                     .      1.00
       784         -         .      1.00         1                     .      1.00
       785         -         .      1.00         1                     .      1.00
       786         -         .      1.00         1                     .      1.00
       787         -         .      1.00         1                     .      1.00
       788         -         .      1.00         1                     .      1.00
       789         -         .      1.00         1                     .      1.00
       917         -         .      1.00         1                     .      1.00
       918         -         .      1.00         1                     .      1.00
       919         -         .      1.00         1                     .      1.00
       920         -         .      1.00         1                     .      1.00
       921         -         .      1.00         1                     .      1.00
       922         -         .      1.00         1                     .      1.00
       923         -         .      1.00         1                     .      1.00
       924         -         .      1.00         1                     .      1.00
       925         -         .      1.00         1                     .      1.00
       926         -         .      1.00         1                     .      1.00
       927         -         .      1.00         1                     .      1.00
       928         -         .      1.00         1                     .      1.00
       929         -         .      1.00         1                     .      1.00
       930         -         .      1.00         1                     .      1.00
       931         -         .      1.00         1                     .      1.00
       932         -         .      1.00         1                     .      1.00
       933         -         .      1.00         1                     .      1.00
       934         -         .      1.00         1                     .      1.00
       935         -         .      1.00         1                     .      1.00
       936         -         .      1.00         1                     .      1.00
       937         -         .      1.00         1                     .      1.00
       938         -         .      1.00         1                     .      1.00
       939         -         .      1.00         1                     .      1.00
       940         -         .      1.00         1                     .      1.00
       941         -         .      1.00         1                     .      1.00
       942         -         .      1.00         1                     .      1.00
       943         -         .      1.00         1                     .      1.00
       944         -         .      1.00         1                     .      1.00
       945         -         .      1.00         1                     .      1.00
       946         -         .      1.00         1                     .      1.00
       947         -         .      1.00         1                     .      1.00
       948         -         .      1.00         1                     .      1.00
       949         -         .      1.00         1                     .      1.00
       950         -         .      1.00         1                     .      1.00
       951         -         .      1.00         1                     .      1.00
       952         -         .      1.00         1                     .      1.00
       953         -         .      1.00         1                     .      1.00
       954         -         .      1.00         1                     .      1.00
       955         -         .      1.00         1                     .      1.00
       956         -         .      1.00         1                     .      1.00
       957         -         .      1.00         1                     .      1.00
       958         -         .      1.00         1                     .      1.00
       959         -         .      1.00         1                     .      1.00
       960         -         .      1.00         1                     .      1.00
       961         -         .      1.00         1                     .      1.00
       962         -         .      1.00         1                     .      1.00
       963         -         .      1.00         1                     .      1.00
       964         -         .      1.00         1                     .      1.00
       965         -         .      1.00         1                     .      1.00
       966         -         .      1.00         1                     .      1.00
       967         -         .      1.00         1                     .      1.00
       968         -         .      1.00         1                     .      1.00
       979      835          P      1.00         1                     P      1.00
       984      840          G      1.00         1                     G      1.00
       993      849          Y      1.00         1                     Y      1.00
      1041         -         .      1.00         1                     .      1.00
      1042         -         .      1.00         1                     .      1.00
      1043         -         .      1.00         1                     .      1.00
      1044         -         .      1.00         1                     .      1.00
      1045         -         .      1.00         1                     .      1.00
      1046         -         .      1.00         1                     .      1.00
      1047         -         .      1.00         1                     .      1.00
      1048         -         .      1.00         1                     .      1.00
      1049         -         .      1.00         1                     .      1.00
      1050         -         .      1.00         1                     .      1.00
      1051         -         .      1.00         1                     .      1.00
      1052         -         .      1.00         1                     .      1.00
      1053         -         .      1.00         1                     .      1.00
      1054         -         .      1.00         1                     .      1.00
      1055         -         .      1.00         1                     .      1.00
      1056         -         .      1.00         1                     .      1.00
      1057         -         .      1.00         1                     .      1.00
      1058         -         .      1.00         1                     .      1.00
      1059         -         .      1.00         1                     .      1.00
      1060         -         .      1.00         1                     .      1.00
      1061         -         .      1.00         1                     .      1.00
      1062         -         .      1.00         1                     .      1.00
      1063         -         .      1.00         1                     .      1.00
      1064         -         .      1.00         1                     .      1.00
      1065         -         .      1.00         1                     .      1.00
      1066         -         .      1.00         1                     .      1.00
      1067         -         .      1.00         1                     .      1.00
      1068         -         .      1.00         1                     .      1.00
      1069         -         .      1.00         1                     .      1.00
      1070         -         .      1.00         1                     .      1.00
      1071         -         .      1.00         1                     .      1.00
      1072         -         .      1.00         1                     .      1.00
      1073         -         .      1.00         1                     .      1.00
      1074         -         .      1.00         1                     .      1.00
      1075         -         .      1.00         1                     .      1.00
      1076         -         .      1.00         1                     .      1.00
      1077         -         .      1.00         1                     .      1.00
      1078         -         .      1.00         1                     .      1.00
      1079         -         .      1.00         1                     .      1.00
      1080         -         .      1.00         1                     .      1.00
      1081         -         .      1.00         1                     .      1.00
      1082         -         .      1.00         1                     .      1.00
      1083         -         .      1.00         1                     .      1.00
      1084         -         .      1.00         1                     .      1.00
      1085         -         .      1.00         1                     .      1.00
      1086         -         .      1.00         1                     .      1.00
      1087         -         .      1.00         1                     .      1.00
      1088         -         .      1.00         1                     .      1.00
      1089         -         .      1.00         1                     .      1.00
      1090         -         .      1.00         1                     .      1.00
      1091         -         .      1.00         1                     .      1.00
      1092         -         .      1.00         1                     .      1.00
      1093         -         .      1.00         1                     .      1.00
      1094         -         .      1.00         1                     .      1.00
      1095         -         .      1.00         1                     .      1.00
      1096         -         .      1.00         1                     .      1.00
      1097         -         .      1.00         1                     .      1.00
      1098         -         .      1.00         1                     .      1.00
      1099         -         .      1.00         1                     .      1.00
      1100         -         .      1.00         1                     .      1.00
      1101         -         .      1.00         1                     .      1.00
      1102         -         .      1.00         1                     .      1.00
      1103         -         .      1.00         1                     .      1.00
      1104         -         .      1.00         1                     .      1.00
      1105         -         .      1.00         1                     .      1.00
      1106         -         .      1.00         1                     .      1.00
      1107         -         .      1.00         1                     .      1.00
      1108         -         .      1.00         1                     .      1.00
      1115         -         .      1.00         1                     .      1.00
      1116         -         .      1.00         1                     .      1.00
      1117         -         .      1.00         1                     .      1.00
      1118         -         .      1.00         1                     .      1.00
      1119         -         .      1.00         1                     .      1.00
      1120         -         .      1.00         1                     .      1.00
      1121         -         .      1.00         1                     .      1.00
      1122         -         .      1.00         1                     .      1.00
      1123         -         .      1.00         1                     .      1.00
      1124         -         .      1.00         1                     .      1.00
      1125         -         .      1.00         1                     .      1.00
      1126         -         .      1.00         1                     .      1.00
      1127         -         .      1.00         1                     .      1.00
      1128         -         .      1.00         1                     .      1.00
      1129         -         .      1.00         1                     .      1.00
      1130         -         .      1.00         1                     .      1.00
      1131         -         .      1.00         1                     .      1.00
      1132         -         .      1.00         1                     .      1.00
      1133         -         .      1.00         1                     .      1.00
      1134         -         .      1.00         1                     .      1.00
      1135         -         .      1.00         1                     .      1.00
      1136         -         .      1.00         1                     .      1.00
      1137         -         .      1.00         1                     .      1.00
      1138         -         .      1.00         1                     .      1.00
      1155         -         .      1.00         1                     .      1.00
      1156         -         .      1.00         1                     .      1.00
      1157         -         .      1.00         1                     .      1.00
      1158         -         .      1.00         1                     .      1.00
      1159         -         .      1.00         1                     .      1.00
      1160         -         .      1.00         1                     .      1.00
      1161         -         .      1.00         1                     .      1.00
      1162         -         .      1.00         1                     .      1.00
      1163         -         .      1.00         1                     .      1.00
      1164         -         .      1.00         1                     .      1.00
      1165         -         .      1.00         1                     .      1.00
      1166         -         .      1.00         1                     .      1.00
      1167         -         .      1.00         1                     .      1.00
      1168         -         .      1.00         1                     .      1.00
      1169         -         .      1.00         1                     .      1.00
      1170         -         .      1.00         1                     .      1.00
      1171         -         .      1.00         1                     .      1.00
      1172         -         .      1.00         1                     .      1.00
      1173         -         .      1.00         1                     .      1.00
      1174         -         .      1.00         1                     .      1.00
      1175         -         .      1.00         1                     .      1.00
      1176         -         .      1.00         1                     .      1.00
      1177         -         .      1.00         1                     .      1.00
      1178         -         .      1.00         1                     .      1.00
      1179         -         .      1.00         1                     .      1.00
      1180         -         .      1.00         1                     .      1.00
      1181         -         .      1.00         1                     .      1.00
      1182         -         .      1.00         1                     .      1.00
      1183         -         .      1.00         1                     .      1.00
      1184         -         .      1.00         1                     .      1.00
      1185         -         .      1.00         1                     .      1.00
      1186         -         .      1.00         1                     .      1.00
      1187         -         .      1.00         1                     .      1.00
      1188         -         .      1.00         1                     .      1.00
      1189         -         .      1.00         1                     .      1.00
      1190         -         .      1.00         1                     .      1.00
      1191         -         .      1.00         1                     .      1.00
      1192         -         .      1.00         1                     .      1.00
      1193         -         .      1.00         1                     .      1.00
      1194         -         .      1.00         1                     .      1.00
      1195         -         .      1.00         1                     .      1.00
      1196         -         .      1.00         1                     .      1.00
      1197         -         .      1.00         1                     .      1.00
      1198         -         .      1.00         1                     .      1.00
      1199         -         .      1.00         1                     .      1.00
      1200         -         .      1.00         1                     .      1.00
      1201         -         .      1.00         1                     .      1.00
      1202         -         .      1.00         1                     .      1.00
      1203         -         .      1.00         1                     .      1.00
      1204         -         .      1.00         1                     .      1.00
      1205         -         .      1.00         1                     .      1.00
      1206         -         .      1.00         1                     .      1.00
      1207         -         .      1.00         1                     .      1.00
      1208         -         .      1.00         1                     .      1.00
      1209         -         .      1.00         1                     .      1.00
      1210         -         .      1.00         1                     .      1.00
      1211         -         .      1.00         1                     .      1.00
      1212         -         .      1.00         1                     .      1.00
      1213         -         .      1.00         1                     .      1.00
      1214         -         .      1.00         1                     .      1.00
      1215         -         .      1.00         1                     .      1.00
      1216         -         .      1.00         1                     .      1.00
      1217         -         .      1.00         1                     .      1.00
      1218         -         .      1.00         1                     .      1.00
      1219         -         .      1.00         1                     .      1.00
      1220         -         .      1.00         1                     .      1.00
      1221         -         .      1.00         1                     .      1.00
      1222         -         .      1.00         1                     .      1.00
      1223         -         .      1.00         1                     .      1.00
      1224         -         .      1.00         1                     .      1.00
      1225         -         .      1.00         1                     .      1.00
      1226         -         .      1.00         1                     .      1.00
      1227         -         .      1.00         1                     .      1.00
      1228         -         .      1.00         1                     .      1.00
      1229         -         .      1.00         1                     .      1.00
      1230         -         .      1.00         1                     .      1.00
      1231         -         .      1.00         1                     .      1.00
      1232         -         .      1.00         1                     .      1.00
      1233         -         .      1.00         1                     .      1.00
      1234         -         .      1.00         1                     .      1.00
      1235         -         .      1.00         1                     .      1.00
      1236         -         .      1.00         1                     .      1.00
      1237         -         .      1.00         1                     .      1.00
      1238         -         .      1.00         1                     .      1.00
      1239         -         .      1.00         1                     .      1.00
      1240         -         .      1.00         1                     .      1.00
      1241         -         .      1.00         1                     .      1.00
      1242         -         .      1.00         1                     .      1.00
      1243         -         .      1.00         1                     .      1.00
      1244         -         .      1.00         1                     .      1.00
      1245         -         .      1.00         1                     .      1.00
      1246         -         .      1.00         1                     .      1.00
      1247         -         .      1.00         1                     .      1.00
      1248         -         .      1.00         1                     .      1.00
       900      811          A      1.31         2                    AK      1.31
       901      812          D      1.31         2                    DS      1.31
       910      821          E      1.31         2                    EA      1.31
       969         -         .      1.31         2                    .L      1.31
       982      838          P      1.31         2                    PS      1.31
       983      839          N      1.31         2                    NE      1.31
       986      842          I      1.31         2                    IQ      1.31
       988      844          L      1.31         2                    LR      1.31
       989      845          Y      1.31         2                    YN      1.31
       990      846          E      1.31         2                    EQ      1.31
       991      847          V      1.31         2                    VS      1.31
       996         -         .      1.31         2                    .S      1.31
       154      154          E      1.42         2                    E.      1.42
       200      200          G      1.42         2                    GA      1.42
       300         -         .      1.42         2                    .T      1.42
       433      425          K      1.42         2                    KR      1.42
       434      426          L      1.42         2                    LM      1.42
       500      492          Y      1.42         2                    YF      1.42
       149      149          K      1.45         2                    KR      1.45
       174      174          I      1.45         2                    IV      1.45
       178      178          F      1.45         2                    FL      1.45
       254      254          V      1.45         2                    VI      1.45
       264      263          H      1.45         2                    HN      1.45
       294      287          E      1.45         2                    ED      1.45
       414      406          Q      1.45         2                    QP      1.45
       415      407          N      1.45         2                    NS      1.45
       493      485          I      1.45         2                    IV      1.45
       505      497          F      1.45         2                    FY      1.45
       903      814          I      1.45         2                    IV      1.45
      1249         -         .      1.45         2                    .P      1.45
       295      288          C      1.65         2                    CG      1.65
       298      291          G      1.65         2                    G.      1.65
       303      295          N      1.65         2                    ND      1.65
       304      296          S      1.65         2                    S.      1.65
       412      404          D      1.65         2                    DY      1.65
       424      416          K      1.65         2                    K.      1.65
       439      431          N      1.65         2                    N.      1.65
       442      434          L      1.65         2                    L.      1.65
       443      435          C      1.65         2                    C.      1.65
       445      437          S      1.65         2                    S.      1.65
       447      439          I      1.65         2                    I.      1.65
       450      442          M      1.65         2                    M.      1.65
       451      443          E      1.65         2                    E.      1.65
       455      447          G      1.65         2                    G.      1.65
       456      448          T      1.65         2                    T.      1.65
       457      449          K      1.65         2                    K.      1.65
       459      451          R      1.65         2                    R.      1.65
       463      455          N      1.65         2                    N.      1.65
       464      456          D      1.65         2                    D.      1.65
       465      457          I      1.65         2                    I.      1.65
       472      464          D      1.65         2                    D.      1.65
       473      465          Q      1.65         2                    Q.      1.65
       476      468          C      1.65         2                    C.      1.65
       284      277          Y      1.66         2                    Y.      1.66
       293      286          P      1.66         2                    PH      1.66
       790         -         .      1.66         2                    .Y      1.66
       812         -         .      1.66         2                    .F      1.66
      1030      884          V      1.71         2                    V.      1.71
      1110      896          S      1.71         2                    S.      1.71
       974      830          L      1.72         3                   LRI      1.72
       172      172          T      1.73         2                    TN      1.73
       180      180          E      1.73         2                    ES      1.73
       193      193          P      1.73         2                    PL      1.73
       231      231          F      1.73         2                    FL      1.73
       238      238          V      1.73         2                    VM      1.73
       260         -         .      1.73         2                    .Q      1.73
       271         -         .      1.73         2                    .K      1.73
       272         -         .      1.73         2                    .K      1.73
       273         -         .      1.73         2                    .L      1.73
       274         -         .      1.73         2                    .N      1.73
       275         -         .      1.73         2                    .Q      1.73
       276         -         .      1.73         2                    .D      1.73
       406      398          Y      1.73         2                    YF      1.73
       407      399          S      1.73         2                    SA      1.73
       418      410          Q      1.73         2                    QE      1.73
       477      469          E      1.73         2                    EV      1.73
       491      483          D      1.73         2                    DN      1.73
       518      510          A      1.73         2                    AT      1.73
        13       13          I      1.74         2                    I.      1.74
        26       26          C      1.74         2                    C.      1.74
        29       29          I      1.74         2                    I.      1.74
        30       30          E      1.74         2                    E.      1.74
        33       33          L      1.74         2                    L.      1.74
        35       35          I      1.74         2                    I.      1.74
        36       36          L      1.74         2                    L.      1.74
        37       37          L      1.74         2                    L.      1.74
        38       38          M      1.74         2                    M.      1.74
        39       39          F      1.74         2                    F.      1.74
        44       44          E      1.74         2                    E.      1.74
        46       46          F      1.74         2                    F.      1.74
        47       47          R      1.74         2                    R.      1.74
        49       49          L      1.74         2                    L.      1.74
        52       52          P      1.74         2                    P.      1.74
        54       54          L      1.74         2                    L.      1.74
        58       58          T      1.74         2                    T.      1.74
        60       60          Y      1.74         2                    Y.      1.74
        62       62          L      1.74         2                    L.      1.74
        64       64          F      1.74         2                    F.      1.74
        65       65          R      1.74         2                    R.      1.74
        66       66          V      1.74         2                    V.      1.74
        67       67          Y      1.74         2                    Y.      1.74
        69       69          L      1.74         2                    L.      1.74
        70       70          E      1.74         2                    E.      1.74
        72       72          L      1.74         2                    L.      1.74
        75       75          L      1.74         2                    L.      1.74
        76       76          F      1.74         2                    F.      1.74
        77       77          P      1.74         2                    P.      1.74
        78       78          N      1.74         2                    N.      1.74
        79       79          L      1.74         2                    L.      1.74
        81       81          V      1.74         2                    V.      1.74
        83       83          R      1.74         2                    R.      1.74
        87       87          L      1.74         2                    L.      1.74
        88       88          F      1.74         2                    F.      1.74
        89       89          F      1.74         2                    F.      1.74
        90       90          N      1.74         2                    N.      1.74
        91       91          Y      1.74         2                    Y.      1.74
        92       92          A      1.74         2                    A.      1.74
        93       93          L      1.74         2                    L.      1.74
        94       94          V      1.74         2                    V.      1.74
        97       97          E      1.74         2                    E.      1.74
        98       98          M      1.74         2                    M.      1.74
       102      102          K      1.74         2                    K.      1.74
       106      106          L      1.74         2                    L.      1.74
       109      109          L      1.74         2                    L.      1.74
       111      111          N      1.74         2                    N.      1.74
       112      112          I      1.74         2                    I.      1.74
       113      113          T      1.74         2                    T.      1.74
       114      114          R      1.74         2                    R.      1.74
       115      115          G      1.74         2                    G.      1.74
       117      117          V      1.74         2                    V.      1.74
       118      118          R      1.74         2                    R.      1.74
       120      120          E      1.74         2                    E.      1.74
       121      121          K      1.74         2                    K.      1.74
       122      122          N      1.74         2                    N.      1.74
       125      125          L      1.74         2                    L.      1.74
       126      126          C      1.74         2                    C.      1.74
       127      127          Y      1.74         2                    Y.      1.74
       128      128          L      1.74         2                    L.      1.74
       130      130          T      1.74         2                    T.      1.74
       132      132          D      1.74         2                    D.      1.74
       133      133          W      1.74         2                    W.      1.74
       134      134          S      1.74         2                    S.      1.74
       137      137          L      1.74         2                    L.      1.74
       138      138          D      1.74         2                    D.      1.74
       139      139          S      1.74         2                    S.      1.74
       140      140          V      1.74         2                    V.      1.74
       141      141          E      1.74         2                    E.      1.74
       142      142          D      1.74         2                    D.      1.74
       143      143          N      1.74         2                    N.      1.74
       185      185          H      1.75         2                    HQ      1.75
       513      505          L      1.75         2                    LV      1.75
       899      810          K      1.75         3                   KAT      1.75
       972      828          V      1.75         3                   VPI      1.75
       495      487          L      1.86         2                    LI      1.86
       173      173          V      1.86         3                   VLT      1.86
       484      476          S      1.86         3                   SNT      1.86
       514      506          F      1.86         3                   FHL      1.86
       161      161          G      1.87         2                    GV      1.87
       165      165          G      1.87         2                    SG      1.87
       201      201          C      1.87         2                    LC      1.87
       208      208          C      1.87         2                    VC      1.87
       237      237          C      1.87         2                    SC      1.87
       285      278          V      1.87         2                    VA      1.87
       309      301          C      1.87         2                    .C      1.87
       311      303          P      1.87         2                    .P      1.87
       312      304          C      1.87         2                    .C      1.87
       314      306          G      1.87         2                    .G      1.87
       316      308          C      1.87         2                    .C      1.87
       317      309          P      1.87         2                    .P      1.87
       318      310          K      1.87         2                    .K      1.87
       320      312          C      1.87         2                    .C      1.87
       328      320          T      1.87         2                    .T      1.87
       330      322          D      1.87         2                    .D      1.87
       331      323          S      1.87         2                    .S      1.87
       332      324          V      1.87         2                    .V      1.87
       335      327          A      1.87         2                    .A      1.87
       336      328          Q      1.87         2                    .Q      1.87
       339      331          R      1.87         2                    .R      1.87
       340      332          G      1.87         2                    .G      1.87
       341      333          C      1.87         2                    .C      1.87
       342      334          T      1.87         2                    .T      1.87
       346      338          G      1.87         2                    .G      1.87
       354      346          G      1.87         2                    .G      1.87
       355      347          G      1.87         2                    .G      1.87
       356      348          N      1.87         2                    .N      1.87
       517      509          E      1.87         2                    ED      1.87
       908      819          T      1.87         2                    AT      1.87
       976      832          W      1.87         2                    RW      1.87
       359      351          A      1.88         2                    A.      1.88
       361      353          E      1.88         2                    E.      1.88
       362      354          L      1.88         2                    L.      1.88
       363      355          E      1.88         2                    E.      1.88
       367      359          G      1.88         2                    G.      1.88
       370      362          E      1.88         2                    E.      1.88
       371      363          E      1.88         2                    E.      1.88
       372      364          I      1.88         2                    I.      1.88
       374      366          G      1.88         2                    G.      1.88
       376      368          L      1.88         2                    L.      1.88
       379      371          R      1.88         2                    R.      1.88
       382      374          Y      1.88         2                    Y.      1.88
       383      375          A      1.88         2                    A.      1.88
       384      376          L      1.88         2                    L.      1.88
       385      377          V      1.88         2                    V.      1.88
       386      378          S      1.88         2                    S.      1.88
       387      379          L      1.88         2                    L.      1.88
       389      381          F      1.88         2                    F.      1.88
       391      383          R      1.88         2                    R.      1.88
       392      384          K      1.88         2                    K.      1.88
       393      385          L      1.88         2                    L.      1.88
       396      388          I      1.88         2                    I.      1.88
       398      390          G      1.88         2                    G.      1.88
      1036      890          S      1.91         2                    S.      1.91
      1037      891          L      1.91         2                    L.      1.91
      1038      892          A      1.91         2                    A.      1.91
      1039      893          G      1.91         2                    G.      1.91
      1040      894          N      1.91         2                    N.      1.91
      1141      903          F      1.91         2                    F.      1.91
       230      230          N      1.93         2                    NH      1.93
       261      260          Q      1.95         3                   QRL      1.95
       770         -         .      1.96         2                    F.      1.96
       190      190          K      1.96         2                    KR      1.96
      1006      860          C      2.02         3                   CT.      2.02
      1017      871          G      2.02         3                   GS.      2.02
      1020      874          L      2.02         3                   LR.      2.02
      1025      879          P      2.02         3                   PD.      2.02
      1026      880          G      2.02         3                   GY.      2.02
      1027      881          N      2.02         3                   NL.      2.02
      1028      882          Y      2.02         3                   YH.      2.02
      1033      887          R      2.02         3                   RV.      2.02
      1034      888          A      2.02         3                   AP.      2.02
      1035      889          T      2.02         3                   TR.      2.02
      1109      895          G      2.02         3                   GK.      2.02
      1112      898          T      2.02         3                   TS.      2.02
       655      645          D      2.02         2                    .D      2.02
       656      646          Y      2.02         2                    .Y      2.02
       657      647          C      2.02         2                    .C      2.02
       660      650          G      2.02         2                    .G      2.02
       978      834          E      2.04         3                   EPS      2.04
       995      851          R      2.04         3                   REK      2.04
       157      157          D      2.04         2                    DN      2.04
       256      256          F      2.04         2                    FL      2.04
       409      401          Y      2.04         2                    YH      2.04
       435      427          F      2.04         2                    FK      2.04
       437      429          H      2.04         2                    HI      2.04
       184      184          T      2.05         3                   TNS      2.05
      1153         -         .      2.05         3                   .VL      2.05
       605      595          P      2.06         2                    .P      2.06
       854      765          K      2.06         2                    .K      2.06
       855      766          E      2.06         2                    .E      2.06
       859      770          I      2.06         2                    .I      2.06
       860      771          S      2.06         2                    .S      2.06
       862      773          L      2.06         2                    .L      2.06
       864      775          H      2.06         2                    .H      2.06
       865      776          F      2.06         2                    .F      2.06
       866      777          T      2.06         2                    .T      2.06
       868      779          Y      2.06         2                    .Y      2.06
       870      781          I      2.06         2                    .I      2.06
       871      782          E      2.06         2                    .E      2.06
       874      785          A      2.06         2                    .A      2.06
       875      786          C      2.06         2                    .C      2.06
       876      787          N      2.06         2                    .N      2.06
       884      795          C      2.06         2                    .C      2.06
       892      803          A      2.06         2                    .A      2.06
       893      804          R      2.06         2                    .R      2.06
       894      805          T      2.06         2                    .T      2.06
       896      807          P      2.06         2                    .P      2.06
       897      808          E      2.06         2                    .E      2.06
       441      433          K      2.09         3                   K.R      2.09
       446      438          E      2.09         3                   E.Q      2.09
       151      151          D      2.10         3                   DGN      2.10
       258      258          F      2.10         3                   FVT      2.10
       282      275          H      2.10         3                   HSP      2.10
       492      484          K      2.10         2                    KM      2.10
       742         -         .      2.15         2                    P.      2.15
       743         -         .      2.15         2                    K.      2.15
       744         -         .      2.15         2                    T.      2.15
       750         -         .      2.15         2                    K.      2.15
       751         -         .      2.15         2                    E.      2.15
        34       34          Q      2.15         3                   Q.K      2.15
        57       57          I      2.15         3                   I.V      2.15
       100      100          H      2.15         3                   H.Q      2.15
       123      123          N      2.15         3                   N.P      2.15
       131      131          I      2.15         3                   I.L      2.15
       985      841          L      2.16         3                   LSM      2.16
       503      495          P      2.17         2                    PS      2.17
       916         -         .      2.17         2                    .P      2.17
       211      211          E      2.17         2                    EQ      2.17
        20       20          L      2.18         3                   L.F      2.18
        45       45          D      2.18         3                   D.N      2.18
        50       50          S      2.18         3                   S.R      2.18
       305      297          S      2.18         2                    ST      2.18
         8        8          C      2.18         2                    C.      2.18
       227      227          A      2.20         2                    AV      2.20
       987      843          V      2.26         3                   VKI      2.26
       708      652          K      2.26         3                   K.R      2.26
       738         -         .      2.26         3                   CL.      2.26
       739         -         .      2.26         3                   CR.      2.26
       741         -         .      2.26         3                   CN.      2.26
       747         -         .      2.26         3                   QK.      2.26
       754         -         .      2.26         3                   EP.      2.26
       758         -         .      2.26         3                   RM.      2.26
       759         -         .      2.26         3                   KR.      2.26
       760         -         .      2.26         3                   TG.      2.26
       761         -         .      2.26         3                   FL.      2.26
       762         -         .      2.26         3                   EK.      2.26
       764         -         .      2.26         3                   YW.      2.26
       765         -         .      2.26         3                   LT.      2.26
       766         -         .      2.26         3                   HQ.      2.26
       767         -         .      2.26         3                   NY.      2.26
       769         -         .      2.26         3                   VI.      2.26
       369      361          I      2.29         3                   I.L      2.29
       377      369          K      2.29         3                   K.T      2.29
       390      382          F      2.29         3                   F.L      2.29
       288      281          N      2.31         3                   NGK      2.31
       307      299          L      2.31         3                   .LR      2.31
       352      344          I      2.31         3                   .IL      2.31
       498      490          E      2.31         3                   EKD      2.31
       556         -         .      2.32         2                    .P      2.32
       360      352          A      2.32         3                   A.T      2.32
      1009      863          R      2.34         3                   RQ.      2.34
       711      655          S      2.35         3                   SYT      2.35
       905      816          G      2.35         3                   GYE      2.35
      1001      855          E      2.35         3                   ECY      2.35
       559      549          P      2.35         2                    .P      2.35
       560      550          G      2.35         2                    .G      2.35
       562      552          L      2.35         2                    .L      2.35
       566      556          L      2.35         2                    .L      2.35
       567      557          K      2.35         2                    .K      2.35
       568      558          P      2.35         2                    .P      2.35
       569      559          W      2.35         2                    .W      2.35
       570      560          T      2.35         2                    .T      2.35
       572      562          Y      2.35         2                    .Y      2.35
       573      563          A      2.35         2                    .A      2.35
       576      566          V      2.35         2                    .V      2.35
       577      567          K      2.35         2                    .K      2.35
       583      573          S      2.35         2                    .S      2.35
       590      580          G      2.35         2                    .G      2.35
       591      581          A      2.35         2                    .A      2.35
       595      585          I      2.35         2                    .I      2.35
       596      586          I      2.35         2                    .I      2.35
       597      587          Y      2.35         2                    .Y      2.35
       600      590          T      2.35         2                    .T      2.35
       235      235          G      2.36         3                   GNE      2.36
      1154         -         .      2.36         3                   .LI      2.36
       417      409          R      2.37         3                   R.H      2.37
       454      446          S      2.38         3                   S.T      2.38
        32       32          H      2.39         3                   H.S      2.39
        59       59          D      2.39         3                   D.E      2.39
       350      342          I      2.40         3                   .IV      2.40
        14       14          R      2.40         2                    .R      2.40
       226      226          V      2.41         2                    VT      2.41
       653      643          E      2.42         3                   .EK      2.42
       103      103          E      2.43         3                   E.D      2.43
      1031      885          R      2.45         4                  RV.K      2.45
      1142      904          Y      2.45         4                  YP.Q      2.45
       522      514          N      2.46         2                    .N      2.46
       523      515          V      2.46         2                    .V      2.46
       524      516          T      2.46         2                    .T      2.46
       525      517          E      2.46         2                    .E      2.46
       527      519          D      2.46         2                    .D      2.46
       528      520          G      2.46         2                    .G      2.46
       529      521          Q      2.46         2                    .Q      2.46
       530      522          D      2.46         2                    .D      2.46
       531      523          A      2.46         2                    .A      2.46
       532      524          C      2.46         2                    .C      2.46
       533      525          G      2.46         2                    .G      2.46
       534      526          S      2.46         2                    .S      2.46
       535      527          N      2.46         2                    .N      2.46
       536      528          S      2.46         2                    .S      2.46
       537      529          W      2.46         2                    .W      2.46
       541      533          D      2.46         2                    .D      2.46
       545      537          P      2.46         2                    .P      2.46
       547      539          R      2.46         2                    .R      2.46
       552      544          K      2.46         2                    .K      2.46
        23       23          L      2.46         3                   L.V      2.46
        71       71          S      2.46         3                   S.A      2.46
        80       80          T      2.46         3                   T.A      2.46
        96       96          F      2.46         3                   F.Y      2.46
       136      136          I      2.46         3                   I.V      2.46
       861      772          G      2.47         3                   .GN      2.47
       867      778          G      2.47         3                   .GS      2.47
       902      813          D      2.48         3                   DKV      2.48
       302      294          M      2.49         4                  MAVI      2.49
       478      470          N      2.49         4                  NDST      2.49
       858      769          V      2.50         3                   .VL      2.50
       198      198          S      2.51         4                  SWGH      2.51
       270      269          S      2.51         3                   SA.      2.51
       399      391          E      2.51         3                   EN.      2.51
       333      325          T      2.52         3                   .TH      2.52
       707      651          L      2.56         3                   L.M      2.56
       301      293          T      2.57         3                   TAI      2.57
       606      596          S      2.59         3                   .GS      2.59
       607      597          V      2.59         3                   .WV      2.59
       608      598          P      2.59         3                   .LP      2.59
       609      599          L      2.59         3                   .ML      2.59
       610      600          D      2.59         3                   .RD      2.59
       611      601          P      2.59         3                   .GP      2.59
       613      603          S      2.59         3                   .KS      2.59
       615      605          S      2.59         3                   .WS      2.59
       616      606          N      2.59         3                   .TN      2.59
       617      607          S      2.59         3                   .QS      2.59
       619      609          S      2.59         3                   .AS      2.59
       620      610          Q      2.59         3                   .IQ      2.59
       621      611          I      2.59         3                   .FI      2.59
       623      613          L      2.59         3                   .KL      2.59
       624      614          K      2.59         3                   .SK      2.59
       625      615          W      2.59         3                   .LW      2.59
       626      616          K      2.59         3                   .VK      2.59
       627      617          P      2.59         3                   .TP      2.59
       628      618          P      2.59         3                   .FP      2.59
       631      621          P      2.59         3                   .EP      2.59
       632      622          N      2.59         3                   .RN      2.59
       633      623          G      2.59         3                   .RG      2.59
       634      624          N      2.59         3                   .TN      2.59
       636      626          T      2.59         3                   .GT      2.59
       637      627          H      2.59         3                   .AH      2.59
       638      628          Y      2.59         3                   .KY      2.59
       647      637          E      2.59         3                   .DE      2.59
        68       68          G      2.59         3                   EG.      2.59
       319      311          V      2.59         3                   .VL      2.59
       345      337          N      2.59         3                   .NH      2.59
       347      339          S      2.59         3                   .SN      2.59
       348      340          L      2.59         3                   .LM      2.59
        12       12          D      2.60         3                   VD.      2.60
        84       84          G      2.60         3                   EG.      2.60
       105      105          G      2.60         3                   DG.      2.60
       289      282          N      2.60         3                   DNG      2.60
       404      396          G      2.61         3                   G.D      2.61
       849         -         .      2.61         3                   .QL      2.61
       197      197          K      2.62         3                   KVR      2.62
       205      205          G      2.62         3                   GSK      2.62
       480      472          L      2.62         3                   LVI      2.62
       998      853          G      2.62         3                   GSE      2.62
      1252         -         .      2.62         2                    N.      2.62
      1253         -         .      2.62         2                    I.      2.62
       338      330          L      2.63         3                   .LF      2.63
       366      358          L      2.63         3                   L.F      2.63
       222      222          P      2.63         3                   PAS      2.63
        41       41          T      2.65         3                   TS.      2.65
      1008      862          T      2.65         3                   ST.      2.65
       915      826          N      2.66         4                  N.SE      2.66
       748         -         .      2.67         4                  IS.L      2.67
      1111      897          W      2.67         3                   WF.      2.67
       144      144          H      2.68         3                   YHF      2.68
       411      403          L      2.69         3                   LWM      2.69
       469      461          T      2.69         3                   T.N      2.69
       470      462          N      2.69         3                   N.E      2.69
       471      463          G      2.69         3                   G.K      2.69
       474      466          A      2.69         3                   A.S      2.69
       475      467          S      2.69         3                   S.Y      2.69
       773         -         .      2.69         3                   RT.      2.69
       458      450          G      2.69         4                  G.NE      2.69
       753         -         .      2.70         4                  EH.D      2.70
       890      801          V      2.70         3                   .VI      2.70
       187      187          H      2.70         3                   HRY      2.70
        15       15          N      2.70         3                   .DN      2.70
        31       31          G      2.70         3                   .RG      2.70
       885      796          S      2.71         3                   .SG      2.71
       329      321          I      2.72         3                   .IV      2.72
       907      818          V      2.72         3                   VQI      2.72
       244      244          P      2.73         3                   PNG      2.73
       575      565          F      2.73         3                   .FM      2.73
       579      569          L      2.73         3                   .LQ      2.73
       580      570          V      2.73         3                   .VL      2.73
       587      577          R      2.73         3                   .RQ      2.73
       588      578          T      2.73         3                   .TV      2.73
      1002      856          E      2.74         4                  ES.D      2.74
      1021      875          R      2.74         4                  RK.S      2.74
      1143      905          V      2.74         4                  VG.M      2.74
       388      380          S      2.74         3                   SA.      2.74
       598      588          V      2.77         3                   .VI      2.77
       602      592          A      2.77         3                   .AE      2.77
       816         -         .      2.77         2                    .N      2.77
       818         -         .      2.77         2                    .T      2.77
        63       63          L      2.78         3                   L.I      2.78
        82       82          I      2.78         3                   I.V      2.78
       110      110          M      2.78         3                   M.T      2.78
       119      119          I      2.78         3                   I.V      2.78
       872      783          L      2.78         3                   .LI      2.78
       889      800          Y      2.79         3                   .YL      2.79
       909      820          H      2.79         4                  HDYC      2.79
        86       86          R      2.80         4                  R.HN      2.80
       233      233          L      2.80         4                  LNHY      2.80
       479      471          E      2.80         4                  ENKH      2.80
       240      240          T      2.80         4                  TAKR      2.80
       337      329          E      2.81         3                   .EA      2.81
       164      164          K      2.81         4                  KLAQ      2.81
       827         -         .      2.81         4                  .STA      2.81
      1151         -         .      2.81         4                  .SKP      2.81
      1152         -         .      2.81         4                  .NIG      2.81
       710      654          P      2.82         3                   PSQ      2.82
       645      635          Q      2.82         3                   .QP      2.82
       373      365          S      2.82         3                   S.T      2.82
       224      224          K      2.83         4                  KRES      2.83
       654      644          L      2.83         4                  .LVF      2.83
      1007      861          D      2.84         3                   VD.      2.84
       162      162          T      2.85         3                   ATN      2.85
       539      531          V      2.86         3                   .VI      2.86
       170      170          P      2.88         2                    PK      2.88
       544      536          P      2.89         3                   .PA      2.89
        27       27          S      2.89         3                   S.T      2.89
       353      345          R      2.91         3                   .RS      2.91
       357      349          N      2.92         3                   N.S      2.92
       364      356          A      2.92         3                   A.S      2.92
       380      372          R      2.92         3                   R.H      2.92
       401      393          L      2.92         3                   L.Q      2.92
       402      394          E      2.92         3                   E.D      2.92
       904      815          V      2.93         4                  VIAP      2.93
       970         -         .      2.93         4                  .KDP      2.93
       973      829          H      2.93         4                  HSYL      2.93
       150      150          D      2.94         2                    DN      2.94
       727         -         .      2.94         2                    N.      2.94
       555         -         .      2.96         3                   .TN      2.96
       255      255          N      2.98         4                  NTDS      2.98
       642      632          W      2.98         4                  .IWC      2.98
       487      479          R      2.99         3                   RKS      2.99
       499      491          P      2.99         3                   PAS      2.99
       440      432          P      3.00         4                  P.SG      3.00
       444      436          L      3.00         4                  L.MK      3.00
       448      440          H      3.00         4                  H.RL      3.00
       269      268          N      3.01         4                  NSQD      3.01
       618      608          S      3.01         4                  .YST      3.01
       635      625          I      3.01         4                  .YIV      3.01
       883      794          R      3.02         3                   .RQ      3.02
       257      257          S      3.02         3                   SNQ      3.02
       351      343          N      3.03         3                   .NK      3.03
        18       18          T      3.03         4                  FT.S      3.03
       599      589          Q      3.03         3                   .QR      3.03
       202      202          T      3.03         4                  STLN      3.03
       368      360          L      3.04         4                  L.FQ      3.04
       365      357          N      3.04         3                   N.S      3.04
       378      370          I      3.04         3                   I.V      3.04
       381      373          S      3.04         3                   S.A      3.04
       400      392          T      3.04         4                  T.VH      3.04
        53       53          K      3.04         3                   K.R      3.04
      1113      899          E      3.05         4                  ES.D      3.05
       651      641          L      3.05         3                   .LH      3.05
       101      101          L      3.05         3                   L.M      3.05
       268      267          K      3.05         3                   KRQ      3.05
       571      561          Q      3.07         3                   .QL      3.07
        16       16          N      3.08         4                  NH.I      3.08
       592      582          K      3.08         3                   .KQ      3.08
       805         -         .      3.09         2                    .R      3.09
       807         -         .      3.09         2                    .R      3.09
       808         -         .      3.09         2                    .R      3.09
        11       11          M      3.09         4                  M.KT      3.09
        99       99          V      3.09         4                  V.LI      3.09
       147      147          L      3.09         3                   LDA      3.09
       869      780          R      3.10         4                  .RQK      3.10
       850      761          K      3.10         3                   .KI      3.10
       851      762          V      3.10         3                   .VA      3.10
       856      767          S      3.10         3                   .SA      3.10
       887      798          A      3.10         3                   .AP      3.10
       895      806          M      3.10         3                   .ML      3.10
        48       48          D      3.11         4                  D.EG      3.11
        61       61          L      3.13         3                   L.V      3.13
       716         -         .      3.13         2                    P.      3.13
       221      221          D      3.14         3                   DNS      3.14
       245      245          Y      3.14         4                  YHSF      3.14
       745         -         .      3.15         3                   D.E      3.15
       250      250          D      3.15         3                   DGS      3.15
       343      335          V      3.16         3                   .VI      3.16
       551      543          P      3.16         3                   .PG      3.16
       659      649          K      3.17         3                   .KQ      3.17
       358      350          L      3.17         3                   L.I      3.17
       519      511          P      3.18         3                   .PL      3.18
       232      232          Y      3.18         4                  YQML      3.18
       468      460          K      3.19         3                   K.R      3.19
       494      486          L      3.19         3                   LMI      3.19
       116      116          S      3.21         3                   S.A      3.21
       315      307          P      3.22         4                  .PLR      3.22
       709      653          L      3.23         3                   L.V      3.23
       191      191          V      3.23         4                  V.MI      3.23
      1251         -         .      3.26         3                   S.P      3.26
       249      249          Q      3.26         4                  QREK      3.26
       452      444          E      3.26         4                  E.QN      3.26
       460      452          Q      3.26         4                  Q.MN      3.26
       466      458          A      3.26         4                  A.VS      3.26
       166      166          K      3.28         4                  KVTQ      3.28
       658      648          L      3.28         4                  .LNQ      3.28
       755         -         .      3.29         5                 SG.TI      3.29
      1139      901          T      3.30         3                   T.A      3.30
       405      397          N      3.33         4                  N.SV      3.33
       453      445          V      3.34         4                  V.IA      3.34
       714         -         .      3.35         4                  WV.P      3.35
        43       43          P      3.35         4                  P.QT      3.35
       550      542          D      3.37         3                   .DE      3.37
      1022      876          G      3.38         5                 GT.VL      3.38
       578      568          T      3.38         3                   .TA      3.38
       584      574          D      3.38         3                   .DE      3.38
       585      575          E      3.38         3                   .ED      3.38
       593      583          S      3.38         3                   .ST      3.38
      1250         -         .      3.40         4                  SP.H      3.40
       838         -         .      3.41         3                   .PS      3.41
       757         -         .      3.42         4                  FL.Y      3.42
        74       74          D      3.43         4                  D.GS      3.43
       482      474          K      3.43         3                   KTR      3.43
       999      854          D      3.44         3                   EDG      3.44
        28       28          V      3.44         3                   VI.      3.44
       292      285          I      3.44         4                  IVLM      3.44
       262      261          D      3.45         2                    DE      3.45
        25       25          N      3.47         4                  .NRD      3.47
       220      220          D      3.48         4                  DNHG      3.48
       277      270          R      3.48         4                  RHGK      3.48
       540      532          V      3.49         4                  .VIA      3.49
       327      319          K      3.49         3                   .KQ      3.49
       349      341          I      3.49         3                   .IV      3.49
       824         -         .      3.49         3                   .TL      3.49
       831         -         .      3.49         3                   .NA      3.49
       526      518          F      3.49         3                   .FY      3.49
       395      387          L      3.50         4                  L.IV      3.50
       325      317          G      3.50         5                 .GAKN      3.50
       740         -         .      3.51         5                 S.TPA      3.51
       449      441          K      3.52         4                  K.RQ      3.52
       768         -         .      3.53         4                  VA.E      3.53
       891      802          S      3.53         4                  .SNK      3.53
       719         -         .      3.54         4                  ED.R      3.54
       215      215          N      3.55         4                  SNDG      3.55
       397      389          R      3.55         4                  RQ.H      3.55
       980      836          K      3.55         4                  KFER      3.55
       648      638          D      3.55         3                   .AD      3.55
       306      298          N      3.56         4                  .NTS      3.56
       756         -         .      3.56         5                 SW.AE      3.56
       906      817          P      3.58         5                 PVAKT      3.58
      1140      902          Y      3.59         3                   Y.H      3.59
       563      553          M      3.59         4                  .MLI      3.59
       640      630          V      3.62         4                  .DVI      3.62
       124      124          E      3.62         4                  ED.N      3.62
       603      593          T      3.62         3                   .ST      3.62
      1029      883          S      3.63         4                  SN.T      3.63
       158      158          I      3.63         2                    IV      3.63
       438      430          Y      3.63         4                  Y.HQ      3.63
       280      273          G      3.63         4                  GNSD      3.63
       163      163          A      3.63         3                   AVI      3.63
       146      146          V      3.64         5                 VLMIE      3.64
       334      326          S      3.64         3                   .SA      3.64
       886      797          V      3.67         4                  .VLM      3.67
       725         -         .      3.67         4                  KG.N      3.67
       629      619          S      3.68         4                  .SNT      3.68
       888      799          A      3.68         4                  .ATS      3.68
       724         -         .      3.69         4                  QC.G      3.69
       803         -         .      3.69         3                   .PS      3.69
       234      234          D      3.71         4                  DENG      3.71
      1254         -         .      3.72         3                   AV.      3.72
       728         -         .      3.72         4                  QS.V      3.72
       179      179          V      3.73         5                 VISGR      3.73
       462      454          R      3.74         3                   R.K      3.74
       565      555          G      3.75         5                 .GNSP      3.75
        51       51          F      3.75         4                  LF.Y      3.75
       763         -         .      3.76         4                  DPN.      3.76
       880      791          P      3.76         5                 .PQSD      3.76
       729         -         .      3.77         5                 SW.CT      3.77
       582      572          F      3.77         5                 .FGAT      3.77
       586      576          R      3.77         5                 .RGHQ      3.77
       323      315          L      3.78         5                 .LVYF      3.78
       243      243          P      3.78         4                  PAKH      3.78
       218      218          Q      3.78         4                  EQKV      3.78
       913      824          E      3.79         5                 D.EPA      3.79
       561      551          W      3.80         5                 .WFCY      3.80
       521      513          Q      3.80         4                  .QKR      3.80
       538      530          T      3.80         4                  .TVA      3.80
       290      283          K      3.80         4                  RKEA      3.80
       977      833          Q      3.81         6                QSRIKD      3.81
      1023      877          L      3.81         6                LF.VGM      3.81
       467      459          L      3.82         5                 L.TSV      3.82
       247      247          H      3.82         6                HNRQTV      3.82
       152      152          N      3.82         4                  NKRL      3.82
       489      481          S      3.82         4                  STLM      3.82
       846      758          P      3.83         5                 .PIKM      3.83
       847      759          F      3.83         5                 .FYIV      3.83
       857      768          L      3.83         5                 .LVTM      3.83
       771         -         .      3.84         4                  V.IE      3.84
       873      784          Q      3.85         4                  .QHI      3.85
       194      194          T      3.86         4                  TPSD      3.86
       772         -         .      3.87         5                 PK.LS      3.87
        40       40          K      3.88         4                  KNT.      3.88
       375      367          Y      3.88         4                  YF.H      3.88
      1015      869          E      3.88         5                 E.DNS      3.88
       630      620          D      3.88         4                  .DEN      3.88
        19       19          R      3.89         5                 TR.QN      3.89
       108      108          N      3.89         3                   SN.      3.89
       266      265          K      3.90         3                   KQR      3.90
       223      223          T      3.90         4                  TESN      3.90
       177      177          Q      3.90         6                QIADNH      3.90
       520      512          Y      3.92         4                  .YFH      3.92
      1145      907          D      3.92         4                  NED.      3.92
       614      604          V      3.92         5                 .PVSW      3.92
       898      809          A      3.92         5                 .GAEL      3.92
      1019      873          R      3.93         4                  RF.K      3.93
       564      554          R      3.95         4                  .RFM      3.95
       239      239          E      3.96         4                  AEDT      3.96
       652      642          F      3.97         3                   .YF      3.97
       581      571          T      3.99         4                  .TSA      3.99
       129      129          A      3.99         3                   AS.      3.99
       715         -         .      3.99         4                  ST.L      3.99
       848      760          E      4.03         4                  .ESF      4.03
       107      107          Y      4.04         4                  YH.P      4.04
       622      612          I      4.04         4                  .VIL      4.04
       612      602          I      4.04         5                 .LIFH      4.04
      1004      858          H      4.05         6                HP.IQT      4.05
      1018      872          C      4.05         6                CS.GYT      4.05
       912      823          F      4.06         4                  FRLV      4.06
       310      302          T      4.06         4                  .TSM      4.06
       548      540          S      4.07         4                  .SAP      4.07
       835         -         .      4.08         4                  .TSA      4.08
       423      415          S      4.08         4                  SNGH      4.08
        56       56          M      4.09         4                  VM.T      4.09
       712         -         .      4.10         5                 RQ.SH      4.10
       819         -         .      4.10         5                 .VILS      4.10
      1144      906          T      4.12         5                 TA.PQ      4.12
       167      167          T      4.12         4                  TSNI      4.12
       589      579          Y      4.13         5                 .YHRN      4.13
       840         -         .      4.13         4                  .STE      4.13
       206      206          L      4.14         4                  ILQE      4.14
       574      564          I      4.15         3                   .IV      4.15
       135      135          R      4.16         6                R.QIMK      4.16
      1013      867          A      4.17         6                AE.NIL      4.17
      1146      908          Y      4.17         6                YD.HLR      4.17
       975      831          M      4.17         4                  MTRK      4.17
      1000         -         .      4.18         6                .CTAIN      4.18
       639      629          L      4.19         5                 .SLIR      4.19
        24       24          E      4.21         4                  EA.D      4.21
       549      541          N      4.21         5                 .NATS      4.21
         9        9          P      4.22         5                 P.YSQ      4.22
       810         -         .      4.23         3                   .LV      4.23
        73       73          K      4.23         6                K.RSGT      4.23
       749         -         .      4.24         5                 LQM.K      4.24
      1011      865          H      4.24         7               HL.QNSA      4.24
       324      316          E      4.24         5                 .EDGQ      4.24
       554      546          Q      4.25         5                 .QHVA      4.25
       791         -         .      4.26         4                  KL.E      4.26
       793         -         .      4.26         4                  ST.Q      4.26
       800         -         .      4.26         4                  DT.H      4.26
       878      789          D      4.29         6                .DEGPV      4.29
       542      534          I      4.29         4                  .IVM      4.29
       283      276          Q      4.29         6                QL.PEA      4.29
       461      453          E      4.34         5                 E.DTQ      4.34
      1012      866          F      4.34         4                  YKF.      4.34
       643      633          E      4.35         5                 .YEQR      4.35
       992      848          S      4.37         6                SENHKY      4.37
       795         -         .      4.38         3                   GS.      4.38
       834         -         .      4.38         4                  .SAT      4.38
       558      548          H      4.38         6                .HQSED      4.38
       752         -         .      4.38         6                LN.VQA      4.38
       594      584          D      4.38         4                  .DEK      4.38
        95       95          I      4.39         5                 VI.LM      4.39
       730         -         .      4.40         5                 ETD.N      4.40
       265      264          H      4.41         5                 NHFYS      4.41
       997      852          Y      4.41         5                 YAVLM      4.41
       186      186          S      4.41         6                TGSDKN      4.41
       911      822          I      4.49         6                ITVLYF      4.49
       746         -         .      4.49         7               SP.FKMY      4.49
       543      535          D      4.49         3                   .DE      4.49
       496      488          R      4.50         2                    RK      4.50
        42       42          R      4.50         4                  KR.T      4.50
        22       22          E      4.50         7               EA.MLVS      4.50
       313      305          L      4.53         5                 .LSAT      4.53
       713         -         .      4.54         4                  ANT.      4.54
       650      640          E      4.54         5                 .REDT      4.54
        10       10          G      4.55         4                  DGS.      4.55
       994      850          R      4.55         7               REWGSKL      4.55
      1149         -         .      4.56         5                 V.ADS      4.56
       168      168          N      4.59         5                 HNSKT      4.59
       279      272          Q      4.62         6                QPSNGL      4.62
       171      171          A      4.63         6                SAPHLQ      4.63
       199      199          H      4.65         5                 QHSRG      4.65
        85       85          S      4.65         5                 PS.TN      4.65
      1016      870          R      4.65         7               RE.QKGH      4.65
       322      314          L      4.67         3                   .IL      4.67
       326      318          E      4.67         6                .EDVLN      4.67
       394      386          R      4.68         3                   RH.      4.68
       104      104          L      4.68         4                  LV.I      4.68
       601      591          D      4.70         3                   .DN      4.70
       802         -         .      4.70         3                   RG.      4.70
       736         -         .      4.70         4                  GP.S      4.70
       217      217          S      4.72         5                 TSIRL      4.72
       914      825          N      4.73         8              N.HKPYDA      4.73
       863      774          R      4.74         6                .RQKLH      4.74
       853      764          N      4.74         5                 .NSFA      4.74
       843      755          E      4.76         5                 .QEVS      4.76
        17       17          L      4.81         6                ILF.VA      4.81
        21       21          H      4.82         7               HY.NSRQ      4.82
       877      788          Q      4.82         5                 .QHDK      4.82
      1005      859          L      4.87         8              LK.FTHIA      4.87
       737         -         .      4.87         7               EPQ.KRH      4.87
       204      204          E      4.88         5                 EDSHK      4.88
       344      336          I      4.88         4                  .IVL      4.88
       981      837          E      4.88         6                EHDATS      4.88
       881      792          E      4.89         6                .EDMPV      4.89
       882      793          E      4.91         5                 .ESGT      4.91
       806         -         .      4.93         4                  .KRQ      4.93
       815         -         .      4.94         4                  .GNA      4.94
      1003      857          L      4.95         7               MCL.AVD      4.95
       842         -         .      4.98         4                  .AEK      4.98
       717         -         .      5.00         6                PE.QHT      5.00
       490      482          F      5.04         4                  SYFH      5.04
       797         -         .      5.04         4                  GEV.      5.04
       430      422          T      5.04         7               TSAIQLH      5.04
      1032      886          I      5.05         4                  IFV.      5.05
       798         -         .      5.05         5                 ART.V      5.05
       804         -         .      5.13         5                 .SLVH      5.13
      1148         -         .      5.16         5                 D.NVM      5.16
         7        7          V      5.17         4                  .VLI      5.17
       971      827          V      5.24         6                VLIT.Y      5.24
         5        5          G      5.25         3                   .GL      5.25
       203      203          A      5.28         6                AESPKH      5.28
       799         -         .      5.30         5                 QRDE.      5.30
      1150         -         .      5.32         5                 .PQMD      5.32
       845      757          R      5.34         5                 .RKNS      5.34
       210      210          S      5.35         6                SNPKDE      5.35
       852      763          V      5.35         7               .VIKWQS      5.35
        55       55          I      5.41         5                 VI.TQ      5.41
       823         -         .      5.46         6                .PLVFG      5.46
       721         -         .      5.48         5                 DQE.N      5.48
      1014      868          L      5.49         8              LV.NSTAK      5.49
       604      594          N      5.53         7               .QNVIKR      5.53
      1147      909          L      5.54         7               SNLH.RE      5.54
       794         -         .      5.61         5                 VFPS.      5.61
       809         -         .      5.62         4                  .ASD      5.62
       817         -         .      5.64         6                .VMAGR      5.64
       649      639          S      5.64         7               .TSRQVI      5.64
         2         -         .      5.68         4                  .LQG      5.68
       236      236          R      5.69         8              RQKTVMAN      5.69
       644      634          R      5.72         6                .VRQKE      5.72
      1010      864          K      5.73         5                 KIR.P      5.73
       830         -         .      5.74         6                .PSDFL      5.74
       431      423          Q      5.74         5                 QR.KH      5.74
       557      547          N      5.74         6                .NSQAD      5.74
       718         -         .      5.79         7               LFS.TVH      5.79
       553      545          S      5.82         7               .MSATEK      5.82
       641      631          F      5.85         4                  .IFY      5.85
       735         -         .      5.86         7               AD.SNKP      5.86
      1114      900          P      5.86         6                P.AHQT      5.86
       732         -         .      5.89         7               EVD.TQP      5.89
       403      395          I      5.94         6                IV.MAG      5.94
       826         -         .      5.99         5                 .PLAS      5.99
       646      636          A      5.99         6                .TEAPS      5.99
       195      195          I      6.01         7               AVISDEN      6.01
       731         -         .      6.07         8              YV.AHSEQ      6.07
       278      271          R      6.10         7               RGKQEDS      6.10
       321      313          H      6.13         7               .HQDTMA      6.13
       829         -         .      6.16         6                .FLSIG      6.16
       726         -         .      6.16         8              HSP.YEWL      6.16
       733         -         .      6.17         5                 DE.SG      6.17
       722         -         .      6.26         6                DG.HER      6.26
      1024      878          S      6.28         8              QEPSL.TH      6.28
       813         -         .      6.30         6                .DERSG      6.30
       801         -         .      6.36         6                PYS.TA      6.36
       814         -         .      6.37         5                 .AEVI      6.37
       734         -         .      6.40         7               AI.SPVQ      6.40
       723         -         .      6.43         7               AS.PNED      6.43
         6        6          E      6.63         5                 .EPAK      6.63
       308      300          L      6.65         7               .MLVHTN      6.65
       833         -         .      6.69         5                 .STPG      6.69
         4        4          P      6.78         7               .PFSDLH      6.78
       820         -         .      6.79         6                .VMAPS      6.79
         3         -         .      6.81         6                .YFSTI      6.81
       796         -         .      6.86         8              SDP.TNIV      6.86
       720         -         .      6.87         9             SGAL.INVM      6.87
       821         -         .      6.96         8              .ATVDRNS      6.96
         1         -         .      6.97         7               .HCSDVG      6.97
       792         -         .      7.03         8              PVTI.SAQ      7.03
       485      477          Y      7.04         7               FYHSRQL      7.04
       836         -         .      7.17         6                .SITAR      7.17
       546      538          L      7.27         7               .PLQTVE      7.27
       832         -         .      7.44         7               .ATVIGF      7.44
       844      756          H      7.45         9             .FPHRLQAG      7.45
       825         -         .      7.55         8              .VALGITP      7.55
       839         -         .      7.62         9             .TAMVNEDP      7.62
       837         -         .      7.70         7               .EVATSI      7.70
       811         -         .      7.83         8              .GESARFV      7.83
       841         -         .      7.92         9             .PSQHTAED      7.92
       879      790          T      8.17         9             .VFTSAELK      8.17
       822         -         .      8.45         9             .AVTIMPLF      8.45
       828         -         .      8.59         9             .GADTESPI      8.59
