# Supplementary material for: A Comparative Structural Bioinformatics Analysis of the Insulin Receptor Family Ectodomain Based on Phylogenetic Information
Source: PLoS One. 2008 Nov 7;3(11):e3667. doi: 10.1371/journal.pone.0003667 (PMC2577065; doi:10.1371/journal.pone.0003667)
Supplement: Supplementary File S5 — Zip file containing Evolutionary Trace results for the IR (0.75 MB ZIP) [file pone.0003667.s005.zip › EvTraceINSR/gnuscript]

set term postscript
set output "ET_2dtgE_profile_plot.ps"
set nokey
set title "Profile of 2dtgE"
set xlabel "position"
set ylabel "rank"
set yrange [] reverse
plot "ET_2dtgE.ranks" using 1:4 with lines
