# Supplementary material for: A Comparative Structural Bioinformatics Analysis of the Insulin Receptor Family Ectodomain Based on Phylogenetic Information
Source: PLoS One. 2008 Nov 7;3(11):e3667. doi: 10.1371/journal.pone.0003667 (PMC2577065; doi:10.1371/journal.pone.0003667)
Supplement: Supplementary File S5 — Zip file containing Evolutionary Trace results for the IR (0.75 MB ZIP) [file pone.0003667.s005.zip › EvTraceINSR/log]

*********************************
Running Evolutionary Trace on 2dtgE:
Current date and time:  Wed Oct 15 19:31:10 CDT 2008
Current user:  apache
Platform:  Linux
Command used to run Trace analysis:
EasyTrace4.3.pl -S -d custom -e 0.05 -f 500 -i 2dtgE.input -u 500 -v 1.0E-250 -w 0.05 -x 26 -y 98 -z 0.7 -a blosum62 -j 2DTG -R 2dtgE


Homolog selection:  custom
Alignment-generation method:  clustalw
Tree-generation method:  UPGMA using matrix:  blosum62
Structure Trace results are mapped onto:  query_2dtgE.pdb  (derived from 2dtg.pdb, chain E)
Name of sequence to map onto structure:  2DTG
An ETViewer project file will be created in 2dtgE.etvx.
Real-valued Trace option is specified.

Downloading PDB file...
	command:  downloadpdb2.pl 2dtgE
	output:  Saved pdb2dtg.ent

Extracting chain/sequence from PDB file...
	command:  ExtractSeqFromPDB3.pl pdb2dtg.ent query_2dtgE.pdb query_2dtgE.fasta -b -f -c E -d
	output:  

Removing identical sequences...
	Renaming 2dtgE.input to 2dtgE.input_with_identicals
	command:  DetectandRemoveIdenticals2.pl 2dtgE.input_with_identicals 2dtgE.input 2DTG > 2dtgE.identicals
*********************************

	output:
0 sequences removed (0% of original)


Generating the alignment...
	command:  clustalw -align -infile=2dtgE.input -output=gcg -outfile=2dtgE.msf -quicktree

Removing fragments...
	Renaming 2dtgE.input to 2dtgE.input_with_fragments
	Renaming 2dtgE.msf to 2dtgE.msf_with_fragments
	command:  DetectFragments.pl 2dtgE.msf_with_fragments > 2dtgE.fragments
Warning - could not detect fragments


	Renaming 2dtgE.input_with_fragments to 2dtgE.input
	Renaming 2dtgE.msf_with_fragments to 2dtgE.msf

Running Trace...

*********************************

	command:  etc -p 2dtgE.msf -o ET_2dtgE -m blosum62 -groups -c -x 2DTG query_2dtgE.pdb -realval

reference sequence: 2DTG 
Gap will be counted as 21st amino acid.
 20 sequences of length 1254 
the sequence reading done.
reading the pdb file ...
 reading pdb successful 
processing the pdb file done.
calculating pairwise sequence identity
Starting cluster report generation... 
	number of contacts  = 2758 
Cluster report  done. Time:       8.64 s.

	command:  makeetvx3.sh 2dtgE query_2dtgE.pdb ET_2dtgE.ranks ET_2dtgE.pss.nhx ET_2dtgE.cluster_report.summary > 2dtgE.etvx


Done!  EasyTrace completed with 1 warnings.
