# Supplementary material for: A Comparative Structural Bioinformatics Analysis of the Insulin Receptor Family Ectodomain Based on Phylogenetic Information
Source: PLoS One. 2008 Nov 7;3(11):e3667. doi: 10.1371/journal.pone.0003667 (PMC2577065; doi:10.1371/journal.pone.0003667)
Supplement: Supplementary File S5 — Zip file containing Evolutionary Trace results for the IR (0.75 MB ZIP) [file pone.0003667.s005.zip › EvTraceINSR/pdb2dtg.ent]

HEADER    HORMONE RECEPTOR/IMMUNE SYSTEM          12-JUL-06   2DTG              
TITLE     INSULIN RECEPTOR (IR) ECTODOMAIN IN COMPLEX WITH FAB'S                
COMPND    MOL_ID: 1;                                                            
COMPND   2 MOLECULE: FAB 83-7 HEAVY CHAIN;                                      
COMPND   3 CHAIN: A;                                                            
COMPND   4 ENGINEERED: YES;                                                     
COMPND   5 MOL_ID: 2;                                                           
COMPND   6 MOLECULE: FAB 83-7 LIGHT CHAIN;                                      
COMPND   7 CHAIN: B;                                                            
COMPND   8 ENGINEERED: YES;                                                     
COMPND   9 MOL_ID: 3;                                                           
COMPND  10 MOLECULE: FAB 83-14 HEAVY CHAIN;                                     
COMPND  11 CHAIN: C;                                                            
COMPND  12 ENGINEERED: YES;                                                     
COMPND  13 MOL_ID: 4;                                                           
COMPND  14 MOLECULE: FAB 83-14 LIGHT CHAIN;                                     
COMPND  15 CHAIN: D;                                                            
COMPND  16 ENGINEERED: YES;                                                     
COMPND  17 MOL_ID: 5;                                                           
COMPND  18 MOLECULE: INSULIN RECEPTOR;                                          
COMPND  19 CHAIN: E;                                                            
COMPND  20 FRAGMENT: INSULIN RECEPTOR ECTODOMAIN;                               
COMPND  21 EC: 2.7.10.1;                                                        
COMPND  22 ENGINEERED: YES;                                                     
COMPND  23 MUTATION: YES                                                        
SOURCE    MOL_ID: 1;                                                            
SOURCE   2 ORGANISM_SCIENTIFIC: MUS MUSCULUS;                                   
SOURCE   3 ORGANISM_COMMON: MOUSE;                                              
SOURCE   4 EXPRESSION_SYSTEM: ESCHERICHIA COLI;                                 
SOURCE   5 EXPRESSION_SYSTEM_COMMON: BACTERIA;                                  
SOURCE   6 EXPRESSION_SYSTEM_VECTOR_TYPE: PLASMID;                              
SOURCE   7 EXPRESSION_SYSTEM_PLASMID: PEE14;                                    
SOURCE   8 MOL_ID: 2;                                                           
SOURCE   9 ORGANISM_SCIENTIFIC: MUS MUSCULUS;                                   
SOURCE  10 ORGANISM_COMMON: MOUSE;                                              
SOURCE  11 EXPRESSION_SYSTEM: ESCHERICHIA COLI;                                 
SOURCE  12 EXPRESSION_SYSTEM_COMMON: BACTERIA;                                  
SOURCE  13 EXPRESSION_SYSTEM_VECTOR_TYPE: PLASMID;                              
SOURCE  14 EXPRESSION_SYSTEM_PLASMID: PEE14;                                    
SOURCE  15 MOL_ID: 3;                                                           
SOURCE  16 ORGANISM_SCIENTIFIC: MUS MUSCULUS;                                   
SOURCE  17 ORGANISM_COMMON: MOUSE;                                              
SOURCE  18 EXPRESSION_SYSTEM: ESCHERICHIA COLI;                                 
SOURCE  19 EXPRESSION_SYSTEM_COMMON: BACTERIA;                                  
SOURCE  20 EXPRESSION_SYSTEM_VECTOR_TYPE: PLASMID;                              
SOURCE  21 EXPRESSION_SYSTEM_PLASMID: PEE14;                                    
SOURCE  22 MOL_ID: 4;                                                           
SOURCE  23 ORGANISM_SCIENTIFIC: MUS MUSCULUS;                                   
SOURCE  24 ORGANISM_COMMON: MOUSE;                                              
SOURCE  25 EXPRESSION_SYSTEM: ESCHERICHIA COLI;                                 
SOURCE  26 EXPRESSION_SYSTEM_COMMON: BACTERIA;                                  
SOURCE  27 EXPRESSION_SYSTEM_VECTOR_TYPE: PLASMID;                              
SOURCE  28 EXPRESSION_SYSTEM_PLASMID: PEE14;                                    
SOURCE  29 MOL_ID: 5;                                                           
SOURCE  30 ORGANISM_SCIENTIFIC: HOMO SAPIENS;                                   
SOURCE  31 ORGANISM_COMMON: HUMAN;                                              
SOURCE  32 EXPRESSION_SYSTEM: CRICETULUS GRISEUS;                               
SOURCE  33 EXPRESSION_SYSTEM_COMMON: CHINESE HAMSTER;                           
SOURCE  34 EXPRESSION_SYSTEM_CELL_LINE: LEC8 MUTANT;                            
SOURCE  35 EXPRESSION_SYSTEM_CELL: CHO                                          
KEYWDS    INSULIN RECEPTOR; IR ECTODOMAIN; X-RAY CRYSTALLOGRAPHY                
EXPDTA    X-RAY DIFFRACTION                                                     
AUTHOR    M.C.LAWRENCE,V.A.STRELTSOV                                            
REVDAT   3   13-MAR-07 2DTG    1       REMARK                                   
REVDAT   2   26-SEP-06 2DTG    1       JRNL                                     
REVDAT   1   19-SEP-06 2DTG    0                                                
JRNL        AUTH   N.M.MCKERN,M.C.LAWRENCE,V.A.STRELTSOV,M.-Z.LOU,              
JRNL        AUTH 2 T.E.ADAMS,G.O.LOVRECZ,T.C.ELLEMAN,K.M.RICHARDS,              
JRNL        AUTH 3 J.D.BENTLEY,P.A.PILLING,P.A.HOYNE,K.A.CARTLEDGE,             
JRNL        AUTH 4 T.M.PHAM,J.L.LEWIS,S.E.SANKOVICH,V.STOICHEVSKA,              
JRNL        AUTH 5 E.DA SILVA,C.P.ROBINSON,M.J.FRENKEL,L.G.SPARROW,             
JRNL        AUTH 6 R.T.FERNLEY,V.C.EPA,C.W.WARD                                 
JRNL        TITL   STRUCTURE OF THE INSULIN RECEPTOR ECTODOMAIN                 
JRNL        TITL 2 REVEALS A FOLDED-OVER CONFORMATION                           
JRNL        REF    NATURE                        V. 443   218 2006              
JRNL        REFN   ASTM NATUAS  UK ISSN 0028-0836                               
REMARK   1                                                                      
REMARK   2                                                                      
REMARK   2 RESOLUTION. 3.80 ANGSTROMS.                                          
REMARK   3                                                                      
REMARK   3 REFINEMENT.                                                          
REMARK   3   PROGRAM     : BUSTER-TNT                                           
REMARK   3   AUTHORS     : BLANC,ROVERSI,VONRHEIN,BRICOGNE,TRONRUD,             
REMARK   3               : TEN EYCK,MATTHEWS                                    
REMARK   3                                                                      
REMARK   3  DATA USED IN REFINEMENT.                                            
REMARK   3   RESOLUTION RANGE HIGH (ANGSTROMS) : 3.80                           
REMARK   3   RESOLUTION RANGE LOW  (ANGSTROMS) : 12.00                          
REMARK   3   DATA CUTOFF            (SIGMA(F)) : 0.000                          
REMARK   3   COMPLETENESS FOR RANGE        (%) : NULL                           
REMARK   3   NUMBER OF REFLECTIONS             : 36765                          
REMARK   3                                                                      
REMARK   3  USING DATA ABOVE SIGMA CUTOFF.                                      
REMARK   3   CROSS-VALIDATION METHOD          :THROUGHOUT                       
REMARK   3   FREE R VALUE TEST SET SELECTION  :RANDOM                           
REMARK   3   R VALUE     (WORKING + TEST SET) :0.251                            
REMARK   3   R VALUE            (WORKING SET) :0.247                            
REMARK   3   FREE R VALUE                     :0.310                            
REMARK   3   FREE R VALUE TEST SET SIZE   (%) :5.000                            
REMARK   3   FREE R VALUE TEST SET COUNT      :1943                             
REMARK   3                                                                      
REMARK   3  FIT IN THE HIGHEST RESOLUTION BIN.                                  
REMARK   3   TOTAL NUMBER OF BINS USED               : NULL                     
REMARK   3   BIN RESOLUTION RANGE HIGH   (ANGSTROMS) : 3.80                     
REMARK   3   BIN RESOLUTION RANGE LOW    (ANGSTROMS) : 4.00                     
REMARK   3   BIN COMPLETENESS (WORKING+TEST)     (%) : NULL                     
REMARK   3   REFLECTIONS IN BIN (WORKING + TEST SET) : NULL                     
REMARK   3   BIN R VALUE        (WORKING + TEST SET) : NULL                     
REMARK   3   REFLECTIONS IN BIN        (WORKING SET) : NULL                     
REMARK   3   BIN R VALUE               (WORKING SET) : 0.2610                   
REMARK   3   BIN FREE R VALUE                        : 0.3180                   
REMARK   3   BIN FREE R VALUE TEST SET SIZE      (%) : NULL                     
REMARK   3   BIN FREE R VALUE TEST SET COUNT         : 317                      
REMARK   3   ESTIMATED ERROR OF FREE R VALUE         : NULL                     
REMARK   3                                                                      
REMARK   3  NUMBER OF NON-HYDROGEN ATOMS USED IN REFINEMENT.                    
REMARK   3   PROTEIN ATOMS            : 13129                                   
REMARK   3   NUCLEIC ACID ATOMS       : 0                                       
REMARK   3   HETEROGEN ATOMS          : 0                                       
REMARK   3   SOLVENT ATOMS            : NULL                                    
REMARK   3                                                                      
REMARK   3  B VALUES.                                                           
REMARK   3   FROM WILSON PLOT           (A**2) : NULL                           
REMARK   3   MEAN B VALUE      (OVERALL, A**2) : NULL                           
REMARK   3   OVERALL ANISOTROPIC B VALUE.                                       
REMARK   3    B11 (A**2) : NULL                                                 
REMARK   3    B22 (A**2) : NULL                                                 
REMARK   3    B33 (A**2) : NULL                                                 
REMARK   3    B12 (A**2) : NULL                                                 
REMARK   3    B13 (A**2) : NULL                                                 
REMARK   3    B23 (A**2) : NULL                                                 
REMARK   3                                                                      
REMARK   3  ESTIMATED COORDINATE ERROR.                                         
REMARK   3   ESD FROM LUZZATI PLOT        (A) : NULL                            
REMARK   3                                                                      
REMARK   3 CORRELATION COEFFICIENTS.                                            
REMARK   3   CORRELATION COEFFICIENT FO-FC      : NULL                          
REMARK   3   CORRELATION COEFFICIENT FO-FC FREE : NULL                          
REMARK   3                                                                      
REMARK   3  RMS DEVIATIONS FROM IDEAL VALUES        RMS   WEIGHT   COUNT        
REMARK   3   BOND LENGTHS                 (A) : 0.006  ; NULL  ; NULL           
REMARK   3   BOND ANGLES            (DEGREES) : 0.933  ; NULL  ; NULL           
REMARK   3   TORSION ANGLES         (DEGREES) : 22.185 ; NULL  ; NULL           
REMARK   3   PSEUDOROTATION ANGLES  (DEGREES) : NULL   ; NULL  ; NULL           
REMARK   3   TRIGONAL CARBON PLANES       (A) : NULL   ; NULL  ; NULL           
REMARK   3   GENERAL PLANES               (A) : NULL   ; NULL  ; NULL           
REMARK   3   ISOTROPIC THERMAL FACTORS (A**2) : NULL   ; NULL  ; NULL           
REMARK   3   NON-BONDED CONTACTS          (A) : NULL   ; NULL  ; NULL           
REMARK   3                                                                      
REMARK   3  INCORRECT CHIRAL-CENTERS (COUNT) : NULL                             
REMARK   3                                                                      
REMARK   3  OTHER REFINEMENT REMARKS: NULL                                      
REMARK   4                                                                      
REMARK   4 2DTG COMPLIES WITH FORMAT V. 3.0, 1-DEC-2006                         
REMARK   4                                                                      
REMARK   4 THIS IS THE REMEDIATED VERSION OF THIS PDB ENTRY.                    
REMARK   4 REMEDIATED DATA FILE REVISION 3.102 (2007-05-29)                     
REMARK 100                                                                      
REMARK 100 THIS ENTRY HAS BEEN PROCESSED BY PDBJ .                              
REMARK 100 THE RCSB ID CODE IS RCSB025822.                                      
REMARK 200                                                                      
REMARK 200 EXPERIMENTAL DETAILS                                                 
REMARK 200  EXPERIMENT TYPE                : X-RAY DIFFRACTION                  
REMARK 200  DATE OF DATA COLLECTION        : 04-NOV-2005                        
REMARK 200  TEMPERATURE           (KELVIN) : 96.0                               
REMARK 200  PH                             : 7.50                               
REMARK 200  NUMBER OF CRYSTALS USED        : 1                                  
REMARK 200                                                                      
REMARK 200  SYNCHROTRON              (Y/N) : Y                                  
REMARK 200  RADIATION SOURCE               : PHOTON FACTORY                     
REMARK 200  BEAMLINE                       : BL-5A                              
REMARK 200  X-RAY GENERATOR MODEL          : NULL                               
REMARK 200  MONOCHROMATIC OR LAUE    (M/L) : M                                  
REMARK 200  WAVELENGTH OR RANGE        (A) : 1.0000                             
REMARK 200  MONOCHROMATOR                  : SI 111 DOUBLE CRYSTAL              
REMARK 200  OPTICS                         : MIRRORS                            
REMARK 200                                                                      
REMARK 200  DETECTOR TYPE                  : CCD                                
REMARK 200  DETECTOR MANUFACTURER          : ADSC QUANTUM 315                   
REMARK 200  INTENSITY-INTEGRATION SOFTWARE : D*TREK                             
REMARK 200  DATA SCALING SOFTWARE          : D*TREK                             
REMARK 200                                                                      
REMARK 200  NUMBER OF UNIQUE REFLECTIONS   : 41126                              
REMARK 200  RESOLUTION RANGE HIGH      (A) : 3.800                              
REMARK 200  RESOLUTION RANGE LOW       (A) : 47.400                             
REMARK 200  REJECTION CRITERIA  (SIGMA(I)) : 0.000                              
REMARK 200                                                                      
REMARK 200 OVERALL.                                                             
REMARK 200  COMPLETENESS FOR RANGE     (%) : 99.9                               
REMARK 200  DATA REDUNDANCY                : 5.240                              
REMARK 200  R MERGE                    (I) : 0.12000                            
REMARK 200  R SYM                      (I) : NULL                               
REMARK 200  <I/SIGMA(I)> FOR THE DATA SET  : 5.8000                             
REMARK 200                                                                      
REMARK 200 IN THE HIGHEST RESOLUTION SHELL.                                     
REMARK 200  HIGHEST RESOLUTION SHELL, RANGE HIGH (A) : 3.80                     
REMARK 200  HIGHEST RESOLUTION SHELL, RANGE LOW  (A) : 3.90                     
REMARK 200  COMPLETENESS FOR SHELL     (%) : 100.0                              
REMARK 200  DATA REDUNDANCY IN SHELL       : 5.30                               
REMARK 200  R MERGE FOR SHELL          (I) : 0.70000                            
REMARK 200  R SYM FOR SHELL            (I) : NULL                               
REMARK 200  <I/SIGMA(I)> FOR SHELL         : 1.000                              
REMARK 200                                                                      
REMARK 200 DIFFRACTION PROTOCOL: SINGLE WAVELENGTH                              
REMARK 200 METHOD USED TO DETERMINE THE STRUCTURE: SIR, MOLECULAR               
REMARK 200  REPLACEMENT                                                         
REMARK 200 SOFTWARE USED: SHARP, PHASER                                         
REMARK 200 STARTING MODEL: NULL                                                 
REMARK 200                                                                      
REMARK 200 REMARK: NULL                                                         
REMARK 280                                                                      
REMARK 280 CRYSTAL                                                              
REMARK 280 SOLVENT CONTENT, VS   (%): 74.00                                     
REMARK 280 MATTHEWS COEFFICIENT, VM (ANGSTROMS**3/DA): 4.80                     
REMARK 280                                                                      
REMARK 280 CRYSTALLIZATION CONDITIONS: 15% PEG 3350, 0.24M AMMONIUM             
REMARK 280  TARTRATE, PH 7.50, VAPOR DIFFUSION, HANGING DROP, TEMPERATURE       
REMARK 280  293K                                                                
REMARK 290                                                                      
REMARK 290 CRYSTALLOGRAPHIC SYMMETRY                                            
REMARK 290 SYMMETRY OPERATORS FOR SPACE GROUP: C 2 2 21                         
REMARK 290                                                                      
REMARK 290      SYMOP   SYMMETRY                                                
REMARK 290     NNNMMM   OPERATOR                                                
REMARK 290       1555   X,Y,Z                                                   
REMARK 290       2555   -X,-Y,1/2+Z                                             
REMARK 290       3555   -X,Y,1/2-Z                                              
REMARK 290       4555   X,-Y,-Z                                                 
REMARK 290       5555   1/2+X,1/2+Y,Z                                           
REMARK 290       6555   1/2-X,1/2-Y,1/2+Z                                       
REMARK 290       7555   1/2-X,1/2+Y,1/2-Z                                       
REMARK 290       8555   1/2+X,1/2-Y,-Z                                          
REMARK 290                                                                      
REMARK 290     WHERE NNN -> OPERATOR NUMBER                                     
REMARK 290           MMM -> TRANSLATION VECTOR                                  
REMARK 290                                                                      
REMARK 290 CRYSTALLOGRAPHIC SYMMETRY TRANSFORMATIONS                            
REMARK 290 THE FOLLOWING TRANSFORMATIONS OPERATE ON THE ATOM/HETATM             
REMARK 290 RECORDS IN THIS ENTRY TO PRODUCE CRYSTALLOGRAPHICALLY                
REMARK 290 RELATED MOLECULES.                                                   
REMARK 290   SMTRY1   1  1.000000  0.000000  0.000000        0.00000            
REMARK 290   SMTRY2   1  0.000000  1.000000  0.000000        0.00000            
REMARK 290   SMTRY3   1  0.000000  0.000000  1.000000        0.00000            
REMARK 290   SMTRY1   2 -1.000000  0.000000  0.000000        0.00000            
REMARK 290   SMTRY2   2  0.000000 -1.000000  0.000000        0.00000            
REMARK 290   SMTRY3   2  0.000000  0.000000  1.000000      102.43350            
REMARK 290   SMTRY1   3 -1.000000  0.000000  0.000000        0.00000            
REMARK 290   SMTRY2   3  0.000000  1.000000  0.000000        0.00000            
REMARK 290   SMTRY3   3  0.000000  0.000000 -1.000000      102.43350            
REMARK 290   SMTRY1   4  1.000000  0.000000  0.000000        0.00000            
REMARK 290   SMTRY2   4  0.000000 -1.000000  0.000000        0.00000            
REMARK 290   SMTRY3   4  0.000000  0.000000 -1.000000        0.00000            
REMARK 290   SMTRY1   5  1.000000  0.000000  0.000000       61.50350            
REMARK 290   SMTRY2   5  0.000000  1.000000  0.000000      159.84550            
REMARK 290   SMTRY3   5  0.000000  0.000000  1.000000        0.00000            
REMARK 290   SMTRY1   6 -1.000000  0.000000  0.000000       61.50350            
REMARK 290   SMTRY2   6  0.000000 -1.000000  0.000000      159.84550            
REMARK 290   SMTRY3   6  0.000000  0.000000  1.000000      102.43350            
REMARK 290   SMTRY1   7 -1.000000  0.000000  0.000000       61.50350            
REMARK 290   SMTRY2   7  0.000000  1.000000  0.000000      159.84550            
REMARK 290   SMTRY3   7  0.000000  0.000000 -1.000000      102.43350            
REMARK 290   SMTRY1   8  1.000000  0.000000  0.000000       61.50350            
REMARK 290   SMTRY2   8  0.000000 -1.000000  0.000000      159.84550            
REMARK 290   SMTRY3   8  0.000000  0.000000 -1.000000        0.00000            
REMARK 290                                                                      
REMARK 290 REMARK: NULL                                                         
REMARK 300                                                                      
REMARK 300 BIOMOLECULE: 1                                                       
REMARK 300 THIS ENTRY CONTAINS THE CRYSTALLOGRAPHIC ASYMMETRIC UNIT             
REMARK 300 WHICH CONSISTS OF 5 CHAIN(S). SEE REMARK 350 FOR                     
REMARK 300 INFORMATION ON GENERATING THE BIOLOGICAL MOLECULE(S).                
REMARK 350                                                                      
REMARK 350 GENERATING THE BIOMOLECULE                                           
REMARK 350 COORDINATES FOR A COMPLETE MULTIMER REPRESENTING THE KNOWN           
REMARK 350 BIOLOGICALLY SIGNIFICANT OLIGOMERIZATION STATE OF THE                
REMARK 350 MOLECULE CAN BE GENERATED BY APPLYING BIOMT TRANSFORMATIONS          
REMARK 350 GIVEN BELOW.  BOTH NON-CRYSTALLOGRAPHIC AND                          
REMARK 350 CRYSTALLOGRAPHIC OPERATIONS ARE GIVEN.                               
REMARK 350                                                                      
REMARK 350 BIOMOLECULE: 1                                                       
REMARK 350 APPLY THE FOLLOWING TO CHAINS: A, B, C, D, E                         
REMARK 350   BIOMT1   1  1.000000  0.000000  0.000000        0.00000            
REMARK 350   BIOMT2   1  0.000000  1.000000  0.000000        0.00000            
REMARK 350   BIOMT3   1  0.000000  0.000000  1.000000        0.00000            
REMARK 350   BIOMT1   2 -1.000000  0.000000  0.000000        0.00000            
REMARK 350   BIOMT2   2  0.000000  1.000000  0.000000        0.00000            
REMARK 350   BIOMT3   2  0.000000  0.000000 -1.000000      102.43350            
REMARK 465                                                                      
REMARK 465 MISSING RESIDUES                                                     
REMARK 465 THE FOLLOWING RESIDUES WERE NOT LOCATED IN THE                       
REMARK 465 EXPERIMENT. (M=MODEL NUMBER; RES=RESIDUE NAME; C=CHAIN               
REMARK 465 IDENTIFIER; SSSEQ=SEQUENCE NUMBER; I=INSERTION CODE.)                
REMARK 465                                                                      
REMARK 465   M RES C SSSEQI                                                     
REMARK 465     HIS E     1                                                      
REMARK 465     LEU E     2                                                      
REMARK 465     TYR E     3                                                      
REMARK 465     ARG E   656                                                      
REMARK 465     THR E   657                                                      
REMARK 465     TRP E   658                                                      
REMARK 465     SER E   659                                                      
REMARK 465     PRO E   660                                                      
REMARK 465     PRO E   661                                                      
REMARK 465     PHE E   662                                                      
REMARK 465     GLU E   663                                                      
REMARK 465     SER E   664                                                      
REMARK 465     GLU E   665                                                      
REMARK 465     ASP E   666                                                      
REMARK 465     SER E   667                                                      
REMARK 465     GLN E   668                                                      
REMARK 465     LYS E   669                                                      
REMARK 465     HIS E   670                                                      
REMARK 465     ASN E   671                                                      
REMARK 465     GLN E   672                                                      
REMARK 465     SER E   673                                                      
REMARK 465     GLU E   674                                                      
REMARK 465     TYR E   675                                                      
REMARK 465     GLU E   676                                                      
REMARK 465     ASP E   677                                                      
REMARK 465     SER E   678                                                      
REMARK 465     ALA E   679                                                      
REMARK 465     GLY E   680                                                      
REMARK 465     GLU E   681                                                      
REMARK 465     CYS E   682                                                      
REMARK 465     CYS E   683                                                      
REMARK 465     SER E   684                                                      
REMARK 465     CYS E   685                                                      
REMARK 465     PRO E   686                                                      
REMARK 465     LYS E   687                                                      
REMARK 465     THR E   688                                                      
REMARK 465     ASP E   689                                                      
REMARK 465     SER E   690                                                      
REMARK 465     GLN E   691                                                      
REMARK 465     ILE E   692                                                      
REMARK 465     LEU E   693                                                      
REMARK 465     LYS E   694                                                      
REMARK 465     GLU E   695                                                      
REMARK 465     LEU E   696                                                      
REMARK 465     GLU E   697                                                      
REMARK 465     GLU E   698                                                      
REMARK 465     SER E   699                                                      
REMARK 465     SER E   700                                                      
REMARK 465     PHE E   701                                                      
REMARK 465     ARG E   702                                                      
REMARK 465     LYS E   703                                                      
REMARK 465     THR E   704                                                      
REMARK 465     PHE E   705                                                      
REMARK 465     GLU E   706                                                      
REMARK 465     ASP E   707                                                      
REMARK 465     TYR E   708                                                      
REMARK 465     LEU E   709                                                      
REMARK 465     HIS E   710                                                      
REMARK 465     ASN E   711                                                      
REMARK 465     VAL E   712                                                      
REMARK 465     VAL E   713                                                      
REMARK 465     PHE E   714                                                      
REMARK 465     VAL E   715                                                      
REMARK 465     PRO E   716                                                      
REMARK 465     ARG E   717                                                      
REMARK 465     PRO E   718                                                      
REMARK 465     SER E   719                                                      
REMARK 465     ARG E   720                                                      
REMARK 465     LYS E   721                                                      
REMARK 465     ARG E   722                                                      
REMARK 465     ARG E   723                                                      
REMARK 465     SER E   724                                                      
REMARK 465     LEU E   725                                                      
REMARK 465     GLY E   726                                                      
REMARK 465     ASP E   727                                                      
REMARK 465     VAL E   728                                                      
REMARK 465     GLY E   729                                                      
REMARK 465     ASN E   730                                                      
REMARK 465     ALA E   731                                                      
REMARK 465     GLY E   732                                                      
REMARK 465     ASN E   733                                                      
REMARK 465     ASN E   734                                                      
REMARK 465     GLU E   754                                                      
REMARK 465     ASP E   910                                                      
REMARK 465     VAL E   911                                                      
REMARK 465     PRO E   912                                                      
REMARK 465     SER E   913                                                      
REMARK 465     ASN E   914                                                      
REMARK 465     ILE E   915                                                      
REMARK 465     ALA E   916                                                      
REMARK 500                                                                      
REMARK 500 GEOMETRY AND STEREOCHEMISTRY                                         
REMARK 500 SUBTOPIC: COVALENT BOND LENGTHS                                      
REMARK 500                                                                      
REMARK 500 THE STEREOCHEMICAL PARAMETERS OF THE FOLLOWING RESIDUES              
REMARK 500 HAVE VALUES WHICH DEVIATE FROM EXPECTED VALUES BY MORE               
REMARK 500 THAN 6*RMSD (M=MODEL NUMBER; RES=RESIDUE NAME; C=CHAIN               
REMARK 500 IDENTIFIER; SSEQ=SEQUENCE NUMBER; I=INSERTION CODE).                 
REMARK 500                                                                      
REMARK 500 STANDARD TABLE:                                                      
REMARK 500 FORMAT: (10X,I3,1X,2(A3,1X,A1,I4,A1,1X,A4,3X),F6.3)                  
REMARK 500                                                                      
REMARK 500 EXPECTED VALUES: ENGH AND HUBER, 1991                                
REMARK 500                                                                      
REMARK 500  M RES CSSEQI ATM1   RES CSSEQI ATM2   DEVIATION                     
REMARK 500    PRO A   9   CB    PRO A   9   CG     0.053                        
REMARK 500    PRO A  40   CB    PRO A  40   CG     0.055                        
REMARK 500    ILE A  51   CG1   ILE A  51   CD1   -0.050                        
REMARK 500    LYS A  71   CE    LYS A  71   NZ     0.052                        
REMARK 500    LYS A 103   CE    LYS A 103   NZ     0.064                        
REMARK 500    PRO A 154   CB    PRO A 154   CG     0.080                        
REMARK 500    PRO B 125   CB    PRO B 125   CG     0.059                        
REMARK 500    LEU D  21   CG    LEU D  21   CD2    0.048                        
REMARK 500    PRO D  40   CB    PRO D  40   CG     0.062                        
REMARK 500    THR D  74   CB    THR D  74   CG2    0.048                        
REMARK 500    LEU D  89   CA    LEU D  89   CB     0.050                        
REMARK 500    LEU D  89   CB    LEU D  89   CG     0.052                        
REMARK 500    MET E  11   SD    MET E  11   CE     0.050                        
REMARK 500    MET E  38   SD    MET E  38   CE     0.056                        
REMARK 500    ARG E 229   CB    ARG E 229   CG     0.051                        
REMARK 500    ARG E 229   CG    ARG E 229   CD     0.048                        
REMARK 500    MET E 294   SD    MET E 294   CE     0.063                        
REMARK 500    MET E 553   CG    MET E 553   SD    -0.054                        
REMARK 500    MET E 806   SD    MET E 806   CE     0.074                        
REMARK 500                                                                      
REMARK 500 GEOMETRY AND STEREOCHEMISTRY                                         
REMARK 500 SUBTOPIC: COVALENT BOND ANGLES                                       
REMARK 500                                                                      
REMARK 500 THE STEREOCHEMICAL PARAMETERS OF THE FOLLOWING RESIDUES              
REMARK 500 HAVE VALUES WHICH DEVIATE FROM EXPECTED VALUES BY MORE               
REMARK 500 THAN 6*RMSD (M=MODEL NUMBER; RES=RESIDUE NAME; C=CHAIN               
REMARK 500 IDENTIFIER; SSEQ=SEQUENCE NUMBER; I=INSERTION CODE).                 
REMARK 500                                                                      
REMARK 500 STANDARD TABLE:                                                      
REMARK 500 FORMAT: (10X,I3,1X,A3,1X,A1,I4,A1,3(1X,A4,2X),12X,F5.1)              
REMARK 500                                                                      
REMARK 500 EXPECTED VALUES: ENGH AND HUBER, 1991                                
REMARK 500                                                                      
REMARK 500  M RES CSSEQI ATM1   ATM2   ATM3                                     
REMARK 500    LEU A  18   N   -  CA  -  C   ANGL. DEV. = -9.5 DEGREES           
REMARK 500    PRO A  41   C   -  N   -  CD  ANGL. DEV. =-10.3 DEGREES           
REMARK 500    LEU A  45   CA  -  CB  -  CG  ANGL. DEV. =  9.6 DEGREES           
REMARK 500    LEU A  63   CA  -  CB  -  CG  ANGL. DEV. =-10.6 DEGREES           
REMARK 500    ARG A  92   N   -  CA  -  C   ANGL. DEV. = -9.5 DEGREES           
REMARK 500    PRO A 104   C   -  N   -  CD  ANGL. DEV. =-19.6 DEGREES           
REMARK 500    PRO A 128   C   -  N   -  CD  ANGL. DEV. =-12.4 DEGREES           
REMARK 500    LEU A 146   CA  -  CB  -  CG  ANGL. DEV. = -9.4 DEGREES           
REMARK 500    PHE A 151   N   -  CA  -  C   ANGL. DEV. =  9.5 DEGREES           
REMARK 500    GLU A 153   N   -  CA  -  C   ANGL. DEV. =  9.1 DEGREES           
REMARK 500    PRO A 172   C   -  N   -  CD  ANGL. DEV. =-11.1 DEGREES           
REMARK 500    PRO B 146   C   -  N   -  CD  ANGL. DEV. =-62.4 DEGREES           
REMARK 500    LYS B 188   N   -  CA  -  C   ANGL. DEV. = -9.6 DEGREES           
REMARK 500    GLY C  54   N   -  CA  -  C   ANGL. DEV. =-11.1 DEGREES           
REMARK 500    PRO C 212   C   -  N   -  CD  ANGL. DEV. =-11.0 DEGREES           
REMARK 500    PRO D  56   C   -  N   -  CD  ANGL. DEV. =-11.7 DEGREES           
REMARK 500    GLY D  57   N   -  CA  -  C   ANGL. DEV. = -9.0 DEGREES           
REMARK 500    PRO D  95   N   -  CA  -  C   ANGL. DEV. = 11.5 DEGREES           
REMARK 500    PRO D  95   C   -  N   -  CD  ANGL. DEV. =-35.4 DEGREES           
REMARK 500    PRO D 119   C   -  N   -  CD  ANGL. DEV. =-14.0 DEGREES           
REMARK 500    PRO D 204   C   -  N   -  CD  ANGL. DEV. =-13.6 DEGREES           
REMARK 500    PRO E 160   C   -  N   -  CD  ANGL. DEV. =-35.6 DEGREES           
REMARK 500    PRO E 219   C   -  N   -  CD  ANGL. DEV. =-20.3 DEGREES           
REMARK 500    PRO E 309   C   -  N   -  CD  ANGL. DEV. =-10.2 DEGREES           
REMARK 500    PRO E 432   C   -  N   -  CD  ANGL. DEV. =-17.3 DEGREES           
REMARK 500    PRO E 491   C   -  N   -  CD  ANGL. DEV. =-32.8 DEGREES           
REMARK 500    ASP E 499   N   -  CA  -  C   ANGL. DEV. =  9.4 DEGREES           
REMARK 500    PHE E 506   N   -  CA  -  C   ANGL. DEV. = 12.0 DEGREES           
REMARK 500    TYR E 507   N   -  CA  -  C   ANGL. DEV. = 11.4 DEGREES           
REMARK 500    GLU E 509   N   -  CA  -  C   ANGL. DEV. = 10.7 DEGREES           
REMARK 500    PRO E 511   C   -  N   -  CD  ANGL. DEV. =-14.6 DEGREES           
REMARK 500    GLN E 513   N   -  CA  -  C   ANGL. DEV. = -9.5 DEGREES           
REMARK 500    PRO E 543   C   -  N   -  CD  ANGL. DEV. =-12.8 DEGREES           
REMARK 500    TYR E 579   N   -  CA  -  C   ANGL. DEV. = 10.8 DEGREES           
REMARK 500    PRO E 621   N   -  CA  -  C   ANGL. DEV. = 11.9 DEGREES           
REMARK 500    GLU E 640   N   -  CA  -  C   ANGL. DEV. = 10.2 DEGREES           
REMARK 500    LEU E 644   N   -  CA  -  C   ANGL. DEV. =  9.0 DEGREES           
REMARK 500    LYS E 652   C   -  N   -  CA  ANGL. DEV. =  9.1 DEGREES           
REMARK 500    LEU E 653   N   -  CA  -  C   ANGL. DEV. = 21.5 DEGREES           
REMARK 500    PRO E 654   C   -  N   -  CD  ANGL. DEV. =-26.8 DEGREES           
REMARK 500    HIS E 756   CB  -  CA  -  C   ANGL. DEV. = 10.6 DEGREES           
REMARK 500    ARG E 757   CB  -  CA  -  C   ANGL. DEV. = 10.2 DEGREES           
REMARK 500    ARG E 757   N   -  CA  -  C   ANGL. DEV. = 12.5 DEGREES           
REMARK 500    ASP E 861   N   -  CA  -  C   ANGL. DEV. = 10.9 DEGREES           
REMARK 500    GLU E 899   N   -  CA  -  C   ANGL. DEV. =  9.2 DEGREES           
REMARK 500                                                                      
REMARK 500 GEOMETRY AND STEREOCHEMISTRY                                         
REMARK 500 SUBTOPIC: TORSION ANGLES                                             
REMARK 500                                                                      
REMARK 500 TORSION ANGLES OUTSIDE THE EXPECTED RAMACHANDRAN REGIONS:            
REMARK 500 (M=MODEL NUMBER; RES=RESIDUE NAME; C=CHAIN IDENTIFIER;               
REMARK 500 SSEQ=SEQUENCE NUMBER; I=INSERTION CODE).                             
REMARK 500                                                                      
REMARK 500 STANDARD TABLE:                                                      
REMARK 500 FORMAT:(10X,I3,1X,A3,1X,A1,I4,A1,4X,F7.2,3X,F7.2)                    
REMARK 500                                                                      
REMARK 500  M RES CSSEQI        PSI       PHI                                   
REMARK 500    THR A  87      -82.03     33.96                                   
REMARK 500    ASN A 138      -49.26     66.01                                   
REMARK 500    ARG A 218     -123.19    -25.04                                   
REMARK 500    ALA B  57      -55.85     79.99                                   
REMARK 500    TYR B 100      122.96     67.34                                   
REMARK 500    ILE B 122      113.81     27.34                                   
REMARK 500    SER B 127      -62.52     64.26                                   
REMARK 500    LYS B 147      -74.17     53.37                                   
REMARK 500    ARG B 160      124.70     77.64                                   
REMARK 500    ASN B 162     -108.08     76.61                                   
REMARK 500    SER B 173      -78.53     31.50                                   
REMARK 500    SER C  25      123.32     76.54                                   
REMARK 500    LYS C  65      -80.41     67.26                                   
REMARK 500    SER C  85      -61.55     75.30                                   
REMARK 500    LEU C 138     -118.11   -167.90                                   
REMARK 500    LEU C 141      149.00     51.97                                   
REMARK 500    THR C 153      152.30     91.66                                   
REMARK 500    SER C 156      -79.77     49.07                                   
REMARK 500    SER C 178     -121.13    162.74                                   
REMARK 500    SER C 179      136.47     82.42                                   
REMARK 500    ASP C 207      152.94     60.28                                   
REMARK 500    LEU D  11      -70.88     43.47                                   
REMARK 500    SER D  12      129.98     45.80                                   
REMARK 500    SER D  80      -72.76     57.24                                   
REMARK 500    TRP D  96      153.63     90.87                                   
REMARK 500    THR D  97     -117.44   -150.19                                   
REMARK 500    THR D 102      130.94     90.21                                   
REMARK 500    GLU D 123     -115.12    172.16                                   
REMARK 500    GLN D 124      -72.20     47.67                                   
REMARK 500    ALA D 130      130.54     79.46                                   
REMARK 500    TRP D 148      138.08     59.83                                   
REMARK 500    ARG D 155      142.96     55.94                                   
REMARK 500    MET D 175     -111.49     71.66                                   
REMARK 500    TYR D 186     -106.13   -155.97                                   
REMARK 500    ASN E  15     -117.90     78.00                                   
REMARK 500    ASN E  90      -35.14    102.55                                   
REMARK 500    GLN E 249     -117.38     52.97                                   
REMARK 500    LYS E 267      -95.11     47.61                                   
REMARK 500    ARG E 270      -36.39     64.12                                   
REMARK 500    CYS E 304      120.27     70.38                                   
REMARK 500    ASN E 349      -40.91     64.69                                   
REMARK 500    LEU E 350      -97.29     85.45                                   
REMARK 500    ASP E 456      -58.41     56.62                                   
REMARK 500    CYS E 468     -117.58   -156.28                                   
REMARK 500    ASN E 470      158.67     56.61                                   
REMARK 500    TYR E 507      139.84     53.52                                   
REMARK 500    PHE E 518      150.27     77.53                                   
REMARK 500    ASP E 522      -94.06   -177.39                                   
REMARK 500    ASP E 533     -113.16     70.21                                   
REMARK 500    SER E 545     -108.32   -177.10                                   
REMARK 500    SER E 639     -139.50    163.72                                   
REMARK 500    LEU E 644      134.94     51.28                                   
REMARK 500    LYS E 652     -134.70    108.65                                   
REMARK 500    LEU E 653      -47.69    106.77                                   
REMARK 500    ARG E 757     -138.74    128.40                                   
REMARK 500    GLU E 792      162.24     58.12                                   
REMARK 500    ALA E 811     -117.01   -152.25                                   
REMARK 500    ILE E 814      157.33     67.06                                   
REMARK 500    GLU E 824     -121.16    151.40                                   
REMARK 500    ASN E 826     -119.48     87.55                                   
REMARK 500    LYS E 836      -65.57     96.02                                   
REMARK 500    TYR E 849      154.00     78.97                                   
REMARK 500    ASP E 861     -167.58     10.66                                   
REMARK 500    HIS E 865      -35.43    111.22                                   
REMARK 500    ARG E 870      -35.70     98.26                                   
DBREF  2DTG E    1   916  UNP    P06213   INSR_HUMAN      28    943             
SEQADV 2DTG HIS E  144  UNP  P06213    TYR   171 ENGINEERED                     
SEQADV 2DTG ALA E  731  UNP  P06213    VAL   758 ENGINEERED                     
SEQADV 2DTG GLY E  732  UNP  P06213    THR   759 ENGINEERED                     
SEQADV 2DTG ASN E  733  UNP  P06213    VAL   760 ENGINEERED                     
SEQADV 2DTG ASN E  734  UNP  P06213    ALA   761 ENGINEERED                     
SEQADV 2DTG     E       UNP  P06213    VAL   762 DELETION                       
SEQADV 2DTG     E       UNP  P06213    PRO   763 DELETION                       
SEQADV 2DTG     E       UNP  P06213    THR   764 DELETION                       
SEQADV 2DTG     E       UNP  P06213    VAL   765 DELETION                       
SEQADV 2DTG     E       UNP  P06213    ALA   766 DELETION                       
SEQADV 2DTG     E       UNP  P06213    ALA   767 DELETION                       
SEQADV 2DTG     E       UNP  P06213    PHE   768 DELETION                       
SEQADV 2DTG     E       UNP  P06213    PRO   769 DELETION                       
SEQADV 2DTG     E       UNP  P06213    ASN   770 DELETION                       
SEQADV 2DTG     E       UNP  P06213    THR   771 DELETION                       
SEQADV 2DTG     E       UNP  P06213    SER   772 DELETION                       
SEQADV 2DTG     E       UNP  P06213    SER   773 DELETION                       
SEQADV 2DTG     E       UNP  P06213    THR   774 DELETION                       
SEQADV 2DTG     E       UNP  P06213    SER   775 DELETION                       
SEQADV 2DTG     E       UNP  P06213    VAL   776 DELETION                       
SEQADV 2DTG     E       UNP  P06213    PRO   777 DELETION                       
SEQADV 2DTG     E       UNP  P06213    THR   778 DELETION                       
SEQADV 2DTG     E       UNP  P06213    SER   779 DELETION                       
SEQADV 2DTG     E       UNP  P06213    PRO   780 DELETION                       
SEQADV 2DTG ASP E  861  UNP  P06213    VAL   888 SEE REMARK 999                 
SEQADV 2DTG THR E  862  UNP  P06213    SER   889 SEE REMARK 999                 
SEQADV 2DTG     E       UNP  P06213    LYS   944 DELETION                       
SEQRES   1 A  220  GLN VAL GLN LEU LYS GLU SER GLY PRO GLY LEU VAL ALA          
SEQRES   2 A  220  PRO SER GLN SER LEU SER ILE THR CYS THR VAL SER GLY          
SEQRES   3 A  220  PHE PRO LEU THR ALA TYR GLY VAL ASN TRP VAL ARG GLN          
SEQRES   4 A  220  PRO PRO GLY LYS GLY LEU GLU TRP LEU GLY MET ILE TRP          
SEQRES   5 A  220  GLY ASP GLY ASN THR ASP TYR ASN SER ALA LEU LYS SER          
SEQRES   6 A  220  ARG LEU SER ILE SER LYS ASP ASN SER LYS SER GLN VAL          
SEQRES   7 A  220  PHE LEU LYS MET ASN SER LEU GLN THR ASP ASP THR ALA          
SEQRES   8 A  220  ARG TYR TYR CYS ALA ARG ASP PRO TYR GLY SER LYS PRO          
SEQRES   9 A  220  MET ASP TYR TRP GLY GLN GLY THR SER VAL THR VAL SER          
SEQRES  10 A  220  SER ALA LYS THR THR PRO PRO SER VAL TYR PRO LEU ALA          
SEQRES  11 A  220  PRO GLY SER ALA ALA GLN THR ASN SER MET VAL THR LEU          
SEQRES  12 A  220  GLY CYS LEU VAL LYS GLY TYR PHE PRO GLU PRO VAL THR          
SEQRES  13 A  220  VAL THR TRP ASN SER GLY SER LEU SER SER GLY VAL HIS          
SEQRES  14 A  220  THR PHE PRO ALA VAL LEU GLN SER ASP LEU TYR THR LEU          
SEQRES  15 A  220  SER SER SER VAL THR VAL PRO SER SER THR TRP PRO SER          
SEQRES  16 A  220  GLU THR VAL THR CYS ASN VAL ALA HIS PRO ALA SER SER          
SEQRES  17 A  220  THR LYS VAL ASP LYS LYS ILE VAL PRO ARG ASP CYS              
SEQRES   1 B  219  ASP ILE VAL MET SER GLN SER PRO SER SER LEU VAL VAL          
SEQRES   2 B  219  SER VAL GLY GLU LYS VAL THR MET SER CYS LYS SER SER          
SEQRES   3 B  219  GLN SER LEU LEU TYR SER SER ASN GLN LYS ASN PHE LEU          
SEQRES   4 B  219  ALA TRP TYR GLN GLN LYS PRO GLY GLN SER PRO LYS LEU          
SEQRES   5 B  219  LEU ILE TYR TRP ALA SER THR ARG GLU SER GLY VAL PRO          
SEQRES   6 B  219  ASP ARG PHE THR GLY SER GLY SER GLY THR ASP PHE THR          
SEQRES   7 B  219  LEU THR ILE SER SER VAL LYS ALA GLU ASP LEU ALA VAL          
SEQRES   8 B  219  TYR TYR CYS GLN GLN TYR PHE ARG TYR ARG THR PHE GLY          
SEQRES   9 B  219  GLY GLY THR LYS LEU GLU ILE LYS ARG ALA ASP ALA ALA          
SEQRES  10 B  219  PRO THR VAL SER ILE PHE PRO PRO SER SER GLU GLN LEU          
SEQRES  11 B  219  THR SER GLY GLY ALA SER VAL VAL CYS PHE LEU ASN ASN          
SEQRES  12 B  219  PHE TYR PRO LYS ASP ILE ASN VAL LYS TRP LYS ILE ASP          
SEQRES  13 B  219  GLY SER GLU ARG GLN ASN GLY VAL LEU ASN SER TRP THR          
SEQRES  14 B  219  ASP GLN ASP SER LYS ASP SER THR TYR SER MET SER SER          
SEQRES  15 B  219  THR LEU THR LEU THR LYS ASP GLU TYR GLU ARG HIS ASN          
SEQRES  16 B  219  SER TYR THR CYS GLU ALA THR HIS LYS THR SER THR SER          
SEQRES  17 B  219  PRO ILE VAL LYS SER PHE ASN ARG GLY GLU CYS                  
SEQRES   1 C  215  GLN VAL GLN LEU GLN GLN SER GLY PRO GLU LEU VAL LYS          
SEQRES   2 C  215  PRO GLY ALA LEU VAL LYS ILE SER CYS LYS ALA SER GLY          
SEQRES   3 C  215  TYR THR PHE THR ASN TYR ASP ILE HIS TRP VAL LYS GLN          
SEQRES   4 C  215  ARG PRO GLY GLN GLY LEU GLU TRP ILE GLY TRP ILE TYR          
SEQRES   5 C  215  PRO GLY ASP GLY SER THR LYS TYR ASN GLU LYS PHE LYS          
SEQRES   6 C  215  GLY LYS ALA THR LEU THR ALA ASP LYS SER SER SER THR          
SEQRES   7 C  215  ALA TYR MET HIS LEU SER SER LEU THR SER GLU LYS SER          
SEQRES   8 C  215  ALA VAL TYR PHE CYS ALA ARG GLU TRP ALA TYR TRP GLY          
SEQRES   9 C  215  GLN GLY THR LEU VAL THR VAL SER ALA ALA LYS THR THR          
SEQRES  10 C  215  ALA PRO SER VAL TYR PRO LEU ALA PRO GLY SER ALA ALA          
SEQRES  11 C  215  GLN THR ASN SER MET VAL THR LEU GLY CYS LEU VAL LYS          
SEQRES  12 C  215  GLY TYR PHE PRO GLU PRO VAL THR VAL THR TRP ASN SER          
SEQRES  13 C  215  GLY SER LEU SER SER GLY VAL HIS THR PHE PRO ALA VAL          
SEQRES  14 C  215  LEU GLN SER ASP LEU TYR THR LEU SER SER SER VAL THR          
SEQRES  15 C  215  VAL PRO SER SER THR TRP PRO SER GLU THR VAL THR CYS          
SEQRES  16 C  215  ASN VAL ALA HIS PRO ALA SER SER THR LYS VAL ASP LYS          
SEQRES  17 C  215  LYS ILE VAL PRO ARG ASP CYS                                  
SEQRES   1 D  214  ASP ILE GLN MET THR GLN SER PRO SER SER LEU SER ALA          
SEQRES   2 D  214  SER LEU GLY GLU ARG VAL SER LEU THR CYS ARG ALA SER          
SEQRES   3 D  214  GLN ASP ILE GLY GLY ASN LEU TYR TRP LEU GLN GLN GLY          
SEQRES   4 D  214  PRO ASP GLY THR ILE LYS ARG LEU ILE TYR ALA THR SER          
SEQRES   5 D  214  SER LEU ASP PRO GLY VAL PRO LYS ARG PHE SER GLY SER          
SEQRES   6 D  214  ARG SER GLY SER ASP TYR SER LEU THR ILE SER SER LEU          
SEQRES   7 D  214  LYS SER GLU ASP PHE VAL ASP TYR TYR CYS LEU GLN TYR          
SEQRES   8 D  214  SER SER SER PRO TRP THR PHE GLY GLY GLY THR LYS LEU          
SEQRES   9 D  214  GLU ILE LYS ARG ALA ASP ALA ALA PRO THR VAL SER ILE          
SEQRES  10 D  214  PHE PRO PRO SER SER GLU GLN LEU THR SER GLY GLY ALA          
SEQRES  11 D  214  SER VAL VAL CYS PHE LEU ASN ASN PHE TYR PRO LYS ASP          
SEQRES  12 D  214  ILE ASN VAL LYS TRP LYS ILE ASP GLY SER GLU ARG GLN          
SEQRES  13 D  214  ASN GLY VAL LEU ASN SER TRP THR ASP GLN ASP SER LYS          
SEQRES  14 D  214  ASP SER THR TYR SER MET SER SER THR LEU THR LEU THR          
SEQRES  15 D  214  LYS ASP GLU TYR GLU ARG HIS ASN SER TYR THR CYS GLU          
SEQRES  16 D  214  ALA THR HIS LYS THR SER THR SER PRO ILE VAL LYS SER          
SEQRES  17 D  214  PHE ASN ARG GLY GLU CYS                                      
SEQRES   1 E  897  HIS LEU TYR PRO GLY GLU VAL CYS PRO GLY MET ASP ILE          
SEQRES   2 E  897  ARG ASN ASN LEU THR ARG LEU HIS GLU LEU GLU ASN CYS          
SEQRES   3 E  897  SER VAL ILE GLU GLY HIS LEU GLN ILE LEU LEU MET PHE          
SEQRES   4 E  897  LYS THR ARG PRO GLU ASP PHE ARG ASP LEU SER PHE PRO          
SEQRES   5 E  897  LYS LEU ILE MET ILE THR ASP TYR LEU LEU LEU PHE ARG          
SEQRES   6 E  897  VAL TYR GLY LEU GLU SER LEU LYS ASP LEU PHE PRO ASN          
SEQRES   7 E  897  LEU THR VAL ILE ARG GLY SER ARG LEU PHE PHE ASN TYR          
SEQRES   8 E  897  ALA LEU VAL ILE PHE GLU MET VAL HIS LEU LYS GLU LEU          
SEQRES   9 E  897  GLY LEU TYR ASN LEU MET ASN ILE THR ARG GLY SER VAL          
SEQRES  10 E  897  ARG ILE GLU LYS ASN ASN GLU LEU CYS TYR LEU ALA THR          
SEQRES  11 E  897  ILE ASP TRP SER ARG ILE LEU ASP SER VAL GLU ASP ASN          
SEQRES  12 E  897  HIS ILE VAL LEU ASN LYS ASP ASP ASN GLU GLU CYS GLY          
SEQRES  13 E  897  ASP ILE CYS PRO GLY THR ALA LYS GLY LYS THR ASN CYS          
SEQRES  14 E  897  PRO ALA THR VAL ILE ASN GLY GLN PHE VAL GLU ARG CYS          
SEQRES  15 E  897  TRP THR HIS SER HIS CYS GLN LYS VAL CYS PRO THR ILE          
SEQRES  16 E  897  CYS LYS SER HIS GLY CYS THR ALA GLU GLY LEU CYS CYS          
SEQRES  17 E  897  HIS SER GLU CYS LEU GLY ASN CYS SER GLN PRO ASP ASP          
SEQRES  18 E  897  PRO THR LYS CYS VAL ALA CYS ARG ASN PHE TYR LEU ASP          
SEQRES  19 E  897  GLY ARG CYS VAL GLU THR CYS PRO PRO PRO TYR TYR HIS          
SEQRES  20 E  897  PHE GLN ASP TRP ARG CYS VAL ASN PHE SER PHE CYS GLN          
SEQRES  21 E  897  ASP LEU HIS HIS LYS CYS LYS ASN SER ARG ARG GLN GLY          
SEQRES  22 E  897  CYS HIS GLN TYR VAL ILE HIS ASN ASN LYS CYS ILE PRO          
SEQRES  23 E  897  GLU CYS PRO SER GLY TYR THR MET ASN SER SER ASN LEU          
SEQRES  24 E  897  LEU CYS THR PRO CYS LEU GLY PRO CYS PRO LYS VAL CYS          
SEQRES  25 E  897  HIS LEU LEU GLU GLY GLU LYS THR ILE ASP SER VAL THR          
SEQRES  26 E  897  SER ALA GLN GLU LEU ARG GLY CYS THR VAL ILE ASN GLY          
SEQRES  27 E  897  SER LEU ILE ILE ASN ILE ARG GLY GLY ASN ASN LEU ALA          
SEQRES  28 E  897  ALA GLU LEU GLU ALA ASN LEU GLY LEU ILE GLU GLU ILE          
SEQRES  29 E  897  SER GLY TYR LEU LYS ILE ARG ARG SER TYR ALA LEU VAL          
SEQRES  30 E  897  SER LEU SER PHE PHE ARG LYS LEU ARG LEU ILE ARG GLY          
SEQRES  31 E  897  GLU THR LEU GLU ILE GLY ASN TYR SER PHE TYR ALA LEU          
SEQRES  32 E  897  ASP ASN GLN ASN LEU ARG GLN LEU TRP ASP TRP SER LYS          
SEQRES  33 E  897  HIS ASN LEU THR ILE THR GLN GLY LYS LEU PHE PHE HIS          
SEQRES  34 E  897  TYR ASN PRO LYS LEU CYS LEU SER GLU ILE HIS LYS MET          
SEQRES  35 E  897  GLU GLU VAL SER GLY THR LYS GLY ARG GLN GLU ARG ASN          
SEQRES  36 E  897  ASP ILE ALA LEU LYS THR ASN GLY ASP GLN ALA SER CYS          
SEQRES  37 E  897  GLU ASN GLU LEU LEU LYS PHE SER TYR ILE ARG THR SER          
SEQRES  38 E  897  PHE ASP LYS ILE LEU LEU ARG TRP GLU PRO TYR TRP PRO          
SEQRES  39 E  897  PRO ASP PHE ARG ASP LEU LEU GLY PHE MET LEU PHE TYR          
SEQRES  40 E  897  LYS GLU ALA PRO TYR GLN ASN VAL THR GLU PHE ASP GLY          
SEQRES  41 E  897  GLN ASP ALA CYS GLY SER ASN SER TRP THR VAL VAL ASP          
SEQRES  42 E  897  ILE ASP PRO PRO LEU ARG SER ASN ASP PRO LYS SER GLN          
SEQRES  43 E  897  ASN HIS PRO GLY TRP LEU MET ARG GLY LEU LYS PRO TRP          
SEQRES  44 E  897  THR GLN TYR ALA ILE PHE VAL LYS THR LEU VAL THR PHE          
SEQRES  45 E  897  SER ASP GLU ARG ARG THR TYR GLY ALA LYS SER ASP ILE          
SEQRES  46 E  897  ILE TYR VAL GLN THR ASP ALA THR ASN PRO SER VAL PRO          
SEQRES  47 E  897  LEU ASP PRO ILE SER VAL SER ASN SER SER SER GLN ILE          
SEQRES  48 E  897  ILE LEU LYS TRP LYS PRO PRO SER ASP PRO ASN GLY ASN          
SEQRES  49 E  897  ILE THR HIS TYR LEU VAL PHE TRP GLU ARG GLN ALA GLU          
SEQRES  50 E  897  ASP SER GLU LEU PHE GLU LEU ASP TYR CYS LEU LYS GLY          
SEQRES  51 E  897  LEU LYS LEU PRO SER ARG THR TRP SER PRO PRO PHE GLU          
SEQRES  52 E  897  SER GLU ASP SER GLN LYS HIS ASN GLN SER GLU TYR GLU          
SEQRES  53 E  897  ASP SER ALA GLY GLU CYS CYS SER CYS PRO LYS THR ASP          
SEQRES  54 E  897  SER GLN ILE LEU LYS GLU LEU GLU GLU SER SER PHE ARG          
SEQRES  55 E  897  LYS THR PHE GLU ASP TYR LEU HIS ASN VAL VAL PHE VAL          
SEQRES  56 E  897  PRO ARG PRO SER ARG LYS ARG ARG SER LEU GLY ASP VAL          
SEQRES  57 E  897  GLY ASN ALA GLY ASN ASN GLU GLU HIS ARG PRO PHE GLU          
SEQRES  58 E  897  LYS VAL VAL ASN LYS GLU SER LEU VAL ILE SER GLY LEU          
SEQRES  59 E  897  ARG HIS PHE THR GLY TYR ARG ILE GLU LEU GLN ALA CYS          
SEQRES  60 E  897  ASN GLN ASP THR PRO GLU GLU ARG CYS SER VAL ALA ALA          
SEQRES  61 E  897  TYR VAL SER ALA ARG THR MET PRO GLU ALA LYS ALA ASP          
SEQRES  62 E  897  ASP ILE VAL GLY PRO VAL THR HIS GLU ILE PHE GLU ASN          
SEQRES  63 E  897  ASN VAL VAL HIS LEU MET TRP GLN GLU PRO LYS GLU PRO          
SEQRES  64 E  897  ASN GLY LEU ILE VAL LEU TYR GLU VAL SER TYR ARG ARG          
SEQRES  65 E  897  TYR GLY ASP GLU GLU LEU HIS LEU CYS ASP THR ARG LYS          
SEQRES  66 E  897  HIS PHE ALA LEU GLU ARG GLY CYS ARG LEU ARG GLY LEU          
SEQRES  67 E  897  SER PRO GLY ASN TYR SER VAL ARG ILE ARG ALA THR SER          
SEQRES  68 E  897  LEU ALA GLY ASN GLY SER TRP THR GLU PRO THR TYR PHE          
SEQRES  69 E  897  TYR VAL THR ASP TYR LEU ASP VAL PRO SER ASN ILE ALA          
HELIX    1   1 PRO A   28  TYR A   32  5                                   5    
HELIX    2   2 TYR B   31  GLN B   35  5                                   5    
HELIX    3   3 LYS B   85  LEU B   89  5                                   5    
HELIX    4   4 SER B  127  GLY B  133  1                                   7    
HELIX    5   5 SER B  173  THR B  177  5                                   5    
HELIX    6   6 GLU B  190  HIS B  194  5                                   5    
HELIX    7   7 THR C   87  SER C   91  5                                   5    
HELIX    8   8 GLU D  123  SER D  127  5                                   5    
HELIX    9   9 LEU E   17  LEU E   23  5                                   7    
HELIX   10  10 ARG E   42  PHE E   46  5                                   5    
HELIX   11  11 SER E   71  PHE E   76  1                                   6    
HELIX   12  12 ASP E  132  LEU E  137  1                                   6    
HELIX   13  13 VAL E  173  GLN E  177  5                                   5    
HELIX   14  14 CYS E  196  GLY E  200  5                                   5    
HELIX   15  15 ASP E  221  THR E  223  5                                   3    
HELIX   16  16 ASN E  255  HIS E  263  1                                   9    
HELIX   17  17 SER E  323  GLU E  329  1                                   7    
HELIX   18  18 LEU E  350  GLY E  359  1                                  10    
HELIX   19  19 SER E  378  ARG E  383  5                                   6    
HELIX   20  20 CYS E  435  SER E  446  1                                  12    
SHEET    1   A 3 GLN A   3  SER A   7  0                                        
SHEET    2   A 3 THR A  21  SER A  25 -1  O  SER A  25   N  GLN A   3           
SHEET    3   A 3 GLN A  77  VAL A  78 -1  O  VAL A  78   N  CYS A  22           
SHEET    1   B 5 THR A  57  TYR A  59  0                                        
SHEET    2   B 5 GLU A  46  ILE A  51 -1  N  MET A  50   O  ASP A  58           
SHEET    3   B 5 GLY A  33  ARG A  38 -1  N  ARG A  38   O  GLU A  46           
SHEET    4   B 5 ALA A  91  ASP A  98 -1  O  ALA A  96   N  ASN A  35           
SHEET    5   B 5 THR A 112  VAL A 114 -1  O  THR A 112   N  TYR A  93           
SHEET    1   C 4 SER A 125  PRO A 128  0                                        
SHEET    2   C 4 CYS A 145  TYR A 150 -1  O  LEU A 146   N  TYR A 127           
SHEET    3   C 4 TYR A 180  THR A 187 -1  O  TYR A 180   N  TYR A 150           
SHEET    4   C 4 GLY A 167  THR A 170 -1  N  HIS A 169   O  SER A 185           
SHEET    1   D 4 SER A 125  PRO A 128  0                                        
SHEET    2   D 4 CYS A 145  TYR A 150 -1  O  LEU A 146   N  TYR A 127           
SHEET    3   D 4 TYR A 180  THR A 187 -1  O  TYR A 180   N  TYR A 150           
SHEET    4   D 4 VAL A 174  LEU A 175 -1  N  VAL A 174   O  THR A 181           
SHEET    1   E 3 THR A 158  TRP A 159  0                                        
SHEET    2   E 3 CYS A 200  HIS A 204 -1  O  ASN A 201   N  THR A 158           
SHEET    3   E 3 THR A 209  ASP A 212 -1  O  THR A 209   N  HIS A 204           
SHEET    1   F 4 MET B   4  SER B   7  0                                        
SHEET    2   F 4 SER B  22  SER B  25 -1  O  SER B  22   N  SER B   7           
SHEET    3   F 4 ASP B  76  ILE B  81 -1  O  PHE B  77   N  CYS B  23           
SHEET    4   F 4 VAL B  19  THR B  20 -1  N  VAL B  19   O  ILE B  81           
SHEET    1   G 4 MET B   4  SER B   7  0                                        
SHEET    2   G 4 SER B  22  SER B  25 -1  O  SER B  22   N  SER B   7           
SHEET    3   G 4 ASP B  76  ILE B  81 -1  O  PHE B  77   N  CYS B  23           
SHEET    4   G 4 PHE B  68  SER B  73 -1  N  THR B  69   O  THR B  80           
SHEET    1   H 5 SER B  10  SER B  14  0                                        
SHEET    2   H 5 THR B 107  LYS B 112  1  O  GLU B 110   N  LEU B  11           
SHEET    3   H 5 VAL B  91  GLN B  96 -1  N  TYR B  92   O  THR B 107           
SHEET    4   H 5 TRP B  41  GLN B  44 -1  N  GLN B  44   O  VAL B  91           
SHEET    5   H 5 LYS B  51  LEU B  52 -1  O  LYS B  51   N  GLN B  43           
SHEET    1   I 4 SER B  10  SER B  14  0                                        
SHEET    2   I 4 THR B 107  LYS B 112  1  O  GLU B 110   N  LEU B  11           
SHEET    3   I 4 VAL B  91  GLN B  96 -1  N  TYR B  92   O  THR B 107           
SHEET    4   I 4 THR B 102  PHE B 103 -1  O  THR B 102   N  GLN B  96           
SHEET    1   J 2 ILE B  54  TYR B  55  0                                        
SHEET    2   J 2 THR B  59  ARG B  60 -1  O  THR B  59   N  TYR B  55           
SHEET    1   K 3 SER B 136  CYS B 139  0                                        
SHEET    2   K 3 SER B 182  THR B 185 -1  O  LEU B 184   N  VAL B 137           
SHEET    3   K 3 VAL B 164  LEU B 165 -1  N  LEU B 165   O  THR B 183           
SHEET    1   L 3 TRP B 153  ILE B 155  0                                        
SHEET    2   L 3 SER B 196  CYS B 199 -1  O  THR B 198   N  LYS B 154           
SHEET    3   L 3 SER B 213  ASN B 215 -1  O  PHE B 214   N  TYR B 197           
SHEET    1   M 6 LEU C  11  VAL C  12  0                                        
SHEET    2   M 6 THR C 107  VAL C 111  1  O  THR C 110   N  VAL C  12           
SHEET    3   M 6 ALA C  92  ARG C  98 -1  N  ALA C  92   O  VAL C 109           
SHEET    4   M 6 ILE C  34  GLN C  39 -1  N  VAL C  37   O  PHE C  95           
SHEET    5   M 6 TRP C  47  ILE C  51 -1  O  ILE C  48   N  TRP C  36           
SHEET    6   M 6 THR C  58  TYR C  60 -1  O  LYS C  59   N  TRP C  50           
SHEET    1   N 4 LEU C  11  VAL C  12  0                                        
SHEET    2   N 4 THR C 107  VAL C 111  1  O  THR C 110   N  VAL C  12           
SHEET    3   N 4 ALA C  92  ARG C  98 -1  N  ALA C  92   O  VAL C 109           
SHEET    4   N 4 TYR C 102  TRP C 103 -1  O  TYR C 102   N  ARG C  98           
SHEET    1   O 3 VAL C  18  ILE C  20  0                                        
SHEET    2   O 3 THR C  78  LEU C  83 -1  O  MET C  81   N  ILE C  20           
SHEET    3   O 3 THR C  69  ASP C  73 -1  N  THR C  71   O  TYR C  80           
SHEET    1   P 2 LYS C 143  TYR C 145  0                                        
SHEET    2   P 2 TYR C 175  THR C 176 -1  O  TYR C 175   N  TYR C 145           
SHEET    1   Q 2 VAL D  19  SER D  20  0                                        
SHEET    2   Q 2 THR D  74  ILE D  75 -1  O  ILE D  75   N  VAL D  19           
SHEET    1   R 3 CYS D  23  ARG D  24  0                                        
SHEET    2   R 3 ASP D  70  SER D  72 -1  O  TYR D  71   N  CYS D  23           
SHEET    3   R 3 SER D  65  SER D  67 -1  N  SER D  67   O  ASP D  70           
SHEET    1   S 3 LYS D  45  ILE D  48  0                                        
SHEET    2   S 3 TRP D  35  GLN D  37 -1  N  TRP D  35   O  ILE D  48           
SHEET    3   S 3 TYR D  86  TYR D  87 -1  O  TYR D  87   N  LEU D  36           
SHEET    1   T 4 VAL E   7  ARG E  14  0                                        
SHEET    2   T 4 VAL E  28  LEU E  36  1  O  GLU E  30   N  CYS E   8           
SHEET    3   T 4 MET E  56  ILE E  57  1  O  MET E  56   N  ILE E  29           
SHEET    4   T 4 VAL E  81  ILE E  82  1  O  VAL E  81   N  ILE E  57           
SHEET    1   U 6 VAL E   7  ARG E  14  0                                        
SHEET    2   U 6 VAL E  28  LEU E  36  1  O  GLU E  30   N  CYS E   8           
SHEET    3   U 6 LEU E  61  LEU E  63  1  O  LEU E  62   N  ILE E  35           
SHEET    4   U 6 TYR E  91  PHE E  96  1  O  VAL E  94   N  LEU E  63           
SHEET    5   U 6 SER E 116  GLU E 120  1  O  ARG E 118   N  LEU E  93           
SHEET    6   U 6 HIS E 144  VAL E 146  1  O  HIS E 144   N  ILE E 119           
SHEET    1   V 2 ALA E 171  THR E 172  0                                        
SHEET    2   V 2 VAL E 179  GLU E 180 -1  O  VAL E 179   N  THR E 172           
SHEET    1   W 2 ASN E 215  CYS E 216  0                                        
SHEET    2   W 2 CYS E 225  VAL E 226 -1  O  VAL E 226   N  ASN E 215           
SHEET    1   X 2 VAL E 278  HIS E 280  0                                        
SHEET    2   X 2 LYS E 283  ILE E 285 -1  O  LYS E 283   N  HIS E 280           
SHEET    1   Y 2 THR E 293  MET E 294  0                                        
SHEET    2   Y 2 CYS E 301  THR E 302 -1  O  THR E 302   N  THR E 293           
SHEET    1   Z 4 VAL E 311  CYS E 312  0                                        
SHEET    2   Z 4 VAL E 335  ILE E 336  1  O  VAL E 335   N  CYS E 312           
SHEET    3   Z 4 GLU E 363  ILE E 364  1  O  GLU E 363   N  ILE E 336           
SHEET    4   Z 4 LEU E 387  ILE E 388  1  O  LEU E 387   N  ILE E 364           
SHEET    1  AA 4 ILE E 341  ILE E 342  0                                        
SHEET    2  AA 4 LEU E 368  ARG E 371  1  O  ARG E 371   N  ILE E 342           
SHEET    3  AA 4 TYR E 398  LEU E 403  1  O  TYR E 401   N  ILE E 370           
SHEET    4  AA 4 LYS E 425  HIS E 429  1  O  PHE E 427   N  ALA E 402           
SHEET    1  AB 3 TYR E 477  THR E 480  0                                        
SHEET    2  AB 3 ILE E 485  ARG E 488 -1  O  ARG E 488   N  TYR E 477           
SHEET    3  AB 3 GLY E 550  MET E 553 -1  O  TRP E 551   N  LEU E 487           
SHEET    1  AC 3 PRO E 537  SER E 540  0                                        
SHEET    2  AC 3 LEU E 500  PHE E 503 -1  N  GLY E 502   O  LEU E 538           
SHEET    3  AC 3 PHE E 565  THR E 568 -1  O  LYS E 567   N  LEU E 501           
SHEET    1  AD 3 LEU E 599  SER E 605  0                                        
SHEET    2  AD 3 ILE E 611  LYS E 616 -1  O  LYS E 616   N  LEU E 599           
SHEET    3  AD 3 SER E 767  ILE E 770 -1  O  LEU E 768   N  LEU E 613           
SHEET    1  AE 3 LYS E 761  VAL E 762  0                                        
SHEET    2  AE 3 HIS E 627  LEU E 629 -1  N  TYR E 628   O  VAL E 762           
SHEET    3  AE 3 GLN E 784  CYS E 786 -1  O  CYS E 786   N  HIS E 627           
SHEET    1  AF 3 TRP E 632  GLN E 635  0                                        
SHEET    2  AF 3 GLY E 778  ILE E 781 -1  O  GLY E 778   N  GLN E 635           
SHEET    3  AF 3 VAL E 801  ARG E 804 -1  O  ALA E 803   N  TYR E 779           
SHEET    1  AG 2 ILE E 842  TYR E 845  0                                        
SHEET    2  AG 2 ALA E 888  SER E 890 -1  O  THR E 889   N  LEU E 844           
SHEET    1  AH 2 ASN E 881  TYR E 882  0                                        
SHEET    2  AH 2 TYR E 902  PHE E 903 -1  O  TYR E 902   N  TYR E 882           
SSBOND   1 CYS A   22    CYS A   95                                             
SSBOND   2 CYS A  145    CYS A  200                                             
SSBOND   3 CYS A  220    CYS B  219                                             
SSBOND   4 CYS B   23    CYS B   94                                             
SSBOND   5 CYS B  139    CYS B  199                                             
SSBOND   6 CYS C   22    CYS C   96                                             
SSBOND   7 CYS C  140    CYS C  195                                             
SSBOND   8 CYS C  215    CYS D  214                                             
SSBOND   9 CYS D   23    CYS D   88                                             
SSBOND  10 CYS D  134    CYS D  194                                             
SSBOND  11 CYS E    8    CYS E   26                                             
SSBOND  12 CYS E  126    CYS E  155                                             
SSBOND  13 CYS E  159    CYS E  182                                             
SSBOND  14 CYS E  169    CYS E  188                                             
SSBOND  15 CYS E  192    CYS E  201                                             
SSBOND  16 CYS E  196    CYS E  207                                             
SSBOND  17 CYS E  208    CYS E  216                                             
SSBOND  18 CYS E  212    CYS E  225                                             
SSBOND  19 CYS E  228    CYS E  237                                             
SSBOND  20 CYS E  241    CYS E  253                                             
SSBOND  21 CYS E  259    CYS E  284                                             
SSBOND  22 CYS E  266    CYS E  274                                             
SSBOND  23 CYS E  288    CYS E  301                                             
SSBOND  24 CYS E  304    CYS E  308                                             
SSBOND  25 CYS E  312    CYS E  333                                             
SSBOND  26 CYS E  435    CYS E  468                                             
SSBOND  27 CYS E  647    CYS E  860                                             
SSBOND  28 CYS E  786    CYS E  795                                             
SSBOND  29 CYS E  524    CYS E  524                               3555          
CISPEP   1 SER B    7    PRO B    8          0         6.62                     
CISPEP   2 SER D    7    PRO D    8          0         3.98                     
CISPEP   3 PRO E  243    PRO E  244          0         7.40                     
CRYST1  123.007  319.691  204.867  90.00  90.00  90.00 C 2 2 21      8          
ORIGX1      1.000000  0.000000  0.000000        0.00000                         
ORIGX2      0.000000  1.000000  0.000000        0.00000                         
ORIGX3      0.000000  0.000000  1.000000        0.00000                         
SCALE1      0.008130  0.000000  0.000000        0.00000                         
SCALE2      0.000000  0.003128  0.000000        0.00000                         
SCALE3      0.000000  0.000000  0.004881        0.00000                         
ATOM      1  N   GLN A   1      48.933 130.614   2.955  1.00177.19           N  
ATOM      2  CA  GLN A   1      48.501 130.669   1.561  1.00174.33           C  
ATOM      3  C   GLN A   1      48.607 129.306   0.873  1.00175.44           C  
ATOM      4  O   GLN A   1      49.653 128.950   0.325  1.00178.60           O  
ATOM      5  CB  GLN A   1      49.299 131.728   0.789  1.00173.95           C  
ATOM      6  CG  GLN A   1      50.797 131.473   0.738  1.00184.54           C  
ATOM      7  CD  GLN A   1      51.505 131.858   2.025  1.00217.51           C  
ATOM      8  OE1 GLN A   1      51.105 132.803   2.711  1.00222.37           O  
ATOM      9  NE2 GLN A   1      52.575 131.135   2.354  1.00201.46           N  
ATOM     10  N   VAL A   2      47.524 128.537   0.907  1.00164.67           N  
ATOM     11  CA  VAL A   2      47.518 127.233   0.263  1.00161.04           C  
ATOM     12  C   VAL A   2      47.268 127.419  -1.217  1.00162.32           C  
ATOM     13  O   VAL A   2      46.645 128.401  -1.629  1.00163.74           O  
ATOM     14  CB  VAL A   2      46.400 126.333   0.797  1.00163.58           C  
ATOM     15  CG1 VAL A   2      46.246 125.122  -0.095  1.00161.30           C  
ATOM     16  CG2 VAL A   2      46.676 125.921   2.231  1.00164.56           C  
ATOM     17  N   GLN A   3      47.731 126.462  -2.010  1.00155.30           N  
ATOM     18  CA  GLN A   3      47.540 126.497  -3.456  1.00155.18           C  
ATOM     19  C   GLN A   3      48.147 125.235  -4.027  1.00156.88           C  
ATOM     20  O   GLN A   3      48.960 124.592  -3.364  1.00161.68           O  
ATOM     21  CB  GLN A   3      48.232 127.716  -4.056  1.00157.96           C  
ATOM     22  CG  GLN A   3      49.612 127.983  -3.458  1.00205.61           C  
ATOM     23  CD  GLN A   3      50.403 129.007  -4.250  1.00239.86           C  
ATOM     24  OE1 GLN A   3      50.135 129.243  -5.430  1.00238.32           O  
ATOM     25  NE2 GLN A   3      51.380 129.629  -3.598  1.00232.92           N  
ATOM     26  N   LEU A   4      47.759 124.876  -5.247  1.00146.84           N  
ATOM     27  CA  LEU A   4      48.304 123.672  -5.879  1.00143.94           C  
ATOM     28  C   LEU A   4      48.622 123.836  -7.358  1.00144.79           C  
ATOM     29  O   LEU A   4      47.802 124.320  -8.144  1.00143.98           O  
ATOM     30  CB  LEU A   4      47.379 122.465  -5.679  1.00141.80           C  
ATOM     31  CG  LEU A   4      46.155 122.623  -4.780  1.00140.58           C  
ATOM     32  CD1 LEU A   4      45.233 123.689  -5.324  1.00139.67           C  
ATOM     33  CD2 LEU A   4      45.437 121.310  -4.681  1.00131.62           C  
ATOM     34  N   LYS A   5      49.808 123.394  -7.740  1.00139.16           N  
ATOM     35  CA  LYS A   5      50.208 123.454  -9.128  1.00141.47           C  
ATOM     36  C   LYS A   5      50.288 122.032  -9.679  1.00143.32           C  
ATOM     37  O   LYS A   5      50.865 121.140  -9.058  1.00144.08           O  
ATOM     38  CB  LYS A   5      51.563 124.159  -9.265  1.00150.43           C  
ATOM     39  CG  LYS A   5      51.566 125.337 -10.246  1.00189.11           C  
ATOM     40  CD  LYS A   5      52.837 126.193 -10.106  1.00194.82           C  
ATOM     41  CE  LYS A   5      52.567 127.461  -9.274  1.00185.99           C  
ATOM     42  NZ  LYS A   5      53.654 128.485  -9.339  1.00142.37           N  
ATOM     43  N   GLU A   6      49.682 121.815 -10.834  1.00137.03           N  
ATOM     44  CA  GLU A   6      49.719 120.512 -11.467  1.00136.90           C  
ATOM     45  C   GLU A   6      50.621 120.611 -12.689  1.00145.56           C  
ATOM     46  O   GLU A   6      50.492 121.538 -13.485  1.00146.41           O  
ATOM     47  CB  GLU A   6      48.308 120.073 -11.873  1.00138.52           C  
ATOM     48  CG  GLU A   6      47.514 121.129 -12.642  1.00149.89           C  
ATOM     49  CD  GLU A   6      46.686 122.017 -11.729  1.00164.20           C  
ATOM     50  OE1 GLU A   6      47.272 122.652 -10.823  1.00200.47           O  
ATOM     51  OE2 GLU A   6      45.451 122.094 -11.920  1.00 98.71           O  
ATOM     52  N   SER A   7      51.560 119.679 -12.808  1.00145.74           N  
ATOM     53  CA  SER A   7      52.499 119.665 -13.928  1.00146.15           C  
ATOM     54  C   SER A   7      52.319 118.381 -14.724  1.00148.08           C  
ATOM     55  O   SER A   7      52.108 117.313 -14.143  1.00146.24           O  
ATOM     56  CB  SER A   7      53.934 119.749 -13.402  1.00154.03           C  
ATOM     57  OG  SER A   7      53.961 119.789 -11.977  1.00161.94           O  
ATOM     58  N   GLY A   8      52.392 118.474 -16.049  1.00146.65           N  
ATOM     59  CA  GLY A   8      52.217 117.275 -16.863  1.00150.38           C  
ATOM     60  C   GLY A   8      52.315 117.423 -18.382  1.00160.95           C  
ATOM     61  O   GLY A   8      51.798 118.378 -18.969  1.00161.69           O  
ATOM     62  N   PRO A   9      52.921 116.402 -18.995  1.00160.50           N  
ATOM     63  CA  PRO A   9      53.141 116.283 -20.441  1.00160.50           C  
ATOM     64  C   PRO A   9      52.514 117.289 -21.410  1.00161.14           C  
ATOM     65  O   PRO A   9      53.204 117.828 -22.283  1.00160.09           O  
ATOM     66  CB  PRO A   9      52.650 114.864 -20.742  1.00162.44           C  
ATOM     67  CG  PRO A   9      52.830 114.095 -19.414  1.00167.19           C  
ATOM     68  CD  PRO A   9      53.108 115.108 -18.312  1.00161.49           C  
ATOM     69  N   GLY A  10      51.207 117.502 -21.294  1.00155.46           N  
ATOM     70  CA  GLY A  10      50.508 118.441 -22.174  1.00154.37           C  
ATOM     71  C   GLY A  10      50.376 117.934 -23.614  1.00151.43           C  
ATOM     72  O   GLY A  10      49.805 118.612 -24.466  1.00146.83           O  
ATOM     73  N   LEU A  11      50.897 116.738 -23.873  1.00146.57           N  
ATOM     74  CA  LEU A  11      50.830 116.132 -25.199  1.00144.27           C  
ATOM     75  C   LEU A  11      51.304 114.675 -25.164  1.00151.11           C  
ATOM     76  O   LEU A  11      52.506 114.405 -25.107  1.00156.47           O  
ATOM     77  CB  LEU A  11      51.672 116.937 -26.193  1.00142.88           C  
ATOM     78  CG  LEU A  11      51.426 116.691 -27.686  1.00145.43           C  
ATOM     79  CD1 LEU A  11      52.735 116.542 -28.447  1.00143.86           C  
ATOM     80  CD2 LEU A  11      50.531 115.494 -27.930  1.00146.00           C  
ATOM     81  N   VAL A  12      50.358 113.738 -25.179  1.00142.97           N  
ATOM     82  CA  VAL A  12      50.697 112.318 -25.173  1.00141.50           C  
ATOM     83  C   VAL A  12      50.192 111.665 -26.444  1.00142.07           C  
ATOM     84  O   VAL A  12      49.100 111.984 -26.924  1.00138.51           O  
ATOM     85  CB  VAL A  12      50.080 111.565 -23.973  1.00145.12           C  
ATOM     86  CG1 VAL A  12      51.168 111.011 -23.063  1.00144.62           C  
ATOM     87  CG2 VAL A  12      49.126 112.448 -23.214  1.00145.13           C  
ATOM     88  N   ALA A  13      50.982 110.742 -26.980  1.00138.69           N  
ATOM     89  CA  ALA A  13      50.593 110.031 -28.189  1.00138.95           C  
ATOM     90  C   ALA A  13      49.461 109.067 -27.869  1.00130.59           C  
ATOM     91  O   ALA A  13      49.505 108.378 -26.848  1.00128.98           O  
ATOM     92  CB  ALA A  13      51.770 109.285 -28.747  1.00142.28           C  
ATOM     93  N   PRO A  14      48.454 109.032 -28.739  1.00118.97           N  
ATOM     94  CA  PRO A  14      47.285 108.173 -28.557  1.00118.57           C  
ATOM     95  C   PRO A  14      47.667 106.814 -28.009  1.00132.18           C  
ATOM     96  O   PRO A  14      48.555 106.148 -28.537  1.00132.45           O  
ATOM     97  CB  PRO A  14      46.717 108.035 -29.967  1.00118.80           C  
ATOM     98  CG  PRO A  14      47.244 109.207 -30.701  1.00123.65           C  
ATOM     99  CD  PRO A  14      48.594 109.485 -30.130  1.00118.22           C  
ATOM    100  N   SER A  15      47.057 106.459 -26.887  1.00137.97           N  
ATOM    101  CA  SER A  15      47.337 105.197 -26.221  1.00140.85           C  
ATOM    102  C   SER A  15      48.735 105.231 -25.624  1.00141.30           C  
ATOM    103  O   SER A  15      49.651 104.584 -26.113  1.00136.86           O  
ATOM    104  CB  SER A  15      47.180 104.029 -27.199  1.00151.98           C  
ATOM    105  OG  SER A  15      46.133 104.289 -28.143  1.00166.19           O  
ATOM    106  N   GLN A  16      48.896 106.017 -24.568  1.00144.12           N  
ATOM    107  CA  GLN A  16      50.190 106.145 -23.916  1.00147.44           C  
ATOM    108  C   GLN A  16      50.088 106.557 -22.446  1.00149.00           C  
ATOM    109  O   GLN A  16      49.019 106.877 -21.944  1.00143.56           O  
ATOM    110  CB  GLN A  16      51.095 107.104 -24.695  1.00151.15           C  
ATOM    111  CG  GLN A  16      51.778 106.470 -25.897  1.00170.59           C  
ATOM    112  CD  GLN A  16      52.734 105.356 -25.505  1.00202.12           C  
ATOM    113  OE1 GLN A  16      53.065 105.190 -24.330  1.00196.81           O  
ATOM    114  NE2 GLN A  16      53.188 104.591 -26.490  1.00204.12           N  
ATOM    115  N   SER A  17      51.223 106.542 -21.764  1.00151.43           N  
ATOM    116  CA  SER A  17      51.270 106.852 -20.345  1.00155.07           C  
ATOM    117  C   SER A  17      51.025 108.307 -19.967  1.00152.20           C  
ATOM    118  O   SER A  17      51.962 109.045 -19.663  1.00155.61           O  
ATOM    119  CB  SER A  17      52.605 106.376 -19.741  1.00171.75           C  
ATOM    120  OG  SER A  17      52.562 106.328 -18.318  1.00198.92           O  
ATOM    121  N   LEU A  18      49.767 108.720 -19.927  1.00139.91           N  
ATOM    122  CA  LEU A  18      49.498 110.062 -19.454  1.00138.53           C  
ATOM    123  C   LEU A  18      49.736 109.917 -17.971  1.00136.95           C  
ATOM    124  O   LEU A  18      49.143 109.051 -17.340  1.00132.64           O  
ATOM    125  CB  LEU A  18      48.051 110.469 -19.700  1.00139.31           C  
ATOM    126  CG  LEU A  18      47.720 111.928 -19.352  1.00142.35           C  
ATOM    127  CD1 LEU A  18      46.533 112.011 -18.395  1.00142.12           C  
ATOM    128  CD2 LEU A  18      48.946 112.660 -18.793  1.00137.27           C  
ATOM    129  N   SER A  19      50.659 110.705 -17.436  1.00137.18           N  
ATOM    130  CA  SER A  19      50.996 110.611 -16.019  1.00139.41           C  
ATOM    131  C   SER A  19      51.426 111.959 -15.485  1.00142.27           C  
ATOM    132  O   SER A  19      52.567 112.370 -15.666  1.00146.38           O  
ATOM    133  CB  SER A  19      52.117 109.591 -15.810  1.00147.18           C  
ATOM    134  OG  SER A  19      52.909 109.469 -16.981  1.00166.00           O  
ATOM    135  N   ILE A  20      50.504 112.656 -14.839  1.00134.98           N  
ATOM    136  CA  ILE A  20      50.803 113.978 -14.304  1.00131.35           C  
ATOM    137  C   ILE A  20      50.790 114.022 -12.789  1.00130.42           C  
ATOM    138  O   ILE A  20      50.199 113.166 -12.135  1.00125.72           O  
ATOM    139  CB  ILE A  20      49.912 115.080 -14.929  1.00130.50           C  
ATOM    140  CG1 ILE A  20      48.621 115.271 -14.143  1.00126.06           C  
ATOM    141  CG2 ILE A  20      49.562 114.710 -16.365  1.00130.38           C  
ATOM    142  CD1 ILE A  20      47.450 115.704 -15.038  1.00 79.31           C  
ATOM    143  N   THR A  21      51.509 114.982 -12.232  1.00129.74           N  
ATOM    144  CA  THR A  21      51.604 115.093 -10.789  1.00134.23           C  
ATOM    145  C   THR A  21      51.205 116.463 -10.270  1.00137.96           C  
ATOM    146  O   THR A  21      51.403 117.483 -10.933  1.00138.59           O  
ATOM    147  CB  THR A  21      53.007 114.698 -10.259  1.00162.18           C  
ATOM    148  OG1 THR A  21      53.539 115.752  -9.432  1.00154.39           O  
ATOM    149  CG2 THR A  21      53.954 114.397 -11.419  1.00168.14           C  
ATOM    150  N   CYS A  22      50.621 116.472  -9.078  1.00130.57           N  
ATOM    151  CA  CYS A  22      50.174 117.694  -8.466  1.00127.59           C  
ATOM    152  C   CYS A  22      50.925 117.934  -7.170  1.00136.20           C  
ATOM    153  O   CYS A  22      50.727 117.214  -6.191  1.00135.14           O  
ATOM    154  CB  CYS A  22      48.671 117.628  -8.190  1.00126.06           C  
ATOM    155  SG  CYS A  22      48.033 119.103  -7.334  1.00129.85           S  
ATOM    156  N   THR A  23      51.787 118.947  -7.170  1.00136.60           N  
ATOM    157  CA  THR A  23      52.525 119.322  -5.968  1.00136.86           C  
ATOM    158  C   THR A  23      51.773 120.444  -5.263  1.00137.98           C  
ATOM    159  O   THR A  23      51.652 121.572  -5.769  1.00127.75           O  
ATOM    160  CB  THR A  23      53.951 119.749  -6.279  1.00153.47           C  
ATOM    161  OG1 THR A  23      54.151 119.722  -7.698  1.00174.48           O  
ATOM    162  CG2 THR A  23      54.941 118.797  -5.593  1.00144.03           C  
ATOM    163  N   VAL A  24      51.220 120.103  -4.108  1.00142.05           N  
ATOM    164  CA  VAL A  24      50.397 121.022  -3.353  1.00145.07           C  
ATOM    165  C   VAL A  24      51.115 121.665  -2.179  1.00152.46           C  
ATOM    166  O   VAL A  24      51.846 120.999  -1.456  1.00155.05           O  
ATOM    167  CB  VAL A  24      49.178 120.290  -2.799  1.00150.17           C  
ATOM    168  CG1 VAL A  24      48.701 120.971  -1.541  1.00150.95           C  
ATOM    169  CG2 VAL A  24      48.081 120.206  -3.852  1.00149.40           C  
ATOM    170  N   SER A  25      50.844 122.947  -1.949  1.00148.63           N  
ATOM    171  CA  SER A  25      51.443 123.655  -0.831  1.00148.84           C  
ATOM    172  C   SER A  25      50.493 124.559  -0.058  1.00144.46           C  
ATOM    173  O   SER A  25      49.739 125.359  -0.633  1.00137.48           O  
ATOM    174  CB  SER A  25      52.665 124.447  -1.273  1.00163.16           C  
ATOM    175  OG  SER A  25      53.338 124.977  -0.139  1.00197.49           O  
ATOM    176  N   GLY A  26      50.588 124.467   1.261  1.00143.42           N  
ATOM    177  CA  GLY A  26      49.767 125.269   2.152  1.00147.29           C  
ATOM    178  C   GLY A  26      49.264 124.392   3.298  1.00158.23           C  
ATOM    179  O   GLY A  26      49.734 124.493   4.440  1.00164.62           O  
ATOM    180  N   PHE A  27      48.317 123.517   2.980  1.00147.71           N  
ATOM    181  CA  PHE A  27      47.753 122.605   3.961  1.00141.60           C  
ATOM    182  C   PHE A  27      48.614 121.353   4.006  1.00142.18           C  
ATOM    183  O   PHE A  27      49.613 121.257   3.295  1.00147.63           O  
ATOM    184  CB  PHE A  27      46.333 122.237   3.556  1.00141.18           C  
ATOM    185  CG  PHE A  27      46.210 121.783   2.126  1.00137.41           C  
ATOM    186  CD1 PHE A  27      46.749 120.583   1.716  1.00133.04           C  
ATOM    187  CD2 PHE A  27      45.542 122.554   1.199  1.00134.47           C  
ATOM    188  CE1 PHE A  27      46.619 120.169   0.419  1.00129.34           C  
ATOM    189  CE2 PHE A  27      45.437 122.149  -0.103  1.00132.62           C  
ATOM    190  CZ  PHE A  27      45.958 120.956  -0.488  1.00127.42           C  
ATOM    191  N   PRO A  28      48.222 120.392   4.832  1.00131.93           N  
ATOM    192  CA  PRO A  28      48.971 119.153   4.959  1.00131.63           C  
ATOM    193  C   PRO A  28      48.217 118.083   4.199  1.00133.17           C  
ATOM    194  O   PRO A  28      47.029 117.866   4.444  1.00130.37           O  
ATOM    195  CB  PRO A  28      48.859 118.863   6.443  1.00134.09           C  
ATOM    196  CG  PRO A  28      47.452 119.350   6.775  1.00138.16           C  
ATOM    197  CD  PRO A  28      47.090 120.427   5.770  1.00130.65           C  
ATOM    198  N   LEU A  29      48.886 117.422   3.268  1.00132.13           N  
ATOM    199  CA  LEU A  29      48.212 116.400   2.482  1.00135.76           C  
ATOM    200  C   LEU A  29      47.626 115.335   3.412  1.00150.08           C  
ATOM    201  O   LEU A  29      46.648 114.648   3.072  1.00151.34           O  
ATOM    202  CB  LEU A  29      49.173 115.782   1.459  1.00135.12           C  
ATOM    203  CG  LEU A  29      48.733 115.820  -0.017  1.00136.56           C  
ATOM    204  CD1 LEU A  29      47.962 117.084  -0.367  1.00132.68           C  
ATOM    205  CD2 LEU A  29      49.919 115.647  -0.951  1.00140.55           C  
ATOM    206  N   THR A  30      48.212 115.239   4.605  1.00148.07           N  
ATOM    207  CA  THR A  30      47.810 114.262   5.620  1.00144.42           C  
ATOM    208  C   THR A  30      46.337 114.284   5.966  1.00133.50           C  
ATOM    209  O   THR A  30      45.666 113.261   5.896  1.00130.37           O  
ATOM    210  CB  THR A  30      48.579 114.483   6.926  1.00164.18           C  
ATOM    211  OG1 THR A  30      49.883 115.016   6.633  1.00178.55           O  
ATOM    212  CG2 THR A  30      48.698 113.178   7.687  1.00161.36           C  
ATOM    213  N   ALA A  31      45.865 115.439   6.420  1.00123.91           N  
ATOM    214  CA  ALA A  31      44.476 115.598   6.827  1.00121.97           C  
ATOM    215  C   ALA A  31      43.649 116.277   5.758  1.00115.16           C  
ATOM    216  O   ALA A  31      42.709 117.004   6.069  1.00106.86           O  
ATOM    217  CB  ALA A  31      44.384 116.373   8.128  1.00123.97           C  
ATOM    218  N   TYR A  32      43.999 116.023   4.500  1.00114.87           N  
ATOM    219  CA  TYR A  32      43.277 116.603   3.374  1.00118.32           C  
ATOM    220  C   TYR A  32      43.190 115.668   2.180  1.00124.67           C  
ATOM    221  O   TYR A  32      44.053 114.805   1.978  1.00124.61           O  
ATOM    222  CB  TYR A  32      43.920 117.917   2.937  1.00121.10           C  
ATOM    223  CG  TYR A  32      43.468 119.104   3.742  1.00124.17           C  
ATOM    224  CD1 TYR A  32      43.978 119.339   5.027  1.00124.40           C  
ATOM    225  CD2 TYR A  32      42.526 119.986   3.234  1.00125.10           C  
ATOM    226  CE1 TYR A  32      43.567 120.424   5.769  1.00119.23           C  
ATOM    227  CE2 TYR A  32      42.095 121.069   3.976  1.00126.84           C  
ATOM    228  CZ  TYR A  32      42.619 121.285   5.240  1.00134.16           C  
ATOM    229  OH  TYR A  32      42.202 122.376   5.959  1.00142.43           O  
ATOM    230  N   GLY A  33      42.161 115.870   1.366  1.00120.23           N  
ATOM    231  CA  GLY A  33      41.981 115.067   0.173  1.00119.44           C  
ATOM    232  C   GLY A  33      42.207 115.913  -1.075  1.00125.80           C  
ATOM    233  O   GLY A  33      41.869 117.101  -1.111  1.00124.24           O  
ATOM    234  N   VAL A  34      42.783 115.294  -2.097  1.00123.72           N  
ATOM    235  CA  VAL A  34      43.023 115.964  -3.369  1.00122.71           C  
ATOM    236  C   VAL A  34      42.261 115.240  -4.469  1.00130.24           C  
ATOM    237  O   VAL A  34      42.335 114.009  -4.600  1.00130.94           O  
ATOM    238  CB  VAL A  34      44.500 115.954  -3.739  1.00124.64           C  
ATOM    239  CG1 VAL A  34      44.692 115.387  -5.148  1.00123.39           C  
ATOM    240  CG2 VAL A  34      45.054 117.327  -3.637  1.00124.69           C  
ATOM    241  N   ASN A  35      41.534 116.001  -5.270  1.00124.04           N  
ATOM    242  CA  ASN A  35      40.760 115.405  -6.342  1.00122.47           C  
ATOM    243  C   ASN A  35      41.404 115.594  -7.707  1.00125.79           C  
ATOM    244  O   ASN A  35      42.458 116.210  -7.833  1.00130.91           O  
ATOM    245  CB  ASN A  35      39.343 115.962  -6.337  1.00116.31           C  
ATOM    246  CG  ASN A  35      38.426 115.182  -5.437  1.00145.72           C  
ATOM    247  OD1 ASN A  35      37.891 114.143  -5.830  1.00148.66           O  
ATOM    248  ND2 ASN A  35      38.282 115.643  -4.199  1.00136.82           N  
ATOM    249  N   TRP A  36      40.762 115.046  -8.727  1.00111.94           N  
ATOM    250  CA  TRP A  36      41.243 115.162 -10.087  1.00106.46           C  
ATOM    251  C   TRP A  36      40.037 115.325 -10.974  1.00104.03           C  
ATOM    252  O   TRP A  36      39.131 114.501 -10.975  1.00102.79           O  
ATOM    253  CB  TRP A  36      41.999 113.907 -10.484  1.00106.25           C  
ATOM    254  CG  TRP A  36      43.385 113.841  -9.940  1.00108.81           C  
ATOM    255  CD1 TRP A  36      43.854 112.987  -8.986  1.00111.37           C  
ATOM    256  CD2 TRP A  36      44.498 114.640 -10.344  1.00110.28           C  
ATOM    257  NE1 TRP A  36      45.191 113.209  -8.766  1.00110.44           N  
ATOM    258  CE2 TRP A  36      45.613 114.216  -9.591  1.00114.21           C  
ATOM    259  CE3 TRP A  36      44.656 115.701 -11.249  1.00112.29           C  
ATOM    260  CZ2 TRP A  36      46.869 114.804  -9.722  1.00115.42           C  
ATOM    261  CZ3 TRP A  36      45.903 116.282 -11.379  1.00114.23           C  
ATOM    262  CH2 TRP A  36      46.995 115.832 -10.621  1.00115.53           C  
ATOM    263  N   VAL A  37      40.004 116.409 -11.712  1.00103.54           N  
ATOM    264  CA  VAL A  37      38.875 116.665 -12.586  1.00107.67           C  
ATOM    265  C   VAL A  37      39.355 116.971 -14.000  1.00124.96           C  
ATOM    266  O   VAL A  37      40.376 117.641 -14.198  1.00132.96           O  
ATOM    267  CB  VAL A  37      38.035 117.836 -12.052  1.00110.61           C  
ATOM    268  CG1 VAL A  37      36.954 118.243 -13.048  1.00110.27           C  
ATOM    269  CG2 VAL A  37      37.455 117.481 -10.691  1.00109.55           C  
ATOM    270  N   ARG A  38      38.643 116.453 -14.987  1.00118.55           N  
ATOM    271  CA  ARG A  38      39.007 116.705 -16.370  1.00116.32           C  
ATOM    272  C   ARG A  38      38.101 117.800 -16.902  1.00112.94           C  
ATOM    273  O   ARG A  38      37.250 118.328 -16.183  1.00106.33           O  
ATOM    274  CB  ARG A  38      38.807 115.435 -17.204  1.00118.10           C  
ATOM    275  CG  ARG A  38      39.900 114.409 -17.053  1.00121.80           C  
ATOM    276  CD  ARG A  38      39.913 113.454 -18.225  1.00112.02           C  
ATOM    277  NE  ARG A  38      38.590 112.929 -18.530  1.00104.29           N  
ATOM    278  CZ  ARG A  38      38.381 111.808 -19.217  1.00144.08           C  
ATOM    279  NH1 ARG A  38      39.415 111.101 -19.651  1.00138.98           N  
ATOM    280  NH2 ARG A  38      37.143 111.391 -19.471  1.00142.29           N  
ATOM    281  N   GLN A  39      38.262 118.113 -18.179  1.00112.07           N  
ATOM    282  CA  GLN A  39      37.402 119.078 -18.840  1.00114.36           C  
ATOM    283  C   GLN A  39      37.838 119.320 -20.267  1.00124.25           C  
ATOM    284  O   GLN A  39      38.609 120.237 -20.554  1.00123.32           O  
ATOM    285  CB  GLN A  39      37.307 120.381 -18.070  1.00116.58           C  
ATOM    286  CG  GLN A  39      36.021 121.138 -18.325  1.00125.62           C  
ATOM    287  CD  GLN A  39      36.070 122.551 -17.796  1.00142.23           C  
ATOM    288  OE1 GLN A  39      35.034 123.200 -17.639  1.00149.85           O  
ATOM    289  NE2 GLN A  39      37.282 123.031 -17.488  1.00 98.33           N  
ATOM    290  N   PRO A  40      37.360 118.465 -21.158  1.00128.15           N  
ATOM    291  CA  PRO A  40      37.679 118.588 -22.561  1.00132.06           C  
ATOM    292  C   PRO A  40      37.145 119.933 -23.008  1.00145.03           C  
ATOM    293  O   PRO A  40      36.059 120.342 -22.588  1.00148.71           O  
ATOM    294  CB  PRO A  40      36.864 117.455 -23.204  1.00133.92           C  
ATOM    295  CG  PRO A  40      35.814 117.054 -22.141  1.00136.24           C  
ATOM    296  CD  PRO A  40      35.999 117.951 -20.960  1.00129.41           C  
ATOM    297  N   PRO A  41      37.945 120.633 -23.805  1.00142.73           N  
ATOM    298  CA  PRO A  41      37.598 121.951 -24.328  1.00142.86           C  
ATOM    299  C   PRO A  41      36.110 122.100 -24.648  1.00144.69           C  
ATOM    300  O   PRO A  41      35.503 121.221 -25.279  1.00140.74           O  
ATOM    301  CB  PRO A  41      38.419 122.031 -25.607  1.00144.91           C  
ATOM    302  CG  PRO A  41      38.568 120.610 -26.038  1.00148.49           C  
ATOM    303  CD  PRO A  41      38.700 119.828 -24.777  1.00143.17           C  
ATOM    304  N   GLY A  42      35.522 123.195 -24.171  1.00141.46           N  
ATOM    305  CA  GLY A  42      34.100 123.451 -24.388  1.00140.78           C  
ATOM    306  C   GLY A  42      33.296 122.256 -23.915  1.00140.51           C  
ATOM    307  O   GLY A  42      32.764 121.505 -24.712  1.00137.70           O  
ATOM    308  N   LYS A  43      33.253 122.074 -22.605  1.00139.97           N  
ATOM    309  CA  LYS A  43      32.554 120.948 -22.009  1.00141.99           C  
ATOM    310  C   LYS A  43      32.736 121.000 -20.497  1.00150.45           C  
ATOM    311  O   LYS A  43      33.805 121.391 -20.004  1.00154.41           O  
ATOM    312  CB  LYS A  43      33.107 119.632 -22.557  1.00144.71           C  
ATOM    313  CG  LYS A  43      32.089 118.808 -23.327  1.00179.44           C  
ATOM    314  CD  LYS A  43      32.642 118.337 -24.673  1.00187.61           C  
ATOM    315  CE  LYS A  43      31.627 117.466 -25.415  1.00186.17           C  
ATOM    316  NZ  LYS A  43      31.414 116.134 -24.760  1.00189.57           N  
ATOM    317  N   GLY A  44      31.686 120.633 -19.767  1.00141.80           N  
ATOM    318  CA  GLY A  44      31.718 120.675 -18.308  1.00137.32           C  
ATOM    319  C   GLY A  44      32.816 119.808 -17.716  1.00127.15           C  
ATOM    320  O   GLY A  44      33.335 118.909 -18.370  1.00124.38           O  
ATOM    321  N   LEU A  45      33.178 120.090 -16.474  1.00118.20           N  
ATOM    322  CA  LEU A  45      34.176 119.283 -15.802  1.00116.99           C  
ATOM    323  C   LEU A  45      33.560 117.896 -15.629  1.00121.83           C  
ATOM    324  O   LEU A  45      32.374 117.698 -15.907  1.00120.23           O  
ATOM    325  CB  LEU A  45      34.561 119.864 -14.416  1.00116.29           C  
ATOM    326  CG  LEU A  45      34.070 121.201 -13.828  1.00116.11           C  
ATOM    327  CD1 LEU A  45      35.031 122.317 -14.134  1.00116.20           C  
ATOM    328  CD2 LEU A  45      32.634 121.574 -14.198  1.00110.71           C  
ATOM    329  N   GLU A  46      34.367 116.947 -15.169  1.00120.59           N  
ATOM    330  CA  GLU A  46      33.908 115.586 -14.916  1.00120.46           C  
ATOM    331  C   GLU A  46      34.893 114.899 -13.976  1.00128.00           C  
ATOM    332  O   GLU A  46      36.076 114.727 -14.301  1.00131.05           O  
ATOM    333  CB  GLU A  46      33.729 114.803 -16.227  1.00121.05           C  
ATOM    334  CG  GLU A  46      35.007 114.240 -16.823  1.00126.58           C  
ATOM    335  CD  GLU A  46      34.766 112.979 -17.631  1.00165.07           C  
ATOM    336  OE1 GLU A  46      33.933 112.146 -17.213  1.00145.53           O  
ATOM    337  OE2 GLU A  46      35.422 112.810 -18.678  1.00189.66           O  
ATOM    338  N   TRP A  47      34.423 114.572 -12.779  1.00121.78           N  
ATOM    339  CA  TRP A  47      35.276 113.949 -11.771  1.00120.81           C  
ATOM    340  C   TRP A  47      36.057 112.752 -12.292  1.00116.53           C  
ATOM    341  O   TRP A  47      35.694 112.147 -13.293  1.00117.44           O  
ATOM    342  CB  TRP A  47      34.446 113.533 -10.575  1.00121.40           C  
ATOM    343  CG  TRP A  47      35.258 113.057  -9.422  1.00123.97           C  
ATOM    344  CD1 TRP A  47      36.171 113.773  -8.704  1.00126.79           C  
ATOM    345  CD2 TRP A  47      35.185 111.775  -8.808  1.00125.23           C  
ATOM    346  NE1 TRP A  47      36.672 113.013  -7.680  1.00125.42           N  
ATOM    347  CE2 TRP A  47      36.081 111.781  -7.721  1.00128.75           C  
ATOM    348  CE3 TRP A  47      34.439 110.621  -9.065  1.00128.68           C  
ATOM    349  CZ2 TRP A  47      36.263 110.677  -6.906  1.00131.20           C  
ATOM    350  CZ3 TRP A  47      34.615 109.523  -8.255  1.00132.32           C  
ATOM    351  CH2 TRP A  47      35.520 109.557  -7.183  1.00133.88           C  
ATOM    352  N   LEU A  48      37.125 112.398 -11.597  1.00107.66           N  
ATOM    353  CA  LEU A  48      37.937 111.260 -12.006  1.00108.25           C  
ATOM    354  C   LEU A  48      38.185 110.349 -10.824  1.00118.38           C  
ATOM    355  O   LEU A  48      37.970 109.145 -10.881  1.00123.64           O  
ATOM    356  CB  LEU A  48      39.289 111.727 -12.546  1.00106.76           C  
ATOM    357  CG  LEU A  48      39.286 112.534 -13.831  1.00109.10           C  
ATOM    358  CD1 LEU A  48      40.648 112.422 -14.452  1.00108.87           C  
ATOM    359  CD2 LEU A  48      38.222 112.015 -14.771  1.00109.43           C  
ATOM    360  N   GLY A  49      38.690 110.929  -9.753  1.00111.69           N  
ATOM    361  CA  GLY A  49      39.008 110.164  -8.576  1.00110.19           C  
ATOM    362  C   GLY A  49      39.566 111.095  -7.527  1.00115.77           C  
ATOM    363  O   GLY A  49      40.024 112.199  -7.825  1.00112.47           O  
ATOM    364  N   MET A  50      39.499 110.655  -6.284  1.00117.84           N  
ATOM    365  CA  MET A  50      39.997 111.437  -5.180  1.00119.46           C  
ATOM    366  C   MET A  50      40.875 110.543  -4.336  1.00125.31           C  
ATOM    367  O   MET A  50      40.911 109.317  -4.519  1.00122.28           O  
ATOM    368  CB  MET A  50      38.842 111.983  -4.348  1.00122.66           C  
ATOM    369  CG  MET A  50      39.273 112.699  -3.090  1.00127.96           C  
ATOM    370  SD  MET A  50      38.032 112.612  -1.775  1.00134.35           S  
ATOM    371  CE  MET A  50      36.491 112.735  -2.706  1.00130.04           C  
ATOM    372  N   ILE A  51      41.591 111.161  -3.414  1.00124.47           N  
ATOM    373  CA  ILE A  51      42.492 110.435  -2.548  1.00124.26           C  
ATOM    374  C   ILE A  51      42.416 111.074  -1.162  1.00142.48           C  
ATOM    375  O   ILE A  51      42.828 112.228  -0.971  1.00144.32           O  
ATOM    376  CB  ILE A  51      43.920 110.453  -3.137  1.00120.61           C  
ATOM    377  CG1 ILE A  51      44.941 109.905  -2.158  1.00116.75           C  
ATOM    378  CG2 ILE A  51      44.274 111.833  -3.632  1.00115.41           C  
ATOM    379  CD1 ILE A  51      46.202 109.578  -2.824  1.00102.70           C  
ATOM    380  N   TRP A  52      41.793 110.353  -0.227  1.00142.61           N  
ATOM    381  CA  TRP A  52      41.596 110.846   1.139  1.00143.29           C  
ATOM    382  C   TRP A  52      42.875 111.095   1.937  1.00163.14           C  
ATOM    383  O   TRP A  52      43.998 110.933   1.436  1.00168.93           O  
ATOM    384  CB  TRP A  52      40.712 109.887   1.935  1.00136.90           C  
ATOM    385  CG  TRP A  52      39.388 109.655   1.342  1.00132.61           C  
ATOM    386  CD1 TRP A  52      39.106 108.889   0.263  1.00134.83           C  
ATOM    387  CD2 TRP A  52      38.141 110.157   1.821  1.00130.73           C  
ATOM    388  NE1 TRP A  52      37.756 108.886   0.028  1.00134.72           N  
ATOM    389  CE2 TRP A  52      37.141 109.663   0.970  1.00135.24           C  
ATOM    390  CE3 TRP A  52      37.776 110.997   2.871  1.00131.65           C  
ATOM    391  CZ2 TRP A  52      35.794 109.974   1.140  1.00134.92           C  
ATOM    392  CZ3 TRP A  52      36.440 111.303   3.045  1.00132.84           C  
ATOM    393  CH2 TRP A  52      35.464 110.786   2.190  1.00133.90           C  
ATOM    394  N   GLY A  53      42.691 111.458   3.202  1.00160.46           N  
ATOM    395  CA  GLY A  53      43.813 111.707   4.084  1.00161.26           C  
ATOM    396  C   GLY A  53      44.548 110.398   4.320  1.00166.05           C  
ATOM    397  O   GLY A  53      45.778 110.360   4.332  1.00167.06           O  
ATOM    398  N   ASP A  54      43.781 109.324   4.476  1.00162.66           N  
ATOM    399  CA  ASP A  54      44.352 108.011   4.747  1.00164.00           C  
ATOM    400  C   ASP A  54      44.693 107.190   3.511  1.00172.52           C  
ATOM    401  O   ASP A  54      44.436 105.986   3.472  1.00175.27           O  
ATOM    402  CB  ASP A  54      43.463 107.206   5.706  1.00165.53           C  
ATOM    403  CG  ASP A  54      42.000 107.206   5.293  1.00169.29           C  
ATOM    404  OD1 ASP A  54      41.133 107.016   6.179  1.00160.79           O  
ATOM    405  OD2 ASP A  54      41.715 107.373   4.087  1.00179.62           O  
ATOM    406  N   GLY A  55      45.297 107.836   2.520  1.00170.57           N  
ATOM    407  CA  GLY A  55      45.728 107.153   1.295  1.00171.56           C  
ATOM    408  C   GLY A  55      44.610 106.436   0.536  1.00171.58           C  
ATOM    409  O   GLY A  55      44.806 105.957  -0.593  1.00167.74           O  
ATOM    410  N   ASN A  56      43.445 106.348   1.166  1.00166.68           N  
ATOM    411  CA  ASN A  56      42.287 105.713   0.556  1.00163.75           C  
ATOM    412  C   ASN A  56      41.962 106.399  -0.771  1.00154.75           C  
ATOM    413  O   ASN A  56      42.086 107.621  -0.909  1.00150.68           O  
ATOM    414  CB  ASN A  56      41.088 105.796   1.502  1.00168.95           C  
ATOM    415  CG  ASN A  56      40.529 104.441   1.847  1.00179.24           C  
ATOM    416  OD1 ASN A  56      40.321 103.604   0.970  1.00195.97           O  
ATOM    417  ND2 ASN A  56      40.265 104.219   3.131  1.00152.28           N  
ATOM    418  N   THR A  57      41.540 105.616  -1.750  1.00142.28           N  
ATOM    419  CA  THR A  57      41.240 106.174  -3.053  1.00137.06           C  
ATOM    420  C   THR A  57      39.902 105.736  -3.637  1.00132.22           C  
ATOM    421  O   THR A  57      39.574 104.543  -3.670  1.00132.93           O  
ATOM    422  CB  THR A  57      42.352 105.868  -4.062  1.00137.44           C  
ATOM    423  OG1 THR A  57      41.803 105.888  -5.380  1.00128.57           O  
ATOM    424  CG2 THR A  57      43.002 104.484  -3.777  1.00126.26           C  
ATOM    425  N   ASP A  58      39.141 106.718  -4.111  1.00118.62           N  
ATOM    426  CA  ASP A  58      37.851 106.477  -4.747  1.00111.76           C  
ATOM    427  C   ASP A  58      37.993 106.999  -6.161  1.00117.80           C  
ATOM    428  O   ASP A  58      38.275 108.178  -6.351  1.00121.57           O  
ATOM    429  CB  ASP A  58      36.745 107.266  -4.046  1.00107.59           C  
ATOM    430  CG  ASP A  58      36.469 106.768  -2.639  1.00120.38           C  
ATOM    431  OD1 ASP A  58      36.918 105.645  -2.274  1.00113.80           O  
ATOM    432  OD2 ASP A  58      35.781 107.504  -1.895  1.00143.38           O  
ATOM    433  N   TYR A  59      37.838 106.126  -7.152  1.00110.70           N  
ATOM    434  CA  TYR A  59      37.965 106.542  -8.542  1.00105.92           C  
ATOM    435  C   TYR A  59      36.593 106.648  -9.200  1.00106.85           C  
ATOM    436  O   TYR A  59      35.605 106.062  -8.727  1.00103.47           O  
ATOM    437  CB  TYR A  59      38.812 105.554  -9.322  1.00107.12           C  
ATOM    438  CG  TYR A  59      40.249 105.416  -8.874  1.00117.17           C  
ATOM    439  CD1 TYR A  59      41.252 106.178  -9.460  1.00123.85           C  
ATOM    440  CD2 TYR A  59      40.625 104.429  -7.967  1.00120.77           C  
ATOM    441  CE1 TYR A  59      42.596 106.002  -9.117  1.00132.09           C  
ATOM    442  CE2 TYR A  59      41.962 104.240  -7.618  1.00124.34           C  
ATOM    443  CZ  TYR A  59      42.941 105.037  -8.190  1.00140.27           C  
ATOM    444  OH  TYR A  59      44.268 104.875  -7.842  1.00139.58           O  
ATOM    445  N   ASN A  60      36.542 107.373 -10.308  1.00106.68           N  
ATOM    446  CA  ASN A  60      35.307 107.544 -11.068  1.00108.04           C  
ATOM    447  C   ASN A  60      34.893 106.216 -11.682  1.00116.52           C  
ATOM    448  O   ASN A  60      35.590 105.659 -12.539  1.00106.94           O  
ATOM    449  CB  ASN A  60      35.488 108.598 -12.165  1.00109.30           C  
ATOM    450  CG  ASN A  60      34.408 108.532 -13.227  1.00119.64           C  
ATOM    451  OD1 ASN A  60      33.283 108.077 -12.977  1.00117.21           O  
ATOM    452  ND2 ASN A  60      34.725 109.046 -14.411  1.00102.53           N  
ATOM    453  N   SER A  61      33.760 105.714 -11.211  1.00128.71           N  
ATOM    454  CA  SER A  61      33.208 104.438 -11.656  1.00132.57           C  
ATOM    455  C   SER A  61      33.335 104.229 -13.165  1.00124.49           C  
ATOM    456  O   SER A  61      33.600 103.121 -13.637  1.00119.26           O  
ATOM    457  CB  SER A  61      31.744 104.306 -11.193  1.00148.85           C  
ATOM    458  OG  SER A  61      31.576 104.764  -9.840  1.00166.46           O  
ATOM    459  N   ALA A  62      33.218 105.314 -13.912  1.00122.70           N  
ATOM    460  CA  ALA A  62      33.330 105.244 -15.362  1.00126.82           C  
ATOM    461  C   ALA A  62      34.694 104.741 -15.804  1.00134.91           C  
ATOM    462  O   ALA A  62      34.783 103.878 -16.682  1.00132.83           O  
ATOM    463  CB  ALA A  62      33.043 106.600 -15.988  1.00128.73           C  
ATOM    464  N   LEU A  63      35.753 105.287 -15.197  1.00135.62           N  
ATOM    465  CA  LEU A  63      37.130 104.933 -15.553  1.00133.97           C  
ATOM    466  C   LEU A  63      37.636 103.563 -15.115  1.00156.67           C  
ATOM    467  O   LEU A  63      38.281 103.415 -14.055  1.00149.55           O  
ATOM    468  CB  LEU A  63      38.094 106.057 -15.220  1.00127.87           C  
ATOM    469  CG  LEU A  63      37.668 107.240 -16.095  1.00125.20           C  
ATOM    470  CD1 LEU A  63      38.764 108.259 -16.293  1.00127.29           C  
ATOM    471  CD2 LEU A  63      37.162 106.729 -17.433  1.00107.87           C  
ATOM    472  N   LYS A  64      37.341 102.579 -15.976  1.00169.54           N  
ATOM    473  CA  LYS A  64      37.705 101.174 -15.795  1.00172.71           C  
ATOM    474  C   LYS A  64      39.157 101.022 -15.400  1.00180.16           C  
ATOM    475  O   LYS A  64      39.983 100.518 -16.184  1.00172.37           O  
ATOM    476  CB  LYS A  64      37.428 100.381 -17.082  1.00174.38           C  
ATOM    477  CG  LYS A  64      37.444  98.867 -16.901  1.00184.78           C  
ATOM    478  CD  LYS A  64      36.266  98.390 -16.053  1.00184.56           C  
ATOM    479  CE  LYS A  64      36.517  97.004 -15.472  1.00181.10           C  
ATOM    480  NZ  LYS A  64      37.769  96.926 -14.639  1.00184.95           N  
ATOM    481  N   SER A  65      39.453 101.449 -14.175  1.00184.75           N  
ATOM    482  CA  SER A  65      40.795 101.385 -13.630  1.00187.81           C  
ATOM    483  C   SER A  65      41.874 101.747 -14.646  1.00190.10           C  
ATOM    484  O   SER A  65      42.834 100.997 -14.860  1.00197.09           O  
ATOM    485  CB  SER A  65      41.076 100.024 -12.979  1.00195.92           C  
ATOM    486  OG  SER A  65      41.771 100.186 -11.740  1.00203.45           O  
ATOM    487  N   ARG A  66      41.691 102.885 -15.300  1.00172.45           N  
ATOM    488  CA  ARG A  66      42.697 103.389 -16.216  1.00165.35           C  
ATOM    489  C   ARG A  66      43.475 104.408 -15.383  1.00157.37           C  
ATOM    490  O   ARG A  66      44.664 104.669 -15.622  1.00161.18           O  
ATOM    491  CB  ARG A  66      42.043 104.079 -17.405  1.00157.08           C  
ATOM    492  CG  ARG A  66      41.280 103.156 -18.301  1.00150.75           C  
ATOM    493  CD  ARG A  66      41.299 103.662 -19.738  1.00156.88           C  
ATOM    494  NE  ARG A  66      40.998 105.089 -19.840  1.00130.88           N  
ATOM    495  CZ  ARG A  66      41.060 105.783 -20.973  1.00148.23           C  
ATOM    496  NH1 ARG A  66      41.412 105.182 -22.101  1.00171.16           N  
ATOM    497  NH2 ARG A  66      40.774 107.076 -20.989  1.00103.59           N  
ATOM    498  N   LEU A  67      42.788 104.947 -14.372  1.00134.56           N  
ATOM    499  CA  LEU A  67      43.362 105.923 -13.467  1.00125.07           C  
ATOM    500  C   LEU A  67      44.267 105.267 -12.449  1.00116.27           C  
ATOM    501  O   LEU A  67      44.395 104.050 -12.402  1.00114.34           O  
ATOM    502  CB  LEU A  67      42.254 106.665 -12.749  1.00124.31           C  
ATOM    503  CG  LEU A  67      41.284 107.358 -13.692  1.00129.34           C  
ATOM    504  CD1 LEU A  67      40.528 108.484 -12.970  1.00129.70           C  
ATOM    505  CD2 LEU A  67      42.097 107.903 -14.862  1.00134.64           C  
ATOM    506  N   SER A  68      44.886 106.087 -11.620  1.00110.68           N  
ATOM    507  CA  SER A  68      45.780 105.585 -10.596  1.00114.93           C  
ATOM    508  C   SER A  68      46.325 106.770  -9.831  1.00118.32           C  
ATOM    509  O   SER A  68      47.475 107.190  -9.998  1.00120.16           O  
ATOM    510  CB  SER A  68      46.915 104.750 -11.208  1.00128.99           C  
ATOM    511  OG  SER A  68      47.553 103.916 -10.232  1.00146.63           O  
ATOM    512  N   ILE A  69      45.458 107.341  -9.022  1.00112.88           N  
ATOM    513  CA  ILE A  69      45.810 108.477  -8.216  1.00116.17           C  
ATOM    514  C   ILE A  69      46.722 108.047  -7.063  1.00124.75           C  
ATOM    515  O   ILE A  69      46.388 107.143  -6.302  1.00122.06           O  
ATOM    516  CB  ILE A  69      44.541 109.118  -7.666  1.00121.36           C  
ATOM    517  CG1 ILE A  69      43.659 109.596  -8.822  1.00116.85           C  
ATOM    518  CG2 ILE A  69      44.874 110.218  -6.669  1.00134.35           C  
ATOM    519  CD1 ILE A  69      42.184 109.679  -8.469  1.00 95.20           C  
ATOM    520  N   SER A  70      47.883 108.689  -6.953  1.00128.33           N  
ATOM    521  CA  SER A  70      48.846 108.372  -5.897  1.00130.34           C  
ATOM    522  C   SER A  70      49.350 109.623  -5.173  1.00138.68           C  
ATOM    523  O   SER A  70      49.612 110.664  -5.784  1.00139.91           O  
ATOM    524  CB  SER A  70      50.009 107.572  -6.460  1.00136.86           C  
ATOM    525  OG  SER A  70      49.740 107.197  -7.808  1.00159.72           O  
ATOM    526  N   LYS A  71      49.457 109.515  -3.858  1.00135.18           N  
ATOM    527  CA  LYS A  71      49.868 110.620  -3.008  1.00133.03           C  
ATOM    528  C   LYS A  71      51.337 110.437  -2.662  1.00143.28           C  
ATOM    529  O   LYS A  71      51.940 109.416  -2.993  1.00144.39           O  
ATOM    530  CB  LYS A  71      49.012 110.590  -1.725  1.00131.23           C  
ATOM    531  CG  LYS A  71      49.191 111.742  -0.758  1.00147.37           C  
ATOM    532  CD  LYS A  71      48.618 111.396   0.638  1.00151.29           C  
ATOM    533  CE  LYS A  71      48.933 112.491   1.684  1.00157.46           C  
ATOM    534  NZ  LYS A  71      50.071 112.181   2.675  1.00103.42           N  
ATOM    535  N   ASP A  72      51.912 111.439  -2.014  1.00144.89           N  
ATOM    536  CA  ASP A  72      53.289 111.376  -1.538  1.00146.38           C  
ATOM    537  C   ASP A  72      53.461 112.380  -0.410  1.00149.12           C  
ATOM    538  O   ASP A  72      53.972 113.480  -0.612  1.00143.10           O  
ATOM    539  CB  ASP A  72      54.289 111.636  -2.650  1.00151.30           C  
ATOM    540  CG  ASP A  72      55.713 111.312  -2.234  1.00186.64           C  
ATOM    541  OD1 ASP A  72      56.114 111.719  -1.119  1.00187.39           O  
ATOM    542  OD2 ASP A  72      56.417 110.619  -3.004  1.00208.85           O  
ATOM    543  N   ASN A  73      52.952 111.995   0.757  1.00151.89           N  
ATOM    544  CA  ASN A  73      52.968 112.794   1.977  1.00152.61           C  
ATOM    545  C   ASN A  73      54.192 113.697   2.089  1.00157.90           C  
ATOM    546  O   ASN A  73      54.070 114.916   2.036  1.00158.55           O  
ATOM    547  CB  ASN A  73      52.898 111.860   3.186  1.00160.27           C  
ATOM    548  CG  ASN A  73      53.599 110.520   2.933  1.00191.85           C  
ATOM    549  OD1 ASN A  73      53.326 109.837   1.939  1.00178.77           O  
ATOM    550  ND2 ASN A  73      54.518 110.149   3.826  1.00180.06           N  
ATOM    551  N   SER A  74      55.367 113.080   2.211  1.00154.18           N  
ATOM    552  CA  SER A  74      56.625 113.806   2.331  1.00151.89           C  
ATOM    553  C   SER A  74      56.748 114.931   1.305  1.00153.41           C  
ATOM    554  O   SER A  74      56.756 116.108   1.664  1.00153.70           O  
ATOM    555  CB  SER A  74      57.811 112.843   2.215  1.00154.86           C  
ATOM    556  OG  SER A  74      57.672 111.958   1.109  1.00155.30           O  
ATOM    557  N   LYS A  75      56.820 114.566   0.028  1.00146.86           N  
ATOM    558  CA  LYS A  75      56.955 115.544  -1.051  1.00144.19           C  
ATOM    559  C   LYS A  75      55.717 116.430  -1.244  1.00142.28           C  
ATOM    560  O   LYS A  75      55.690 117.292  -2.129  1.00140.61           O  
ATOM    561  CB  LYS A  75      57.321 114.842  -2.362  1.00144.64           C  
ATOM    562  CG  LYS A  75      58.348 113.733  -2.207  1.00148.22           C  
ATOM    563  CD  LYS A  75      59.656 114.263  -1.633  1.00179.33           C  
ATOM    564  CE  LYS A  75      60.561 114.832  -2.728  1.00210.95           C  
ATOM    565  NZ  LYS A  75      61.579 115.788  -2.192  1.00218.27           N  
ATOM    566  N   SER A  76      54.700 116.214  -0.415  1.00133.66           N  
ATOM    567  CA  SER A  76      53.460 116.981  -0.496  1.00130.36           C  
ATOM    568  C   SER A  76      52.920 117.076  -1.926  1.00123.15           C  
ATOM    569  O   SER A  76      52.307 118.076  -2.312  1.00116.70           O  
ATOM    570  CB  SER A  76      53.642 118.370   0.098  1.00136.44           C  
ATOM    571  OG  SER A  76      53.600 119.346  -0.922  1.00169.51           O  
ATOM    572  N   GLN A  77      53.136 116.024  -2.706  1.00116.51           N  
ATOM    573  CA  GLN A  77      52.647 115.988  -4.068  1.00115.57           C  
ATOM    574  C   GLN A  77      51.772 114.763  -4.331  1.00117.29           C  
ATOM    575  O   GLN A  77      52.083 113.648  -3.902  1.00110.06           O  
ATOM    576  CB  GLN A  77      53.797 116.066  -5.076  1.00118.94           C  
ATOM    577  CG  GLN A  77      55.172 115.694  -4.522  1.00148.03           C  
ATOM    578  CD  GLN A  77      56.077 115.038  -5.569  1.00156.52           C  
ATOM    579  OE1 GLN A  77      56.844 114.108  -5.262  1.00133.92           O  
ATOM    580  NE2 GLN A  77      55.988 115.517  -6.814  1.00136.29           N  
ATOM    581  N   VAL A  78      50.652 115.001  -5.009  1.00120.68           N  
ATOM    582  CA  VAL A  78      49.712 113.945  -5.381  1.00119.43           C  
ATOM    583  C   VAL A  78      49.904 113.719  -6.862  1.00117.43           C  
ATOM    584  O   VAL A  78      49.993 114.679  -7.624  1.00115.19           O  
ATOM    585  CB  VAL A  78      48.256 114.382  -5.173  1.00121.96           C  
ATOM    586  CG1 VAL A  78      47.311 113.348  -5.758  1.00119.52           C  
ATOM    587  CG2 VAL A  78      47.980 114.630  -3.704  1.00122.16           C  
ATOM    588  N   PHE A  79      49.956 112.459  -7.270  1.00110.96           N  
ATOM    589  CA  PHE A  79      50.207 112.140  -8.663  1.00111.03           C  
ATOM    590  C   PHE A  79      48.948 111.690  -9.380  1.00112.48           C  
ATOM    591  O   PHE A  79      47.838 111.918  -8.897  1.00110.80           O  
ATOM    592  CB  PHE A  79      51.307 111.087  -8.785  1.00115.60           C  
ATOM    593  CG  PHE A  79      52.464 111.291  -7.834  1.00122.09           C  
ATOM    594  CD1 PHE A  79      53.364 110.258  -7.589  1.00130.39           C  
ATOM    595  CD2 PHE A  79      52.675 112.518  -7.210  1.00124.62           C  
ATOM    596  CE1 PHE A  79      54.432 110.438  -6.718  1.00131.92           C  
ATOM    597  CE2 PHE A  79      53.730 112.701  -6.337  1.00128.24           C  
ATOM    598  CZ  PHE A  79      54.616 111.663  -6.095  1.00128.15           C  
ATOM    599  N   LEU A  80      49.126 111.074 -10.544  1.00109.87           N  
ATOM    600  CA  LEU A  80      48.003 110.589 -11.347  1.00107.79           C  
ATOM    601  C   LEU A  80      48.428 109.447 -12.260  1.00109.77           C  
ATOM    602  O   LEU A  80      49.491 108.858 -12.078  1.00108.90           O  
ATOM    603  CB  LEU A  80      47.416 111.724 -12.195  1.00105.21           C  
ATOM    604  CG  LEU A  80      46.062 111.442 -12.838  1.00104.04           C  
ATOM    605  CD1 LEU A  80      45.280 110.434 -12.013  1.00105.19           C  
ATOM    606  CD2 LEU A  80      45.302 112.706 -12.945  1.00 97.49           C  
ATOM    607  N   LYS A  81      47.579 109.146 -13.235  1.00107.55           N  
ATOM    608  CA  LYS A  81      47.845 108.108 -14.220  1.00112.67           C  
ATOM    609  C   LYS A  81      46.627 107.728 -15.035  1.00130.59           C  
ATOM    610  O   LYS A  81      45.557 107.448 -14.492  1.00136.22           O  
ATOM    611  CB  LYS A  81      48.417 106.848 -13.597  1.00117.30           C  
ATOM    612  CG  LYS A  81      48.723 105.754 -14.628  1.00147.04           C  
ATOM    613  CD  LYS A  81      49.679 106.256 -15.715  1.00157.12           C  
ATOM    614  CE  LYS A  81      51.146 105.965 -15.371  1.00166.91           C  
ATOM    615  NZ  LYS A  81      51.702 106.830 -14.248  1.00155.42           N  
ATOM    616  N   MET A  82      46.819 107.671 -16.346  1.00129.48           N  
ATOM    617  CA  MET A  82      45.777 107.279 -17.275  1.00128.97           C  
ATOM    618  C   MET A  82      46.474 106.429 -18.318  1.00139.93           C  
ATOM    619  O   MET A  82      47.619 106.711 -18.680  1.00143.91           O  
ATOM    620  CB  MET A  82      45.146 108.506 -17.925  1.00130.05           C  
ATOM    621  CG  MET A  82      43.766 108.256 -18.473  1.00133.31           C  
ATOM    622  SD  MET A  82      42.542 109.444 -17.901  1.00137.00           S  
ATOM    623  CE  MET A  82      42.302 110.423 -19.427  1.00134.27           C  
ATOM    624  N   ASN A  83      45.814 105.368 -18.765  1.00137.92           N  
ATOM    625  CA  ASN A  83      46.407 104.468 -19.747  1.00138.68           C  
ATOM    626  C   ASN A  83      45.625 104.466 -21.049  1.00144.40           C  
ATOM    627  O   ASN A  83      44.419 104.718 -21.053  1.00142.90           O  
ATOM    628  CB  ASN A  83      46.520 103.061 -19.176  1.00139.42           C  
ATOM    629  CG  ASN A  83      46.786 103.068 -17.683  1.00198.36           C  
ATOM    630  OD1 ASN A  83      46.024 102.501 -16.900  1.00215.40           O  
ATOM    631  ND2 ASN A  83      47.841 103.769 -17.275  1.00187.38           N  
ATOM    632  N   SER A  84      46.333 104.219 -22.149  1.00144.01           N  
ATOM    633  CA  SER A  84      45.736 104.204 -23.478  1.00144.93           C  
ATOM    634  C   SER A  84      44.737 105.344 -23.701  1.00152.72           C  
ATOM    635  O   SER A  84      43.545 105.098 -23.896  1.00156.70           O  
ATOM    636  CB  SER A  84      45.070 102.859 -23.755  1.00146.43           C  
ATOM    637  OG  SER A  84      43.875 102.719 -23.003  1.00156.71           O  
ATOM    638  N   LEU A  85      45.220 106.584 -23.660  1.00145.53           N  
ATOM    639  CA  LEU A  85      44.359 107.740 -23.883  1.00145.26           C  
ATOM    640  C   LEU A  85      43.906 107.808 -25.333  1.00150.14           C  
ATOM    641  O   LEU A  85      44.276 106.965 -26.147  1.00148.68           O  
ATOM    642  CB  LEU A  85      45.067 109.033 -23.502  1.00145.66           C  
ATOM    643  CG  LEU A  85      45.633 109.080 -22.089  1.00151.37           C  
ATOM    644  CD1 LEU A  85      44.999 107.988 -21.227  1.00150.24           C  
ATOM    645  CD2 LEU A  85      47.152 108.927 -22.152  1.00156.29           C  
ATOM    646  N   GLN A  86      43.111 108.820 -25.654  1.00152.77           N  
ATOM    647  CA  GLN A  86      42.607 108.980 -27.009  1.00157.86           C  
ATOM    648  C   GLN A  86      41.561 110.085 -27.082  1.00166.98           C  
ATOM    649  O   GLN A  86      40.541 110.022 -26.402  1.00168.65           O  
ATOM    650  CB  GLN A  86      41.998 107.658 -27.510  1.00160.93           C  
ATOM    651  CG  GLN A  86      41.846 107.558 -29.023  1.00207.40           C  
ATOM    652  CD  GLN A  86      40.574 106.828 -29.432  1.00253.59           C  
ATOM    653  OE1 GLN A  86      39.807 106.370 -28.583  1.00260.56           O  
ATOM    654  NE2 GLN A  86      40.340 106.727 -30.738  1.00243.23           N  
ATOM    655  N   THR A  87      41.824 111.080 -27.926  1.00164.97           N  
ATOM    656  CA  THR A  87      40.911 112.196 -28.162  1.00166.25           C  
ATOM    657  C   THR A  87      40.085 112.658 -26.959  1.00176.79           C  
ATOM    658  O   THR A  87      40.439 113.625 -26.284  1.00178.19           O  
ATOM    659  CB  THR A  87      39.986 111.918 -29.352  1.00170.93           C  
ATOM    660  OG1 THR A  87      39.177 110.768 -29.074  1.00169.22           O  
ATOM    661  CG2 THR A  87      40.810 111.666 -30.599  1.00170.09           C  
ATOM    662  N   ASP A  88      38.982 111.962 -26.691  1.00176.39           N  
ATOM    663  CA  ASP A  88      38.109 112.321 -25.571  1.00176.46           C  
ATOM    664  C   ASP A  88      38.796 112.244 -24.205  1.00172.53           C  
ATOM    665  O   ASP A  88      38.139 112.104 -23.167  1.00170.50           O  
ATOM    666  CB  ASP A  88      36.801 111.519 -25.589  1.00179.63           C  
ATOM    667  CG  ASP A  88      37.019 110.050 -25.877  1.00198.29           C  
ATOM    668  OD1 ASP A  88      36.574 109.588 -26.950  1.00202.10           O  
ATOM    669  OD2 ASP A  88      37.617 109.354 -25.022  1.00207.07           O  
ATOM    670  N   ASP A  89      40.123 112.332 -24.222  1.00162.40           N  
ATOM    671  CA  ASP A  89      40.922 112.344 -23.011  1.00158.34           C  
ATOM    672  C   ASP A  89      41.586 113.715 -22.973  1.00153.67           C  
ATOM    673  O   ASP A  89      41.850 114.269 -21.900  1.00151.91           O  
ATOM    674  CB  ASP A  89      41.962 111.227 -23.033  1.00159.20           C  
ATOM    675  CG  ASP A  89      41.338 109.855 -22.867  1.00167.61           C  
ATOM    676  OD1 ASP A  89      40.300 109.759 -22.183  1.00160.56           O  
ATOM    677  OD2 ASP A  89      41.842 108.887 -23.468  1.00186.14           O  
ATOM    678  N   THR A  90      41.792 114.285 -24.158  1.00142.81           N  
ATOM    679  CA  THR A  90      42.359 115.620 -24.262  1.00137.96           C  
ATOM    680  C   THR A  90      41.442 116.504 -23.451  1.00133.48           C  
ATOM    681  O   THR A  90      40.234 116.519 -23.671  1.00135.81           O  
ATOM    682  CB  THR A  90      42.340 116.156 -25.715  1.00139.51           C  
ATOM    683  OG1 THR A  90      41.093 115.825 -26.345  1.00143.43           O  
ATOM    684  CG2 THR A  90      43.500 115.606 -26.521  1.00130.79           C  
ATOM    685  N   ALA A  91      42.006 117.199 -22.481  1.00123.73           N  
ATOM    686  CA  ALA A  91      41.218 118.080 -21.648  1.00123.41           C  
ATOM    687  C   ALA A  91      42.130 118.860 -20.731  1.00131.85           C  
ATOM    688  O   ALA A  91      43.354 118.725 -20.781  1.00136.42           O  
ATOM    689  CB  ALA A  91      40.245 117.264 -20.826  1.00122.96           C  
ATOM    690  N   ARG A  92      41.531 119.686 -19.890  1.00122.77           N  
ATOM    691  CA  ARG A  92      42.284 120.381 -18.876  1.00118.52           C  
ATOM    692  C   ARG A  92      42.099 119.462 -17.668  1.00115.16           C  
ATOM    693  O   ARG A  92      40.988 119.005 -17.376  1.00110.17           O  
ATOM    694  CB  ARG A  92      41.703 121.765 -18.626  1.00121.15           C  
ATOM    695  CG  ARG A  92      42.552 122.617 -17.705  1.00139.83           C  
ATOM    696  CD  ARG A  92      42.372 124.103 -17.981  1.00130.39           C  
ATOM    697  NE  ARG A  92      43.655 124.785 -17.993  1.00107.72           N  
ATOM    698  CZ  ARG A  92      44.221 125.269 -19.087  1.00161.62           C  
ATOM    699  NH1 ARG A  92      43.594 125.164 -20.250  1.00184.97           N  
ATOM    700  NH2 ARG A  92      45.409 125.856 -19.017  1.00166.33           N  
ATOM    701  N   TYR A  93      43.201 119.055 -17.065  1.00111.32           N  
ATOM    702  CA  TYR A  93      43.127 118.117 -15.962  1.00111.63           C  
ATOM    703  C   TYR A  93      43.430 118.843 -14.674  1.00121.06           C  
ATOM    704  O   TYR A  93      44.597 119.004 -14.315  1.00126.87           O  
ATOM    705  CB  TYR A  93      44.113 116.967 -16.180  1.00112.68           C  
ATOM    706  CG  TYR A  93      43.652 115.948 -17.209  1.00112.90           C  
ATOM    707  CD1 TYR A  93      43.637 116.251 -18.561  1.00115.84           C  
ATOM    708  CD2 TYR A  93      43.237 114.688 -16.826  1.00111.83           C  
ATOM    709  CE1 TYR A  93      43.208 115.331 -19.494  1.00114.53           C  
ATOM    710  CE2 TYR A  93      42.840 113.759 -17.749  1.00111.82           C  
ATOM    711  CZ  TYR A  93      42.817 114.086 -19.078  1.00124.77           C  
ATOM    712  OH  TYR A  93      42.402 113.152 -19.993  1.00139.81           O  
ATOM    713  N   TYR A  94      42.372 119.302 -14.001  1.00114.71           N  
ATOM    714  CA  TYR A  94      42.504 120.047 -12.749  1.00112.63           C  
ATOM    715  C   TYR A  94      42.809 119.198 -11.509  1.00122.12           C  
ATOM    716  O   TYR A  94      42.121 118.209 -11.207  1.00123.03           O  
ATOM    717  CB  TYR A  94      41.247 120.857 -12.475  1.00108.25           C  
ATOM    718  CG  TYR A  94      40.984 121.965 -13.448  1.00112.21           C  
ATOM    719  CD1 TYR A  94      41.622 123.193 -13.323  1.00116.76           C  
ATOM    720  CD2 TYR A  94      40.020 121.829 -14.431  1.00114.98           C  
ATOM    721  CE1 TYR A  94      41.327 124.251 -14.180  1.00119.95           C  
ATOM    722  CE2 TYR A  94      39.718 122.876 -15.297  1.00117.45           C  
ATOM    723  CZ  TYR A  94      40.374 124.080 -15.167  1.00134.06           C  
ATOM    724  OH  TYR A  94      40.066 125.105 -16.036  1.00151.85           O  
ATOM    725  N   CYS A  95      43.814 119.621 -10.755  1.00116.37           N  
ATOM    726  CA  CYS A  95      44.114 118.988  -9.501  1.00115.97           C  
ATOM    727  C   CYS A  95      43.556 119.964  -8.486  1.00116.00           C  
ATOM    728  O   CYS A  95      44.048 121.079  -8.381  1.00117.75           O  
ATOM    729  CB  CYS A  95      45.620 118.866  -9.277  1.00120.53           C  
ATOM    730  SG  CYS A  95      46.013 118.992  -7.494  1.00128.74           S  
ATOM    731  N   ALA A  96      42.494 119.578  -7.790  1.00111.31           N  
ATOM    732  CA  ALA A  96      41.907 120.443  -6.759  1.00109.88           C  
ATOM    733  C   ALA A  96      41.731 119.701  -5.425  1.00118.58           C  
ATOM    734  O   ALA A  96      41.871 118.467  -5.343  1.00112.61           O  
ATOM    735  CB  ALA A  96      40.607 121.105  -7.226  1.00108.14           C  
ATOM    736  N   ARG A  97      41.491 120.459  -4.362  1.00121.03           N  
ATOM    737  CA  ARG A  97      41.378 119.855  -3.049  1.00121.65           C  
ATOM    738  C   ARG A  97      40.028 120.011  -2.370  1.00129.03           C  
ATOM    739  O   ARG A  97      39.284 120.993  -2.593  1.00115.03           O  
ATOM    740  CB  ARG A  97      42.495 120.328  -2.124  1.00117.80           C  
ATOM    741  CG  ARG A  97      42.211 121.656  -1.454  1.00114.03           C  
ATOM    742  CD  ARG A  97      42.167 121.529   0.072  1.00103.53           C  
ATOM    743  NE  ARG A  97      41.330 122.587   0.633  1.00119.69           N  
ATOM    744  CZ  ARG A  97      41.755 123.507   1.495  1.00125.05           C  
ATOM    745  NH1 ARG A  97      43.008 123.486   1.934  1.00 69.10           N  
ATOM    746  NH2 ARG A  97      40.919 124.445   1.933  1.00125.65           N  
ATOM    747  N   ASP A  98      39.742 119.027  -1.517  1.00137.27           N  
ATOM    748  CA  ASP A  98      38.512 118.977  -0.742  1.00137.53           C  
ATOM    749  C   ASP A  98      38.761 118.592   0.722  1.00127.62           C  
ATOM    750  O   ASP A  98      39.389 117.554   1.034  1.00120.51           O  
ATOM    751  CB  ASP A  98      37.487 118.031  -1.398  1.00141.69           C  
ATOM    752  CG  ASP A  98      37.412 116.678  -0.718  1.00146.17           C  
ATOM    753  OD1 ASP A  98      38.253 115.813  -1.037  1.00139.62           O  
ATOM    754  OD2 ASP A  98      36.494 116.477   0.113  1.00158.96           O  
ATOM    755  N   PRO A  99      38.313 119.471   1.614  1.00115.50           N  
ATOM    756  CA  PRO A  99      38.409 119.231   3.035  1.00114.89           C  
ATOM    757  C   PRO A  99      37.066 118.600   3.364  1.00132.66           C  
ATOM    758  O   PRO A  99      36.056 119.300   3.490  1.00138.31           O  
ATOM    759  CB  PRO A  99      38.502 120.646   3.615  1.00112.87           C  
ATOM    760  CG  PRO A  99      37.896 121.556   2.561  1.00112.79           C  
ATOM    761  CD  PRO A  99      37.649 120.752   1.322  1.00109.18           C  
ATOM    762  N   TYR A 100      37.034 117.270   3.380  1.00130.78           N  
ATOM    763  CA  TYR A 100      35.791 116.545   3.618  1.00129.89           C  
ATOM    764  C   TYR A 100      35.090 116.878   4.936  1.00137.78           C  
ATOM    765  O   TYR A 100      34.028 116.334   5.256  1.00133.60           O  
ATOM    766  CB  TYR A 100      36.009 115.048   3.486  1.00126.85           C  
ATOM    767  CG  TYR A 100      37.368 114.551   3.901  1.00119.97           C  
ATOM    768  CD1 TYR A 100      37.548 113.936   5.128  1.00120.51           C  
ATOM    769  CD2 TYR A 100      38.440 114.603   3.028  1.00119.66           C  
ATOM    770  CE1 TYR A 100      38.771 113.402   5.490  1.00122.19           C  
ATOM    771  CE2 TYR A 100      39.675 114.087   3.381  1.00121.88           C  
ATOM    772  CZ  TYR A 100      39.837 113.473   4.615  1.00124.13           C  
ATOM    773  OH  TYR A 100      41.054 112.899   4.966  1.00103.09           O  
ATOM    774  N   GLY A 101      35.674 117.792   5.690  1.00139.53           N  
ATOM    775  CA  GLY A 101      35.092 118.204   6.951  1.00139.96           C  
ATOM    776  C   GLY A 101      33.843 119.039   6.722  1.00137.40           C  
ATOM    777  O   GLY A 101      32.719 118.529   6.783  1.00131.42           O  
ATOM    778  N   SER A 102      34.052 120.326   6.471  1.00133.94           N  
ATOM    779  CA  SER A 102      32.949 121.249   6.279  1.00136.64           C  
ATOM    780  C   SER A 102      32.774 121.693   4.828  1.00131.32           C  
ATOM    781  O   SER A 102      31.666 121.976   4.382  1.00134.78           O  
ATOM    782  CB  SER A 102      33.122 122.473   7.202  1.00150.22           C  
ATOM    783  OG  SER A 102      31.872 123.102   7.516  1.00170.64           O  
ATOM    784  N   LYS A 103      33.866 121.774   4.089  1.00117.99           N  
ATOM    785  CA  LYS A 103      33.771 122.248   2.724  1.00118.99           C  
ATOM    786  C   LYS A 103      33.998 121.179   1.648  1.00132.43           C  
ATOM    787  O   LYS A 103      34.650 120.156   1.886  1.00135.54           O  
ATOM    788  CB  LYS A 103      34.728 123.432   2.513  1.00118.58           C  
ATOM    789  CG  LYS A 103      34.428 124.662   3.360  1.00125.26           C  
ATOM    790  CD  LYS A 103      35.678 125.554   3.523  1.00163.69           C  
ATOM    791  CE  LYS A 103      35.838 126.084   4.974  1.00183.88           C  
ATOM    792  NZ  LYS A 103      37.053 125.521   5.761  1.00145.97           N  
ATOM    793  N   PRO A 104      33.454 121.435   0.458  1.00127.85           N  
ATOM    794  CA  PRO A 104      33.672 120.591  -0.698  1.00127.45           C  
ATOM    795  C   PRO A 104      34.987 121.050  -1.325  1.00136.27           C  
ATOM    796  O   PRO A 104      35.770 121.750  -0.683  1.00138.97           O  
ATOM    797  CB  PRO A 104      32.503 120.973  -1.609  1.00128.02           C  
ATOM    798  CG  PRO A 104      31.400 121.449  -0.655  1.00130.33           C  
ATOM    799  CD  PRO A 104      32.013 121.609   0.716  1.00125.73           C  
ATOM    800  N   MET A 105      35.237 120.671  -2.574  1.00132.00           N  
ATOM    801  CA  MET A 105      36.471 121.093  -3.237  1.00128.58           C  
ATOM    802  C   MET A 105      36.514 122.618  -3.246  1.00134.49           C  
ATOM    803  O   MET A 105      35.594 123.272  -3.752  1.00134.38           O  
ATOM    804  CB  MET A 105      36.525 120.552  -4.663  1.00128.78           C  
ATOM    805  CG  MET A 105      36.866 119.081  -4.762  1.00128.92           C  
ATOM    806  SD  MET A 105      37.027 118.560  -6.476  1.00129.72           S  
ATOM    807  CE  MET A 105      35.733 119.563  -7.237  1.00124.89           C  
ATOM    808  N   ASP A 106      37.560 123.186  -2.657  1.00131.52           N  
ATOM    809  CA  ASP A 106      37.683 124.643  -2.586  1.00131.71           C  
ATOM    810  C   ASP A 106      38.904 125.157  -3.346  1.00139.68           C  
ATOM    811  O   ASP A 106      38.789 125.911  -4.327  1.00140.44           O  
ATOM    812  CB  ASP A 106      37.763 125.090  -1.130  1.00131.43           C  
ATOM    813  CG  ASP A 106      38.680 124.213  -0.307  1.00127.97           C  
ATOM    814  OD1 ASP A 106      39.212 123.219  -0.868  1.00120.42           O  
ATOM    815  OD2 ASP A 106      38.857 124.510   0.895  1.00131.01           O  
ATOM    816  N   TYR A 107      40.080 124.757  -2.885  1.00135.83           N  
ATOM    817  CA  TYR A 107      41.313 125.179  -3.517  1.00135.27           C  
ATOM    818  C   TYR A 107      41.603 124.338  -4.752  1.00141.09           C  
ATOM    819  O   TYR A 107      42.021 123.185  -4.639  1.00137.60           O  
ATOM    820  CB  TYR A 107      42.466 125.084  -2.520  1.00137.16           C  
ATOM    821  CG  TYR A 107      42.579 126.289  -1.601  1.00140.53           C  
ATOM    822  CD1 TYR A 107      43.637 126.416  -0.702  1.00139.61           C  
ATOM    823  CD2 TYR A 107      41.638 127.311  -1.652  1.00144.20           C  
ATOM    824  CE1 TYR A 107      43.753 127.522   0.111  1.00140.15           C  
ATOM    825  CE2 TYR A 107      41.738 128.424  -0.828  1.00146.15           C  
ATOM    826  CZ  TYR A 107      42.800 128.525   0.046  1.00160.81           C  
ATOM    827  OH  TYR A 107      42.902 129.635   0.863  1.00173.66           O  
ATOM    828  N   TRP A 108      41.353 124.916  -5.926  1.00143.52           N  
ATOM    829  CA  TRP A 108      41.620 124.233  -7.198  1.00145.87           C  
ATOM    830  C   TRP A 108      43.000 124.643  -7.724  1.00161.33           C  
ATOM    831  O   TRP A 108      43.669 125.502  -7.145  1.00170.43           O  
ATOM    832  CB  TRP A 108      40.579 124.621  -8.244  1.00142.00           C  
ATOM    833  CG  TRP A 108      39.246 124.001  -8.064  1.00140.53           C  
ATOM    834  CD1 TRP A 108      38.359 124.257  -7.066  1.00143.73           C  
ATOM    835  CD2 TRP A 108      38.581 123.118  -8.975  1.00138.46           C  
ATOM    836  NE1 TRP A 108      37.198 123.551  -7.272  1.00142.37           N  
ATOM    837  CE2 TRP A 108      37.309 122.849  -8.442  1.00141.70           C  
ATOM    838  CE3 TRP A 108      38.946 122.515 -10.179  1.00138.85           C  
ATOM    839  CZ2 TRP A 108      36.404 121.999  -9.067  1.00140.11           C  
ATOM    840  CZ3 TRP A 108      38.040 121.681 -10.804  1.00139.52           C  
ATOM    841  CH2 TRP A 108      36.787 121.431 -10.249  1.00140.02           C  
ATOM    842  N   GLY A 109      43.404 124.064  -8.849  1.00152.12           N  
ATOM    843  CA  GLY A 109      44.675 124.415  -9.461  1.00149.14           C  
ATOM    844  C   GLY A 109      44.378 125.271 -10.679  1.00151.56           C  
ATOM    845  O   GLY A 109      43.222 125.618 -10.925  1.00147.19           O  
ATOM    846  N   GLN A 110      45.417 125.616 -11.433  1.00152.95           N  
ATOM    847  CA  GLN A 110      45.246 126.400 -12.657  1.00152.70           C  
ATOM    848  C   GLN A 110      44.708 125.461 -13.733  1.00146.49           C  
ATOM    849  O   GLN A 110      43.819 125.828 -14.506  1.00140.04           O  
ATOM    850  CB  GLN A 110      46.581 127.006 -13.101  1.00156.19           C  
ATOM    851  CG  GLN A 110      47.814 126.312 -12.516  1.00197.68           C  
ATOM    852  CD  GLN A 110      49.050 126.475 -13.387  1.00221.77           C  
ATOM    853  OE1 GLN A 110      49.150 127.413 -14.188  1.00219.04           O  
ATOM    854  NE2 GLN A 110      50.011 125.570 -13.220  1.00201.69           N  
ATOM    855  N   GLY A 111      45.235 124.236 -13.739  1.00140.95           N  
ATOM    856  CA  GLY A 111      44.806 123.201 -14.666  1.00140.84           C  
ATOM    857  C   GLY A 111      45.806 122.948 -15.782  1.00147.34           C  
ATOM    858  O   GLY A 111      46.233 123.881 -16.459  1.00147.46           O  
ATOM    859  N   THR A 112      46.152 121.678 -15.991  1.00146.72           N  
ATOM    860  CA  THR A 112      47.073 121.303 -17.065  1.00147.28           C  
ATOM    861  C   THR A 112      46.318 120.993 -18.353  1.00146.32           C  
ATOM    862  O   THR A 112      45.274 120.334 -18.333  1.00146.36           O  
ATOM    863  CB  THR A 112      47.929 120.071 -16.706  1.00153.27           C  
ATOM    864  OG1 THR A 112      48.923 120.441 -15.746  1.00170.11           O  
ATOM    865  CG2 THR A 112      48.622 119.523 -17.964  1.00133.00           C  
ATOM    866  N   SER A 113      46.849 121.462 -19.476  1.00134.38           N  
ATOM    867  CA  SER A 113      46.217 121.199 -20.748  1.00131.14           C  
ATOM    868  C   SER A 113      46.912 120.052 -21.448  1.00127.94           C  
ATOM    869  O   SER A 113      47.988 120.220 -22.014  1.00125.39           O  
ATOM    870  CB  SER A 113      46.213 122.438 -21.625  1.00139.90           C  
ATOM    871  OG  SER A 113      45.060 122.444 -22.457  1.00171.13           O  
ATOM    872  N   VAL A 114      46.293 118.879 -21.383  1.00123.50           N  
ATOM    873  CA  VAL A 114      46.827 117.675 -22.010  1.00121.75           C  
ATOM    874  C   VAL A 114      46.183 117.493 -23.371  1.00134.49           C  
ATOM    875  O   VAL A 114      44.999 117.767 -23.546  1.00139.31           O  
ATOM    876  CB  VAL A 114      46.527 116.424 -21.162  1.00120.34           C  
ATOM    877  CG1 VAL A 114      45.252 115.766 -21.629  1.00118.84           C  
ATOM    878  CG2 VAL A 114      47.686 115.451 -21.213  1.00118.71           C  
ATOM    879  N   THR A 115      46.963 117.038 -24.339  1.00134.51           N  
ATOM    880  CA  THR A 115      46.441 116.834 -25.679  1.00137.41           C  
ATOM    881  C   THR A 115      46.998 115.561 -26.286  1.00146.93           C  
ATOM    882  O   THR A 115      48.214 115.384 -26.378  1.00148.52           O  
ATOM    883  CB  THR A 115      46.748 118.034 -26.581  1.00154.08           C  
ATOM    884  OG1 THR A 115      47.542 118.983 -25.852  1.00166.94           O  
ATOM    885  CG2 THR A 115      45.455 118.706 -27.015  1.00151.45           C  
ATOM    886  N   VAL A 116      46.099 114.663 -26.671  1.00144.73           N  
ATOM    887  CA  VAL A 116      46.490 113.387 -27.254  1.00145.20           C  
ATOM    888  C   VAL A 116      46.434 113.407 -28.776  1.00146.33           C  
ATOM    889  O   VAL A 116      45.364 113.585 -29.371  1.00139.90           O  
ATOM    890  CB  VAL A 116      45.623 112.236 -26.736  1.00151.30           C  
ATOM    891  CG1 VAL A 116      44.172 112.431 -27.139  1.00151.87           C  
ATOM    892  CG2 VAL A 116      46.144 110.922 -27.270  1.00152.22           C  
ATOM    893  N   SER A 117      47.595 113.205 -29.394  1.00146.69           N  
ATOM    894  CA  SER A 117      47.716 113.194 -30.844  1.00147.38           C  
ATOM    895  C   SER A 117      49.124 112.797 -31.255  1.00157.19           C  
ATOM    896  O   SER A 117      50.057 112.830 -30.446  1.00153.33           O  
ATOM    897  CB  SER A 117      47.373 114.569 -31.420  1.00149.66           C  
ATOM    898  OG  SER A 117      48.211 114.899 -32.512  1.00151.70           O  
ATOM    899  N   SER A 118      49.274 112.417 -32.517  1.00162.89           N  
ATOM    900  CA  SER A 118      50.575 112.031 -33.043  1.00167.00           C  
ATOM    901  C   SER A 118      51.364 113.282 -33.415  1.00179.40           C  
ATOM    902  O   SER A 118      52.552 113.391 -33.090  1.00183.21           O  
ATOM    903  CB  SER A 118      50.407 111.131 -34.269  1.00171.08           C  
ATOM    904  OG  SER A 118      49.858 109.878 -33.904  1.00185.53           O  
ATOM    905  N   ALA A 119      50.674 114.226 -34.061  1.00175.29           N  
ATOM    906  CA  ALA A 119      51.247 115.495 -34.530  1.00172.95           C  
ATOM    907  C   ALA A 119      52.387 116.057 -33.697  1.00173.26           C  
ATOM    908  O   ALA A 119      52.279 116.185 -32.479  1.00170.54           O  
ATOM    909  CB  ALA A 119      50.163 116.536 -34.697  1.00173.55           C  
ATOM    910  N   LYS A 120      53.480 116.391 -34.368  1.00172.69           N  
ATOM    911  CA  LYS A 120      54.650 116.925 -33.691  1.00176.20           C  
ATOM    912  C   LYS A 120      54.387 118.311 -33.114  1.00180.15           C  
ATOM    913  O   LYS A 120      53.723 119.147 -33.740  1.00180.87           O  
ATOM    914  CB  LYS A 120      55.850 116.964 -34.641  1.00183.55           C  
ATOM    915  CG  LYS A 120      57.061 117.709 -34.085  1.00232.01           C  
ATOM    916  CD  LYS A 120      57.527 117.098 -32.767  1.00254.66           C  
ATOM    917  CE  LYS A 120      58.328 118.098 -31.940  1.00265.63           C  
ATOM    918  NZ  LYS A 120      59.177 118.978 -32.792  1.00270.10           N  
ATOM    919  N   THR A 121      54.912 118.544 -31.915  1.00173.08           N  
ATOM    920  CA  THR A 121      54.769 119.828 -31.242  1.00170.13           C  
ATOM    921  C   THR A 121      55.679 120.850 -31.912  1.00167.10           C  
ATOM    922  O   THR A 121      56.843 120.559 -32.205  1.00166.66           O  
ATOM    923  CB  THR A 121      55.152 119.716 -29.764  1.00180.93           C  
ATOM    924  OG1 THR A 121      54.977 120.987 -29.129  1.00191.47           O  
ATOM    925  CG2 THR A 121      56.604 119.268 -29.624  1.00176.45           C  
ATOM    926  N   THR A 122      55.154 122.047 -32.156  1.00159.14           N  
ATOM    927  CA  THR A 122      55.935 123.084 -32.823  1.00157.39           C  
ATOM    928  C   THR A 122      55.803 124.479 -32.210  1.00153.67           C  
ATOM    929  O   THR A 122      54.702 124.937 -31.923  1.00151.30           O  
ATOM    930  CB  THR A 122      55.583 123.158 -34.311  1.00163.35           C  
ATOM    931  OG1 THR A 122      54.338 122.485 -34.532  1.00152.87           O  
ATOM    932  CG2 THR A 122      56.667 122.492 -35.137  1.00171.72           C  
ATOM    933  N   PRO A 123      56.936 125.155 -32.026  1.00144.63           N  
ATOM    934  CA  PRO A 123      56.928 126.496 -31.474  1.00139.80           C  
ATOM    935  C   PRO A 123      56.084 127.336 -32.400  1.00134.18           C  
ATOM    936  O   PRO A 123      55.829 126.934 -33.526  1.00123.56           O  
ATOM    937  CB  PRO A 123      58.394 126.930 -31.587  1.00142.84           C  
ATOM    938  CG  PRO A 123      59.159 125.671 -31.614  1.00150.95           C  
ATOM    939  CD  PRO A 123      58.296 124.725 -32.390  1.00147.48           C  
ATOM    940  N   PRO A 124      55.654 128.502 -31.926  1.00138.92           N  
ATOM    941  CA  PRO A 124      54.829 129.375 -32.736  1.00141.02           C  
ATOM    942  C   PRO A 124      55.683 130.417 -33.448  1.00156.52           C  
ATOM    943  O   PRO A 124      56.906 130.487 -33.266  1.00157.42           O  
ATOM    944  CB  PRO A 124      53.949 130.066 -31.692  1.00139.64           C  
ATOM    945  CG  PRO A 124      54.844 130.189 -30.488  1.00141.77           C  
ATOM    946  CD  PRO A 124      55.914 129.098 -30.601  1.00138.27           C  
ATOM    947  N   SER A 125      55.025 131.232 -34.257  1.00158.07           N  
ATOM    948  CA  SER A 125      55.694 132.310 -34.959  1.00160.01           C  
ATOM    949  C   SER A 125      54.912 133.580 -34.650  1.00158.75           C  
ATOM    950  O   SER A 125      53.765 133.737 -35.090  1.00159.96           O  
ATOM    951  CB  SER A 125      55.716 132.041 -36.465  1.00168.50           C  
ATOM    952  OG  SER A 125      57.025 132.197 -36.995  1.00183.54           O  
ATOM    953  N   VAL A 126      55.501 134.452 -33.835  1.00144.48           N  
ATOM    954  CA  VAL A 126      54.832 135.678 -33.456  1.00140.49           C  
ATOM    955  C   VAL A 126      55.122 136.769 -34.444  1.00142.96           C  
ATOM    956  O   VAL A 126      56.280 137.045 -34.736  1.00144.36           O  
ATOM    957  CB  VAL A 126      55.281 136.161 -32.106  1.00145.04           C  
ATOM    958  CG1 VAL A 126      54.372 137.282 -31.642  1.00145.60           C  
ATOM    959  CG2 VAL A 126      55.311 135.017 -31.123  1.00145.55           C  
ATOM    960  N   TYR A 127      54.068 137.403 -34.944  1.00140.67           N  
ATOM    961  CA  TYR A 127      54.227 138.467 -35.923  1.00142.85           C  
ATOM    962  C   TYR A 127      53.652 139.783 -35.430  1.00146.53           C  
ATOM    963  O   TYR A 127      52.474 139.872 -35.098  1.00150.18           O  
ATOM    964  CB  TYR A 127      53.614 138.068 -37.274  1.00144.60           C  
ATOM    965  CG  TYR A 127      54.398 136.996 -38.004  1.00148.04           C  
ATOM    966  CD1 TYR A 127      55.788 137.008 -38.020  1.00151.57           C  
ATOM    967  CD2 TYR A 127      53.751 135.960 -38.649  1.00149.99           C  
ATOM    968  CE1 TYR A 127      56.511 136.018 -38.672  1.00153.18           C  
ATOM    969  CE2 TYR A 127      54.463 134.968 -39.313  1.00152.01           C  
ATOM    970  CZ  TYR A 127      55.841 135.001 -39.317  1.00158.42           C  
ATOM    971  OH  TYR A 127      56.544 134.006 -39.960  1.00156.09           O  
ATOM    972  N   PRO A 128      54.504 140.798 -35.363  1.00140.01           N  
ATOM    973  CA  PRO A 128      54.085 142.108 -34.913  1.00138.96           C  
ATOM    974  C   PRO A 128      53.251 142.803 -35.963  1.00134.29           C  
ATOM    975  O   PRO A 128      53.793 143.394 -36.893  1.00128.04           O  
ATOM    976  CB  PRO A 128      55.420 142.844 -34.729  1.00142.61           C  
ATOM    977  CG  PRO A 128      56.422 141.748 -34.374  1.00147.29           C  
ATOM    978  CD  PRO A 128      55.802 140.412 -34.776  1.00141.83           C  
ATOM    979  N   LEU A 129      51.932 142.746 -35.801  1.00136.90           N  
ATOM    980  CA  LEU A 129      51.019 143.407 -36.735  1.00142.54           C  
ATOM    981  C   LEU A 129      50.744 144.863 -36.321  1.00163.04           C  
ATOM    982  O   LEU A 129      50.005 145.117 -35.347  1.00165.33           O  
ATOM    983  CB  LEU A 129      49.702 142.636 -36.857  1.00140.21           C  
ATOM    984  CG  LEU A 129      49.067 142.243 -35.533  1.00143.14           C  
ATOM    985  CD1 LEU A 129      47.590 141.995 -35.687  1.00142.33           C  
ATOM    986  CD2 LEU A 129      49.750 141.016 -35.014  1.00151.03           C  
ATOM    987  N   ALA A 130      51.349 145.802 -37.062  1.00160.01           N  
ATOM    988  CA  ALA A 130      51.202 147.235 -36.803  1.00155.48           C  
ATOM    989  C   ALA A 130      49.998 147.777 -37.563  1.00156.70           C  
ATOM    990  O   ALA A 130      49.301 147.018 -38.226  1.00158.30           O  
ATOM    991  CB  ALA A 130      52.468 147.969 -37.196  1.00155.12           C  
ATOM    992  N   PRO A 131      49.745 149.078 -37.455  1.00153.67           N  
ATOM    993  CA  PRO A 131      48.590 149.681 -38.111  1.00155.79           C  
ATOM    994  C   PRO A 131      48.843 150.110 -39.549  1.00163.96           C  
ATOM    995  O   PRO A 131      49.969 150.033 -40.053  1.00156.73           O  
ATOM    996  CB  PRO A 131      48.294 150.895 -37.241  1.00158.21           C  
ATOM    997  CG  PRO A 131      49.619 151.298 -36.724  1.00162.73           C  
ATOM    998  CD  PRO A 131      50.419 150.027 -36.558  1.00156.21           C  
ATOM    999  N   GLY A 132      47.781 150.563 -40.205  1.00173.06           N  
ATOM   1000  CA  GLY A 132      47.859 150.973 -41.596  1.00180.51           C  
ATOM   1001  C   GLY A 132      47.955 152.481 -41.811  1.00200.15           C  
ATOM   1002  O   GLY A 132      47.109 153.069 -42.492  1.00202.06           O  
ATOM   1003  N   SER A 133      49.008 153.088 -41.263  1.00204.02           N  
ATOM   1004  CA  SER A 133      49.269 154.519 -41.425  1.00207.32           C  
ATOM   1005  C   SER A 133      48.012 155.391 -41.362  1.00221.45           C  
ATOM   1006  O   SER A 133      47.610 155.988 -42.364  1.00223.23           O  
ATOM   1007  CB  SER A 133      50.027 154.779 -42.739  1.00206.51           C  
ATOM   1008  OG  SER A 133      51.414 154.503 -42.611  1.00194.78           O  
ATOM   1009  N   ALA A 134      47.391 155.451 -40.190  1.00222.03           N  
ATOM   1010  CA  ALA A 134      46.183 156.251 -40.006  1.00224.29           C  
ATOM   1011  C   ALA A 134      46.034 156.662 -38.546  1.00236.94           C  
ATOM   1012  O   ALA A 134      45.419 155.947 -37.753  1.00237.62           O  
ATOM   1013  CB  ALA A 134      44.952 155.478 -40.469  1.00224.57           C  
ATOM   1014  N   ALA A 135      46.608 157.810 -38.194  1.00238.17           N  
ATOM   1015  CA  ALA A 135      46.554 158.297 -36.820  1.00239.34           C  
ATOM   1016  C   ALA A 135      45.532 159.412 -36.600  1.00246.01           C  
ATOM   1017  O   ALA A 135      45.853 160.460 -36.039  1.00246.48           O  
ATOM   1018  CB  ALA A 135      47.934 158.731 -36.351  1.00239.98           C  
ATOM   1019  N   GLN A 136      44.296 159.169 -37.021  1.00242.80           N  
ATOM   1020  CA  GLN A 136      43.224 160.135 -36.830  1.00242.14           C  
ATOM   1021  C   GLN A 136      41.919 159.442 -36.458  1.00247.99           C  
ATOM   1022  O   GLN A 136      40.857 160.069 -36.447  1.00246.96           O  
ATOM   1023  CB  GLN A 136      43.035 161.006 -38.068  1.00242.63           C  
ATOM   1024  CG  GLN A 136      42.284 162.296 -37.786  1.00254.19           C  
ATOM   1025  CD  GLN A 136      41.474 162.773 -38.974  1.00283.96           C  
ATOM   1026  OE1 GLN A 136      42.024 163.299 -39.940  1.00295.34           O  
ATOM   1027  NE2 GLN A 136      40.155 162.608 -38.898  1.00259.25           N  
ATOM   1028  N   THR A 137      42.009 158.150 -36.152  1.00246.59           N  
ATOM   1029  CA  THR A 137      40.842 157.370 -35.754  1.00247.42           C  
ATOM   1030  C   THR A 137      40.274 157.929 -34.451  1.00254.24           C  
ATOM   1031  O   THR A 137      40.250 157.247 -33.421  1.00257.32           O  
ATOM   1032  CB  THR A 137      41.191 155.874 -35.573  1.00250.74           C  
ATOM   1033  OG1 THR A 137      41.686 155.348 -36.810  1.00249.80           O  
ATOM   1034  CG2 THR A 137      39.959 155.076 -35.146  1.00244.05           C  
ATOM   1035  N   ASN A 138      39.837 159.186 -34.505  1.00246.68           N  
ATOM   1036  CA  ASN A 138      39.275 159.875 -33.346  1.00243.03           C  
ATOM   1037  C   ASN A 138      40.308 160.105 -32.241  1.00238.00           C  
ATOM   1038  O   ASN A 138      40.452 161.226 -31.748  1.00239.46           O  
ATOM   1039  CB  ASN A 138      38.038 159.145 -32.809  1.00242.23           C  
ATOM   1040  CG  ASN A 138      36.743 159.645 -33.441  1.00245.31           C  
ATOM   1041  OD1 ASN A 138      35.769 159.944 -32.743  1.00226.33           O  
ATOM   1042  ND2 ASN A 138      36.726 159.734 -34.768  1.00230.68           N  
ATOM   1043  N   SER A 139      41.038 159.052 -31.875  1.00224.27           N  
ATOM   1044  CA  SER A 139      42.063 159.145 -30.837  1.00218.09           C  
ATOM   1045  C   SER A 139      42.594 157.776 -30.439  1.00205.74           C  
ATOM   1046  O   SER A 139      43.803 157.565 -30.381  1.00201.65           O  
ATOM   1047  CB  SER A 139      41.502 159.830 -29.592  1.00223.53           C  
ATOM   1048  OG  SER A 139      41.805 159.076 -28.430  1.00234.06           O  
ATOM   1049  N   MET A 140      41.675 156.869 -30.118  1.00194.49           N  
ATOM   1050  CA  MET A 140      42.026 155.525 -29.680  1.00189.77           C  
ATOM   1051  C   MET A 140      42.580 154.628 -30.794  1.00187.79           C  
ATOM   1052  O   MET A 140      41.900 154.348 -31.797  1.00186.26           O  
ATOM   1053  CB  MET A 140      40.838 154.863 -28.975  1.00190.34           C  
ATOM   1054  CG  MET A 140      40.772 155.153 -27.484  1.00191.80           C  
ATOM   1055  SD  MET A 140      42.355 155.740 -26.831  1.00194.37           S  
ATOM   1056  CE  MET A 140      42.217 155.357 -25.069  1.00189.90           C  
ATOM   1057  N   VAL A 141      43.819 154.177 -30.598  1.00176.95           N  
ATOM   1058  CA  VAL A 141      44.514 153.314 -31.548  1.00170.58           C  
ATOM   1059  C   VAL A 141      44.281 151.848 -31.219  1.00172.82           C  
ATOM   1060  O   VAL A 141      43.788 151.507 -30.135  1.00175.73           O  
ATOM   1061  CB  VAL A 141      46.038 153.574 -31.519  1.00169.21           C  
ATOM   1062  CG1 VAL A 141      46.349 154.722 -30.608  1.00169.60           C  
ATOM   1063  CG2 VAL A 141      46.793 152.349 -31.047  1.00167.29           C  
ATOM   1064  N   THR A 142      44.645 150.980 -32.155  1.00162.18           N  
ATOM   1065  CA  THR A 142      44.518 149.546 -31.956  1.00155.91           C  
ATOM   1066  C   THR A 142      45.894 148.915 -32.017  1.00146.67           C  
ATOM   1067  O   THR A 142      46.903 149.602 -32.041  1.00143.89           O  
ATOM   1068  CB  THR A 142      43.673 148.904 -33.042  1.00161.94           C  
ATOM   1069  OG1 THR A 142      43.127 147.676 -32.546  1.00168.45           O  
ATOM   1070  CG2 THR A 142      44.539 148.629 -34.273  1.00151.30           C  
ATOM   1071  N   LEU A 143      45.922 147.597 -32.075  1.00139.97           N  
ATOM   1072  CA  LEU A 143      47.176 146.871 -32.140  1.00139.92           C  
ATOM   1073  C   LEU A 143      46.879 145.379 -32.141  1.00158.82           C  
ATOM   1074  O   LEU A 143      45.769 144.954 -32.470  1.00162.96           O  
ATOM   1075  CB  LEU A 143      48.043 147.229 -30.940  1.00136.07           C  
ATOM   1076  CG  LEU A 143      49.149 148.214 -31.250  1.00134.54           C  
ATOM   1077  CD1 LEU A 143      50.437 147.766 -30.643  1.00136.61           C  
ATOM   1078  CD2 LEU A 143      49.274 148.303 -32.726  1.00133.43           C  
ATOM   1079  N   GLY A 144      47.857 144.582 -31.746  1.00159.26           N  
ATOM   1080  CA  GLY A 144      47.651 143.149 -31.686  1.00160.29           C  
ATOM   1081  C   GLY A 144      48.883 142.374 -32.115  1.00165.19           C  
ATOM   1082  O   GLY A 144      49.716 142.873 -32.892  1.00169.07           O  
ATOM   1083  N   CYS A 145      48.989 141.153 -31.600  1.00152.14           N  
ATOM   1084  CA  CYS A 145      50.096 140.272 -31.912  1.00145.85           C  
ATOM   1085  C   CYS A 145      49.554 139.111 -32.729  1.00135.88           C  
ATOM   1086  O   CYS A 145      48.385 138.738 -32.600  1.00132.70           O  
ATOM   1087  CB  CYS A 145      50.710 139.749 -30.619  1.00147.02           C  
ATOM   1088  SG  CYS A 145      52.502 139.977 -30.477  1.00152.50           S  
ATOM   1089  N   LEU A 146      50.384 138.564 -33.606  1.00124.21           N  
ATOM   1090  CA  LEU A 146      49.961 137.416 -34.381  1.00120.29           C  
ATOM   1091  C   LEU A 146      50.962 136.292 -34.274  1.00135.68           C  
ATOM   1092  O   LEU A 146      52.039 136.340 -34.886  1.00135.33           O  
ATOM   1093  CB  LEU A 146      49.724 137.732 -35.836  1.00116.29           C  
ATOM   1094  CG  LEU A 146      49.367 136.419 -36.523  1.00116.74           C  
ATOM   1095  CD1 LEU A 146      47.860 136.255 -36.651  1.00115.73           C  
ATOM   1096  CD2 LEU A 146      50.070 136.260 -37.845  1.00116.80           C  
ATOM   1097  N   VAL A 147      50.589 135.276 -33.496  1.00136.20           N  
ATOM   1098  CA  VAL A 147      51.420 134.100 -33.304  1.00132.61           C  
ATOM   1099  C   VAL A 147      50.749 132.949 -34.023  1.00131.12           C  
ATOM   1100  O   VAL A 147      49.548 132.735 -33.876  1.00126.97           O  
ATOM   1101  CB  VAL A 147      51.545 133.737 -31.823  1.00133.27           C  
ATOM   1102  CG1 VAL A 147      50.262 134.109 -31.069  1.00129.94           C  
ATOM   1103  CG2 VAL A 147      51.888 132.255 -31.680  1.00133.47           C  
ATOM   1104  N   LYS A 148      51.514 132.234 -34.832  1.00128.37           N  
ATOM   1105  CA  LYS A 148      50.961 131.118 -35.565  1.00131.43           C  
ATOM   1106  C   LYS A 148      52.056 130.122 -35.865  1.00144.62           C  
ATOM   1107  O   LYS A 148      53.221 130.501 -35.975  1.00141.76           O  
ATOM   1108  CB  LYS A 148      50.298 131.601 -36.856  1.00133.45           C  
ATOM   1109  CG  LYS A 148      51.263 132.155 -37.890  1.00142.83           C  
ATOM   1110  CD  LYS A 148      50.678 132.053 -39.299  1.00163.68           C  
ATOM   1111  CE  LYS A 148      49.424 131.175 -39.321  1.00183.66           C  
ATOM   1112  NZ  LYS A 148      48.303 131.750 -40.148  1.00176.59           N  
ATOM   1113  N   GLY A 149      51.678 128.847 -35.949  1.00150.36           N  
ATOM   1114  CA  GLY A 149      52.627 127.776 -36.236  1.00153.93           C  
ATOM   1115  C   GLY A 149      52.960 126.922 -35.010  1.00162.50           C  
ATOM   1116  O   GLY A 149      53.895 126.108 -35.042  1.00166.80           O  
ATOM   1117  N   TYR A 150      52.206 127.113 -33.931  1.00153.62           N  
ATOM   1118  CA  TYR A 150      52.437 126.357 -32.705  1.00149.87           C  
ATOM   1119  C   TYR A 150      51.430 125.223 -32.603  1.00149.54           C  
ATOM   1120  O   TYR A 150      50.366 125.275 -33.250  1.00140.49           O  
ATOM   1121  CB  TYR A 150      52.331 127.269 -31.485  1.00148.17           C  
ATOM   1122  CG  TYR A 150      50.911 127.626 -31.125  1.00144.99           C  
ATOM   1123  CD1 TYR A 150      50.054 128.177 -32.068  1.00146.17           C  
ATOM   1124  CD2 TYR A 150      50.418 127.389 -29.853  1.00143.43           C  
ATOM   1125  CE1 TYR A 150      48.752 128.501 -31.745  1.00141.13           C  
ATOM   1126  CE2 TYR A 150      49.118 127.719 -29.522  1.00142.53           C  
ATOM   1127  CZ  TYR A 150      48.294 128.273 -30.471  1.00134.14           C  
ATOM   1128  OH  TYR A 150      47.006 128.590 -30.150  1.00122.74           O  
ATOM   1129  N   PHE A 151      51.767 124.193 -31.816  1.00149.70           N  
ATOM   1130  CA  PHE A 151      50.864 123.060 -31.677  1.00151.76           C  
ATOM   1131  C   PHE A 151      49.967 122.922 -30.447  1.00171.57           C  
ATOM   1132  O   PHE A 151      48.838 123.426 -30.449  1.00184.22           O  
ATOM   1133  CB  PHE A 151      51.445 121.724 -32.123  1.00150.20           C  
ATOM   1134  CG  PHE A 151      50.434 120.626 -32.097  1.00149.14           C  
ATOM   1135  CD1 PHE A 151      49.472 120.539 -33.094  1.00150.05           C  
ATOM   1136  CD2 PHE A 151      50.310 119.822 -30.985  1.00151.27           C  
ATOM   1137  CE1 PHE A 151      48.476 119.592 -33.037  1.00151.26           C  
ATOM   1138  CE2 PHE A 151      49.323 118.857 -30.927  1.00155.85           C  
ATOM   1139  CZ  PHE A 151      48.403 118.741 -31.961  1.00153.08           C  
ATOM   1140  N   PRO A 152      50.413 122.178 -29.438  1.00160.97           N  
ATOM   1141  CA  PRO A 152      49.586 121.965 -28.240  1.00159.32           C  
ATOM   1142  C   PRO A 152      49.007 123.281 -27.716  1.00159.87           C  
ATOM   1143  O   PRO A 152      49.717 124.075 -27.103  1.00160.60           O  
ATOM   1144  CB  PRO A 152      50.578 121.385 -27.236  1.00160.78           C  
ATOM   1145  CG  PRO A 152      51.668 120.803 -28.089  1.00164.30           C  
ATOM   1146  CD  PRO A 152      51.802 121.746 -29.223  1.00158.54           C  
ATOM   1147  N   GLU A 153      47.705 123.481 -27.928  1.00153.13           N  
ATOM   1148  CA  GLU A 153      47.018 124.727 -27.558  1.00154.46           C  
ATOM   1149  C   GLU A 153      47.431 125.493 -26.292  1.00159.73           C  
ATOM   1150  O   GLU A 153      47.032 126.647 -26.092  1.00159.05           O  
ATOM   1151  CB  GLU A 153      45.501 124.616 -27.695  1.00156.52           C  
ATOM   1152  CG  GLU A 153      44.844 125.801 -28.422  1.00166.26           C  
ATOM   1153  CD  GLU A 153      44.656 127.017 -27.526  1.00194.78           C  
ATOM   1154  OE1 GLU A 153      43.876 126.928 -26.557  1.00245.45           O  
ATOM   1155  OE2 GLU A 153      45.288 128.063 -27.789  1.00158.97           O  
ATOM   1156  N   PRO A 154      48.234 124.875 -25.442  1.00156.74           N  
ATOM   1157  CA  PRO A 154      48.735 125.569 -24.277  1.00156.65           C  
ATOM   1158  C   PRO A 154      49.688 126.696 -24.684  1.00159.19           C  
ATOM   1159  O   PRO A 154      50.897 126.491 -24.756  1.00161.28           O  
ATOM   1160  CB  PRO A 154      49.522 124.469 -23.552  1.00159.95           C  
ATOM   1161  CG  PRO A 154      48.962 123.121 -24.135  1.00164.26           C  
ATOM   1162  CD  PRO A 154      47.871 123.494 -25.089  1.00158.06           C  
ATOM   1163  N   VAL A 155      49.138 127.880 -24.957  1.00152.10           N  
ATOM   1164  CA  VAL A 155      49.958 129.041 -25.340  1.00149.34           C  
ATOM   1165  C   VAL A 155      49.409 130.348 -24.766  1.00158.35           C  
ATOM   1166  O   VAL A 155      48.203 130.613 -24.849  1.00161.96           O  
ATOM   1167  CB  VAL A 155      50.113 129.158 -26.852  1.00148.08           C  
ATOM   1168  CG1 VAL A 155      49.154 130.207 -27.418  1.00145.23           C  
ATOM   1169  CG2 VAL A 155      51.551 129.476 -27.195  1.00147.24           C  
ATOM   1170  N   THR A 156      50.289 131.154 -24.165  1.00151.34           N  
ATOM   1171  CA  THR A 156      49.855 132.391 -23.508  1.00148.94           C  
ATOM   1172  C   THR A 156      50.544 133.689 -23.917  1.00139.17           C  
ATOM   1173  O   THR A 156      51.768 133.809 -23.865  1.00130.25           O  
ATOM   1174  CB  THR A 156      49.908 132.261 -21.986  1.00173.96           C  
ATOM   1175  OG1 THR A 156      50.910 131.300 -21.624  1.00181.12           O  
ATOM   1176  CG2 THR A 156      48.549 131.830 -21.442  1.00172.50           C  
ATOM   1177  N   VAL A 157      49.723 134.690 -24.225  1.00135.23           N  
ATOM   1178  CA  VAL A 157      50.205 135.992 -24.652  1.00135.95           C  
ATOM   1179  C   VAL A 157      49.992 137.109 -23.629  1.00143.36           C  
ATOM   1180  O   VAL A 157      48.873 137.341 -23.156  1.00140.45           O  
ATOM   1181  CB  VAL A 157      49.553 136.402 -25.981  1.00140.25           C  
ATOM   1182  CG1 VAL A 157      49.559 135.237 -26.951  1.00140.76           C  
ATOM   1183  CG2 VAL A 157      48.138 136.893 -25.756  1.00139.43           C  
ATOM   1184  N   THR A 158      51.075 137.812 -23.308  1.00143.72           N  
ATOM   1185  CA  THR A 158      51.022 138.932 -22.376  1.00143.34           C  
ATOM   1186  C   THR A 158      51.349 140.217 -23.109  1.00156.63           C  
ATOM   1187  O   THR A 158      51.883 140.194 -24.218  1.00158.07           O  
ATOM   1188  CB  THR A 158      52.050 138.794 -21.255  1.00138.63           C  
ATOM   1189  OG1 THR A 158      52.379 137.410 -21.040  1.00135.60           O  
ATOM   1190  CG2 THR A 158      51.505 139.404 -19.996  1.00138.87           C  
ATOM   1191  N   TRP A 159      51.069 141.343 -22.466  1.00159.69           N  
ATOM   1192  CA  TRP A 159      51.350 142.646 -23.063  1.00162.00           C  
ATOM   1193  C   TRP A 159      52.113 143.525 -22.088  1.00166.56           C  
ATOM   1194  O   TRP A 159      51.636 143.811 -20.985  1.00165.73           O  
ATOM   1195  CB  TRP A 159      50.051 143.335 -23.493  1.00161.15           C  
ATOM   1196  CG  TRP A 159      49.516 142.830 -24.797  1.00162.08           C  
ATOM   1197  CD1 TRP A 159      48.483 141.959 -24.978  1.00165.42           C  
ATOM   1198  CD2 TRP A 159      50.008 143.144 -26.104  1.00161.10           C  
ATOM   1199  NE1 TRP A 159      48.297 141.713 -26.319  1.00164.78           N  
ATOM   1200  CE2 TRP A 159      49.217 142.435 -27.030  1.00164.83           C  
ATOM   1201  CE3 TRP A 159      51.031 143.966 -26.580  1.00161.24           C  
ATOM   1202  CZ2 TRP A 159      49.417 142.523 -28.399  1.00162.74           C  
ATOM   1203  CZ3 TRP A 159      51.219 144.062 -27.934  1.00162.11           C  
ATOM   1204  CH2 TRP A 159      50.416 143.342 -28.832  1.00162.85           C  
ATOM   1205  N   ASN A 160      53.302 143.952 -22.490  1.00164.17           N  
ATOM   1206  CA  ASN A 160      54.117 144.780 -21.621  1.00166.74           C  
ATOM   1207  C   ASN A 160      54.342 144.014 -20.324  1.00177.75           C  
ATOM   1208  O   ASN A 160      54.508 144.607 -19.259  1.00184.41           O  
ATOM   1209  CB  ASN A 160      53.390 146.092 -21.319  1.00165.12           C  
ATOM   1210  CG  ASN A 160      53.686 147.164 -22.339  1.00170.29           C  
ATOM   1211  OD1 ASN A 160      54.728 147.824 -22.277  1.00167.84           O  
ATOM   1212  ND2 ASN A 160      52.792 147.321 -23.309  1.00148.78           N  
ATOM   1213  N   SER A 161      54.322 142.689 -20.421  1.00170.43           N  
ATOM   1214  CA  SER A 161      54.486 141.844 -19.253  1.00168.79           C  
ATOM   1215  C   SER A 161      53.242 141.965 -18.376  1.00169.87           C  
ATOM   1216  O   SER A 161      53.322 141.974 -17.147  1.00170.18           O  
ATOM   1217  CB  SER A 161      55.743 142.227 -18.474  1.00173.98           C  
ATOM   1218  OG  SER A 161      56.866 141.499 -18.940  1.00183.90           O  
ATOM   1219  N   GLY A 162      52.090 142.069 -19.028  1.00164.45           N  
ATOM   1220  CA  GLY A 162      50.818 142.128 -18.329  1.00164.30           C  
ATOM   1221  C   GLY A 162      50.354 143.518 -17.928  1.00166.48           C  
ATOM   1222  O   GLY A 162      49.161 143.805 -17.993  1.00167.60           O  
ATOM   1223  N   SER A 163      51.289 144.354 -17.482  1.00161.88           N  
ATOM   1224  CA  SER A 163      50.976 145.711 -17.028  1.00163.55           C  
ATOM   1225  C   SER A 163      49.918 146.391 -17.895  1.00171.48           C  
ATOM   1226  O   SER A 163      49.046 147.119 -17.404  1.00167.98           O  
ATOM   1227  CB  SER A 163      52.245 146.561 -16.977  1.00167.19           C  
ATOM   1228  OG  SER A 163      53.291 145.949 -17.696  1.00176.04           O  
ATOM   1229  N   LEU A 164      49.969 146.094 -19.187  1.00175.32           N  
ATOM   1230  CA  LEU A 164      49.000 146.626 -20.136  1.00178.14           C  
ATOM   1231  C   LEU A 164      47.926 145.566 -20.336  1.00178.63           C  
ATOM   1232  O   LEU A 164      48.212 144.487 -20.847  1.00181.39           O  
ATOM   1233  CB  LEU A 164      49.678 146.902 -21.488  1.00180.14           C  
ATOM   1234  CG  LEU A 164      50.691 148.045 -21.638  1.00188.20           C  
ATOM   1235  CD1 LEU A 164      50.012 149.341 -22.084  1.00189.45           C  
ATOM   1236  CD2 LEU A 164      51.551 148.248 -20.381  1.00192.28           C  
ATOM   1237  N   SER A 165      46.698 145.857 -19.924  1.00168.94           N  
ATOM   1238  CA  SER A 165      45.612 144.895 -20.103  1.00167.42           C  
ATOM   1239  C   SER A 165      44.249 145.488 -19.802  1.00167.62           C  
ATOM   1240  O   SER A 165      43.793 145.481 -18.666  1.00164.22           O  
ATOM   1241  CB  SER A 165      45.847 143.627 -19.278  1.00172.12           C  
ATOM   1242  OG  SER A 165      46.464 143.921 -18.043  1.00188.37           O  
ATOM   1243  N   SER A 166      43.590 145.978 -20.840  1.00168.08           N  
ATOM   1244  CA  SER A 166      42.281 146.593 -20.691  1.00171.54           C  
ATOM   1245  C   SER A 166      41.448 146.373 -21.951  1.00176.96           C  
ATOM   1246  O   SER A 166      40.455 145.647 -21.935  1.00178.95           O  
ATOM   1247  CB  SER A 166      42.450 148.085 -20.414  1.00182.27           C  
ATOM   1248  OG  SER A 166      43.762 148.357 -19.931  1.00201.98           O  
ATOM   1249  N   GLY A 167      41.868 146.988 -23.049  1.00171.08           N  
ATOM   1250  CA  GLY A 167      41.188 146.808 -24.324  1.00168.36           C  
ATOM   1251  C   GLY A 167      41.901 145.679 -25.065  1.00166.89           C  
ATOM   1252  O   GLY A 167      41.925 145.650 -26.295  1.00170.15           O  
ATOM   1253  N   VAL A 168      42.519 144.774 -24.304  1.00151.96           N  
ATOM   1254  CA  VAL A 168      43.240 143.641 -24.876  1.00142.72           C  
ATOM   1255  C   VAL A 168      42.289 142.488 -25.169  1.00142.22           C  
ATOM   1256  O   VAL A 168      41.355 142.222 -24.409  1.00134.66           O  
ATOM   1257  CB  VAL A 168      44.375 143.145 -23.966  1.00138.71           C  
ATOM   1258  CG1 VAL A 168      44.132 143.546 -22.531  1.00136.24           C  
ATOM   1259  CG2 VAL A 168      44.514 141.654 -24.085  1.00137.35           C  
ATOM   1260  N   HIS A 169      42.523 141.825 -26.294  1.00143.91           N  
ATOM   1261  CA  HIS A 169      41.674 140.729 -26.734  1.00145.23           C  
ATOM   1262  C   HIS A 169      42.476 139.619 -27.381  1.00156.34           C  
ATOM   1263  O   HIS A 169      42.712 139.644 -28.597  1.00161.36           O  
ATOM   1264  CB  HIS A 169      40.658 141.233 -27.783  1.00144.31           C  
ATOM   1265  CG  HIS A 169      39.574 142.083 -27.216  1.00146.67           C  
ATOM   1266  ND1 HIS A 169      39.692 143.449 -27.086  1.00149.43           N  
ATOM   1267  CD2 HIS A 169      38.338 141.768 -26.769  1.00148.18           C  
ATOM   1268  CE1 HIS A 169      38.582 143.939 -26.566  1.00149.11           C  
ATOM   1269  NE2 HIS A 169      37.741 142.939 -26.374  1.00149.17           N  
ATOM   1270  N   THR A 170      42.855 138.618 -26.600  1.00148.71           N  
ATOM   1271  CA  THR A 170      43.541 137.477 -27.177  1.00147.76           C  
ATOM   1272  C   THR A 170      42.461 136.490 -27.619  1.00146.41           C  
ATOM   1273  O   THR A 170      41.806 135.868 -26.802  1.00148.07           O  
ATOM   1274  CB  THR A 170      44.514 136.828 -26.195  1.00165.92           C  
ATOM   1275  OG1 THR A 170      45.152 137.848 -25.410  1.00164.37           O  
ATOM   1276  CG2 THR A 170      45.567 136.040 -26.963  1.00165.29           C  
ATOM   1277  N   PHE A 171      42.211 136.435 -28.916  1.00140.01           N  
ATOM   1278  CA  PHE A 171      41.161 135.586 -29.447  1.00139.83           C  
ATOM   1279  C   PHE A 171      41.381 134.103 -29.217  1.00147.58           C  
ATOM   1280  O   PHE A 171      42.451 133.671 -28.794  1.00146.90           O  
ATOM   1281  CB  PHE A 171      40.978 135.850 -30.940  1.00141.27           C  
ATOM   1282  CG  PHE A 171      40.509 137.232 -31.246  1.00140.84           C  
ATOM   1283  CD1 PHE A 171      39.362 137.441 -31.992  1.00141.47           C  
ATOM   1284  CD2 PHE A 171      41.192 138.324 -30.752  1.00142.04           C  
ATOM   1285  CE1 PHE A 171      38.909 138.706 -32.245  1.00141.43           C  
ATOM   1286  CE2 PHE A 171      40.752 139.592 -31.000  1.00145.82           C  
ATOM   1287  CZ  PHE A 171      39.602 139.787 -31.755  1.00144.15           C  
ATOM   1288  N   PRO A 172      40.350 133.326 -29.521  1.00146.66           N  
ATOM   1289  CA  PRO A 172      40.418 131.891 -29.413  1.00145.50           C  
ATOM   1290  C   PRO A 172      41.253 131.421 -30.584  1.00147.44           C  
ATOM   1291  O   PRO A 172      40.910 131.689 -31.729  1.00144.45           O  
ATOM   1292  CB  PRO A 172      38.962 131.467 -29.632  1.00148.10           C  
ATOM   1293  CG  PRO A 172      38.118 132.715 -29.366  1.00152.98           C  
ATOM   1294  CD  PRO A 172      39.057 133.840 -29.046  1.00149.20           C  
ATOM   1295  N   ALA A 173      42.366 130.761 -30.293  1.00149.32           N  
ATOM   1296  CA  ALA A 173      43.255 130.259 -31.337  1.00150.93           C  
ATOM   1297  C   ALA A 173      42.543 129.258 -32.229  1.00152.25           C  
ATOM   1298  O   ALA A 173      41.580 128.620 -31.816  1.00152.59           O  
ATOM   1299  CB  ALA A 173      44.490 129.626 -30.730  1.00152.89           C  
ATOM   1300  N   VAL A 174      43.036 129.119 -33.452  1.00147.57           N  
ATOM   1301  CA  VAL A 174      42.455 128.195 -34.417  1.00147.05           C  
ATOM   1302  C   VAL A 174      43.572 127.426 -35.112  1.00159.99           C  
ATOM   1303  O   VAL A 174      44.734 127.851 -35.116  1.00160.97           O  
ATOM   1304  CB  VAL A 174      41.600 128.935 -35.469  1.00146.12           C  
ATOM   1305  CG1 VAL A 174      41.999 128.518 -36.864  1.00145.69           C  
ATOM   1306  CG2 VAL A 174      40.119 128.697 -35.233  1.00144.28           C  
ATOM   1307  N   LEU A 175      43.230 126.279 -35.685  1.00159.67           N  
ATOM   1308  CA  LEU A 175      44.231 125.472 -36.357  1.00160.69           C  
ATOM   1309  C   LEU A 175      43.726 124.958 -37.683  1.00162.30           C  
ATOM   1310  O   LEU A 175      42.538 124.679 -37.839  1.00154.15           O  
ATOM   1311  CB  LEU A 175      44.653 124.298 -35.478  1.00161.96           C  
ATOM   1312  CG  LEU A 175      43.668 123.130 -35.438  1.00166.88           C  
ATOM   1313  CD1 LEU A 175      44.049 122.171 -34.317  1.00166.01           C  
ATOM   1314  CD2 LEU A 175      42.239 123.658 -35.266  1.00169.08           C  
ATOM   1315  N   GLN A 176      44.641 124.843 -38.637  1.00167.58           N  
ATOM   1316  CA  GLN A 176      44.316 124.333 -39.960  1.00172.15           C  
ATOM   1317  C   GLN A 176      44.720 122.868 -40.001  1.00175.96           C  
ATOM   1318  O   GLN A 176      44.010 122.001 -39.491  1.00177.30           O  
ATOM   1319  CB  GLN A 176      45.072 125.121 -41.038  1.00175.71           C  
ATOM   1320  CG  GLN A 176      44.240 125.443 -42.277  1.00208.57           C  
ATOM   1321  CD  GLN A 176      44.571 124.535 -43.447  1.00239.66           C  
ATOM   1322  OE1 GLN A 176      45.741 124.315 -43.764  1.00231.31           O  
ATOM   1323  NE2 GLN A 176      43.542 123.993 -44.087  1.00239.85           N  
ATOM   1324  N   SER A 177      45.880 122.592 -40.580  1.00169.37           N  
ATOM   1325  CA  SER A 177      46.374 121.232 -40.630  1.00168.31           C  
ATOM   1326  C   SER A 177      47.357 121.040 -39.490  1.00164.90           C  
ATOM   1327  O   SER A 177      48.474 121.559 -39.525  1.00161.36           O  
ATOM   1328  CB  SER A 177      47.026 120.933 -41.976  1.00179.26           C  
ATOM   1329  OG  SER A 177      46.246 120.005 -42.720  1.00201.93           O  
ATOM   1330  N   ASP A 178      46.897 120.344 -38.459  1.00162.21           N  
ATOM   1331  CA  ASP A 178      47.684 120.071 -37.261  1.00162.39           C  
ATOM   1332  C   ASP A 178      48.541 121.252 -36.794  1.00165.73           C  
ATOM   1333  O   ASP A 178      49.635 121.074 -36.266  1.00163.53           O  
ATOM   1334  CB  ASP A 178      48.521 118.798 -37.431  1.00164.21           C  
ATOM   1335  CG  ASP A 178      47.685 117.518 -37.308  1.00172.69           C  
ATOM   1336  OD1 ASP A 178      46.804 117.426 -36.414  1.00169.12           O  
ATOM   1337  OD2 ASP A 178      47.927 116.580 -38.092  1.00186.31           O  
ATOM   1338  N   LEU A 179      48.034 122.462 -36.998  1.00165.99           N  
ATOM   1339  CA  LEU A 179      48.756 123.655 -36.578  1.00167.90           C  
ATOM   1340  C   LEU A 179      47.862 124.799 -36.096  1.00171.18           C  
ATOM   1341  O   LEU A 179      47.031 125.325 -36.853  1.00172.55           O  
ATOM   1342  CB  LEU A 179      49.690 124.141 -37.669  1.00169.05           C  
ATOM   1343  CG  LEU A 179      50.770 125.060 -37.102  1.00177.48           C  
ATOM   1344  CD1 LEU A 179      51.844 124.233 -36.413  1.00177.48           C  
ATOM   1345  CD2 LEU A 179      51.358 125.936 -38.199  1.00191.11           C  
ATOM   1346  N   TYR A 180      48.061 125.200 -34.842  1.00160.46           N  
ATOM   1347  CA  TYR A 180      47.279 126.269 -34.244  1.00156.65           C  
ATOM   1348  C   TYR A 180      47.857 127.622 -34.626  1.00154.58           C  
ATOM   1349  O   TYR A 180      49.072 127.766 -34.770  1.00150.08           O  
ATOM   1350  CB  TYR A 180      47.240 126.110 -32.723  1.00158.09           C  
ATOM   1351  CG  TYR A 180      46.100 125.242 -32.215  1.00162.40           C  
ATOM   1352  CD1 TYR A 180      44.855 125.792 -31.946  1.00167.08           C  
ATOM   1353  CD2 TYR A 180      46.277 123.876 -31.980  1.00161.70           C  
ATOM   1354  CE1 TYR A 180      43.812 125.009 -31.467  1.00171.14           C  
ATOM   1355  CE2 TYR A 180      45.241 123.084 -31.506  1.00161.04           C  
ATOM   1356  CZ  TYR A 180      44.007 123.659 -31.260  1.00170.64           C  
ATOM   1357  OH  TYR A 180      42.956 122.901 -30.797  1.00166.17           O  
ATOM   1358  N   THR A 181      46.980 128.602 -34.810  1.00151.93           N  
ATOM   1359  CA  THR A 181      47.391 129.954 -35.187  1.00152.99           C  
ATOM   1360  C   THR A 181      46.524 131.010 -34.493  1.00158.68           C  
ATOM   1361  O   THR A 181      45.341 131.178 -34.818  1.00157.27           O  
ATOM   1362  CB  THR A 181      47.283 130.150 -36.695  1.00170.19           C  
ATOM   1363  OG1 THR A 181      46.904 131.504 -36.973  1.00179.84           O  
ATOM   1364  CG2 THR A 181      46.241 129.195 -37.271  1.00166.68           C  
ATOM   1365  N   LEU A 182      47.118 131.732 -33.546  1.00154.98           N  
ATOM   1366  CA  LEU A 182      46.382 132.734 -32.779  1.00151.22           C  
ATOM   1367  C   LEU A 182      46.755 134.179 -33.088  1.00151.14           C  
ATOM   1368  O   LEU A 182      47.799 134.469 -33.680  1.00146.79           O  
ATOM   1369  CB  LEU A 182      46.487 132.453 -31.277  1.00149.53           C  
ATOM   1370  CG  LEU A 182      46.422 133.652 -30.338  1.00151.20           C  
ATOM   1371  CD1 LEU A 182      44.984 134.078 -30.113  1.00149.76           C  
ATOM   1372  CD2 LEU A 182      47.099 133.307 -29.032  1.00152.69           C  
ATOM   1373  N   SER A 183      45.881 135.084 -32.671  1.00147.46           N  
ATOM   1374  CA  SER A 183      46.054 136.497 -32.923  1.00147.27           C  
ATOM   1375  C   SER A 183      45.335 137.291 -31.843  1.00152.35           C  
ATOM   1376  O   SER A 183      44.109 137.221 -31.715  1.00149.94           O  
ATOM   1377  CB  SER A 183      45.440 136.826 -34.275  1.00153.49           C  
ATOM   1378  OG  SER A 183      44.219 136.109 -34.446  1.00169.31           O  
ATOM   1379  N   SER A 184      46.098 138.055 -31.072  1.00152.27           N  
ATOM   1380  CA  SER A 184      45.525 138.873 -30.008  1.00152.37           C  
ATOM   1381  C   SER A 184      45.478 140.348 -30.400  1.00153.95           C  
ATOM   1382  O   SER A 184      46.232 140.800 -31.262  1.00155.46           O  
ATOM   1383  CB  SER A 184      46.330 138.705 -28.710  1.00154.57           C  
ATOM   1384  OG  SER A 184      46.776 139.959 -28.208  1.00155.89           O  
ATOM   1385  N   SER A 185      44.586 141.092 -29.762  1.00144.38           N  
ATOM   1386  CA  SER A 185      44.480 142.521 -29.994  1.00142.44           C  
ATOM   1387  C   SER A 185      44.873 143.215 -28.696  1.00151.23           C  
ATOM   1388  O   SER A 185      44.982 142.572 -27.651  1.00153.99           O  
ATOM   1389  CB  SER A 185      43.054 142.902 -30.380  1.00140.54           C  
ATOM   1390  OG  SER A 185      42.774 144.248 -30.032  1.00137.46           O  
ATOM   1391  N   VAL A 186      45.095 144.522 -28.764  1.00147.83           N  
ATOM   1392  CA  VAL A 186      45.485 145.289 -27.585  1.00145.59           C  
ATOM   1393  C   VAL A 186      45.339 146.775 -27.852  1.00151.86           C  
ATOM   1394  O   VAL A 186      46.317 147.456 -28.144  1.00152.55           O  
ATOM   1395  CB  VAL A 186      46.948 144.994 -27.173  1.00145.82           C  
ATOM   1396  CG1 VAL A 186      47.881 145.083 -28.368  1.00144.29           C  
ATOM   1397  CG2 VAL A 186      47.390 145.936 -26.079  1.00144.34           C  
ATOM   1398  N   THR A 187      44.110 147.270 -27.779  1.00149.34           N  
ATOM   1399  CA  THR A 187      43.856 148.686 -28.014  1.00150.02           C  
ATOM   1400  C   THR A 187      44.434 149.543 -26.893  1.00155.31           C  
ATOM   1401  O   THR A 187      44.347 149.193 -25.713  1.00155.31           O  
ATOM   1402  CB  THR A 187      42.369 148.980 -28.174  1.00156.48           C  
ATOM   1403  OG1 THR A 187      41.615 147.813 -27.823  1.00155.70           O  
ATOM   1404  CG2 THR A 187      42.071 149.362 -29.610  1.00160.06           C  
ATOM   1405  N   VAL A 188      45.059 150.651 -27.273  1.00151.40           N  
ATOM   1406  CA  VAL A 188      45.688 151.544 -26.315  1.00151.64           C  
ATOM   1407  C   VAL A 188      45.239 152.981 -26.561  1.00166.56           C  
ATOM   1408  O   VAL A 188      44.573 153.269 -27.556  1.00167.41           O  
ATOM   1409  CB  VAL A 188      47.236 151.445 -26.382  1.00151.69           C  
ATOM   1410  CG1 VAL A 188      47.848 152.751 -26.866  1.00151.40           C  
ATOM   1411  CG2 VAL A 188      47.812 151.038 -25.033  1.00149.42           C  
ATOM   1412  N   PRO A 189      45.577 153.868 -25.630  1.00167.68           N  
ATOM   1413  CA  PRO A 189      45.205 155.273 -25.732  1.00166.89           C  
ATOM   1414  C   PRO A 189      45.564 155.838 -27.099  1.00166.50           C  
ATOM   1415  O   PRO A 189      44.808 155.709 -28.056  1.00161.31           O  
ATOM   1416  CB  PRO A 189      46.070 155.929 -24.659  1.00169.57           C  
ATOM   1417  CG  PRO A 189      46.263 154.862 -23.639  1.00173.46           C  
ATOM   1418  CD  PRO A 189      46.355 153.585 -24.409  1.00168.84           C  
ATOM   1419  N   SER A 190      46.717 156.489 -27.178  1.00166.20           N  
ATOM   1420  CA  SER A 190      47.170 157.072 -28.432  1.00169.53           C  
ATOM   1421  C   SER A 190      48.510 157.748 -28.216  1.00178.08           C  
ATOM   1422  O   SER A 190      49.510 157.424 -28.870  1.00178.68           O  
ATOM   1423  CB  SER A 190      46.148 158.088 -28.963  1.00174.27           C  
ATOM   1424  OG  SER A 190      45.178 158.423 -27.982  1.00180.87           O  
ATOM   1425  N   SER A 191      48.520 158.688 -27.284  1.00177.21           N  
ATOM   1426  CA  SER A 191      49.724 159.422 -26.945  1.00179.93           C  
ATOM   1427  C   SER A 191      50.588 158.524 -26.073  1.00190.00           C  
ATOM   1428  O   SER A 191      51.388 158.997 -25.256  1.00190.34           O  
ATOM   1429  CB  SER A 191      49.333 160.678 -26.169  1.00183.71           C  
ATOM   1430  OG  SER A 191      47.973 160.605 -25.761  1.00187.48           O  
ATOM   1431  N   THR A 192      50.417 157.218 -26.244  1.00189.65           N  
ATOM   1432  CA  THR A 192      51.104 156.252 -25.405  1.00191.86           C  
ATOM   1433  C   THR A 192      51.681 155.062 -26.150  1.00198.08           C  
ATOM   1434  O   THR A 192      51.936 154.022 -25.548  1.00194.22           O  
ATOM   1435  CB  THR A 192      50.122 155.690 -24.371  1.00210.86           C  
ATOM   1436  OG1 THR A 192      49.057 155.010 -25.056  1.00194.30           O  
ATOM   1437  CG2 THR A 192      49.529 156.818 -23.537  1.00221.45           C  
ATOM   1438  N   TRP A 193      51.862 155.189 -27.457  1.00201.99           N  
ATOM   1439  CA  TRP A 193      52.382 154.062 -28.228  1.00204.42           C  
ATOM   1440  C   TRP A 193      53.712 154.302 -28.936  1.00218.97           C  
ATOM   1441  O   TRP A 193      54.728 153.694 -28.575  1.00224.85           O  
ATOM   1442  CB  TRP A 193      51.334 153.508 -29.206  1.00199.61           C  
ATOM   1443  CG  TRP A 193      51.910 152.569 -30.238  1.00196.13           C  
ATOM   1444  CD1 TRP A 193      52.755 151.504 -30.019  1.00197.47           C  
ATOM   1445  CD2 TRP A 193      51.698 152.625 -31.645  1.00193.99           C  
ATOM   1446  NE1 TRP A 193      53.069 150.902 -31.209  1.00193.40           N  
ATOM   1447  CE2 TRP A 193      52.434 151.570 -32.223  1.00194.98           C  
ATOM   1448  CE3 TRP A 193      50.955 153.462 -32.475  1.00194.97           C  
ATOM   1449  CZ2 TRP A 193      52.445 151.333 -33.587  1.00194.62           C  
ATOM   1450  CZ3 TRP A 193      50.965 153.223 -33.832  1.00196.65           C  
ATOM   1451  CH2 TRP A 193      51.708 152.171 -34.376  1.00197.04           C  
ATOM   1452  N   PRO A 194      53.692 155.139 -29.971  1.00210.84           N  
ATOM   1453  CA  PRO A 194      54.901 155.422 -30.740  1.00208.33           C  
ATOM   1454  C   PRO A 194      56.058 155.738 -29.795  1.00209.83           C  
ATOM   1455  O   PRO A 194      57.189 155.293 -30.012  1.00209.16           O  
ATOM   1456  CB  PRO A 194      54.509 156.652 -31.549  1.00210.12           C  
ATOM   1457  CG  PRO A 194      53.027 156.532 -31.692  1.00214.46           C  
ATOM   1458  CD  PRO A 194      52.551 155.965 -30.405  1.00209.33           C  
ATOM   1459  N   SER A 195      55.739 156.433 -28.704  1.00203.79           N  
ATOM   1460  CA  SER A 195      56.729 156.790 -27.695  1.00201.82           C  
ATOM   1461  C   SER A 195      56.869 155.676 -26.660  1.00202.95           C  
ATOM   1462  O   SER A 195      57.977 155.363 -26.213  1.00202.48           O  
ATOM   1463  CB  SER A 195      56.330 158.098 -27.010  1.00203.77           C  
ATOM   1464  OG  SER A 195      54.947 158.361 -27.193  1.00206.13           O  
ATOM   1465  N   GLU A 196      55.738 155.077 -26.292  1.00197.08           N  
ATOM   1466  CA  GLU A 196      55.719 153.992 -25.312  1.00195.81           C  
ATOM   1467  C   GLU A 196      55.801 152.617 -25.975  1.00192.53           C  
ATOM   1468  O   GLU A 196      54.972 152.263 -26.811  1.00192.27           O  
ATOM   1469  CB  GLU A 196      54.477 154.083 -24.431  1.00198.01           C  
ATOM   1470  CG  GLU A 196      54.699 154.827 -23.124  1.00222.21           C  
ATOM   1471  CD  GLU A 196      55.315 156.197 -23.335  1.00260.65           C  
ATOM   1472  OE1 GLU A 196      54.572 157.129 -23.721  1.00264.20           O  
ATOM   1473  OE2 GLU A 196      56.541 156.339 -23.128  1.00252.08           O  
ATOM   1474  N   THR A 197      56.804 151.840 -25.581  1.00181.99           N  
ATOM   1475  CA  THR A 197      57.033 150.514 -26.146  1.00178.33           C  
ATOM   1476  C   THR A 197      55.944 149.489 -25.806  1.00172.74           C  
ATOM   1477  O   THR A 197      55.964 148.882 -24.729  1.00172.93           O  
ATOM   1478  CB  THR A 197      58.401 149.970 -25.698  1.00182.42           C  
ATOM   1479  OG1 THR A 197      58.232 149.123 -24.548  1.00182.76           O  
ATOM   1480  CG2 THR A 197      59.331 151.126 -25.338  1.00170.48           C  
ATOM   1481  N   VAL A 198      55.020 149.268 -26.740  1.00158.94           N  
ATOM   1482  CA  VAL A 198      53.942 148.296 -26.527  1.00151.91           C  
ATOM   1483  C   VAL A 198      54.395 146.885 -26.866  1.00152.88           C  
ATOM   1484  O   VAL A 198      53.905 146.282 -27.813  1.00148.93           O  
ATOM   1485  CB  VAL A 198      52.700 148.617 -27.372  1.00150.25           C  
ATOM   1486  CG1 VAL A 198      51.594 147.621 -27.081  1.00146.91           C  
ATOM   1487  CG2 VAL A 198      52.233 150.033 -27.123  1.00149.68           C  
ATOM   1488  N   THR A 199      55.324 146.361 -26.078  1.00152.46           N  
ATOM   1489  CA  THR A 199      55.839 145.012 -26.296  1.00153.75           C  
ATOM   1490  C   THR A 199      54.759 143.930 -26.124  1.00157.10           C  
ATOM   1491  O   THR A 199      53.739 144.133 -25.454  1.00156.53           O  
ATOM   1492  CB  THR A 199      57.041 144.707 -25.372  1.00158.13           C  
ATOM   1493  OG1 THR A 199      57.769 145.917 -25.117  1.00155.43           O  
ATOM   1494  CG2 THR A 199      57.967 143.663 -26.010  1.00144.67           C  
ATOM   1495  N   CYS A 200      54.989 142.780 -26.746  1.00150.12           N  
ATOM   1496  CA  CYS A 200      54.053 141.674 -26.668  1.00149.23           C  
ATOM   1497  C   CYS A 200      54.829 140.411 -26.340  1.00154.02           C  
ATOM   1498  O   CYS A 200      55.805 140.078 -27.015  1.00154.53           O  
ATOM   1499  CB  CYS A 200      53.291 141.527 -27.986  1.00149.52           C  
ATOM   1500  SG  CYS A 200      52.881 139.824 -28.485  1.00153.10           S  
ATOM   1501  N   ASN A 201      54.418 139.740 -25.267  1.00147.71           N  
ATOM   1502  CA  ASN A 201      55.086 138.532 -24.816  1.00144.57           C  
ATOM   1503  C   ASN A 201      54.293 137.276 -25.141  1.00147.80           C  
ATOM   1504  O   ASN A 201      53.132 137.141 -24.756  1.00146.75           O  
ATOM   1505  CB  ASN A 201      55.332 138.609 -23.316  1.00141.80           C  
ATOM   1506  CG  ASN A 201      55.590 140.016 -22.846  1.00175.39           C  
ATOM   1507  OD1 ASN A 201      56.729 140.480 -22.854  1.00181.59           O  
ATOM   1508  ND2 ASN A 201      54.528 140.717 -22.462  1.00169.71           N  
ATOM   1509  N   VAL A 202      54.939 136.343 -25.828  1.00146.03           N  
ATOM   1510  CA  VAL A 202      54.303 135.082 -26.169  1.00146.58           C  
ATOM   1511  C   VAL A 202      54.997 133.920 -25.461  1.00157.00           C  
ATOM   1512  O   VAL A 202      56.182 134.005 -25.102  1.00155.37           O  
ATOM   1513  CB  VAL A 202      54.274 134.844 -27.676  1.00147.50           C  
ATOM   1514  CG1 VAL A 202      53.756 133.449 -27.976  1.00145.73           C  
ATOM   1515  CG2 VAL A 202      53.402 135.888 -28.342  1.00146.87           C  
ATOM   1516  N   ALA A 203      54.247 132.847 -25.228  1.00155.79           N  
ATOM   1517  CA  ALA A 203      54.787 131.699 -24.519  1.00153.55           C  
ATOM   1518  C   ALA A 203      54.209 130.351 -24.934  1.00147.42           C  
ATOM   1519  O   ALA A 203      52.990 130.140 -24.931  1.00137.07           O  
ATOM   1520  CB  ALA A 203      54.636 131.899 -23.025  1.00155.07           C  
ATOM   1521  N   HIS A 204      55.111 129.431 -25.257  1.00147.60           N  
ATOM   1522  CA  HIS A 204      54.750 128.067 -25.609  1.00149.20           C  
ATOM   1523  C   HIS A 204      55.597 127.114 -24.764  1.00162.84           C  
ATOM   1524  O   HIS A 204      56.809 126.972 -24.974  1.00159.18           O  
ATOM   1525  CB  HIS A 204      54.969 127.793 -27.101  1.00148.09           C  
ATOM   1526  CG  HIS A 204      54.115 126.688 -27.646  1.00149.69           C  
ATOM   1527  ND1 HIS A 204      54.646 125.564 -28.242  1.00150.53           N  
ATOM   1528  CD2 HIS A 204      52.768 126.542 -27.696  1.00149.08           C  
ATOM   1529  CE1 HIS A 204      53.663 124.773 -28.637  1.00148.93           C  
ATOM   1530  NE2 HIS A 204      52.514 125.344 -28.320  1.00148.59           N  
ATOM   1531  N   PRO A 205      54.949 126.494 -23.782  1.00166.21           N  
ATOM   1532  CA  PRO A 205      55.605 125.576 -22.871  1.00165.59           C  
ATOM   1533  C   PRO A 205      56.014 124.286 -23.578  1.00162.42           C  
ATOM   1534  O   PRO A 205      57.107 123.760 -23.341  1.00162.45           O  
ATOM   1535  CB  PRO A 205      54.496 125.271 -21.869  1.00168.24           C  
ATOM   1536  CG  PRO A 205      53.235 125.293 -22.713  1.00171.49           C  
ATOM   1537  CD  PRO A 205      53.493 126.265 -23.839  1.00167.42           C  
ATOM   1538  N   ALA A 206      55.107 123.764 -24.408  1.00150.12           N  
ATOM   1539  CA  ALA A 206      55.337 122.527 -25.140  1.00145.36           C  
ATOM   1540  C   ALA A 206      56.711 122.552 -25.766  1.00154.43           C  
ATOM   1541  O   ALA A 206      57.497 121.618 -25.593  1.00150.52           O  
ATOM   1542  CB  ALA A 206      54.284 122.354 -26.200  1.00144.31           C  
ATOM   1543  N   SER A 207      57.006 123.663 -26.438  1.00161.86           N  
ATOM   1544  CA  SER A 207      58.296 123.862 -27.101  1.00165.06           C  
ATOM   1545  C   SER A 207      59.291 124.530 -26.161  1.00178.26           C  
ATOM   1546  O   SER A 207      60.498 124.552 -26.425  1.00175.35           O  
ATOM   1547  CB  SER A 207      58.119 124.724 -28.363  1.00159.44           C  
ATOM   1548  OG  SER A 207      56.954 125.533 -28.272  1.00132.14           O  
ATOM   1549  N   SER A 208      58.775 125.065 -25.058  1.00182.84           N  
ATOM   1550  CA  SER A 208      59.606 125.778 -24.103  1.00185.50           C  
ATOM   1551  C   SER A 208      60.091 127.028 -24.829  1.00183.67           C  
ATOM   1552  O   SER A 208      61.295 127.308 -24.902  1.00182.22           O  
ATOM   1553  CB  SER A 208      60.791 124.909 -23.662  1.00196.18           C  
ATOM   1554  OG  SER A 208      60.425 124.051 -22.583  1.00210.01           O  
ATOM   1555  N   THR A 209      59.134 127.739 -25.420  1.00174.07           N  
ATOM   1556  CA  THR A 209      59.425 128.941 -26.184  1.00170.72           C  
ATOM   1557  C   THR A 209      58.695 130.159 -25.642  1.00166.66           C  
ATOM   1558  O   THR A 209      57.470 130.186 -25.567  1.00162.19           O  
ATOM   1559  CB  THR A 209      59.075 128.765 -27.670  1.00176.30           C  
ATOM   1560  OG1 THR A 209      57.667 128.953 -27.853  1.00171.34           O  
ATOM   1561  CG2 THR A 209      59.480 127.377 -28.158  1.00172.03           C  
ATOM   1562  N   LYS A 210      59.467 131.176 -25.289  1.00164.03           N  
ATOM   1563  CA  LYS A 210      58.932 132.414 -24.751  1.00166.11           C  
ATOM   1564  C   LYS A 210      59.549 133.572 -25.524  1.00168.69           C  
ATOM   1565  O   LYS A 210      60.755 133.822 -25.437  1.00166.13           O  
ATOM   1566  CB  LYS A 210      59.280 132.524 -23.270  1.00173.63           C  
ATOM   1567  CG  LYS A 210      60.769 132.349 -22.967  1.00230.11           C  
ATOM   1568  CD  LYS A 210      61.241 130.913 -23.175  1.00248.31           C  
ATOM   1569  CE  LYS A 210      62.483 130.867 -24.064  1.00267.11           C  
ATOM   1570  NZ  LYS A 210      63.235 129.585 -23.922  1.00280.78           N  
ATOM   1571  N   VAL A 211      58.725 134.256 -26.310  1.00164.67           N  
ATOM   1572  CA  VAL A 211      59.214 135.337 -27.148  1.00163.21           C  
ATOM   1573  C   VAL A 211      58.532 136.675 -26.914  1.00172.09           C  
ATOM   1574  O   VAL A 211      57.337 136.731 -26.618  1.00172.38           O  
ATOM   1575  CB  VAL A 211      59.048 134.988 -28.616  1.00164.26           C  
ATOM   1576  CG1 VAL A 211      57.579 135.037 -28.989  1.00161.80           C  
ATOM   1577  CG2 VAL A 211      59.870 135.936 -29.470  1.00165.04           C  
ATOM   1578  N   ASP A 212      59.292 137.750 -27.109  1.00171.24           N  
ATOM   1579  CA  ASP A 212      58.780 139.107 -26.950  1.00173.31           C  
ATOM   1580  C   ASP A 212      58.940 139.863 -28.263  1.00179.26           C  
ATOM   1581  O   ASP A 212      60.058 140.188 -28.656  1.00180.62           O  
ATOM   1582  CB  ASP A 212      59.545 139.829 -25.841  1.00176.63           C  
ATOM   1583  CG  ASP A 212      59.603 139.024 -24.551  1.00203.99           C  
ATOM   1584  OD1 ASP A 212      60.722 138.684 -24.093  1.00205.24           O  
ATOM   1585  OD2 ASP A 212      58.525 138.731 -23.990  1.00215.21           O  
ATOM   1586  N   LYS A 213      57.823 140.124 -28.946  1.00174.52           N  
ATOM   1587  CA  LYS A 213      57.854 140.825 -30.231  1.00173.26           C  
ATOM   1588  C   LYS A 213      57.436 142.286 -30.112  1.00174.74           C  
ATOM   1589  O   LYS A 213      56.275 142.627 -30.377  1.00172.58           O  
ATOM   1590  CB  LYS A 213      56.971 140.117 -31.257  1.00174.99           C  
ATOM   1591  CG  LYS A 213      57.727 139.183 -32.198  1.00195.47           C  
ATOM   1592  CD  LYS A 213      58.524 139.949 -33.243  1.00201.56           C  
ATOM   1593  CE  LYS A 213      59.268 138.999 -34.172  1.00210.73           C  
ATOM   1594  NZ  LYS A 213      60.466 138.400 -33.513  1.00221.88           N  
ATOM   1595  N   LYS A 214      58.392 143.139 -29.737  1.00167.81           N  
ATOM   1596  CA  LYS A 214      58.139 144.567 -29.579  1.00163.41           C  
ATOM   1597  C   LYS A 214      57.417 145.091 -30.808  1.00165.25           C  
ATOM   1598  O   LYS A 214      57.895 144.920 -31.924  1.00167.08           O  
ATOM   1599  CB  LYS A 214      59.458 145.315 -29.385  1.00159.30           C  
ATOM   1600  CG  LYS A 214      59.307 146.824 -29.329  1.00163.86           C  
ATOM   1601  CD  LYS A 214      60.656 147.503 -29.118  1.00190.26           C  
ATOM   1602  CE  LYS A 214      60.541 149.026 -29.182  1.00200.69           C  
ATOM   1603  NZ  LYS A 214      61.822 149.677 -29.629  1.00205.14           N  
ATOM   1604  N   ILE A 215      56.242 145.681 -30.616  1.00158.83           N  
ATOM   1605  CA  ILE A 215      55.507 146.215 -31.748  1.00161.41           C  
ATOM   1606  C   ILE A 215      56.381 147.243 -32.454  1.00175.99           C  
ATOM   1607  O   ILE A 215      57.456 147.596 -31.963  1.00179.83           O  
ATOM   1608  CB  ILE A 215      54.187 146.871 -31.338  1.00164.91           C  
ATOM   1609  CG1 ILE A 215      53.164 146.738 -32.475  1.00164.69           C  
ATOM   1610  CG2 ILE A 215      54.405 148.355 -30.979  1.00166.84           C  
ATOM   1611  CD1 ILE A 215      52.790 145.294 -32.817  1.00152.72           C  
ATOM   1612  N   VAL A 216      55.922 147.730 -33.602  1.00172.95           N  
ATOM   1613  CA  VAL A 216      56.705 148.686 -34.376  1.00170.51           C  
ATOM   1614  C   VAL A 216      55.813 149.570 -35.239  1.00173.79           C  
ATOM   1615  O   VAL A 216      55.192 149.094 -36.187  1.00178.25           O  
ATOM   1616  CB  VAL A 216      57.703 147.942 -35.267  1.00173.40           C  
ATOM   1617  CG1 VAL A 216      58.927 147.508 -34.452  1.00172.12           C  
ATOM   1618  CG2 VAL A 216      57.023 146.734 -35.917  1.00173.59           C  
ATOM   1619  N   PRO A 217      55.752 150.854 -34.895  1.00165.63           N  
ATOM   1620  CA  PRO A 217      54.917 151.820 -35.617  1.00165.35           C  
ATOM   1621  C   PRO A 217      55.317 151.946 -37.077  1.00172.74           C  
ATOM   1622  O   PRO A 217      56.437 152.314 -37.380  1.00172.20           O  
ATOM   1623  CB  PRO A 217      55.191 153.134 -34.886  1.00166.51           C  
ATOM   1624  CG  PRO A 217      56.497 152.916 -34.183  1.00170.00           C  
ATOM   1625  CD  PRO A 217      56.484 151.483 -33.789  1.00165.02           C  
ATOM   1626  N   ARG A 218      54.378 151.634 -37.964  1.00175.51           N  
ATOM   1627  CA  ARG A 218      54.575 151.656 -39.417  1.00180.43           C  
ATOM   1628  C   ARG A 218      55.675 152.587 -39.961  1.00191.18           C  
ATOM   1629  O   ARG A 218      56.848 152.461 -39.599  1.00186.12           O  
ATOM   1630  CB  ARG A 218      53.244 151.921 -40.123  1.00187.90           C  
ATOM   1631  CG  ARG A 218      52.515 153.183 -39.645  1.00213.51           C  
ATOM   1632  CD  ARG A 218      51.997 153.046 -38.216  1.00216.91           C  
ATOM   1633  NE  ARG A 218      51.558 154.327 -37.666  1.00216.53           N  
ATOM   1634  CZ  ARG A 218      50.341 154.838 -37.837  1.00219.54           C  
ATOM   1635  NH1 ARG A 218      49.428 154.173 -38.540  1.00170.43           N  
ATOM   1636  NH2 ARG A 218      50.037 156.013 -37.300  1.00217.57           N  
ATOM   1637  N   ASP A 219      55.299 153.494 -40.856  1.00197.73           N  
ATOM   1638  CA  ASP A 219      56.251 154.440 -41.431  1.00201.01           C  
ATOM   1639  C   ASP A 219      55.567 155.590 -42.160  1.00216.65           C  
ATOM   1640  O   ASP A 219      54.359 155.550 -42.408  1.00215.94           O  
ATOM   1641  CB  ASP A 219      57.242 153.737 -42.352  1.00201.94           C  
ATOM   1642  CG  ASP A 219      58.407 154.626 -42.734  1.00209.42           C  
ATOM   1643  OD1 ASP A 219      58.451 155.785 -42.261  1.00205.37           O  
ATOM   1644  OD2 ASP A 219      59.282 154.169 -43.499  1.00219.97           O  
ATOM   1645  N   CYS A 220      56.350 156.611 -42.497  1.00222.47           N  
ATOM   1646  CA  CYS A 220      55.835 157.797 -43.177  1.00251.16           C  
ATOM   1647  C   CYS A 220      55.048 158.645 -42.181  1.00273.55           C  
ATOM   1648  O   CYS A 220      53.798 158.633 -42.236  1.00281.65           O  
ATOM   1649  CB  CYS A 220      54.953 157.410 -44.379  1.00254.52           C  
ATOM   1650  SG  CYS A 220      55.438 158.143 -45.988  1.00260.03           S  
ATOM   1651  OXT CYS A 220      55.685 159.271 -41.305  1.00278.72           O  
TER    1652      CYS A 220                                                      
ATOM   1653  N   ASP B   1      26.648 105.602  -7.973  1.00165.92           N  
ATOM   1654  CA  ASP B   1      26.270 106.134  -9.275  1.00164.01           C  
ATOM   1655  C   ASP B   1      25.124 107.128  -9.149  1.00152.26           C  
ATOM   1656  O   ASP B   1      23.969 106.806  -9.468  1.00145.50           O  
ATOM   1657  CB  ASP B   1      25.878 105.001 -10.230  1.00169.99           C  
ATOM   1658  CG  ASP B   1      26.338 105.256 -11.662  1.00201.66           C  
ATOM   1659  OD1 ASP B   1      27.017 104.373 -12.244  1.00204.19           O  
ATOM   1660  OD2 ASP B   1      26.013 106.335 -12.212  1.00210.19           O  
ATOM   1661  N   ILE B   2      25.450 108.328  -8.666  1.00140.94           N  
ATOM   1662  CA  ILE B   2      24.464 109.395  -8.506  1.00133.83           C  
ATOM   1663  C   ILE B   2      24.487 110.228  -9.760  1.00133.42           C  
ATOM   1664  O   ILE B   2      25.504 110.282 -10.451  1.00134.25           O  
ATOM   1665  CB  ILE B   2      24.808 110.338  -7.344  1.00133.03           C  
ATOM   1666  CG1 ILE B   2      25.517 109.590  -6.196  1.00132.98           C  
ATOM   1667  CG2 ILE B   2      23.577 111.152  -6.929  1.00124.77           C  
ATOM   1668  CD1 ILE B   2      24.694 108.490  -5.519  1.00136.05           C  
ATOM   1669  N   VAL B   3      23.381 110.901 -10.041  1.00127.46           N  
ATOM   1670  CA  VAL B   3      23.307 111.729 -11.233  1.00128.35           C  
ATOM   1671  C   VAL B   3      22.753 113.100 -10.925  1.00138.82           C  
ATOM   1672  O   VAL B   3      21.792 113.233 -10.179  1.00147.34           O  
ATOM   1673  CB  VAL B   3      22.431 111.089 -12.310  1.00130.24           C  
ATOM   1674  CG1 VAL B   3      21.313 112.040 -12.698  1.00130.47           C  
ATOM   1675  CG2 VAL B   3      23.270 110.720 -13.517  1.00129.60           C  
ATOM   1676  N   MET B   4      23.358 114.118 -11.518  1.00130.41           N  
ATOM   1677  CA  MET B   4      22.900 115.487 -11.342  1.00128.48           C  
ATOM   1678  C   MET B   4      22.346 115.919 -12.682  1.00126.45           C  
ATOM   1679  O   MET B   4      22.750 115.406 -13.708  1.00123.50           O  
ATOM   1680  CB  MET B   4      24.058 116.388 -10.916  1.00130.88           C  
ATOM   1681  CG  MET B   4      24.990 115.756  -9.883  1.00131.68           C  
ATOM   1682  SD  MET B   4      24.162 115.482  -8.333  1.00132.82           S  
ATOM   1683  CE  MET B   4      22.909 116.781  -8.415  1.00128.93           C  
ATOM   1684  N   SER B   5      21.403 116.845 -12.677  1.00126.37           N  
ATOM   1685  CA  SER B   5      20.772 117.253 -13.919  1.00130.31           C  
ATOM   1686  C   SER B   5      20.442 118.739 -13.956  1.00137.40           C  
ATOM   1687  O   SER B   5      19.408 119.180 -13.448  1.00137.84           O  
ATOM   1688  CB  SER B   5      19.516 116.410 -14.134  1.00143.53           C  
ATOM   1689  OG  SER B   5      19.508 115.283 -13.249  1.00156.74           O  
ATOM   1690  N   GLN B   6      21.323 119.507 -14.578  1.00136.87           N  
ATOM   1691  CA  GLN B   6      21.176 120.961 -14.651  1.00137.87           C  
ATOM   1692  C   GLN B   6      20.107 121.472 -15.604  1.00141.68           C  
ATOM   1693  O   GLN B   6      19.971 120.996 -16.728  1.00142.94           O  
ATOM   1694  CB  GLN B   6      22.510 121.596 -15.025  1.00140.43           C  
ATOM   1695  CG  GLN B   6      23.621 121.323 -14.044  1.00135.15           C  
ATOM   1696  CD  GLN B   6      23.769 122.440 -13.060  1.00123.98           C  
ATOM   1697  OE1 GLN B   6      23.161 123.515 -13.218  1.00104.22           O  
ATOM   1698  NE2 GLN B   6      24.543 122.196 -12.016  1.00115.36           N  
ATOM   1699  N   SER B   7      19.421 122.521 -15.184  1.00140.00           N  
ATOM   1700  CA  SER B   7      18.409 123.166 -16.016  1.00143.91           C  
ATOM   1701  C   SER B   7      18.236 124.608 -15.527  1.00152.59           C  
ATOM   1702  O   SER B   7      18.143 124.857 -14.319  1.00157.94           O  
ATOM   1703  CB  SER B   7      17.083 122.406 -15.952  1.00152.08           C  
ATOM   1704  OG  SER B   7      17.215 121.221 -15.177  1.00175.66           O  
ATOM   1705  N   PRO B   8      18.282 125.562 -16.452  1.00143.52           N  
ATOM   1706  CA  PRO B   8      18.344 125.280 -17.865  1.00143.99           C  
ATOM   1707  C   PRO B   8      19.768 125.249 -18.393  1.00154.15           C  
ATOM   1708  O   PRO B   8      20.717 125.575 -17.680  1.00151.54           O  
ATOM   1709  CB  PRO B   8      17.661 126.500 -18.449  1.00145.24           C  
ATOM   1710  CG  PRO B   8      18.164 127.625 -17.546  1.00147.49           C  
ATOM   1711  CD  PRO B   8      18.490 126.997 -16.201  1.00142.00           C  
ATOM   1712  N   SER B   9      19.886 124.927 -19.678  1.00156.80           N  
ATOM   1713  CA  SER B   9      21.165 124.866 -20.377  1.00158.39           C  
ATOM   1714  C   SER B   9      21.933 126.188 -20.309  1.00158.63           C  
ATOM   1715  O   SER B   9      23.100 126.227 -19.907  1.00155.37           O  
ATOM   1716  CB  SER B   9      20.913 124.505 -21.837  1.00166.14           C  
ATOM   1717  OG  SER B   9      19.522 124.578 -22.130  1.00177.38           O  
ATOM   1718  N   SER B  10      21.279 127.259 -20.742  1.00153.24           N  
ATOM   1719  CA  SER B  10      21.879 128.583 -20.739  1.00153.13           C  
ATOM   1720  C   SER B  10      20.772 129.621 -20.642  1.00155.86           C  
ATOM   1721  O   SER B  10      19.597 129.295 -20.789  1.00155.31           O  
ATOM   1722  CB  SER B  10      22.657 128.802 -22.026  1.00161.53           C  
ATOM   1723  OG  SER B  10      21.797 129.275 -23.053  1.00185.38           O  
ATOM   1724  N   LEU B  11      21.145 130.876 -20.418  1.00152.67           N  
ATOM   1725  CA  LEU B  11      20.150 131.935 -20.314  1.00151.80           C  
ATOM   1726  C   LEU B  11      20.720 133.316 -20.606  1.00155.58           C  
ATOM   1727  O   LEU B  11      21.929 133.525 -20.538  1.00150.56           O  
ATOM   1728  CB  LEU B  11      19.486 131.908 -18.934  1.00150.93           C  
ATOM   1729  CG  LEU B  11      20.349 132.182 -17.692  1.00152.64           C  
ATOM   1730  CD1 LEU B  11      20.138 131.105 -16.646  1.00152.19           C  
ATOM   1731  CD2 LEU B  11      21.824 132.338 -18.022  1.00149.30           C  
ATOM   1732  N   VAL B  12      19.834 134.258 -20.914  1.00156.85           N  
ATOM   1733  CA  VAL B  12      20.242 135.630 -21.194  1.00159.43           C  
ATOM   1734  C   VAL B  12      19.537 136.603 -20.270  1.00159.87           C  
ATOM   1735  O   VAL B  12      18.321 136.561 -20.142  1.00161.80           O  
ATOM   1736  CB  VAL B  12      19.963 136.029 -22.644  1.00167.38           C  
ATOM   1737  CG1 VAL B  12      21.276 136.119 -23.434  1.00167.64           C  
ATOM   1738  CG2 VAL B  12      18.967 135.053 -23.285  1.00168.06           C  
ATOM   1739  N   VAL B  13      20.303 137.482 -19.635  1.00154.96           N  
ATOM   1740  CA  VAL B  13      19.731 138.438 -18.696  1.00158.31           C  
ATOM   1741  C   VAL B  13      20.524 139.736 -18.623  1.00171.30           C  
ATOM   1742  O   VAL B  13      21.758 139.713 -18.570  1.00177.48           O  
ATOM   1743  CB  VAL B  13      19.698 137.850 -17.280  1.00163.24           C  
ATOM   1744  CG1 VAL B  13      20.863 136.874 -17.085  1.00162.90           C  
ATOM   1745  CG2 VAL B  13      19.745 138.972 -16.243  1.00163.36           C  
ATOM   1746  N   SER B  14      19.814 140.861 -18.550  1.00165.01           N  
ATOM   1747  CA  SER B  14      20.467 142.167 -18.448  1.00162.73           C  
ATOM   1748  C   SER B  14      20.881 142.392 -17.005  1.00155.78           C  
ATOM   1749  O   SER B  14      20.174 141.965 -16.088  1.00151.71           O  
ATOM   1750  CB  SER B  14      19.526 143.283 -18.903  1.00171.69           C  
ATOM   1751  OG  SER B  14      18.953 142.998 -20.170  1.00192.27           O  
ATOM   1752  N   VAL B  15      22.027 143.044 -16.808  1.00150.47           N  
ATOM   1753  CA  VAL B  15      22.546 143.293 -15.461  1.00151.40           C  
ATOM   1754  C   VAL B  15      21.480 143.852 -14.525  1.00162.67           C  
ATOM   1755  O   VAL B  15      20.628 144.636 -14.941  1.00162.46           O  
ATOM   1756  CB  VAL B  15      23.787 144.214 -15.463  1.00151.96           C  
ATOM   1757  CG1 VAL B  15      23.784 145.116 -14.233  1.00150.93           C  
ATOM   1758  CG2 VAL B  15      25.065 143.385 -15.497  1.00150.56           C  
ATOM   1759  N   GLY B  16      21.512 143.412 -13.270  1.00162.56           N  
ATOM   1760  CA  GLY B  16      20.533 143.848 -12.284  1.00163.48           C  
ATOM   1761  C   GLY B  16      19.345 142.893 -12.249  1.00172.11           C  
ATOM   1762  O   GLY B  16      18.724 142.703 -11.207  1.00176.67           O  
ATOM   1763  N   GLU B  17      19.042 142.288 -13.393  1.00167.07           N  
ATOM   1764  CA  GLU B  17      17.931 141.351 -13.504  1.00165.83           C  
ATOM   1765  C   GLU B  17      18.115 140.120 -12.601  1.00163.82           C  
ATOM   1766  O   GLU B  17      19.203 139.885 -12.072  1.00159.13           O  
ATOM   1767  CB  GLU B  17      17.750 140.931 -14.964  1.00168.21           C  
ATOM   1768  CG  GLU B  17      16.655 139.896 -15.189  1.00204.19           C  
ATOM   1769  CD  GLU B  17      15.258 140.473 -15.034  1.00259.41           C  
ATOM   1770  OE1 GLU B  17      15.060 141.654 -15.399  1.00282.71           O  
ATOM   1771  OE2 GLU B  17      14.359 139.740 -14.558  1.00252.36           O  
ATOM   1772  N   LYS B  18      17.041 139.351 -12.422  1.00160.32           N  
ATOM   1773  CA  LYS B  18      17.071 138.140 -11.600  1.00159.98           C  
ATOM   1774  C   LYS B  18      17.311 136.895 -12.447  1.00162.79           C  
ATOM   1775  O   LYS B  18      16.962 136.857 -13.632  1.00164.26           O  
ATOM   1776  CB  LYS B  18      15.764 137.975 -10.825  1.00163.94           C  
ATOM   1777  CG  LYS B  18      14.621 137.378 -11.663  1.00199.20           C  
ATOM   1778  CD  LYS B  18      14.642 135.844 -11.671  1.00208.35           C  
ATOM   1779  CE  LYS B  18      14.607 135.289 -13.099  1.00185.81           C  
ATOM   1780  NZ  LYS B  18      15.467 134.064 -13.274  1.00148.84           N  
ATOM   1781  N   VAL B  19      17.842 135.850 -11.816  1.00152.58           N  
ATOM   1782  CA  VAL B  19      18.106 134.606 -12.517  1.00148.23           C  
ATOM   1783  C   VAL B  19      18.151 133.440 -11.548  1.00140.82           C  
ATOM   1784  O   VAL B  19      18.482 133.621 -10.374  1.00132.05           O  
ATOM   1785  CB  VAL B  19      19.443 134.675 -13.252  1.00153.83           C  
ATOM   1786  CG1 VAL B  19      20.516 135.214 -12.329  1.00152.23           C  
ATOM   1787  CG2 VAL B  19      19.825 133.307 -13.778  1.00155.42           C  
ATOM   1788  N   THR B  20      17.848 132.243 -12.057  1.00139.30           N  
ATOM   1789  CA  THR B  20      17.858 131.032 -11.232  1.00138.14           C  
ATOM   1790  C   THR B  20      17.925 129.704 -12.011  1.00125.70           C  
ATOM   1791  O   THR B  20      17.048 129.380 -12.809  1.00115.05           O  
ATOM   1792  CB  THR B  20      16.660 131.006 -10.265  1.00174.47           C  
ATOM   1793  OG1 THR B  20      16.235 129.653 -10.073  1.00200.15           O  
ATOM   1794  CG2 THR B  20      15.499 131.842 -10.820  1.00169.20           C  
ATOM   1795  N   MET B  21      18.954 128.917 -11.735  1.00124.43           N  
ATOM   1796  CA  MET B  21      19.121 127.632 -12.398  1.00127.09           C  
ATOM   1797  C   MET B  21      18.513 126.529 -11.568  1.00135.97           C  
ATOM   1798  O   MET B  21      17.922 126.790 -10.536  1.00137.99           O  
ATOM   1799  CB  MET B  21      20.608 127.326 -12.614  1.00130.15           C  
ATOM   1800  CG  MET B  21      21.514 127.812 -11.494  1.00132.84           C  
ATOM   1801  SD  MET B  21      22.696 129.062 -12.064  1.00134.24           S  
ATOM   1802  CE  MET B  21      21.701 129.908 -13.306  1.00129.99           C  
ATOM   1803  N   SER B  22      18.708 125.291 -12.008  1.00137.71           N  
ATOM   1804  CA  SER B  22      18.200 124.123 -11.291  1.00140.01           C  
ATOM   1805  C   SER B  22      19.203 122.969 -11.312  1.00142.94           C  
ATOM   1806  O   SER B  22      19.966 122.806 -12.275  1.00142.04           O  
ATOM   1807  CB  SER B  22      16.863 123.659 -11.873  1.00144.56           C  
ATOM   1808  OG  SER B  22      16.788 122.241 -11.861  1.00154.32           O  
ATOM   1809  N   CYS B  23      19.189 122.166 -10.251  1.00136.85           N  
ATOM   1810  CA  CYS B  23      20.092 121.035 -10.137  1.00137.54           C  
ATOM   1811  C   CYS B  23      19.405 119.833  -9.507  1.00143.41           C  
ATOM   1812  O   CYS B  23      19.416 119.680  -8.284  1.00145.24           O  
ATOM   1813  CB  CYS B  23      21.333 121.415  -9.322  1.00138.84           C  
ATOM   1814  SG  CYS B  23      22.388 120.005  -8.829  1.00144.32           S  
ATOM   1815  N   LYS B  24      18.830 118.977 -10.350  1.00138.58           N  
ATOM   1816  CA  LYS B  24      18.152 117.761  -9.893  1.00136.23           C  
ATOM   1817  C   LYS B  24      19.151 116.659  -9.544  1.00128.21           C  
ATOM   1818  O   LYS B  24      20.287 116.660 -10.016  1.00123.37           O  
ATOM   1819  CB  LYS B  24      17.172 117.263 -10.955  1.00140.15           C  
ATOM   1820  CG  LYS B  24      16.728 118.345 -11.936  1.00169.27           C  
ATOM   1821  CD  LYS B  24      15.745 119.311 -11.293  1.00185.76           C  
ATOM   1822  CE  LYS B  24      14.440 118.612 -10.915  1.00192.49           C  
ATOM   1823  NZ  LYS B  24      13.380 119.578 -10.491  1.00187.70           N  
ATOM   1824  N   SER B  25      18.724 115.720  -8.712  1.00122.20           N  
ATOM   1825  CA  SER B  25      19.609 114.645  -8.302  1.00123.27           C  
ATOM   1826  C   SER B  25      18.978 113.257  -8.338  1.00134.95           C  
ATOM   1827  O   SER B  25      17.859 113.058  -7.870  1.00134.59           O  
ATOM   1828  CB  SER B  25      20.189 114.925  -6.919  1.00122.19           C  
ATOM   1829  OG  SER B  25      21.173 113.956  -6.585  1.00133.03           O  
ATOM   1830  N   SER B  26      19.726 112.295  -8.869  1.00137.16           N  
ATOM   1831  CA  SER B  26      19.284 110.911  -8.938  1.00139.46           C  
ATOM   1832  C   SER B  26      19.368 110.314  -7.529  1.00151.25           C  
ATOM   1833  O   SER B  26      19.602 109.108  -7.349  1.00158.14           O  
ATOM   1834  CB  SER B  26      20.166 110.128  -9.929  1.00141.92           C  
ATOM   1835  OG  SER B  26      20.572 108.859  -9.422  1.00153.21           O  
ATOM   1836  N   GLN B  27      19.186 111.171  -6.527  1.00141.17           N  
ATOM   1837  CA  GLN B  27      19.247 110.748  -5.136  1.00138.40           C  
ATOM   1838  C   GLN B  27      19.155 111.946  -4.197  1.00139.97           C  
ATOM   1839  O   GLN B  27      19.370 113.080  -4.606  1.00141.66           O  
ATOM   1840  CB  GLN B  27      20.547 109.995  -4.883  1.00139.37           C  
ATOM   1841  CG  GLN B  27      20.575 109.221  -3.592  1.00179.29           C  
ATOM   1842  CD  GLN B  27      21.466 108.000  -3.677  1.00197.14           C  
ATOM   1843  OE1 GLN B  27      21.493 107.304  -4.708  1.00152.35           O  
ATOM   1844  NE2 GLN B  27      22.224 107.744  -2.610  1.00206.65           N  
ATOM   1845  N   SER B  28      18.821 111.690  -2.938  1.00135.25           N  
ATOM   1846  CA  SER B  28      18.738 112.749  -1.940  1.00135.71           C  
ATOM   1847  C   SER B  28      20.105 112.924  -1.295  1.00141.75           C  
ATOM   1848  O   SER B  28      20.641 111.999  -0.680  1.00142.04           O  
ATOM   1849  CB  SER B  28      17.726 112.409  -0.860  1.00143.84           C  
ATOM   1850  OG  SER B  28      18.361 112.389   0.418  1.00165.32           O  
ATOM   1851  N   LEU B  29      20.663 114.119  -1.422  1.00139.34           N  
ATOM   1852  CA  LEU B  29      21.983 114.386  -0.878  1.00138.48           C  
ATOM   1853  C   LEU B  29      21.967 114.896   0.556  1.00141.03           C  
ATOM   1854  O   LEU B  29      22.946 115.472   1.019  1.00144.90           O  
ATOM   1855  CB  LEU B  29      22.744 115.380  -1.765  1.00138.00           C  
ATOM   1856  CG  LEU B  29      22.695 115.195  -3.278  1.00140.04           C  
ATOM   1857  CD1 LEU B  29      22.418 113.750  -3.629  1.00140.56           C  
ATOM   1858  CD2 LEU B  29      21.648 116.100  -3.859  1.00140.09           C  
ATOM   1859  N   LEU B  30      20.872 114.704   1.275  1.00132.33           N  
ATOM   1860  CA  LEU B  30      20.858 115.202   2.636  1.00132.13           C  
ATOM   1861  C   LEU B  30      21.227 114.168   3.703  1.00137.80           C  
ATOM   1862  O   LEU B  30      20.794 113.006   3.646  1.00135.42           O  
ATOM   1863  CB  LEU B  30      19.617 116.040   2.947  1.00131.33           C  
ATOM   1864  CG  LEU B  30      18.442 115.335   3.570  1.00136.18           C  
ATOM   1865  CD1 LEU B  30      18.306 113.969   2.901  1.00140.28           C  
ATOM   1866  CD2 LEU B  30      18.715 115.212   5.060  1.00137.52           C  
ATOM   1867  N   TYR B  31      22.130 114.576   4.600  1.00133.51           N  
ATOM   1868  CA  TYR B  31      22.669 113.712   5.642  1.00129.90           C  
ATOM   1869  C   TYR B  31      21.799 113.644   6.868  1.00138.33           C  
ATOM   1870  O   TYR B  31      21.555 114.657   7.518  1.00140.30           O  
ATOM   1871  CB  TYR B  31      24.035 114.214   6.075  1.00128.02           C  
ATOM   1872  CG  TYR B  31      25.020 113.120   6.384  1.00130.76           C  
ATOM   1873  CD1 TYR B  31      24.787 111.821   5.983  1.00132.96           C  
ATOM   1874  CD2 TYR B  31      26.207 113.399   7.045  1.00134.45           C  
ATOM   1875  CE1 TYR B  31      25.712 110.820   6.232  1.00140.64           C  
ATOM   1876  CE2 TYR B  31      27.147 112.412   7.290  1.00136.47           C  
ATOM   1877  CZ  TYR B  31      26.895 111.123   6.887  1.00151.73           C  
ATOM   1878  OH  TYR B  31      27.833 110.135   7.140  1.00156.50           O  
ATOM   1879  N   SER B  32      21.407 112.433   7.234  1.00137.12           N  
ATOM   1880  CA  SER B  32      20.622 112.226   8.443  1.00137.04           C  
ATOM   1881  C   SER B  32      21.368 112.840   9.626  1.00136.97           C  
ATOM   1882  O   SER B  32      20.893 113.790  10.246  1.00133.88           O  
ATOM   1883  CB  SER B  32      20.417 110.727   8.689  1.00141.81           C  
ATOM   1884  OG  SER B  32      21.354 109.949   7.948  1.00150.94           O  
ATOM   1885  N   SER B  33      22.557 112.314   9.907  1.00133.20           N  
ATOM   1886  CA  SER B  33      23.362 112.791  11.021  1.00132.65           C  
ATOM   1887  C   SER B  33      23.775 114.261  10.974  1.00136.93           C  
ATOM   1888  O   SER B  33      24.846 114.626  11.455  1.00142.03           O  
ATOM   1889  CB  SER B  33      24.555 111.864  11.326  1.00135.20           C  
ATOM   1890  OG  SER B  33      25.200 111.414  10.151  1.00141.01           O  
ATOM   1891  N   ASN B  34      22.898 115.092  10.417  1.00129.03           N  
ATOM   1892  CA  ASN B  34      23.043 116.556  10.394  1.00129.09           C  
ATOM   1893  C   ASN B  34      22.035 117.284   9.527  1.00133.14           C  
ATOM   1894  O   ASN B  34      22.177 118.484   9.281  1.00130.89           O  
ATOM   1895  CB  ASN B  34      24.487 117.085  10.260  1.00124.71           C  
ATOM   1896  CG  ASN B  34      24.992 117.127   8.821  1.00127.34           C  
ATOM   1897  OD1 ASN B  34      26.191 116.960   8.588  1.00136.08           O  
ATOM   1898  ND2 ASN B  34      24.124 117.476   7.878  1.00 86.03           N  
ATOM   1899  N   GLN B  35      21.031 116.534   9.073  1.00130.51           N  
ATOM   1900  CA  GLN B  35      19.953 117.039   8.227  1.00130.44           C  
ATOM   1901  C   GLN B  35      20.354 118.156   7.280  1.00132.16           C  
ATOM   1902  O   GLN B  35      19.552 119.039   6.977  1.00132.66           O  
ATOM   1903  CB  GLN B  35      18.731 117.430   9.058  1.00132.43           C  
ATOM   1904  CG  GLN B  35      17.949 116.229   9.604  1.00166.92           C  
ATOM   1905  CD  GLN B  35      17.187 115.483   8.518  1.00184.46           C  
ATOM   1906  OE1 GLN B  35      16.233 116.016   7.932  1.00186.47           O  
ATOM   1907  NE2 GLN B  35      17.595 114.236   8.249  1.00135.04           N  
ATOM   1908  N   LYS B  36      21.605 118.109   6.827  1.00125.61           N  
ATOM   1909  CA  LYS B  36      22.131 119.103   5.898  1.00123.40           C  
ATOM   1910  C   LYS B  36      22.439 118.447   4.553  1.00119.28           C  
ATOM   1911  O   LYS B  36      23.049 117.368   4.498  1.00117.98           O  
ATOM   1912  CB  LYS B  36      23.393 119.759   6.467  1.00126.77           C  
ATOM   1913  CG  LYS B  36      23.153 120.678   7.654  1.00149.01           C  
ATOM   1914  CD  LYS B  36      24.466 121.211   8.226  1.00156.54           C  
ATOM   1915  CE  LYS B  36      24.758 122.624   7.728  1.00152.51           C  
ATOM   1916  NZ  LYS B  36      25.644 123.380   8.659  1.00148.10           N  
ATOM   1917  N   ASN B  37      22.020 119.102   3.472  1.00108.47           N  
ATOM   1918  CA  ASN B  37      22.236 118.577   2.131  1.00106.88           C  
ATOM   1919  C   ASN B  37      23.712 118.579   1.739  1.00117.25           C  
ATOM   1920  O   ASN B  37      24.524 119.272   2.340  1.00121.64           O  
ATOM   1921  CB  ASN B  37      21.431 119.389   1.123  1.00106.70           C  
ATOM   1922  CG  ASN B  37      20.002 118.902   0.986  1.00136.51           C  
ATOM   1923  OD1 ASN B  37      19.056 119.668   1.186  1.00129.15           O  
ATOM   1924  ND2 ASN B  37      19.836 117.633   0.603  1.00120.64           N  
ATOM   1925  N   PHE B  38      24.051 117.809   0.714  1.00116.34           N  
ATOM   1926  CA  PHE B  38      25.437 117.727   0.231  1.00115.67           C  
ATOM   1927  C   PHE B  38      25.520 118.236  -1.194  1.00112.54           C  
ATOM   1928  O   PHE B  38      25.940 117.497  -2.092  1.00114.23           O  
ATOM   1929  CB  PHE B  38      25.950 116.274   0.274  1.00116.64           C  
ATOM   1930  CG  PHE B  38      26.636 115.912   1.560  1.00115.26           C  
ATOM   1931  CD1 PHE B  38      27.349 114.740   1.666  1.00112.55           C  
ATOM   1932  CD2 PHE B  38      26.561 116.749   2.666  1.00115.00           C  
ATOM   1933  CE1 PHE B  38      27.986 114.410   2.838  1.00110.48           C  
ATOM   1934  CE2 PHE B  38      27.193 116.422   3.829  1.00114.75           C  
ATOM   1935  CZ  PHE B  38      27.919 115.248   3.911  1.00111.05           C  
ATOM   1936  N   LEU B  39      25.129 119.492  -1.397  1.00100.34           N  
ATOM   1937  CA  LEU B  39      25.133 120.059  -2.730  1.00101.27           C  
ATOM   1938  C   LEU B  39      26.423 120.739  -3.205  1.00125.12           C  
ATOM   1939  O   LEU B  39      27.314 120.087  -3.764  1.00134.60           O  
ATOM   1940  CB  LEU B  39      23.934 120.956  -2.945  1.00 98.75           C  
ATOM   1941  CG  LEU B  39      23.377 120.835  -4.358  1.00 99.68           C  
ATOM   1942  CD1 LEU B  39      24.222 121.691  -5.280  1.00101.72           C  
ATOM   1943  CD2 LEU B  39      23.432 119.384  -4.778  1.00 89.56           C  
ATOM   1944  N   ALA B  40      26.486 122.057  -3.042  1.00122.32           N  
ATOM   1945  CA  ALA B  40      27.627 122.861  -3.500  1.00121.59           C  
ATOM   1946  C   ALA B  40      27.515 123.265  -4.973  1.00129.43           C  
ATOM   1947  O   ALA B  40      27.436 122.414  -5.872  1.00125.85           O  
ATOM   1948  CB  ALA B  40      28.976 122.182  -3.216  1.00120.24           C  
ATOM   1949  N   TRP B  41      27.479 124.578  -5.197  1.00128.28           N  
ATOM   1950  CA  TRP B  41      27.409 125.154  -6.531  1.00126.85           C  
ATOM   1951  C   TRP B  41      28.752 125.813  -6.826  1.00128.95           C  
ATOM   1952  O   TRP B  41      29.269 126.568  -5.996  1.00129.02           O  
ATOM   1953  CB  TRP B  41      26.358 126.247  -6.578  1.00125.51           C  
ATOM   1954  CG  TRP B  41      24.954 125.788  -6.666  1.00128.01           C  
ATOM   1955  CD1 TRP B  41      24.069 125.685  -5.636  1.00132.56           C  
ATOM   1956  CD2 TRP B  41      24.204 125.555  -7.861  1.00128.30           C  
ATOM   1957  NE1 TRP B  41      22.823 125.372  -6.109  1.00134.44           N  
ATOM   1958  CE2 TRP B  41      22.882 125.281  -7.477  1.00135.58           C  
ATOM   1959  CE3 TRP B  41      24.531 125.511  -9.214  1.00130.82           C  
ATOM   1960  CZ2 TRP B  41      21.885 124.960  -8.402  1.00135.97           C  
ATOM   1961  CZ3 TRP B  41      23.536 125.202 -10.133  1.00133.51           C  
ATOM   1962  CH2 TRP B  41      22.233 124.933  -9.721  1.00134.57           C  
ATOM   1963  N   TYR B  42      29.285 125.561  -8.022  1.00119.89           N  
ATOM   1964  CA  TYR B  42      30.543 126.155  -8.452  1.00112.57           C  
ATOM   1965  C   TYR B  42      30.275 127.117  -9.596  1.00121.17           C  
ATOM   1966  O   TYR B  42      29.340 126.924 -10.387  1.00118.90           O  
ATOM   1967  CB  TYR B  42      31.521 125.076  -8.902  1.00105.69           C  
ATOM   1968  CG  TYR B  42      31.973 124.185  -7.789  1.00104.91           C  
ATOM   1969  CD1 TYR B  42      33.251 124.281  -7.275  1.00109.33           C  
ATOM   1970  CD2 TYR B  42      31.109 123.279  -7.218  1.00108.32           C  
ATOM   1971  CE1 TYR B  42      33.675 123.468  -6.238  1.00115.98           C  
ATOM   1972  CE2 TYR B  42      31.509 122.463  -6.173  1.00112.78           C  
ATOM   1973  CZ  TYR B  42      32.799 122.554  -5.694  1.00132.28           C  
ATOM   1974  OH  TYR B  42      33.210 121.736  -4.657  1.00140.98           O  
ATOM   1975  N   GLN B  43      31.094 128.158  -9.679  1.00122.68           N  
ATOM   1976  CA  GLN B  43      30.959 129.145 -10.739  1.00126.10           C  
ATOM   1977  C   GLN B  43      32.230 129.169 -11.574  1.00139.29           C  
ATOM   1978  O   GLN B  43      33.335 129.370 -11.045  1.00141.88           O  
ATOM   1979  CB  GLN B  43      30.691 130.527 -10.153  1.00127.15           C  
ATOM   1980  CG  GLN B  43      31.701 131.581 -10.562  1.00122.20           C  
ATOM   1981  CD  GLN B  43      31.053 132.914 -10.847  1.00136.93           C  
ATOM   1982  OE1 GLN B  43      30.027 132.979 -11.529  1.00129.24           O  
ATOM   1983  NE2 GLN B  43      31.621 133.986 -10.291  1.00132.52           N  
ATOM   1984  N   GLN B  44      32.078 128.938 -12.875  1.00136.83           N  
ATOM   1985  CA  GLN B  44      33.230 128.919 -13.766  1.00138.33           C  
ATOM   1986  C   GLN B  44      33.159 129.968 -14.866  1.00148.18           C  
ATOM   1987  O   GLN B  44      32.500 129.777 -15.892  1.00144.39           O  
ATOM   1988  CB  GLN B  44      33.433 127.534 -14.370  1.00138.12           C  
ATOM   1989  CG  GLN B  44      34.883 127.105 -14.437  1.00105.21           C  
ATOM   1990  CD  GLN B  44      35.204 126.350 -15.707  1.00133.20           C  
ATOM   1991  OE1 GLN B  44      36.210 125.641 -15.779  1.00137.79           O  
ATOM   1992  NE2 GLN B  44      34.355 126.508 -16.728  1.00122.10           N  
ATOM   1993  N   LYS B  45      33.851 131.079 -14.645  1.00150.44           N  
ATOM   1994  CA  LYS B  45      33.905 132.143 -15.629  1.00151.40           C  
ATOM   1995  C   LYS B  45      34.995 131.767 -16.618  1.00155.16           C  
ATOM   1996  O   LYS B  45      35.982 131.148 -16.238  1.00157.01           O  
ATOM   1997  CB  LYS B  45      34.221 133.482 -14.959  1.00154.67           C  
ATOM   1998  CG  LYS B  45      32.980 134.273 -14.569  1.00154.20           C  
ATOM   1999  CD  LYS B  45      33.214 135.773 -14.627  1.00155.54           C  
ATOM   2000  CE  LYS B  45      33.880 136.269 -13.340  1.00168.78           C  
ATOM   2001  NZ  LYS B  45      34.925 135.314 -12.832  1.00164.82           N  
ATOM   2002  N   PRO B  46      34.779 132.094 -17.888  1.00149.08           N  
ATOM   2003  CA  PRO B  46      35.721 131.768 -18.947  1.00146.56           C  
ATOM   2004  C   PRO B  46      37.190 131.902 -18.547  1.00138.84           C  
ATOM   2005  O   PRO B  46      37.552 132.784 -17.777  1.00131.48           O  
ATOM   2006  CB  PRO B  46      35.359 132.773 -20.035  1.00149.64           C  
ATOM   2007  CG  PRO B  46      33.867 132.960 -19.884  1.00153.95           C  
ATOM   2008  CD  PRO B  46      33.547 132.708 -18.421  1.00150.23           C  
ATOM   2009  N   GLY B  47      38.007 130.974 -19.038  1.00137.23           N  
ATOM   2010  CA  GLY B  47      39.436 130.952 -18.750  1.00136.79           C  
ATOM   2011  C   GLY B  47      39.661 131.026 -17.256  1.00139.36           C  
ATOM   2012  O   GLY B  47      40.419 131.852 -16.772  1.00140.33           O  
ATOM   2013  N   GLN B  48      38.981 130.168 -16.519  1.00137.28           N  
ATOM   2014  CA  GLN B  48      39.105 130.184 -15.076  1.00141.19           C  
ATOM   2015  C   GLN B  48      38.839 128.812 -14.481  1.00149.82           C  
ATOM   2016  O   GLN B  48      38.083 128.016 -15.042  1.00153.42           O  
ATOM   2017  CB  GLN B  48      38.126 131.203 -14.483  1.00144.38           C  
ATOM   2018  CG  GLN B  48      38.526 131.725 -13.125  1.00184.13           C  
ATOM   2019  CD  GLN B  48      39.596 132.779 -13.221  1.00192.47           C  
ATOM   2020  OE1 GLN B  48      39.570 133.617 -14.123  1.00171.11           O  
ATOM   2021  NE2 GLN B  48      40.570 132.722 -12.315  1.00198.44           N  
ATOM   2022  N   SER B  49      39.461 128.540 -13.340  1.00143.94           N  
ATOM   2023  CA  SER B  49      39.238 127.287 -12.648  1.00143.08           C  
ATOM   2024  C   SER B  49      37.903 127.436 -11.918  1.00149.94           C  
ATOM   2025  O   SER B  49      37.604 128.504 -11.378  1.00155.50           O  
ATOM   2026  CB  SER B  49      40.374 127.034 -11.660  1.00144.50           C  
ATOM   2027  OG  SER B  49      41.575 127.630 -12.122  1.00155.41           O  
ATOM   2028  N   PRO B  50      37.070 126.399 -11.961  1.00137.77           N  
ATOM   2029  CA  PRO B  50      35.766 126.450 -11.318  1.00133.75           C  
ATOM   2030  C   PRO B  50      35.920 126.810  -9.850  1.00139.46           C  
ATOM   2031  O   PRO B  50      36.543 126.063  -9.098  1.00140.81           O  
ATOM   2032  CB  PRO B  50      35.289 125.006 -11.424  1.00133.40           C  
ATOM   2033  CG  PRO B  50      36.528 124.217 -11.299  1.00136.61           C  
ATOM   2034  CD  PRO B  50      37.590 125.022 -12.022  1.00134.76           C  
ATOM   2035  N   LYS B  51      35.358 127.946  -9.441  1.00137.53           N  
ATOM   2036  CA  LYS B  51      35.442 128.356  -8.037  1.00138.50           C  
ATOM   2037  C   LYS B  51      34.119 128.148  -7.333  1.00132.06           C  
ATOM   2038  O   LYS B  51      33.050 128.331  -7.933  1.00126.11           O  
ATOM   2039  CB  LYS B  51      35.877 129.811  -7.894  1.00147.67           C  
ATOM   2040  CG  LYS B  51      36.748 130.073  -6.662  1.00197.77           C  
ATOM   2041  CD  LYS B  51      36.013 129.748  -5.355  1.00218.77           C  
ATOM   2042  CE  LYS B  51      36.292 130.796  -4.267  1.00246.69           C  
ATOM   2043  NZ  LYS B  51      36.492 130.212  -2.891  1.00240.46           N  
ATOM   2044  N   LEU B  52      34.198 127.772  -6.058  1.00126.11           N  
ATOM   2045  CA  LEU B  52      32.998 127.513  -5.270  1.00125.77           C  
ATOM   2046  C   LEU B  52      32.287 128.785  -4.803  1.00125.42           C  
ATOM   2047  O   LEU B  52      32.909 129.829  -4.612  1.00125.48           O  
ATOM   2048  CB  LEU B  52      33.300 126.593  -4.078  1.00124.14           C  
ATOM   2049  CG  LEU B  52      32.142 126.379  -3.093  1.00124.41           C  
ATOM   2050  CD1 LEU B  52      30.879 125.907  -3.806  1.00121.52           C  
ATOM   2051  CD2 LEU B  52      32.544 125.398  -2.022  1.00127.46           C  
ATOM   2052  N   LEU B  53      30.970 128.683  -4.647  1.00113.45           N  
ATOM   2053  CA  LEU B  53      30.157 129.786  -4.186  1.00107.80           C  
ATOM   2054  C   LEU B  53      29.482 129.329  -2.904  1.00120.58           C  
ATOM   2055  O   LEU B  53      29.969 129.580  -1.796  1.00127.21           O  
ATOM   2056  CB  LEU B  53      29.085 130.131  -5.212  1.00103.25           C  
ATOM   2057  CG  LEU B  53      29.550 130.724  -6.523  1.00103.02           C  
ATOM   2058  CD1 LEU B  53      30.435 129.738  -7.255  1.00102.96           C  
ATOM   2059  CD2 LEU B  53      28.349 131.082  -7.359  1.00105.69           C  
ATOM   2060  N   ILE B  54      28.362 128.636  -3.062  1.00112.15           N  
ATOM   2061  CA  ILE B  54      27.612 128.157  -1.919  1.00110.53           C  
ATOM   2062  C   ILE B  54      27.673 126.651  -1.860  1.00113.40           C  
ATOM   2063  O   ILE B  54      27.417 125.978  -2.848  1.00113.59           O  
ATOM   2064  CB  ILE B  54      26.153 128.575  -2.007  1.00114.45           C  
ATOM   2065  CG1 ILE B  54      25.665 128.433  -3.441  1.00115.78           C  
ATOM   2066  CG2 ILE B  54      25.984 130.010  -1.522  1.00119.02           C  
ATOM   2067  CD1 ILE B  54      24.968 129.666  -3.968  1.00136.74           C  
ATOM   2068  N   TYR B  55      28.034 126.129  -0.695  1.00110.76           N  
ATOM   2069  CA  TYR B  55      28.123 124.697  -0.498  1.00111.30           C  
ATOM   2070  C   TYR B  55      27.183 124.258   0.596  1.00117.53           C  
ATOM   2071  O   TYR B  55      26.376 125.044   1.083  1.00113.25           O  
ATOM   2072  CB  TYR B  55      29.546 124.267  -0.160  1.00113.87           C  
ATOM   2073  CG  TYR B  55      30.061 124.799   1.155  1.00116.88           C  
ATOM   2074  CD1 TYR B  55      29.874 126.125   1.507  1.00120.54           C  
ATOM   2075  CD2 TYR B  55      30.768 123.985   2.031  1.00117.65           C  
ATOM   2076  CE1 TYR B  55      30.371 126.628   2.692  1.00123.37           C  
ATOM   2077  CE2 TYR B  55      31.276 124.479   3.212  1.00118.72           C  
ATOM   2078  CZ  TYR B  55      31.069 125.802   3.536  1.00137.16           C  
ATOM   2079  OH  TYR B  55      31.559 126.308   4.708  1.00158.78           O  
ATOM   2080  N   TRP B  56      27.341 123.008   1.006  1.00124.11           N  
ATOM   2081  CA  TRP B  56      26.482 122.391   1.995  1.00127.66           C  
ATOM   2082  C   TRP B  56      25.036 122.784   1.769  1.00121.33           C  
ATOM   2083  O   TRP B  56      24.342 123.232   2.676  1.00115.93           O  
ATOM   2084  CB  TRP B  56      26.951 122.636   3.428  1.00131.62           C  
ATOM   2085  CG  TRP B  56      26.803 121.397   4.243  1.00138.39           C  
ATOM   2086  CD1 TRP B  56      25.636 120.766   4.538  1.00143.07           C  
ATOM   2087  CD2 TRP B  56      27.850 120.522   4.687  1.00141.03           C  
ATOM   2088  NE1 TRP B  56      25.882 119.585   5.198  1.00144.36           N  
ATOM   2089  CE2 TRP B  56      27.234 119.415   5.308  1.00145.65           C  
ATOM   2090  CE3 TRP B  56      29.245 120.591   4.666  1.00145.45           C  
ATOM   2091  CZ2 TRP B  56      27.962 118.399   5.925  1.00145.67           C  
ATOM   2092  CZ3 TRP B  56      29.971 119.567   5.266  1.00148.73           C  
ATOM   2093  CH2 TRP B  56      29.325 118.489   5.891  1.00149.24           C  
ATOM   2094  N   ALA B  57      24.628 122.677   0.510  1.00117.97           N  
ATOM   2095  CA  ALA B  57      23.276 122.993   0.101  1.00122.32           C  
ATOM   2096  C   ALA B  57      22.977 124.485  -0.088  1.00144.75           C  
ATOM   2097  O   ALA B  57      22.503 124.898  -1.169  1.00146.49           O  
ATOM   2098  CB  ALA B  57      22.271 122.351   1.049  1.00122.34           C  
ATOM   2099  N   SER B  58      23.219 125.288   0.957  1.00148.26           N  
ATOM   2100  CA  SER B  58      22.880 126.718   0.916  1.00147.95           C  
ATOM   2101  C   SER B  58      23.891 127.692   1.513  1.00143.42           C  
ATOM   2102  O   SER B  58      23.921 128.861   1.136  1.00143.31           O  
ATOM   2103  CB  SER B  58      21.526 126.950   1.585  1.00156.26           C  
ATOM   2104  OG  SER B  58      21.589 126.566   2.949  1.00177.36           O  
ATOM   2105  N   THR B  59      24.657 127.243   2.494  1.00136.15           N  
ATOM   2106  CA  THR B  59      25.640 128.112   3.131  1.00136.97           C  
ATOM   2107  C   THR B  59      26.733 128.525   2.140  1.00141.97           C  
ATOM   2108  O   THR B  59      27.469 127.672   1.648  1.00145.34           O  
ATOM   2109  CB  THR B  59      26.291 127.407   4.330  1.00148.93           C  
ATOM   2110  OG1 THR B  59      27.464 126.702   3.896  1.00145.79           O  
ATOM   2111  CG2 THR B  59      25.309 126.422   4.959  1.00146.91           C  
ATOM   2112  N   ARG B  60      26.834 129.825   1.849  1.00134.02           N  
ATOM   2113  CA  ARG B  60      27.838 130.326   0.899  1.00129.34           C  
ATOM   2114  C   ARG B  60      29.260 130.285   1.448  1.00128.48           C  
ATOM   2115  O   ARG B  60      29.478 130.055   2.643  1.00124.53           O  
ATOM   2116  CB  ARG B  60      27.495 131.730   0.395  1.00125.33           C  
ATOM   2117  CG  ARG B  60      27.159 132.730   1.496  1.00158.72           C  
ATOM   2118  CD  ARG B  60      26.831 134.109   0.927  1.00163.81           C  
ATOM   2119  NE  ARG B  60      25.559 134.103   0.212  1.00170.24           N  
ATOM   2120  CZ  ARG B  60      24.396 134.453   0.751  1.00177.64           C  
ATOM   2121  NH1 ARG B  60      23.288 134.411   0.030  1.00168.30           N  
ATOM   2122  NH2 ARG B  60      24.340 134.842   2.011  1.00167.66           N  
ATOM   2123  N   GLU B  61      30.228 130.482   0.563  1.00127.28           N  
ATOM   2124  CA  GLU B  61      31.631 130.416   0.950  1.00131.63           C  
ATOM   2125  C   GLU B  61      32.163 131.743   1.456  1.00144.71           C  
ATOM   2126  O   GLU B  61      31.525 132.785   1.304  1.00146.17           O  
ATOM   2127  CB  GLU B  61      32.493 129.906  -0.215  1.00133.98           C  
ATOM   2128  CG  GLU B  61      34.005 129.937   0.037  1.00155.28           C  
ATOM   2129  CD  GLU B  61      34.517 128.710   0.798  1.00196.34           C  
ATOM   2130  OE1 GLU B  61      35.543 128.135   0.369  1.00215.06           O  
ATOM   2131  OE2 GLU B  61      33.928 128.342   1.846  1.00165.84           O  
ATOM   2132  N   SER B  62      33.336 131.692   2.077  1.00148.35           N  
ATOM   2133  CA  SER B  62      33.987 132.887   2.584  1.00151.71           C  
ATOM   2134  C   SER B  62      34.447 133.718   1.391  1.00166.23           C  
ATOM   2135  O   SER B  62      35.473 133.419   0.762  1.00169.65           O  
ATOM   2136  CB  SER B  62      35.186 132.516   3.472  1.00153.24           C  
ATOM   2137  OG  SER B  62      36.356 132.297   2.701  1.00158.62           O  
ATOM   2138  N   GLY B  63      33.658 134.734   1.053  1.00162.18           N  
ATOM   2139  CA  GLY B  63      33.981 135.598  -0.069  1.00160.01           C  
ATOM   2140  C   GLY B  63      32.918 135.496  -1.144  1.00155.97           C  
ATOM   2141  O   GLY B  63      33.176 135.751  -2.312  1.00155.95           O  
ATOM   2142  N   VAL B  64      31.717 135.122  -0.742  1.00149.94           N  
ATOM   2143  CA  VAL B  64      30.628 135.008  -1.691  1.00152.32           C  
ATOM   2144  C   VAL B  64      29.569 136.086  -1.451  1.00166.75           C  
ATOM   2145  O   VAL B  64      29.152 136.325  -0.308  1.00172.02           O  
ATOM   2146  CB  VAL B  64      30.008 133.599  -1.684  1.00154.97           C  
ATOM   2147  CG1 VAL B  64      29.307 133.326  -3.011  1.00155.21           C  
ATOM   2148  CG2 VAL B  64      31.087 132.554  -1.431  1.00153.80           C  
ATOM   2149  N   PRO B  65      29.168 136.755  -2.531  1.00161.31           N  
ATOM   2150  CA  PRO B  65      28.186 137.842  -2.479  1.00157.96           C  
ATOM   2151  C   PRO B  65      26.768 137.384  -2.171  1.00153.64           C  
ATOM   2152  O   PRO B  65      26.266 136.428  -2.750  1.00148.97           O  
ATOM   2153  CB  PRO B  65      28.239 138.419  -3.888  1.00160.67           C  
ATOM   2154  CG  PRO B  65      28.653 137.265  -4.737  1.00167.71           C  
ATOM   2155  CD  PRO B  65      29.625 136.486  -3.905  1.00162.65           C  
ATOM   2156  N   ASP B  66      26.111 138.110  -1.283  1.00152.82           N  
ATOM   2157  CA  ASP B  66      24.758 137.783  -0.884  1.00156.45           C  
ATOM   2158  C   ASP B  66      23.741 137.824  -2.010  1.00160.96           C  
ATOM   2159  O   ASP B  66      22.540 137.757  -1.758  1.00161.56           O  
ATOM   2160  CB  ASP B  66      24.307 138.668   0.272  1.00163.02           C  
ATOM   2161  CG  ASP B  66      24.706 138.104   1.618  1.00207.18           C  
ATOM   2162  OD1 ASP B  66      25.727 137.370   1.669  1.00212.91           O  
ATOM   2163  OD2 ASP B  66      23.983 138.370   2.610  1.00219.01           O  
ATOM   2164  N   ARG B  67      24.208 137.926  -3.248  1.00160.30           N  
ATOM   2165  CA  ARG B  67      23.286 137.898  -4.388  1.00163.21           C  
ATOM   2166  C   ARG B  67      23.076 136.437  -4.812  1.00165.91           C  
ATOM   2167  O   ARG B  67      22.039 136.067  -5.395  1.00161.35           O  
ATOM   2168  CB  ARG B  67      23.785 138.757  -5.567  1.00167.85           C  
ATOM   2169  CG  ARG B  67      25.294 139.004  -5.615  1.00178.32           C  
ATOM   2170  CD  ARG B  67      25.642 140.078  -6.654  1.00160.70           C  
ATOM   2171  NE  ARG B  67      26.662 139.639  -7.607  1.00154.96           N  
ATOM   2172  CZ  ARG B  67      27.965 139.900  -7.491  1.00187.28           C  
ATOM   2173  NH1 ARG B  67      28.424 140.595  -6.451  1.00174.69           N  
ATOM   2174  NH2 ARG B  67      28.818 139.463  -8.414  1.00177.75           N  
ATOM   2175  N   PHE B  68      24.053 135.605  -4.461  1.00161.52           N  
ATOM   2176  CA  PHE B  68      24.013 134.184  -4.758  1.00158.60           C  
ATOM   2177  C   PHE B  68      23.379 133.443  -3.595  1.00164.71           C  
ATOM   2178  O   PHE B  68      24.001 133.267  -2.541  1.00162.42           O  
ATOM   2179  CB  PHE B  68      25.429 133.665  -4.995  1.00158.01           C  
ATOM   2180  CG  PHE B  68      26.108 134.298  -6.167  1.00156.49           C  
ATOM   2181  CD1 PHE B  68      25.401 134.559  -7.332  1.00157.05           C  
ATOM   2182  CD2 PHE B  68      27.439 134.654  -6.101  1.00155.62           C  
ATOM   2183  CE1 PHE B  68      26.012 135.147  -8.407  1.00156.57           C  
ATOM   2184  CE2 PHE B  68      28.057 135.243  -7.178  1.00158.35           C  
ATOM   2185  CZ  PHE B  68      27.341 135.493  -8.334  1.00155.98           C  
ATOM   2186  N   THR B  69      22.137 133.012  -3.786  1.00164.13           N  
ATOM   2187  CA  THR B  69      21.410 132.309  -2.737  1.00164.33           C  
ATOM   2188  C   THR B  69      21.024 130.878  -3.128  1.00162.47           C  
ATOM   2189  O   THR B  69      20.123 130.656  -3.945  1.00158.01           O  
ATOM   2190  CB  THR B  69      20.171 133.107  -2.293  1.00187.75           C  
ATOM   2191  OG1 THR B  69      20.192 134.407  -2.912  1.00183.16           O  
ATOM   2192  CG2 THR B  69      20.164 133.277  -0.779  1.00193.81           C  
ATOM   2193  N   GLY B  70      21.724 129.910  -2.545  1.00158.49           N  
ATOM   2194  CA  GLY B  70      21.466 128.501  -2.824  1.00158.47           C  
ATOM   2195  C   GLY B  70      20.349 128.014  -1.920  1.00163.06           C  
ATOM   2196  O   GLY B  70      20.329 128.325  -0.726  1.00159.92           O  
ATOM   2197  N   SER B  71      19.409 127.270  -2.496  1.00162.56           N  
ATOM   2198  CA  SER B  71      18.260 126.775  -1.743  1.00162.77           C  
ATOM   2199  C   SER B  71      17.833 125.389  -2.203  1.00162.84           C  
ATOM   2200  O   SER B  71      18.472 124.794  -3.077  1.00165.49           O  
ATOM   2201  CB  SER B  71      17.082 127.746  -1.878  1.00169.76           C  
ATOM   2202  OG  SER B  71      17.151 128.489  -3.091  1.00187.81           O  
ATOM   2203  N   GLY B  72      16.750 124.890  -1.607  1.00152.34           N  
ATOM   2204  CA  GLY B  72      16.200 123.572  -1.940  1.00148.45           C  
ATOM   2205  C   GLY B  72      16.774 122.465  -1.058  1.00140.84           C  
ATOM   2206  O   GLY B  72      17.696 122.702  -0.268  1.00137.57           O  
ATOM   2207  N   SER B  73      16.229 121.257  -1.192  1.00132.59           N  
ATOM   2208  CA  SER B  73      16.730 120.122  -0.420  1.00133.10           C  
ATOM   2209  C   SER B  73      16.372 118.750  -0.971  1.00137.82           C  
ATOM   2210  O   SER B  73      15.557 118.613  -1.901  1.00137.37           O  
ATOM   2211  CB  SER B  73      16.312 120.203   1.043  1.00136.19           C  
ATOM   2212  OG  SER B  73      16.317 118.906   1.634  1.00134.27           O  
ATOM   2213  N   GLY B  74      16.972 117.733  -0.360  1.00133.43           N  
ATOM   2214  CA  GLY B  74      16.736 116.355  -0.746  1.00133.69           C  
ATOM   2215  C   GLY B  74      17.390 116.024  -2.077  1.00134.03           C  
ATOM   2216  O   GLY B  74      18.508 115.509  -2.117  1.00129.24           O  
ATOM   2217  N   THR B  75      16.687 116.322  -3.167  1.00131.55           N  
ATOM   2218  CA  THR B  75      17.202 116.005  -4.487  1.00131.99           C  
ATOM   2219  C   THR B  75      16.953 117.080  -5.519  1.00136.81           C  
ATOM   2220  O   THR B  75      17.329 116.921  -6.679  1.00138.11           O  
ATOM   2221  CB  THR B  75      16.598 114.712  -5.018  1.00133.49           C  
ATOM   2222  OG1 THR B  75      15.361 115.015  -5.679  1.00124.27           O  
ATOM   2223  CG2 THR B  75      16.368 113.729  -3.871  1.00127.72           C  
ATOM   2224  N   ASP B  76      16.300 118.159  -5.123  1.00134.01           N  
ATOM   2225  CA  ASP B  76      16.035 119.228  -6.073  1.00137.69           C  
ATOM   2226  C   ASP B  76      16.378 120.610  -5.525  1.00143.45           C  
ATOM   2227  O   ASP B  76      15.704 121.129  -4.634  1.00145.83           O  
ATOM   2228  CB  ASP B  76      14.604 119.143  -6.597  1.00142.71           C  
ATOM   2229  CG  ASP B  76      14.318 117.814  -7.290  1.00180.56           C  
ATOM   2230  OD1 ASP B  76      13.135 117.420  -7.380  1.00187.02           O  
ATOM   2231  OD2 ASP B  76      15.279 117.149  -7.737  1.00195.41           O  
ATOM   2232  N   PHE B  77      17.456 121.184  -6.050  1.00138.60           N  
ATOM   2233  CA  PHE B  77      17.951 122.478  -5.598  1.00137.50           C  
ATOM   2234  C   PHE B  77      17.863 123.549  -6.662  1.00144.25           C  
ATOM   2235  O   PHE B  77      17.461 123.282  -7.800  1.00145.96           O  
ATOM   2236  CB  PHE B  77      19.397 122.334  -5.131  1.00137.37           C  
ATOM   2237  CG  PHE B  77      19.628 121.102  -4.335  1.00137.20           C  
ATOM   2238  CD1 PHE B  77      19.652 119.873  -4.948  1.00140.78           C  
ATOM   2239  CD2 PHE B  77      19.670 121.155  -2.959  1.00141.37           C  
ATOM   2240  CE1 PHE B  77      19.762 118.726  -4.214  1.00144.81           C  
ATOM   2241  CE2 PHE B  77      19.798 120.006  -2.211  1.00146.18           C  
ATOM   2242  CZ  PHE B  77      19.849 118.788  -2.840  1.00144.63           C  
ATOM   2243  N   THR B  78      18.239 124.767  -6.281  1.00139.47           N  
ATOM   2244  CA  THR B  78      18.236 125.893  -7.201  1.00139.09           C  
ATOM   2245  C   THR B  78      19.182 126.996  -6.752  1.00137.40           C  
ATOM   2246  O   THR B  78      19.107 127.480  -5.622  1.00135.74           O  
ATOM   2247  CB  THR B  78      16.823 126.517  -7.377  1.00157.66           C  
ATOM   2248  OG1 THR B  78      16.508 127.332  -6.240  1.00163.84           O  
ATOM   2249  CG2 THR B  78      15.746 125.440  -7.571  1.00150.92           C  
ATOM   2250  N   LEU B  79      20.073 127.397  -7.647  1.00132.06           N  
ATOM   2251  CA  LEU B  79      20.952 128.516  -7.370  1.00129.66           C  
ATOM   2252  C   LEU B  79      20.244 129.676  -8.043  1.00137.54           C  
ATOM   2253  O   LEU B  79      19.737 129.530  -9.166  1.00131.89           O  
ATOM   2254  CB  LEU B  79      22.339 128.326  -7.990  1.00126.20           C  
ATOM   2255  CG  LEU B  79      23.132 129.636  -8.075  1.00124.94           C  
ATOM   2256  CD1 LEU B  79      22.985 130.423  -6.797  1.00122.45           C  
ATOM   2257  CD2 LEU B  79      24.585 129.409  -8.373  1.00127.16           C  
ATOM   2258  N   THR B  80      20.139 130.796  -7.337  1.00138.85           N  
ATOM   2259  CA  THR B  80      19.453 131.956  -7.883  1.00137.35           C  
ATOM   2260  C   THR B  80      20.177 133.283  -7.659  1.00134.04           C  
ATOM   2261  O   THR B  80      20.603 133.616  -6.537  1.00122.23           O  
ATOM   2262  CB  THR B  80      17.994 132.038  -7.405  1.00150.54           C  
ATOM   2263  OG1 THR B  80      17.633 133.408  -7.216  1.00156.58           O  
ATOM   2264  CG2 THR B  80      17.804 131.256  -6.099  1.00149.55           C  
ATOM   2265  N   ILE B  81      20.338 134.030  -8.746  1.00138.10           N  
ATOM   2266  CA  ILE B  81      20.989 135.321  -8.678  1.00143.09           C  
ATOM   2267  C   ILE B  81      19.944 136.428  -8.731  1.00163.98           C  
ATOM   2268  O   ILE B  81      19.188 136.549  -9.707  1.00165.03           O  
ATOM   2269  CB  ILE B  81      22.034 135.518  -9.784  1.00144.45           C  
ATOM   2270  CG1 ILE B  81      22.475 134.169 -10.347  1.00145.04           C  
ATOM   2271  CG2 ILE B  81      23.235 136.285  -9.239  1.00142.96           C  
ATOM   2272  CD1 ILE B  81      23.971 134.044 -10.554  1.00151.41           C  
ATOM   2273  N   SER B  82      19.881 137.192  -7.641  1.00165.95           N  
ATOM   2274  CA  SER B  82      18.946 138.302  -7.484  1.00163.81           C  
ATOM   2275  C   SER B  82      19.159 139.333  -8.587  1.00160.69           C  
ATOM   2276  O   SER B  82      18.393 139.404  -9.549  1.00155.91           O  
ATOM   2277  CB  SER B  82      19.202 138.958  -6.134  1.00166.91           C  
ATOM   2278  OG  SER B  82      20.594 138.939  -5.851  1.00165.73           O  
ATOM   2279  N   SER B  83      20.199 140.144  -8.419  1.00154.97           N  
ATOM   2280  CA  SER B  83      20.550 141.154  -9.402  1.00155.65           C  
ATOM   2281  C   SER B  83      21.871 140.748 -10.026  1.00162.54           C  
ATOM   2282  O   SER B  83      22.914 140.777  -9.363  1.00167.66           O  
ATOM   2283  CB  SER B  83      20.694 142.522  -8.744  1.00160.73           C  
ATOM   2284  OG  SER B  83      21.469 143.390  -9.555  1.00174.29           O  
ATOM   2285  N   VAL B  84      21.825 140.330 -11.286  1.00152.54           N  
ATOM   2286  CA  VAL B  84      23.029 139.887 -11.971  1.00149.13           C  
ATOM   2287  C   VAL B  84      23.948 141.059 -12.271  1.00155.55           C  
ATOM   2288  O   VAL B  84      23.492 142.193 -12.434  1.00149.95           O  
ATOM   2289  CB  VAL B  84      22.706 139.097 -13.247  1.00149.67           C  
ATOM   2290  CG1 VAL B  84      21.998 139.973 -14.253  1.00149.30           C  
ATOM   2291  CG2 VAL B  84      23.966 138.482 -13.827  1.00148.53           C  
ATOM   2292  N   LYS B  85      25.249 140.787 -12.286  1.00160.51           N  
ATOM   2293  CA  LYS B  85      26.250 141.818 -12.540  1.00162.94           C  
ATOM   2294  C   LYS B  85      27.095 141.513 -13.773  1.00165.12           C  
ATOM   2295  O   LYS B  85      26.856 140.550 -14.496  1.00163.82           O  
ATOM   2296  CB  LYS B  85      27.163 141.984 -11.322  1.00168.26           C  
ATOM   2297  CG  LYS B  85      26.820 143.175 -10.441  1.00212.02           C  
ATOM   2298  CD  LYS B  85      27.708 143.222  -9.202  1.00235.74           C  
ATOM   2299  CE  LYS B  85      29.180 143.391  -9.570  1.00248.14           C  
ATOM   2300  NZ  LYS B  85      30.099 142.811  -8.535  1.00258.58           N  
ATOM   2301  N   ALA B  86      28.100 142.342 -13.997  1.00161.21           N  
ATOM   2302  CA  ALA B  86      28.987 142.163 -15.129  1.00161.25           C  
ATOM   2303  C   ALA B  86      29.608 140.783 -15.099  1.00155.29           C  
ATOM   2304  O   ALA B  86      29.221 139.900 -15.854  1.00148.33           O  
ATOM   2305  CB  ALA B  86      30.076 143.217 -15.090  1.00164.22           C  
ATOM   2306  N   GLU B  87      30.584 140.635 -14.214  1.00157.12           N  
ATOM   2307  CA  GLU B  87      31.348 139.404 -14.047  1.00161.31           C  
ATOM   2308  C   GLU B  87      30.573 138.236 -13.418  1.00161.50           C  
ATOM   2309  O   GLU B  87      31.162 137.297 -12.867  1.00160.46           O  
ATOM   2310  CB  GLU B  87      32.645 139.684 -13.280  1.00164.85           C  
ATOM   2311  CG  GLU B  87      32.441 140.404 -11.943  1.00196.11           C  
ATOM   2312  CD  GLU B  87      31.912 141.820 -12.106  1.00224.78           C  
ATOM   2313  OE1 GLU B  87      32.380 142.528 -13.026  1.00183.45           O  
ATOM   2314  OE2 GLU B  87      31.004 142.212 -11.337  1.00230.22           O  
ATOM   2315  N   ASP B  88      29.248 138.295 -13.502  1.00152.51           N  
ATOM   2316  CA  ASP B  88      28.415 137.202 -13.027  1.00148.93           C  
ATOM   2317  C   ASP B  88      28.395 136.222 -14.193  1.00146.74           C  
ATOM   2318  O   ASP B  88      28.193 135.018 -14.028  1.00147.24           O  
ATOM   2319  CB  ASP B  88      26.998 137.700 -12.747  1.00151.12           C  
ATOM   2320  CG  ASP B  88      26.821 138.163 -11.322  1.00170.14           C  
ATOM   2321  OD1 ASP B  88      27.833 138.169 -10.583  1.00176.18           O  
ATOM   2322  OD2 ASP B  88      25.675 138.504 -10.941  1.00167.89           O  
ATOM   2323  N   LEU B  89      28.622 136.768 -15.382  1.00136.64           N  
ATOM   2324  CA  LEU B  89      28.668 135.994 -16.602  1.00133.83           C  
ATOM   2325  C   LEU B  89      29.653 134.858 -16.390  1.00131.24           C  
ATOM   2326  O   LEU B  89      30.836 135.097 -16.114  1.00123.46           O  
ATOM   2327  CB  LEU B  89      29.122 136.897 -17.757  1.00135.50           C  
ATOM   2328  CG  LEU B  89      29.824 136.319 -18.988  1.00144.43           C  
ATOM   2329  CD1 LEU B  89      31.303 136.031 -18.706  1.00145.96           C  
ATOM   2330  CD2 LEU B  89      29.094 135.089 -19.562  1.00150.22           C  
ATOM   2331  N   ALA B  90      29.147 133.627 -16.467  1.00131.19           N  
ATOM   2332  CA  ALA B  90      29.970 132.427 -16.292  1.00131.35           C  
ATOM   2333  C   ALA B  90      29.198 131.131 -16.577  1.00136.54           C  
ATOM   2334  O   ALA B  90      28.162 131.127 -17.257  1.00135.33           O  
ATOM   2335  CB  ALA B  90      30.552 132.392 -14.886  1.00131.45           C  
ATOM   2336  N   VAL B  91      29.722 130.027 -16.060  1.00134.92           N  
ATOM   2337  CA  VAL B  91      29.069 128.725 -16.182  1.00136.15           C  
ATOM   2338  C   VAL B  91      28.836 128.238 -14.761  1.00144.49           C  
ATOM   2339  O   VAL B  91      29.741 128.333 -13.911  1.00147.32           O  
ATOM   2340  CB  VAL B  91      29.959 127.701 -16.876  1.00140.42           C  
ATOM   2341  CG1 VAL B  91      29.114 126.610 -17.505  1.00138.23           C  
ATOM   2342  CG2 VAL B  91      30.854 128.379 -17.880  1.00142.43           C  
ATOM   2343  N   TYR B  92      27.630 127.744 -14.486  1.00133.15           N  
ATOM   2344  CA  TYR B  92      27.308 127.302 -13.135  1.00125.09           C  
ATOM   2345  C   TYR B  92      27.064 125.820 -13.037  1.00111.47           C  
ATOM   2346  O   TYR B  92      26.041 125.324 -13.485  1.00102.35           O  
ATOM   2347  CB  TYR B  92      26.140 128.110 -12.558  1.00124.10           C  
ATOM   2348  CG  TYR B  92      26.476 129.577 -12.435  1.00125.91           C  
ATOM   2349  CD1 TYR B  92      25.966 130.506 -13.335  1.00127.25           C  
ATOM   2350  CD2 TYR B  92      27.413 130.012 -11.506  1.00128.17           C  
ATOM   2351  CE1 TYR B  92      26.329 131.842 -13.268  1.00127.82           C  
ATOM   2352  CE2 TYR B  92      27.782 131.344 -11.430  1.00129.95           C  
ATOM   2353  CZ  TYR B  92      27.240 132.251 -12.314  1.00138.22           C  
ATOM   2354  OH  TYR B  92      27.604 133.571 -12.233  1.00142.90           O  
ATOM   2355  N   TYR B  93      28.029 125.115 -12.465  1.00111.35           N  
ATOM   2356  CA  TYR B  93      27.892 123.683 -12.285  1.00119.08           C  
ATOM   2357  C   TYR B  93      27.563 123.384 -10.827  1.00135.51           C  
ATOM   2358  O   TYR B  93      28.057 124.060  -9.923  1.00136.31           O  
ATOM   2359  CB  TYR B  93      29.174 122.930 -12.675  1.00120.63           C  
ATOM   2360  CG  TYR B  93      29.795 123.353 -13.975  1.00120.08           C  
ATOM   2361  CD1 TYR B  93      29.227 123.014 -15.186  1.00120.68           C  
ATOM   2362  CD2 TYR B  93      30.985 124.038 -13.986  1.00123.19           C  
ATOM   2363  CE1 TYR B  93      29.810 123.401 -16.375  1.00125.33           C  
ATOM   2364  CE2 TYR B  93      31.583 124.419 -15.163  1.00125.74           C  
ATOM   2365  CZ  TYR B  93      30.995 124.112 -16.353  1.00136.46           C  
ATOM   2366  OH  TYR B  93      31.613 124.529 -17.517  1.00143.30           O  
ATOM   2367  N   CYS B  94      26.732 122.362 -10.612  1.00135.83           N  
ATOM   2368  CA  CYS B  94      26.376 121.922  -9.272  1.00133.62           C  
ATOM   2369  C   CYS B  94      27.098 120.607  -9.027  1.00117.51           C  
ATOM   2370  O   CYS B  94      27.371 119.846  -9.966  1.00109.40           O  
ATOM   2371  CB  CYS B  94      24.859 121.763  -9.120  1.00138.22           C  
ATOM   2372  SG  CYS B  94      24.112 120.270  -9.878  1.00144.43           S  
ATOM   2373  N   GLN B  95      27.472 120.367  -7.780  1.00108.28           N  
ATOM   2374  CA  GLN B  95      28.208 119.161  -7.464  1.00107.92           C  
ATOM   2375  C   GLN B  95      27.584 118.373  -6.334  1.00124.30           C  
ATOM   2376  O   GLN B  95      26.735 118.877  -5.618  1.00129.19           O  
ATOM   2377  CB  GLN B  95      29.636 119.507  -7.093  1.00106.11           C  
ATOM   2378  CG  GLN B  95      30.061 118.941  -5.776  1.00 74.89           C  
ATOM   2379  CD  GLN B  95      31.384 118.206  -5.870  1.00117.68           C  
ATOM   2380  OE1 GLN B  95      31.741 117.415  -4.993  1.00119.54           O  
ATOM   2381  NE2 GLN B  95      32.129 118.478  -6.933  1.00108.34           N  
ATOM   2382  N   GLN B  96      28.014 117.122  -6.193  1.00125.66           N  
ATOM   2383  CA  GLN B  96      27.560 116.253  -5.116  1.00126.61           C  
ATOM   2384  C   GLN B  96      28.792 115.612  -4.498  1.00141.40           C  
ATOM   2385  O   GLN B  96      29.631 115.026  -5.198  1.00142.34           O  
ATOM   2386  CB  GLN B  96      26.595 115.178  -5.621  1.00125.48           C  
ATOM   2387  CG  GLN B  96      27.265 113.866  -5.998  1.00127.81           C  
ATOM   2388  CD  GLN B  96      27.525 112.957  -4.805  1.00158.43           C  
ATOM   2389  OE1 GLN B  96      27.402 113.372  -3.648  1.00159.76           O  
ATOM   2390  NE2 GLN B  96      27.894 111.715  -5.081  1.00150.40           N  
ATOM   2391  N   TYR B  97      28.902 115.719  -3.183  1.00142.65           N  
ATOM   2392  CA  TYR B  97      30.042 115.166  -2.474  1.00143.51           C  
ATOM   2393  C   TYR B  97      29.555 114.195  -1.417  1.00149.44           C  
ATOM   2394  O   TYR B  97      30.294 113.849  -0.483  1.00153.10           O  
ATOM   2395  CB  TYR B  97      30.877 116.280  -1.840  1.00143.46           C  
ATOM   2396  CG  TYR B  97      30.071 117.396  -1.207  1.00141.99           C  
ATOM   2397  CD1 TYR B  97      30.309 117.781   0.101  1.00147.19           C  
ATOM   2398  CD2 TYR B  97      29.130 118.108  -1.935  1.00139.42           C  
ATOM   2399  CE1 TYR B  97      29.612 118.821   0.677  1.00151.06           C  
ATOM   2400  CE2 TYR B  97      28.418 119.126  -1.366  1.00141.04           C  
ATOM   2401  CZ  TYR B  97      28.664 119.488  -0.060  1.00160.36           C  
ATOM   2402  OH  TYR B  97      27.951 120.515   0.515  1.00177.19           O  
ATOM   2403  N   PHE B  98      28.310 113.753  -1.587  1.00138.07           N  
ATOM   2404  CA  PHE B  98      27.674 112.816  -0.679  1.00133.64           C  
ATOM   2405  C   PHE B  98      28.503 111.549  -0.478  1.00139.55           C  
ATOM   2406  O   PHE B  98      28.835 111.169   0.651  1.00140.41           O  
ATOM   2407  CB  PHE B  98      26.299 112.458  -1.200  1.00133.16           C  
ATOM   2408  CG  PHE B  98      25.406 111.875  -0.165  1.00136.81           C  
ATOM   2409  CD1 PHE B  98      25.826 110.798   0.596  1.00141.93           C  
ATOM   2410  CD2 PHE B  98      24.164 112.425   0.080  1.00144.49           C  
ATOM   2411  CE1 PHE B  98      25.018 110.259   1.563  1.00145.92           C  
ATOM   2412  CE2 PHE B  98      23.340 111.898   1.048  1.00151.16           C  
ATOM   2413  CZ  PHE B  98      23.769 110.809   1.795  1.00150.10           C  
ATOM   2414  N   ARG B  99      28.818 110.891  -1.581  1.00137.56           N  
ATOM   2415  CA  ARG B  99      29.634 109.674  -1.571  1.00139.90           C  
ATOM   2416  C   ARG B  99      30.076 109.525  -3.015  1.00142.16           C  
ATOM   2417  O   ARG B  99      29.234 109.370  -3.903  1.00143.99           O  
ATOM   2418  CB  ARG B  99      28.794 108.475  -1.128  1.00146.93           C  
ATOM   2419  CG  ARG B  99      29.457 107.119  -1.347  1.00171.59           C  
ATOM   2420  CD  ARG B  99      30.162 106.627  -0.098  1.00172.05           C  
ATOM   2421  NE  ARG B  99      31.483 107.229   0.007  1.00172.59           N  
ATOM   2422  CZ  ARG B  99      32.531 106.837  -0.701  1.00176.27           C  
ATOM   2423  NH1 ARG B  99      33.697 107.456  -0.561  1.00177.58           N  
ATOM   2424  NH2 ARG B  99      32.414 105.814  -1.533  1.00146.88           N  
ATOM   2425  N   TYR B 100      31.375 109.684  -3.266  1.00133.30           N  
ATOM   2426  CA  TYR B 100      31.867 109.717  -4.632  1.00130.32           C  
ATOM   2427  C   TYR B 100      31.294 111.016  -5.227  1.00128.34           C  
ATOM   2428  O   TYR B 100      30.084 111.231  -5.215  1.00127.11           O  
ATOM   2429  CB  TYR B 100      31.326 108.530  -5.399  1.00133.36           C  
ATOM   2430  CG  TYR B 100      32.065 107.250  -5.175  1.00141.59           C  
ATOM   2431  CD1 TYR B 100      33.334 107.251  -4.630  1.00147.95           C  
ATOM   2432  CD2 TYR B 100      31.521 106.037  -5.581  1.00144.04           C  
ATOM   2433  CE1 TYR B 100      34.039 106.069  -4.476  1.00161.04           C  
ATOM   2434  CE2 TYR B 100      32.210 104.855  -5.436  1.00146.29           C  
ATOM   2435  CZ  TYR B 100      33.469 104.871  -4.883  1.00168.79           C  
ATOM   2436  OH  TYR B 100      34.161 103.688  -4.741  1.00174.20           O  
ATOM   2437  N   ARG B 101      32.156 111.893  -5.719  1.00120.72           N  
ATOM   2438  CA  ARG B 101      31.705 113.194  -6.218  1.00118.14           C  
ATOM   2439  C   ARG B 101      31.284 113.243  -7.689  1.00114.25           C  
ATOM   2440  O   ARG B 101      31.860 112.574  -8.535  1.00116.70           O  
ATOM   2441  CB  ARG B 101      32.764 114.253  -5.920  1.00120.13           C  
ATOM   2442  CG  ARG B 101      33.771 113.824  -4.851  1.00133.85           C  
ATOM   2443  CD  ARG B 101      33.070 113.378  -3.565  1.00129.58           C  
ATOM   2444  NE  ARG B 101      33.879 113.627  -2.379  1.00119.14           N  
ATOM   2445  CZ  ARG B 101      34.424 114.803  -2.084  1.00163.18           C  
ATOM   2446  NH1 ARG B 101      34.243 115.844  -2.887  1.00173.49           N  
ATOM   2447  NH2 ARG B 101      35.149 114.947  -0.988  1.00162.15           N  
ATOM   2448  N   THR B 102      30.294 114.071  -7.996  1.00103.88           N  
ATOM   2449  CA  THR B 102      29.828 114.195  -9.370  1.00105.28           C  
ATOM   2450  C   THR B 102      29.310 115.600  -9.692  1.00115.91           C  
ATOM   2451  O   THR B 102      28.567 116.186  -8.915  1.00118.53           O  
ATOM   2452  CB  THR B 102      28.732 113.182  -9.662  1.00130.39           C  
ATOM   2453  OG1 THR B 102      27.685 113.341  -8.706  1.00143.73           O  
ATOM   2454  CG2 THR B 102      29.281 111.765  -9.578  1.00135.73           C  
ATOM   2455  N   PHE B 103      29.697 116.120 -10.855  1.00113.78           N  
ATOM   2456  CA  PHE B 103      29.307 117.464 -11.274  1.00113.22           C  
ATOM   2457  C   PHE B 103      28.081 117.463 -12.163  1.00122.96           C  
ATOM   2458  O   PHE B 103      27.684 116.428 -12.681  1.00120.26           O  
ATOM   2459  CB  PHE B 103      30.450 118.109 -12.045  1.00114.83           C  
ATOM   2460  CG  PHE B 103      31.499 118.732 -11.175  1.00114.97           C  
ATOM   2461  CD1 PHE B 103      32.824 118.340 -11.281  1.00115.03           C  
ATOM   2462  CD2 PHE B 103      31.163 119.721 -10.271  1.00116.75           C  
ATOM   2463  CE1 PHE B 103      33.787 118.914 -10.494  1.00116.65           C  
ATOM   2464  CE2 PHE B 103      32.126 120.302  -9.478  1.00119.96           C  
ATOM   2465  CZ  PHE B 103      33.438 119.895  -9.580  1.00117.87           C  
ATOM   2466  N   GLY B 104      27.528 118.649 -12.387  1.00130.73           N  
ATOM   2467  CA  GLY B 104      26.366 118.802 -13.262  1.00136.04           C  
ATOM   2468  C   GLY B 104      26.791 119.250 -14.666  1.00150.33           C  
ATOM   2469  O   GLY B 104      27.988 119.426 -14.950  1.00151.97           O  
ATOM   2470  N   GLY B 105      25.804 119.430 -15.542  1.00149.33           N  
ATOM   2471  CA  GLY B 105      26.057 119.877 -16.910  1.00148.57           C  
ATOM   2472  C   GLY B 105      26.324 121.377 -16.904  1.00150.66           C  
ATOM   2473  O   GLY B 105      26.756 121.951 -17.911  1.00149.39           O  
ATOM   2474  N   GLY B 106      26.063 121.996 -15.752  1.00146.41           N  
ATOM   2475  CA  GLY B 106      26.274 123.427 -15.554  1.00145.26           C  
ATOM   2476  C   GLY B 106      25.331 124.280 -16.394  1.00144.67           C  
ATOM   2477  O   GLY B 106      24.758 123.813 -17.381  1.00144.28           O  
ATOM   2478  N   THR B 107      25.184 125.542 -16.007  1.00136.55           N  
ATOM   2479  CA  THR B 107      24.337 126.464 -16.754  1.00134.48           C  
ATOM   2480  C   THR B 107      25.149 127.662 -17.267  1.00137.59           C  
ATOM   2481  O   THR B 107      26.093 128.140 -16.609  1.00131.19           O  
ATOM   2482  CB  THR B 107      23.125 126.933 -15.933  1.00127.29           C  
ATOM   2483  OG1 THR B 107      22.449 125.794 -15.390  1.00125.30           O  
ATOM   2484  CG2 THR B 107      22.157 127.724 -16.803  1.00107.84           C  
ATOM   2485  N   LYS B 108      24.811 128.110 -18.472  1.00134.96           N  
ATOM   2486  CA  LYS B 108      25.515 129.211 -19.102  1.00133.80           C  
ATOM   2487  C   LYS B 108      24.794 130.515 -18.846  1.00139.12           C  
ATOM   2488  O   LYS B 108      23.678 130.717 -19.326  1.00137.96           O  
ATOM   2489  CB  LYS B 108      25.611 128.971 -20.605  1.00137.41           C  
ATOM   2490  CG  LYS B 108      26.767 129.699 -21.294  1.00189.97           C  
ATOM   2491  CD  LYS B 108      27.231 128.948 -22.559  1.00219.29           C  
ATOM   2492  CE  LYS B 108      26.792 129.655 -23.853  1.00211.79           C  
ATOM   2493  NZ  LYS B 108      26.548 128.702 -25.002  1.00172.81           N  
ATOM   2494  N   LEU B 109      25.437 131.400 -18.094  1.00138.85           N  
ATOM   2495  CA  LEU B 109      24.869 132.711 -17.802  1.00139.83           C  
ATOM   2496  C   LEU B 109      25.245 133.673 -18.920  1.00150.09           C  
ATOM   2497  O   LEU B 109      26.395 134.106 -19.013  1.00149.51           O  
ATOM   2498  CB  LEU B 109      25.398 133.244 -16.465  1.00139.05           C  
ATOM   2499  CG  LEU B 109      24.833 134.580 -15.978  1.00141.60           C  
ATOM   2500  CD1 LEU B 109      23.534 134.914 -16.706  1.00142.05           C  
ATOM   2501  CD2 LEU B 109      24.614 134.553 -14.466  1.00138.52           C  
ATOM   2502  N   GLU B 110      24.283 133.984 -19.784  1.00151.55           N  
ATOM   2503  CA  GLU B 110      24.531 134.910 -20.883  1.00153.73           C  
ATOM   2504  C   GLU B 110      23.937 136.279 -20.567  1.00160.14           C  
ATOM   2505  O   GLU B 110      22.731 136.414 -20.382  1.00161.17           O  
ATOM   2506  CB  GLU B 110      23.949 134.374 -22.195  1.00155.37           C  
ATOM   2507  CG  GLU B 110      24.729 133.220 -22.803  1.00176.19           C  
ATOM   2508  CD  GLU B 110      25.142 133.485 -24.246  1.00220.28           C  
ATOM   2509  OE1 GLU B 110      25.773 132.593 -24.865  1.00190.07           O  
ATOM   2510  OE2 GLU B 110      24.845 134.589 -24.759  1.00234.92           O  
ATOM   2511  N   ILE B 111      24.787 137.296 -20.477  1.00155.21           N  
ATOM   2512  CA  ILE B 111      24.292 138.633 -20.213  1.00155.21           C  
ATOM   2513  C   ILE B 111      23.701 139.162 -21.512  1.00162.74           C  
ATOM   2514  O   ILE B 111      24.030 138.677 -22.602  1.00162.68           O  
ATOM   2515  CB  ILE B 111      25.409 139.593 -19.751  1.00158.62           C  
ATOM   2516  CG1 ILE B 111      25.773 139.337 -18.291  1.00161.18           C  
ATOM   2517  CG2 ILE B 111      24.963 141.044 -19.900  1.00157.14           C  
ATOM   2518  CD1 ILE B 111      26.780 140.366 -17.712  1.00165.25           C  
ATOM   2519  N   LYS B 112      22.803 140.133 -21.388  1.00159.19           N  
ATOM   2520  CA  LYS B 112      22.192 140.774 -22.541  1.00156.30           C  
ATOM   2521  C   LYS B 112      22.433 142.271 -22.422  1.00161.08           C  
ATOM   2522  O   LYS B 112      22.493 142.815 -21.315  1.00157.29           O  
ATOM   2523  CB  LYS B 112      20.695 140.485 -22.607  1.00155.09           C  
ATOM   2524  CG  LYS B 112      20.000 141.121 -23.800  1.00160.38           C  
ATOM   2525  CD  LYS B 112      18.587 140.576 -23.968  1.00187.25           C  
ATOM   2526  CE  LYS B 112      18.103 139.868 -22.697  1.00206.81           C  
ATOM   2527  NZ  LYS B 112      16.618 139.661 -22.668  1.00203.93           N  
ATOM   2528  N   ARG B 113      22.620 142.920 -23.564  1.00163.82           N  
ATOM   2529  CA  ARG B 113      22.876 144.354 -23.603  1.00167.19           C  
ATOM   2530  C   ARG B 113      22.066 144.980 -24.721  1.00179.10           C  
ATOM   2531  O   ARG B 113      21.603 144.281 -25.627  1.00179.53           O  
ATOM   2532  CB  ARG B 113      24.366 144.642 -23.810  1.00166.12           C  
ATOM   2533  CG  ARG B 113      24.702 145.206 -25.178  1.00163.11           C  
ATOM   2534  CD  ARG B 113      26.006 145.973 -25.145  1.00163.18           C  
ATOM   2535  NE  ARG B 113      25.782 147.413 -25.144  1.00178.11           N  
ATOM   2536  CZ  ARG B 113      25.729 148.159 -24.046  1.00211.95           C  
ATOM   2537  NH1 ARG B 113      25.876 147.599 -22.854  1.00191.81           N  
ATOM   2538  NH2 ARG B 113      25.520 149.465 -24.141  1.00220.54           N  
ATOM   2539  N   ALA B 114      21.871 146.291 -24.641  1.00180.43           N  
ATOM   2540  CA  ALA B 114      21.088 147.005 -25.642  1.00181.32           C  
ATOM   2541  C   ALA B 114      21.606 146.694 -27.039  1.00180.76           C  
ATOM   2542  O   ALA B 114      21.026 145.875 -27.762  1.00181.21           O  
ATOM   2543  CB  ALA B 114      21.133 148.503 -25.375  1.00182.78           C  
ATOM   2544  N   ASP B 115      22.708 147.346 -27.400  1.00169.77           N  
ATOM   2545  CA  ASP B 115      23.335 147.162 -28.697  1.00165.16           C  
ATOM   2546  C   ASP B 115      24.628 147.951 -28.710  1.00163.35           C  
ATOM   2547  O   ASP B 115      24.854 148.808 -27.847  1.00155.40           O  
ATOM   2548  CB  ASP B 115      22.416 147.658 -29.812  1.00166.19           C  
ATOM   2549  CG  ASP B 115      21.567 146.550 -30.408  1.00185.14           C  
ATOM   2550  OD1 ASP B 115      22.036 145.886 -31.352  1.00190.56           O  
ATOM   2551  OD2 ASP B 115      20.434 146.334 -29.924  1.00194.92           O  
ATOM   2552  N   ALA B 116      25.475 147.650 -29.687  1.00165.02           N  
ATOM   2553  CA  ALA B 116      26.756 148.332 -29.834  1.00166.58           C  
ATOM   2554  C   ALA B 116      27.437 147.888 -31.117  1.00170.81           C  
ATOM   2555  O   ALA B 116      27.454 146.698 -31.435  1.00169.81           O  
ATOM   2556  CB  ALA B 116      27.648 148.066 -28.640  1.00167.69           C  
ATOM   2557  N   ALA B 117      27.977 148.852 -31.855  1.00169.02           N  
ATOM   2558  CA  ALA B 117      28.655 148.567 -33.115  1.00169.75           C  
ATOM   2559  C   ALA B 117      30.148 148.302 -32.910  1.00167.57           C  
ATOM   2560  O   ALA B 117      30.761 148.795 -31.945  1.00168.48           O  
ATOM   2561  CB  ALA B 117      28.429 149.688 -34.119  1.00171.75           C  
ATOM   2562  N   PRO B 118      30.720 147.510 -33.814  1.00153.06           N  
ATOM   2563  CA  PRO B 118      32.113 147.095 -33.721  1.00148.99           C  
ATOM   2564  C   PRO B 118      33.128 148.205 -33.899  1.00147.82           C  
ATOM   2565  O   PRO B 118      32.806 149.384 -33.814  1.00143.78           O  
ATOM   2566  CB  PRO B 118      32.243 146.078 -34.848  1.00150.79           C  
ATOM   2567  CG  PRO B 118      31.245 146.516 -35.853  1.00156.07           C  
ATOM   2568  CD  PRO B 118      30.098 147.104 -35.086  1.00150.92           C  
ATOM   2569  N   THR B 119      34.374 147.800 -34.107  1.00151.31           N  
ATOM   2570  CA  THR B 119      35.486 148.725 -34.312  1.00154.98           C  
ATOM   2571  C   THR B 119      36.594 148.039 -35.131  1.00164.98           C  
ATOM   2572  O   THR B 119      37.627 147.617 -34.586  1.00170.08           O  
ATOM   2573  CB  THR B 119      36.059 149.244 -32.969  1.00157.06           C  
ATOM   2574  OG1 THR B 119      36.854 148.223 -32.343  1.00163.63           O  
ATOM   2575  CG2 THR B 119      34.931 149.653 -32.031  1.00145.60           C  
ATOM   2576  N   VAL B 120      36.346 147.907 -36.436  1.00153.95           N  
ATOM   2577  CA  VAL B 120      37.281 147.274 -37.370  1.00148.86           C  
ATOM   2578  C   VAL B 120      38.714 147.752 -37.148  1.00151.72           C  
ATOM   2579  O   VAL B 120      38.924 148.806 -36.568  1.00155.39           O  
ATOM   2580  CB  VAL B 120      36.885 147.608 -38.795  1.00149.43           C  
ATOM   2581  CG1 VAL B 120      35.591 148.408 -38.797  1.00146.27           C  
ATOM   2582  CG2 VAL B 120      37.990 148.380 -39.453  1.00150.27           C  
ATOM   2583  N   SER B 121      39.701 146.993 -37.619  1.00144.51           N  
ATOM   2584  CA  SER B 121      41.089 147.400 -37.396  1.00145.50           C  
ATOM   2585  C   SER B 121      42.122 147.168 -38.501  1.00157.91           C  
ATOM   2586  O   SER B 121      43.139 147.872 -38.546  1.00165.69           O  
ATOM   2587  CB  SER B 121      41.599 146.928 -36.038  1.00146.81           C  
ATOM   2588  OG  SER B 121      40.886 147.572 -34.981  1.00151.67           O  
ATOM   2589  N   ILE B 122      41.867 146.191 -39.375  1.00148.15           N  
ATOM   2590  CA  ILE B 122      42.736 145.890 -40.531  1.00142.17           C  
ATOM   2591  C   ILE B 122      44.252 146.222 -40.472  1.00136.79           C  
ATOM   2592  O   ILE B 122      44.669 147.389 -40.453  1.00132.54           O  
ATOM   2593  CB  ILE B 122      42.111 146.408 -41.856  1.00141.46           C  
ATOM   2594  CG1 ILE B 122      42.465 145.486 -43.026  1.00139.74           C  
ATOM   2595  CG2 ILE B 122      42.484 147.862 -42.119  1.00138.21           C  
ATOM   2596  CD1 ILE B 122      43.783 145.793 -43.699  1.00131.33           C  
ATOM   2597  N   PHE B 123      45.070 145.176 -40.487  1.00129.02           N  
ATOM   2598  CA  PHE B 123      46.517 145.314 -40.474  1.00129.98           C  
ATOM   2599  C   PHE B 123      47.155 144.771 -41.755  1.00143.05           C  
ATOM   2600  O   PHE B 123      46.598 143.913 -42.439  1.00144.69           O  
ATOM   2601  CB  PHE B 123      47.100 144.576 -39.279  1.00132.56           C  
ATOM   2602  CG  PHE B 123      46.740 145.185 -37.970  1.00138.04           C  
ATOM   2603  CD1 PHE B 123      45.507 145.792 -37.801  1.00144.83           C  
ATOM   2604  CD2 PHE B 123      47.642 145.177 -36.913  1.00145.03           C  
ATOM   2605  CE1 PHE B 123      45.168 146.384 -36.599  1.00149.66           C  
ATOM   2606  CE2 PHE B 123      47.315 145.753 -35.699  1.00150.64           C  
ATOM   2607  CZ  PHE B 123      46.075 146.370 -35.543  1.00151.21           C  
ATOM   2608  N   PRO B 124      48.347 145.257 -42.069  1.00144.57           N  
ATOM   2609  CA  PRO B 124      49.040 144.787 -43.245  1.00143.46           C  
ATOM   2610  C   PRO B 124      50.142 143.875 -42.762  1.00146.48           C  
ATOM   2611  O   PRO B 124      50.827 144.188 -41.769  1.00144.56           O  
ATOM   2612  CB  PRO B 124      49.637 146.071 -43.838  1.00145.73           C  
ATOM   2613  CG  PRO B 124      49.493 147.139 -42.757  1.00151.82           C  
ATOM   2614  CD  PRO B 124      49.007 146.445 -41.517  1.00148.09           C  
ATOM   2615  N   PRO B 125      50.257 142.732 -43.436  1.00142.59           N  
ATOM   2616  CA  PRO B 125      51.248 141.699 -43.153  1.00141.26           C  
ATOM   2617  C   PRO B 125      52.458 142.134 -42.331  1.00139.83           C  
ATOM   2618  O   PRO B 125      53.006 143.221 -42.517  1.00135.69           O  
ATOM   2619  CB  PRO B 125      51.672 141.253 -44.553  1.00142.77           C  
ATOM   2620  CG  PRO B 125      50.444 141.565 -45.447  1.00146.25           C  
ATOM   2621  CD  PRO B 125      49.490 142.428 -44.654  1.00141.37           C  
ATOM   2622  N   SER B 126      52.849 141.287 -41.394  1.00139.89           N  
ATOM   2623  CA  SER B 126      53.960 141.587 -40.505  1.00145.46           C  
ATOM   2624  C   SER B 126      55.221 142.046 -41.223  1.00151.16           C  
ATOM   2625  O   SER B 126      56.231 142.359 -40.582  1.00149.49           O  
ATOM   2626  CB  SER B 126      54.292 140.364 -39.644  1.00158.19           C  
ATOM   2627  OG  SER B 126      55.656 139.986 -39.815  1.00187.65           O  
ATOM   2628  N   SER B 127      55.194 142.041 -42.549  1.00149.27           N  
ATOM   2629  CA  SER B 127      56.382 142.394 -43.314  1.00150.30           C  
ATOM   2630  C   SER B 127      57.433 141.327 -43.004  1.00156.32           C  
ATOM   2631  O   SER B 127      57.832 140.550 -43.885  1.00158.13           O  
ATOM   2632  CB  SER B 127      56.891 143.787 -42.918  1.00148.62           C  
ATOM   2633  OG  SER B 127      58.168 143.715 -42.294  1.00133.25           O  
ATOM   2634  N   GLU B 128      57.825 141.253 -41.733  1.00147.08           N  
ATOM   2635  CA  GLU B 128      58.780 140.262 -41.273  1.00145.38           C  
ATOM   2636  C   GLU B 128      58.205 138.859 -41.398  1.00139.78           C  
ATOM   2637  O   GLU B 128      58.932 137.873 -41.308  1.00138.34           O  
ATOM   2638  CB  GLU B 128      59.210 140.556 -39.844  1.00148.38           C  
ATOM   2639  CG  GLU B 128      60.643 141.115 -39.741  1.00186.36           C  
ATOM   2640  CD  GLU B 128      60.973 142.154 -40.821  1.00204.67           C  
ATOM   2641  OE1 GLU B 128      60.038 142.751 -41.403  1.00179.58           O  
ATOM   2642  OE2 GLU B 128      62.179 142.390 -41.074  1.00169.60           O  
ATOM   2643  N   GLN B 129      56.898 138.784 -41.634  1.00132.30           N  
ATOM   2644  CA  GLN B 129      56.225 137.508 -41.857  1.00130.58           C  
ATOM   2645  C   GLN B 129      56.185 137.304 -43.357  1.00142.13           C  
ATOM   2646  O   GLN B 129      56.018 136.191 -43.839  1.00145.63           O  
ATOM   2647  CB  GLN B 129      54.800 137.517 -41.327  1.00130.65           C  
ATOM   2648  CG  GLN B 129      53.881 136.563 -42.083  1.00131.00           C  
ATOM   2649  CD  GLN B 129      52.423 136.993 -42.063  1.00150.60           C  
ATOM   2650  OE1 GLN B 129      51.514 136.171 -42.226  1.00117.71           O  
ATOM   2651  NE2 GLN B 129      52.191 138.287 -41.842  1.00165.96           N  
ATOM   2652  N   LEU B 130      56.327 138.404 -44.090  1.00142.79           N  
ATOM   2653  CA  LEU B 130      56.370 138.359 -45.545  1.00144.18           C  
ATOM   2654  C   LEU B 130      57.772 137.894 -45.907  1.00151.55           C  
ATOM   2655  O   LEU B 130      57.955 136.907 -46.629  1.00146.99           O  
ATOM   2656  CB  LEU B 130      56.124 139.752 -46.122  1.00143.17           C  
ATOM   2657  CG  LEU B 130      54.692 140.261 -45.976  1.00148.22           C  
ATOM   2658  CD1 LEU B 130      54.693 141.737 -45.671  1.00149.43           C  
ATOM   2659  CD2 LEU B 130      53.862 139.962 -47.225  1.00147.35           C  
ATOM   2660  N   THR B 131      58.754 138.594 -45.349  1.00153.03           N  
ATOM   2661  CA  THR B 131      60.154 138.266 -45.549  1.00155.72           C  
ATOM   2662  C   THR B 131      60.403 136.788 -45.262  1.00162.51           C  
ATOM   2663  O   THR B 131      61.215 136.146 -45.917  1.00167.98           O  
ATOM   2664  CB  THR B 131      61.044 139.113 -44.646  1.00169.09           C  
ATOM   2665  OG1 THR B 131      60.671 138.891 -43.278  1.00174.92           O  
ATOM   2666  CG2 THR B 131      60.878 140.590 -44.990  1.00164.19           C  
ATOM   2667  N   SER B 132      59.705 136.244 -44.277  1.00156.18           N  
ATOM   2668  CA  SER B 132      59.847 134.832 -43.993  1.00157.89           C  
ATOM   2669  C   SER B 132      59.423 134.118 -45.259  1.00166.14           C  
ATOM   2670  O   SER B 132      60.257 133.612 -45.999  1.00170.88           O  
ATOM   2671  CB  SER B 132      58.925 134.407 -42.857  1.00166.57           C  
ATOM   2672  OG  SER B 132      58.267 133.187 -43.182  1.00177.99           O  
ATOM   2673  N   GLY B 133      58.122 134.141 -45.530  1.00163.21           N  
ATOM   2674  CA  GLY B 133      57.576 133.508 -46.724  1.00164.76           C  
ATOM   2675  C   GLY B 133      56.062 133.664 -46.799  1.00168.70           C  
ATOM   2676  O   GLY B 133      55.478 133.723 -47.890  1.00172.92           O  
ATOM   2677  N   GLY B 134      55.426 133.731 -45.638  1.00158.32           N  
ATOM   2678  CA  GLY B 134      53.979 133.879 -45.580  1.00155.65           C  
ATOM   2679  C   GLY B 134      53.542 135.336 -45.704  1.00151.69           C  
ATOM   2680  O   GLY B 134      54.326 136.210 -46.076  1.00150.72           O  
ATOM   2681  N   ALA B 135      52.279 135.586 -45.382  1.00142.27           N  
ATOM   2682  CA  ALA B 135      51.720 136.920 -45.442  1.00140.28           C  
ATOM   2683  C   ALA B 135      50.252 136.847 -45.056  1.00143.55           C  
ATOM   2684  O   ALA B 135      49.432 136.304 -45.798  1.00138.33           O  
ATOM   2685  CB  ALA B 135      51.880 137.483 -46.824  1.00141.47           C  
ATOM   2686  N   SER B 136      49.937 137.369 -43.874  1.00144.99           N  
ATOM   2687  CA  SER B 136      48.577 137.343 -43.351  1.00144.79           C  
ATOM   2688  C   SER B 136      47.969 138.735 -43.175  1.00147.55           C  
ATOM   2689  O   SER B 136      48.600 139.648 -42.623  1.00147.32           O  
ATOM   2690  CB  SER B 136      48.540 136.576 -42.028  1.00146.60           C  
ATOM   2691  OG  SER B 136      48.178 135.223 -42.241  1.00149.90           O  
ATOM   2692  N   VAL B 137      46.726 138.881 -43.623  1.00140.81           N  
ATOM   2693  CA  VAL B 137      46.011 140.145 -43.507  1.00138.96           C  
ATOM   2694  C   VAL B 137      44.926 140.063 -42.428  1.00142.59           C  
ATOM   2695  O   VAL B 137      43.843 139.546 -42.668  1.00145.11           O  
ATOM   2696  CB  VAL B 137      45.378 140.531 -44.841  1.00141.22           C  
ATOM   2697  CG1 VAL B 137      44.687 141.870 -44.728  1.00141.03           C  
ATOM   2698  CG2 VAL B 137      46.438 140.533 -45.934  1.00140.20           C  
ATOM   2699  N   VAL B 138      45.238 140.573 -41.241  1.00134.60           N  
ATOM   2700  CA  VAL B 138      44.322 140.556 -40.100  1.00131.19           C  
ATOM   2701  C   VAL B 138      43.287 141.676 -40.148  1.00142.01           C  
ATOM   2702  O   VAL B 138      43.528 142.733 -40.701  1.00149.95           O  
ATOM   2703  CB  VAL B 138      45.102 140.779 -38.803  1.00130.77           C  
ATOM   2704  CG1 VAL B 138      44.164 140.766 -37.614  1.00130.71           C  
ATOM   2705  CG2 VAL B 138      46.230 139.788 -38.672  1.00129.08           C  
ATOM   2706  N   CYS B 139      42.163 141.478 -39.480  1.00136.24           N  
ATOM   2707  CA  CYS B 139      41.160 142.529 -39.403  1.00137.15           C  
ATOM   2708  C   CYS B 139      40.233 142.299 -38.220  1.00143.25           C  
ATOM   2709  O   CYS B 139      39.279 141.537 -38.316  1.00145.79           O  
ATOM   2710  CB  CYS B 139      40.367 142.647 -40.699  1.00138.98           C  
ATOM   2711  SG  CYS B 139      39.013 143.853 -40.602  1.00144.90           S  
ATOM   2712  N   PHE B 140      40.541 142.944 -37.097  1.00136.23           N  
ATOM   2713  CA  PHE B 140      39.744 142.818 -35.877  1.00129.62           C  
ATOM   2714  C   PHE B 140      38.319 143.321 -36.072  1.00127.16           C  
ATOM   2715  O   PHE B 140      37.845 143.435 -37.192  1.00128.08           O  
ATOM   2716  CB  PHE B 140      40.399 143.550 -34.714  1.00129.51           C  
ATOM   2717  CG  PHE B 140      41.794 143.092 -34.415  1.00130.09           C  
ATOM   2718  CD1 PHE B 140      42.875 143.673 -35.039  1.00134.23           C  
ATOM   2719  CD2 PHE B 140      42.024 142.111 -33.484  1.00135.05           C  
ATOM   2720  CE1 PHE B 140      44.161 143.267 -34.746  1.00136.86           C  
ATOM   2721  CE2 PHE B 140      43.310 141.704 -33.177  1.00139.39           C  
ATOM   2722  CZ  PHE B 140      44.379 142.284 -33.812  1.00136.92           C  
ATOM   2723  N   LEU B 141      37.651 143.632 -34.970  1.00122.00           N  
ATOM   2724  CA  LEU B 141      36.250 144.022 -35.003  1.00126.71           C  
ATOM   2725  C   LEU B 141      35.734 143.872 -33.577  1.00142.67           C  
ATOM   2726  O   LEU B 141      34.783 143.135 -33.338  1.00148.02           O  
ATOM   2727  CB  LEU B 141      35.480 143.006 -35.869  1.00128.18           C  
ATOM   2728  CG  LEU B 141      34.554 143.438 -37.008  1.00136.05           C  
ATOM   2729  CD1 LEU B 141      34.607 144.942 -37.271  1.00139.91           C  
ATOM   2730  CD2 LEU B 141      34.857 142.642 -38.273  1.00131.44           C  
ATOM   2731  N   ASN B 142      36.392 144.522 -32.626  1.00141.83           N  
ATOM   2732  CA  ASN B 142      36.046 144.353 -31.217  1.00143.28           C  
ATOM   2733  C   ASN B 142      34.861 145.128 -30.635  1.00149.07           C  
ATOM   2734  O   ASN B 142      34.309 146.037 -31.263  1.00149.02           O  
ATOM   2735  CB  ASN B 142      37.279 144.542 -30.330  1.00145.86           C  
ATOM   2736  CG  ASN B 142      38.578 144.380 -31.087  1.00167.33           C  
ATOM   2737  OD1 ASN B 142      39.547 143.828 -30.561  1.00140.39           O  
ATOM   2738  ND2 ASN B 142      38.620 144.891 -32.317  1.00172.04           N  
ATOM   2739  N   ASN B 143      34.507 144.744 -29.406  1.00144.06           N  
ATOM   2740  CA  ASN B 143      33.446 145.363 -28.607  1.00140.66           C  
ATOM   2741  C   ASN B 143      32.186 145.805 -29.342  1.00134.81           C  
ATOM   2742  O   ASN B 143      32.022 146.977 -29.679  1.00135.80           O  
ATOM   2743  CB  ASN B 143      34.013 146.483 -27.739  1.00141.34           C  
ATOM   2744  CG  ASN B 143      35.334 146.099 -27.098  1.00162.51           C  
ATOM   2745  OD1 ASN B 143      35.981 146.908 -26.424  1.00179.40           O  
ATOM   2746  ND2 ASN B 143      35.749 144.854 -27.319  1.00129.18           N  
ATOM   2747  N   PHE B 144      31.268 144.867 -29.518  1.00123.72           N  
ATOM   2748  CA  PHE B 144      30.029 145.139 -30.197  1.00126.91           C  
ATOM   2749  C   PHE B 144      29.030 144.131 -29.716  1.00147.20           C  
ATOM   2750  O   PHE B 144      29.353 142.956 -29.620  1.00149.88           O  
ATOM   2751  CB  PHE B 144      30.230 144.925 -31.689  1.00130.86           C  
ATOM   2752  CG  PHE B 144      30.747 143.563 -32.039  1.00134.75           C  
ATOM   2753  CD1 PHE B 144      32.077 143.245 -31.847  1.00139.75           C  
ATOM   2754  CD2 PHE B 144      29.900 142.599 -32.561  1.00142.01           C  
ATOM   2755  CE1 PHE B 144      32.557 141.980 -32.162  1.00144.24           C  
ATOM   2756  CE2 PHE B 144      30.375 141.336 -32.892  1.00148.11           C  
ATOM   2757  CZ  PHE B 144      31.710 141.028 -32.695  1.00146.03           C  
ATOM   2758  N   TYR B 145      27.809 144.567 -29.435  1.00158.55           N  
ATOM   2759  CA  TYR B 145      26.799 143.619 -29.000  1.00164.91           C  
ATOM   2760  C   TYR B 145      26.094 142.941 -30.178  1.00173.19           C  
ATOM   2761  O   TYR B 145      26.756 142.479 -31.106  1.00174.86           O  
ATOM   2762  CB  TYR B 145      25.839 144.183 -27.933  1.00169.61           C  
ATOM   2763  CG  TYR B 145      24.952 143.124 -27.333  1.00176.69           C  
ATOM   2764  CD1 TYR B 145      25.476 142.154 -26.494  1.00180.60           C  
ATOM   2765  CD2 TYR B 145      23.603 143.059 -27.643  1.00180.11           C  
ATOM   2766  CE1 TYR B 145      24.674 141.157 -25.963  1.00186.48           C  
ATOM   2767  CE2 TYR B 145      22.793 142.062 -27.120  1.00183.24           C  
ATOM   2768  CZ  TYR B 145      23.333 141.118 -26.280  1.00197.68           C  
ATOM   2769  OH  TYR B 145      22.530 140.131 -25.755  1.00206.34           O  
ATOM   2770  N   PRO B 146      24.769 142.879 -30.138  1.00171.05           N  
ATOM   2771  CA  PRO B 146      23.971 142.165 -31.138  1.00173.68           C  
ATOM   2772  C   PRO B 146      24.480 140.749 -31.468  1.00183.39           C  
ATOM   2773  O   PRO B 146      23.956 140.097 -32.379  1.00186.23           O  
ATOM   2774  CB  PRO B 146      24.046 143.074 -32.371  1.00175.18           C  
ATOM   2775  CG  PRO B 146      24.463 144.410 -31.833  1.00177.25           C  
ATOM   2776  CD  PRO B 146      25.375 144.091 -30.727  1.00170.50           C  
ATOM   2777  N   LYS B 147      25.483 140.279 -30.718  1.00176.93           N  
ATOM   2778  CA  LYS B 147      26.062 138.940 -30.892  1.00173.43           C  
ATOM   2779  C   LYS B 147      26.545 138.555 -32.297  1.00166.02           C  
ATOM   2780  O   LYS B 147      27.753 138.461 -32.547  1.00157.45           O  
ATOM   2781  CB  LYS B 147      25.150 137.855 -30.297  1.00178.49           C  
ATOM   2782  CG  LYS B 147      23.882 137.561 -31.086  1.00210.63           C  
ATOM   2783  CD  LYS B 147      23.077 136.431 -30.439  1.00215.53           C  
ATOM   2784  CE  LYS B 147      22.151 135.754 -31.446  1.00208.42           C  
ATOM   2785  NZ  LYS B 147      20.991 135.102 -30.784  1.00195.77           N  
ATOM   2786  N   ASP B 148      25.598 138.281 -33.189  1.00163.93           N  
ATOM   2787  CA  ASP B 148      25.915 137.890 -34.555  1.00164.69           C  
ATOM   2788  C   ASP B 148      26.624 139.021 -35.287  1.00170.74           C  
ATOM   2789  O   ASP B 148      26.308 140.191 -35.089  1.00170.47           O  
ATOM   2790  CB  ASP B 148      24.633 137.527 -35.324  1.00168.14           C  
ATOM   2791  CG  ASP B 148      23.738 136.550 -34.564  1.00200.05           C  
ATOM   2792  OD1 ASP B 148      22.618 136.948 -34.163  1.00203.99           O  
ATOM   2793  OD2 ASP B 148      24.117 135.365 -34.427  1.00212.95           O  
ATOM   2794  N   ILE B 149      27.566 138.661 -36.152  1.00170.33           N  
ATOM   2795  CA  ILE B 149      28.286 139.639 -36.975  1.00170.37           C  
ATOM   2796  C   ILE B 149      28.577 139.033 -38.352  1.00177.23           C  
ATOM   2797  O   ILE B 149      28.292 137.855 -38.592  1.00179.61           O  
ATOM   2798  CB  ILE B 149      29.592 140.124 -36.307  1.00171.75           C  
ATOM   2799  CG1 ILE B 149      30.239 141.236 -37.133  1.00168.81           C  
ATOM   2800  CG2 ILE B 149      30.560 138.979 -36.110  1.00174.78           C  
ATOM   2801  CD1 ILE B 149      31.274 142.027 -36.374  1.00161.12           C  
ATOM   2802  N   ASN B 150      29.108 139.836 -39.267  1.00171.11           N  
ATOM   2803  CA  ASN B 150      29.394 139.334 -40.605  1.00170.39           C  
ATOM   2804  C   ASN B 150      30.394 140.182 -41.388  1.00170.89           C  
ATOM   2805  O   ASN B 150      30.068 141.292 -41.836  1.00172.10           O  
ATOM   2806  CB  ASN B 150      28.101 139.181 -41.410  1.00172.10           C  
ATOM   2807  CG  ASN B 150      28.360 139.004 -42.897  1.00196.61           C  
ATOM   2808  OD1 ASN B 150      29.021 138.049 -43.316  1.00199.82           O  
ATOM   2809  ND2 ASN B 150      27.874 139.945 -43.699  1.00175.35           N  
ATOM   2810  N   VAL B 151      31.596 139.638 -41.590  1.00159.41           N  
ATOM   2811  CA  VAL B 151      32.624 140.329 -42.362  1.00153.63           C  
ATOM   2812  C   VAL B 151      32.587 139.890 -43.813  1.00162.47           C  
ATOM   2813  O   VAL B 151      31.777 139.045 -44.208  1.00164.39           O  
ATOM   2814  CB  VAL B 151      34.040 140.081 -41.825  1.00150.26           C  
ATOM   2815  CG1 VAL B 151      34.077 140.266 -40.338  1.00150.49           C  
ATOM   2816  CG2 VAL B 151      34.532 138.708 -42.229  1.00147.82           C  
ATOM   2817  N   LYS B 152      33.485 140.462 -44.601  1.00159.09           N  
ATOM   2818  CA  LYS B 152      33.578 140.153 -46.016  1.00158.61           C  
ATOM   2819  C   LYS B 152      34.801 140.864 -46.555  1.00161.24           C  
ATOM   2820  O   LYS B 152      34.822 142.090 -46.650  1.00165.47           O  
ATOM   2821  CB  LYS B 152      32.318 140.636 -46.744  1.00161.54           C  
ATOM   2822  CG  LYS B 152      32.577 141.262 -48.107  1.00183.11           C  
ATOM   2823  CD  LYS B 152      31.334 141.966 -48.650  1.00197.44           C  
ATOM   2824  CE  LYS B 152      30.177 140.985 -48.858  1.00224.86           C  
ATOM   2825  NZ  LYS B 152      29.647 140.959 -50.263  1.00227.28           N  
ATOM   2826  N   TRP B 153      35.848 140.102 -46.850  1.00151.35           N  
ATOM   2827  CA  TRP B 153      37.066 140.691 -47.379  1.00149.75           C  
ATOM   2828  C   TRP B 153      36.871 141.049 -48.847  1.00167.72           C  
ATOM   2829  O   TRP B 153      36.033 140.451 -49.536  1.00175.93           O  
ATOM   2830  CB  TRP B 153      38.224 139.717 -47.246  1.00144.86           C  
ATOM   2831  CG  TRP B 153      38.681 139.560 -45.861  1.00145.37           C  
ATOM   2832  CD1 TRP B 153      38.123 138.774 -44.906  1.00149.34           C  
ATOM   2833  CD2 TRP B 153      39.788 140.225 -45.240  1.00144.73           C  
ATOM   2834  NE1 TRP B 153      38.826 138.888 -43.727  1.00149.65           N  
ATOM   2835  CE2 TRP B 153      39.852 139.776 -43.908  1.00149.67           C  
ATOM   2836  CE3 TRP B 153      40.739 141.143 -45.685  1.00145.43           C  
ATOM   2837  CZ2 TRP B 153      40.825 140.222 -43.016  1.00148.25           C  
ATOM   2838  CZ3 TRP B 153      41.712 141.577 -44.797  1.00145.54           C  
ATOM   2839  CH2 TRP B 153      41.736 141.129 -43.479  1.00145.93           C  
ATOM   2840  N   LYS B 154      37.640 142.023 -49.326  1.00160.97           N  
ATOM   2841  CA  LYS B 154      37.593 142.405 -50.729  1.00157.24           C  
ATOM   2842  C   LYS B 154      38.966 142.854 -51.206  1.00152.44           C  
ATOM   2843  O   LYS B 154      39.499 143.881 -50.766  1.00150.55           O  
ATOM   2844  CB  LYS B 154      36.519 143.452 -51.002  1.00159.86           C  
ATOM   2845  CG  LYS B 154      36.524 144.622 -50.044  1.00191.37           C  
ATOM   2846  CD  LYS B 154      35.504 145.668 -50.477  1.00210.39           C  
ATOM   2847  CE  LYS B 154      34.400 145.046 -51.340  1.00219.95           C  
ATOM   2848  NZ  LYS B 154      33.173 145.899 -51.435  1.00222.14           N  
ATOM   2849  N   ILE B 155      39.568 142.028 -52.048  1.00145.96           N  
ATOM   2850  CA  ILE B 155      40.896 142.295 -52.566  1.00147.64           C  
ATOM   2851  C   ILE B 155      40.775 143.047 -53.878  1.00157.25           C  
ATOM   2852  O   ILE B 155      40.206 142.532 -54.837  1.00156.64           O  
ATOM   2853  CB  ILE B 155      41.666 140.989 -52.824  1.00149.71           C  
ATOM   2854  CG1 ILE B 155      40.700 139.800 -52.839  1.00151.91           C  
ATOM   2855  CG2 ILE B 155      42.753 140.798 -51.790  1.00142.41           C  
ATOM   2856  CD1 ILE B 155      40.625 139.064 -54.178  1.00160.27           C  
ATOM   2857  N   ASP B 156      41.331 144.256 -53.921  1.00157.14           N  
ATOM   2858  CA  ASP B 156      41.273 145.074 -55.118  1.00156.64           C  
ATOM   2859  C   ASP B 156      39.815 145.115 -55.548  1.00166.09           C  
ATOM   2860  O   ASP B 156      39.439 144.490 -56.536  1.00167.69           O  
ATOM   2861  CB  ASP B 156      42.148 144.462 -56.226  1.00157.26           C  
ATOM   2862  CG  ASP B 156      43.610 144.910 -56.143  1.00148.31           C  
ATOM   2863  OD1 ASP B 156      43.866 146.102 -55.885  1.00140.41           O  
ATOM   2864  OD2 ASP B 156      44.509 144.074 -56.381  1.00150.40           O  
ATOM   2865  N   GLY B 157      38.974 145.717 -54.712  1.00166.78           N  
ATOM   2866  CA  GLY B 157      37.539 145.793 -54.980  1.00169.68           C  
ATOM   2867  C   GLY B 157      36.914 144.439 -55.347  1.00178.91           C  
ATOM   2868  O   GLY B 157      35.733 144.363 -55.698  1.00177.76           O  
ATOM   2869  N   SER B 158      37.702 143.374 -55.261  1.00180.43           N  
ATOM   2870  CA  SER B 158      37.209 142.047 -55.599  1.00184.25           C  
ATOM   2871  C   SER B 158      36.752 141.290 -54.357  1.00187.10           C  
ATOM   2872  O   SER B 158      37.373 141.388 -53.299  1.00183.64           O  
ATOM   2873  CB  SER B 158      38.284 141.248 -56.350  1.00195.92           C  
ATOM   2874  OG  SER B 158      37.724 140.154 -57.060  1.00223.48           O  
ATOM   2875  N   GLU B 159      35.657 140.547 -54.496  1.00183.97           N  
ATOM   2876  CA  GLU B 159      35.113 139.760 -53.398  1.00183.97           C  
ATOM   2877  C   GLU B 159      36.200 138.918 -52.749  1.00184.92           C  
ATOM   2878  O   GLU B 159      36.956 139.411 -51.927  1.00186.95           O  
ATOM   2879  CB  GLU B 159      33.997 138.848 -53.900  1.00186.58           C  
ATOM   2880  CG  GLU B 159      33.266 138.103 -52.795  1.00210.71           C  
ATOM   2881  CD  GLU B 159      32.474 139.030 -51.892  1.00251.59           C  
ATOM   2882  OE1 GLU B 159      31.433 138.592 -51.350  1.00241.10           O  
ATOM   2883  OE2 GLU B 159      32.890 140.198 -51.733  1.00264.66           O  
ATOM   2884  N   ARG B 160      36.265 137.647 -53.133  1.00177.99           N  
ATOM   2885  CA  ARG B 160      37.265 136.720 -52.610  1.00176.99           C  
ATOM   2886  C   ARG B 160      36.982 136.182 -51.219  1.00179.95           C  
ATOM   2887  O   ARG B 160      36.846 136.943 -50.259  1.00174.68           O  
ATOM   2888  CB  ARG B 160      38.659 137.341 -52.623  1.00175.66           C  
ATOM   2889  CG  ARG B 160      39.461 137.048 -51.353  1.00175.22           C  
ATOM   2890  CD  ARG B 160      40.875 136.615 -51.686  1.00188.50           C  
ATOM   2891  NE  ARG B 160      41.296 135.457 -50.908  1.00202.54           N  
ATOM   2892  CZ  ARG B 160      42.198 134.569 -51.320  1.00227.86           C  
ATOM   2893  NH1 ARG B 160      42.770 134.705 -52.512  1.00201.31           N  
ATOM   2894  NH2 ARG B 160      42.527 133.544 -50.542  1.00235.17           N  
ATOM   2895  N   GLN B 161      36.957 134.857 -51.115  1.00181.81           N  
ATOM   2896  CA  GLN B 161      36.774 134.173 -49.838  1.00182.63           C  
ATOM   2897  C   GLN B 161      38.072 133.412 -49.574  1.00185.20           C  
ATOM   2898  O   GLN B 161      39.163 133.959 -49.757  1.00186.19           O  
ATOM   2899  CB  GLN B 161      35.588 133.200 -49.897  1.00183.70           C  
ATOM   2900  CG  GLN B 161      34.470 133.629 -50.843  1.00195.37           C  
ATOM   2901  CD  GLN B 161      33.758 134.891 -50.378  1.00216.89           C  
ATOM   2902  OE1 GLN B 161      34.394 135.891 -50.037  1.00215.37           O  
ATOM   2903  NE2 GLN B 161      32.431 134.856 -50.383  1.00201.73           N  
ATOM   2904  N   ASN B 162      37.952 132.148 -49.182  1.00177.03           N  
ATOM   2905  CA  ASN B 162      39.118 131.301 -48.953  1.00175.48           C  
ATOM   2906  C   ASN B 162      39.874 131.549 -47.653  1.00176.75           C  
ATOM   2907  O   ASN B 162      39.410 131.183 -46.573  1.00179.57           O  
ATOM   2908  CB  ASN B 162      40.090 131.375 -50.132  1.00176.38           C  
ATOM   2909  CG  ASN B 162      39.435 131.032 -51.447  1.00210.61           C  
ATOM   2910  OD1 ASN B 162      38.219 131.157 -51.597  1.00200.01           O  
ATOM   2911  ND2 ASN B 162      40.237 130.583 -52.410  1.00211.10           N  
ATOM   2912  N   GLY B 163      41.063 132.139 -47.774  1.00167.47           N  
ATOM   2913  CA  GLY B 163      41.953 132.387 -46.636  1.00164.49           C  
ATOM   2914  C   GLY B 163      41.324 133.044 -45.416  1.00164.34           C  
ATOM   2915  O   GLY B 163      42.044 133.534 -44.554  1.00159.55           O  
ATOM   2916  N   VAL B 164      39.994 133.017 -45.328  1.00164.40           N  
ATOM   2917  CA  VAL B 164      39.267 133.634 -44.217  1.00165.19           C  
ATOM   2918  C   VAL B 164      38.955 132.696 -43.044  1.00167.11           C  
ATOM   2919  O   VAL B 164      38.473 131.566 -43.224  1.00163.31           O  
ATOM   2920  CB  VAL B 164      37.968 134.329 -44.691  1.00169.99           C  
ATOM   2921  CG1 VAL B 164      37.083 133.355 -45.472  1.00170.81           C  
ATOM   2922  CG2 VAL B 164      37.214 134.934 -43.510  1.00169.70           C  
ATOM   2923  N   LEU B 165      39.225 133.192 -41.840  1.00163.62           N  
ATOM   2924  CA  LEU B 165      38.999 132.449 -40.610  1.00162.33           C  
ATOM   2925  C   LEU B 165      38.591 133.439 -39.517  1.00163.79           C  
ATOM   2926  O   LEU B 165      39.176 134.517 -39.397  1.00160.83           O  
ATOM   2927  CB  LEU B 165      40.277 131.695 -40.195  1.00162.82           C  
ATOM   2928  CG  LEU B 165      41.317 131.313 -41.266  1.00167.87           C  
ATOM   2929  CD1 LEU B 165      42.572 132.191 -41.185  1.00167.85           C  
ATOM   2930  CD2 LEU B 165      41.705 129.840 -41.179  1.00167.87           C  
ATOM   2931  N   ASN B 166      37.582 133.079 -38.730  1.00162.37           N  
ATOM   2932  CA  ASN B 166      37.096 133.961 -37.675  1.00162.12           C  
ATOM   2933  C   ASN B 166      37.470 133.547 -36.251  1.00164.59           C  
ATOM   2934  O   ASN B 166      38.547 132.997 -36.031  1.00165.10           O  
ATOM   2935  CB  ASN B 166      35.603 134.221 -37.830  1.00163.30           C  
ATOM   2936  CG  ASN B 166      35.302 135.157 -38.991  1.00179.22           C  
ATOM   2937  OD1 ASN B 166      36.125 136.012 -39.337  1.00125.41           O  
ATOM   2938  ND2 ASN B 166      34.149 134.969 -39.631  1.00190.56           N  
ATOM   2939  N   SER B 167      36.619 133.873 -35.279  1.00158.43           N  
ATOM   2940  CA  SER B 167      36.926 133.557 -33.886  1.00156.50           C  
ATOM   2941  C   SER B 167      35.896 133.997 -32.845  1.00157.88           C  
ATOM   2942  O   SER B 167      35.315 133.166 -32.166  1.00160.72           O  
ATOM   2943  CB  SER B 167      38.311 134.099 -33.500  1.00157.24           C  
ATOM   2944  OG  SER B 167      38.873 133.375 -32.413  1.00155.40           O  
ATOM   2945  N   TRP B 168      35.730 135.303 -32.675  1.00152.08           N  
ATOM   2946  CA  TRP B 168      34.853 135.841 -31.639  1.00154.26           C  
ATOM   2947  C   TRP B 168      35.463 135.550 -30.294  1.00159.53           C  
ATOM   2948  O   TRP B 168      36.520 134.942 -30.201  1.00160.00           O  
ATOM   2949  CB  TRP B 168      33.490 135.181 -31.653  1.00155.64           C  
ATOM   2950  CG  TRP B 168      32.639 135.594 -32.754  1.00159.90           C  
ATOM   2951  CD1 TRP B 168      31.709 136.594 -32.747  1.00163.65           C  
ATOM   2952  CD2 TRP B 168      32.580 134.992 -34.036  1.00161.82           C  
ATOM   2953  NE1 TRP B 168      31.083 136.660 -33.961  1.00165.73           N  
ATOM   2954  CE2 TRP B 168      31.605 135.686 -34.777  1.00169.48           C  
ATOM   2955  CE3 TRP B 168      33.270 133.936 -34.642  1.00164.51           C  
ATOM   2956  CZ2 TRP B 168      31.306 135.363 -36.096  1.00171.40           C  
ATOM   2957  CZ3 TRP B 168      32.978 133.616 -35.946  1.00168.36           C  
ATOM   2958  CH2 TRP B 168      32.006 134.328 -36.664  1.00170.47           C  
ATOM   2959  N   THR B 169      34.738 135.903 -29.244  1.00159.73           N  
ATOM   2960  CA  THR B 169      35.205 135.637 -27.899  1.00164.51           C  
ATOM   2961  C   THR B 169      34.058 135.231 -26.980  1.00179.10           C  
ATOM   2962  O   THR B 169      33.152 134.490 -27.395  1.00179.71           O  
ATOM   2963  CB  THR B 169      35.974 136.827 -27.330  1.00167.39           C  
ATOM   2964  OG1 THR B 169      35.708 137.980 -28.142  1.00160.09           O  
ATOM   2965  CG2 THR B 169      37.480 136.525 -27.343  1.00158.98           C  
ATOM   2966  N   ASP B 170      34.106 135.687 -25.729  1.00179.68           N  
ATOM   2967  CA  ASP B 170      33.076 135.328 -24.764  1.00181.36           C  
ATOM   2968  C   ASP B 170      32.681 136.480 -23.853  1.00180.99           C  
ATOM   2969  O   ASP B 170      33.209 136.587 -22.743  1.00179.87           O  
ATOM   2970  CB  ASP B 170      33.536 134.137 -23.909  1.00186.09           C  
ATOM   2971  CG  ASP B 170      34.494 133.215 -24.645  1.00208.26           C  
ATOM   2972  OD1 ASP B 170      34.015 132.322 -25.387  1.00212.26           O  
ATOM   2973  OD2 ASP B 170      35.725 133.354 -24.445  1.00211.06           O  
ATOM   2974  N   GLN B 171      31.721 137.290 -24.311  1.00175.72           N  
ATOM   2975  CA  GLN B 171      31.192 138.436 -23.559  1.00176.95           C  
ATOM   2976  C   GLN B 171      32.175 138.996 -22.537  1.00185.54           C  
ATOM   2977  O   GLN B 171      31.918 138.975 -21.333  1.00179.95           O  
ATOM   2978  CB  GLN B 171      29.882 138.061 -22.870  1.00178.22           C  
ATOM   2979  CG  GLN B 171      28.972 137.166 -23.690  1.00188.56           C  
ATOM   2980  CD  GLN B 171      27.501 137.487 -23.479  1.00217.75           C  
ATOM   2981  OE1 GLN B 171      27.130 138.134 -22.499  1.00212.24           O  
ATOM   2982  NE2 GLN B 171      26.656 137.033 -24.396  1.00216.20           N  
ATOM   2983  N   ASP B 172      33.343 139.398 -23.021  1.00191.93           N  
ATOM   2984  CA  ASP B 172      34.408 139.888 -22.158  1.00195.11           C  
ATOM   2985  C   ASP B 172      33.958 140.858 -21.079  1.00198.23           C  
ATOM   2986  O   ASP B 172      34.140 142.074 -21.209  1.00196.18           O  
ATOM   2987  CB  ASP B 172      35.570 140.463 -22.974  1.00198.74           C  
ATOM   2988  CG  ASP B 172      36.609 139.406 -23.335  1.00211.88           C  
ATOM   2989  OD1 ASP B 172      36.900 139.249 -24.539  1.00211.12           O  
ATOM   2990  OD2 ASP B 172      37.125 138.722 -22.419  1.00215.89           O  
ATOM   2991  N   SER B 173      33.390 140.287 -20.015  1.00194.84           N  
ATOM   2992  CA  SER B 173      32.932 141.013 -18.828  1.00194.48           C  
ATOM   2993  C   SER B 173      32.432 142.432 -19.074  1.00202.47           C  
ATOM   2994  O   SER B 173      31.228 142.695 -19.097  1.00202.08           O  
ATOM   2995  CB  SER B 173      34.038 141.032 -17.766  1.00193.56           C  
ATOM   2996  OG  SER B 173      33.537 140.674 -16.492  1.00195.49           O  
ATOM   2997  N   LYS B 174      33.379 143.348 -19.231  1.00201.07           N  
ATOM   2998  CA  LYS B 174      33.074 144.754 -19.446  1.00200.61           C  
ATOM   2999  C   LYS B 174      32.106 144.978 -20.600  1.00201.76           C  
ATOM   3000  O   LYS B 174      32.437 144.743 -21.771  1.00200.01           O  
ATOM   3001  CB  LYS B 174      34.363 145.546 -19.634  1.00204.47           C  
ATOM   3002  CG  LYS B 174      35.571 144.905 -18.948  1.00213.77           C  
ATOM   3003  CD  LYS B 174      35.497 145.042 -17.430  1.00200.58           C  
ATOM   3004  CE  LYS B 174      34.556 144.021 -16.815  1.00172.66           C  
ATOM   3005  NZ  LYS B 174      33.170 144.557 -16.696  1.00170.50           N  
ATOM   3006  N   ASP B 175      30.899 145.409 -20.252  1.00196.68           N  
ATOM   3007  CA  ASP B 175      29.846 145.652 -21.231  1.00196.77           C  
ATOM   3008  C   ASP B 175      29.353 144.336 -21.788  1.00199.74           C  
ATOM   3009  O   ASP B 175      28.290 144.270 -22.408  1.00197.79           O  
ATOM   3010  CB  ASP B 175      30.350 146.535 -22.376  1.00199.37           C  
ATOM   3011  CG  ASP B 175      29.217 147.055 -23.249  1.00211.88           C  
ATOM   3012  OD1 ASP B 175      28.280 146.274 -23.541  1.00210.65           O  
ATOM   3013  OD2 ASP B 175      29.232 148.252 -23.610  1.00219.68           O  
ATOM   3014  N   SER B 176      30.135 143.287 -21.568  1.00199.76           N  
ATOM   3015  CA  SER B 176      29.796 141.968 -22.073  1.00202.14           C  
ATOM   3016  C   SER B 176      29.546 142.075 -23.572  1.00202.47           C  
ATOM   3017  O   SER B 176      28.428 141.868 -24.051  1.00198.55           O  
ATOM   3018  CB  SER B 176      28.562 141.417 -21.353  1.00212.38           C  
ATOM   3019  OG  SER B 176      28.840 141.171 -19.977  1.00229.38           O  
ATOM   3020  N   THR B 177      30.593 142.455 -24.298  1.00198.84           N  
ATOM   3021  CA  THR B 177      30.509 142.620 -25.742  1.00197.40           C  
ATOM   3022  C   THR B 177      31.512 141.741 -26.469  1.00196.70           C  
ATOM   3023  O   THR B 177      32.687 141.663 -26.091  1.00195.50           O  
ATOM   3024  CB  THR B 177      30.744 144.075 -26.159  1.00206.20           C  
ATOM   3025  OG1 THR B 177      31.657 144.695 -25.240  1.00208.14           O  
ATOM   3026  CG2 THR B 177      29.431 144.834 -26.175  1.00205.27           C  
ATOM   3027  N   TYR B 178      31.037 141.098 -27.530  1.00188.37           N  
ATOM   3028  CA  TYR B 178      31.863 140.217 -28.340  1.00185.09           C  
ATOM   3029  C   TYR B 178      32.896 141.003 -29.141  1.00183.42           C  
ATOM   3030  O   TYR B 178      32.752 142.209 -29.346  1.00186.29           O  
ATOM   3031  CB  TYR B 178      30.977 139.400 -29.277  1.00184.69           C  
ATOM   3032  CG  TYR B 178      29.808 138.745 -28.582  1.00182.40           C  
ATOM   3033  CD1 TYR B 178      28.679 138.361 -29.292  1.00183.54           C  
ATOM   3034  CD2 TYR B 178      29.838 138.501 -27.216  1.00182.48           C  
ATOM   3035  CE1 TYR B 178      27.622 137.746 -28.663  1.00186.47           C  
ATOM   3036  CE2 TYR B 178      28.780 137.895 -26.576  1.00184.20           C  
ATOM   3037  CZ  TYR B 178      27.665 137.522 -27.304  1.00199.62           C  
ATOM   3038  OH  TYR B 178      26.589 136.914 -26.679  1.00206.68           O  
ATOM   3039  N   SER B 179      33.941 140.313 -29.581  1.00171.20           N  
ATOM   3040  CA  SER B 179      35.002 140.935 -30.366  1.00167.40           C  
ATOM   3041  C   SER B 179      35.641 139.860 -31.239  1.00164.31           C  
ATOM   3042  O   SER B 179      36.567 139.173 -30.812  1.00168.29           O  
ATOM   3043  CB  SER B 179      36.047 141.578 -29.441  1.00167.43           C  
ATOM   3044  OG  SER B 179      35.497 141.883 -28.163  1.00155.58           O  
ATOM   3045  N   MET B 180      35.111 139.689 -32.448  1.00148.90           N  
ATOM   3046  CA  MET B 180      35.585 138.646 -33.357  1.00141.62           C  
ATOM   3047  C   MET B 180      36.632 139.117 -34.356  1.00137.25           C  
ATOM   3048  O   MET B 180      36.598 140.259 -34.799  1.00138.71           O  
ATOM   3049  CB  MET B 180      34.402 138.010 -34.091  1.00140.87           C  
ATOM   3050  CG  MET B 180      34.804 137.113 -35.237  1.00138.64           C  
ATOM   3051  SD  MET B 180      34.889 138.008 -36.776  1.00135.07           S  
ATOM   3052  CE  MET B 180      33.174 138.008 -37.246  1.00129.24           C  
ATOM   3053  N   SER B 181      37.535 138.215 -34.735  1.00128.47           N  
ATOM   3054  CA  SER B 181      38.596 138.542 -35.682  1.00128.76           C  
ATOM   3055  C   SER B 181      38.632 137.674 -36.934  1.00130.63           C  
ATOM   3056  O   SER B 181      38.638 136.451 -36.862  1.00127.58           O  
ATOM   3057  CB  SER B 181      39.967 138.484 -34.999  1.00136.02           C  
ATOM   3058  OG  SER B 181      40.633 137.261 -35.294  1.00152.51           O  
ATOM   3059  N   SER B 182      38.763 138.319 -38.082  1.00133.96           N  
ATOM   3060  CA  SER B 182      38.900 137.608 -39.347  1.00138.43           C  
ATOM   3061  C   SER B 182      40.327 137.772 -39.872  1.00143.51           C  
ATOM   3062  O   SER B 182      40.847 138.891 -39.972  1.00142.24           O  
ATOM   3063  CB  SER B 182      37.916 138.128 -40.390  1.00146.18           C  
ATOM   3064  OG  SER B 182      38.436 137.928 -41.695  1.00158.02           O  
ATOM   3065  N   THR B 183      40.958 136.654 -40.205  1.00139.08           N  
ATOM   3066  CA  THR B 183      42.325 136.682 -40.672  1.00138.91           C  
ATOM   3067  C   THR B 183      42.444 136.129 -42.069  1.00151.87           C  
ATOM   3068  O   THR B 183      42.142 134.965 -42.307  1.00151.19           O  
ATOM   3069  CB  THR B 183      43.231 135.859 -39.761  1.00137.92           C  
ATOM   3070  OG1 THR B 183      42.617 135.720 -38.467  1.00143.91           O  
ATOM   3071  CG2 THR B 183      44.586 136.519 -39.635  1.00128.34           C  
ATOM   3072  N   LEU B 184      42.918 136.963 -42.988  1.00157.62           N  
ATOM   3073  CA  LEU B 184      43.120 136.537 -44.370  1.00158.17           C  
ATOM   3074  C   LEU B 184      44.577 136.168 -44.627  1.00167.28           C  
ATOM   3075  O   LEU B 184      45.459 137.034 -44.677  1.00164.13           O  
ATOM   3076  CB  LEU B 184      42.643 137.593 -45.369  1.00155.54           C  
ATOM   3077  CG  LEU B 184      42.534 137.048 -46.795  1.00156.32           C  
ATOM   3078  CD1 LEU B 184      41.186 137.354 -47.428  1.00155.35           C  
ATOM   3079  CD2 LEU B 184      43.671 137.559 -47.646  1.00158.21           C  
ATOM   3080  N   THR B 185      44.818 134.869 -44.766  1.00168.06           N  
ATOM   3081  CA  THR B 185      46.154 134.347 -45.007  1.00168.01           C  
ATOM   3082  C   THR B 185      46.416 134.327 -46.510  1.00169.41           C  
ATOM   3083  O   THR B 185      45.564 133.875 -47.293  1.00164.33           O  
ATOM   3084  CB  THR B 185      46.303 132.936 -44.420  1.00174.67           C  
ATOM   3085  OG1 THR B 185      45.136 132.627 -43.644  1.00189.91           O  
ATOM   3086  CG2 THR B 185      47.529 132.853 -43.525  1.00155.15           C  
ATOM   3087  N   LEU B 186      47.575 134.861 -46.903  1.00166.71           N  
ATOM   3088  CA  LEU B 186      47.956 134.962 -48.311  1.00164.52           C  
ATOM   3089  C   LEU B 186      49.377 134.484 -48.557  1.00155.25           C  
ATOM   3090  O   LEU B 186      50.234 134.575 -47.675  1.00149.91           O  
ATOM   3091  CB  LEU B 186      47.824 136.407 -48.794  1.00166.19           C  
ATOM   3092  CG  LEU B 186      46.541 136.790 -49.536  1.00172.47           C  
ATOM   3093  CD1 LEU B 186      46.845 137.832 -50.618  1.00172.89           C  
ATOM   3094  CD2 LEU B 186      45.850 135.553 -50.120  1.00173.59           C  
ATOM   3095  N   THR B 187      49.622 134.016 -49.777  1.00148.98           N  
ATOM   3096  CA  THR B 187      50.931 133.507 -50.165  1.00149.73           C  
ATOM   3097  C   THR B 187      52.048 134.457 -49.782  1.00155.10           C  
ATOM   3098  O   THR B 187      52.768 134.239 -48.804  1.00155.71           O  
ATOM   3099  CB  THR B 187      51.019 133.291 -51.686  1.00145.08           C  
ATOM   3100  OG1 THR B 187      49.890 132.528 -52.135  1.00130.00           O  
ATOM   3101  CG2 THR B 187      52.318 132.566 -52.052  1.00140.60           C  
ATOM   3102  N   LYS B 188      52.176 135.503 -50.588  1.00149.35           N  
ATOM   3103  CA  LYS B 188      53.194 136.532 -50.452  1.00148.56           C  
ATOM   3104  C   LYS B 188      53.315 137.027 -51.870  1.00159.46           C  
ATOM   3105  O   LYS B 188      52.863 138.120 -52.205  1.00160.94           O  
ATOM   3106  CB  LYS B 188      54.532 135.939 -50.003  1.00146.37           C  
ATOM   3107  CG  LYS B 188      55.729 136.505 -50.728  1.00133.53           C  
ATOM   3108  CD  LYS B 188      56.271 137.735 -50.036  1.00141.41           C  
ATOM   3109  CE  LYS B 188      57.798 137.796 -50.118  1.00162.89           C  
ATOM   3110  NZ  LYS B 188      58.291 138.736 -51.180  1.00164.61           N  
ATOM   3111  N   ASP B 189      53.835 136.158 -52.728  1.00160.23           N  
ATOM   3112  CA  ASP B 189      53.938 136.462 -54.141  1.00161.50           C  
ATOM   3113  C   ASP B 189      52.510 136.514 -54.665  1.00161.43           C  
ATOM   3114  O   ASP B 189      52.257 137.001 -55.765  1.00163.53           O  
ATOM   3115  CB  ASP B 189      54.749 135.389 -54.869  1.00164.83           C  
ATOM   3116  CG  ASP B 189      55.906 134.868 -54.034  1.00188.29           C  
ATOM   3117  OD1 ASP B 189      57.056 135.309 -54.264  1.00188.30           O  
ATOM   3118  OD2 ASP B 189      55.660 134.033 -53.132  1.00204.21           O  
ATOM   3119  N   GLU B 190      51.576 136.018 -53.855  1.00150.70           N  
ATOM   3120  CA  GLU B 190      50.168 136.070 -54.203  1.00150.36           C  
ATOM   3121  C   GLU B 190      49.664 137.357 -53.596  1.00149.86           C  
ATOM   3122  O   GLU B 190      48.836 138.060 -54.174  1.00149.52           O  
ATOM   3123  CB  GLU B 190      49.406 134.890 -53.605  1.00153.70           C  
ATOM   3124  CG  GLU B 190      47.945 135.205 -53.265  1.00186.95           C  
ATOM   3125  CD  GLU B 190      46.942 134.327 -54.018  1.00234.05           C  
ATOM   3126  OE1 GLU B 190      45.950 134.879 -54.569  1.00183.96           O  
ATOM   3127  OE2 GLU B 190      47.117 133.087 -54.025  1.00252.08           O  
ATOM   3128  N   TYR B 191      50.195 137.672 -52.425  1.00145.22           N  
ATOM   3129  CA  TYR B 191      49.839 138.901 -51.740  1.00146.54           C  
ATOM   3130  C   TYR B 191      50.276 140.075 -52.612  1.00154.44           C  
ATOM   3131  O   TYR B 191      49.475 140.961 -52.925  1.00158.73           O  
ATOM   3132  CB  TYR B 191      50.541 138.956 -50.382  1.00148.09           C  
ATOM   3133  CG  TYR B 191      50.585 140.323 -49.729  1.00150.22           C  
ATOM   3134  CD1 TYR B 191      49.444 140.881 -49.159  1.00152.02           C  
ATOM   3135  CD2 TYR B 191      51.783 141.022 -49.615  1.00150.89           C  
ATOM   3136  CE1 TYR B 191      49.491 142.105 -48.514  1.00151.90           C  
ATOM   3137  CE2 TYR B 191      51.834 142.253 -48.998  1.00152.95           C  
ATOM   3138  CZ  TYR B 191      50.682 142.792 -48.447  1.00168.06           C  
ATOM   3139  OH  TYR B 191      50.724 144.021 -47.822  1.00178.94           O  
ATOM   3140  N   GLU B 192      51.538 140.044 -53.042  1.00144.80           N  
ATOM   3141  CA  GLU B 192      52.110 141.103 -53.871  1.00139.86           C  
ATOM   3142  C   GLU B 192      51.422 141.273 -55.221  1.00148.44           C  
ATOM   3143  O   GLU B 192      51.636 142.270 -55.909  1.00149.35           O  
ATOM   3144  CB  GLU B 192      53.605 140.883 -54.071  1.00137.43           C  
ATOM   3145  CG  GLU B 192      54.432 141.176 -52.851  1.00123.29           C  
ATOM   3146  CD  GLU B 192      55.855 140.692 -52.991  1.00161.88           C  
ATOM   3147  OE1 GLU B 192      56.093 139.797 -53.825  1.00193.01           O  
ATOM   3148  OE2 GLU B 192      56.741 141.213 -52.277  1.00168.37           O  
ATOM   3149  N   ARG B 193      50.605 140.300 -55.605  1.00146.16           N  
ATOM   3150  CA  ARG B 193      49.911 140.373 -56.877  1.00147.30           C  
ATOM   3151  C   ARG B 193      48.746 141.353 -56.829  1.00154.39           C  
ATOM   3152  O   ARG B 193      48.196 141.727 -57.862  1.00158.59           O  
ATOM   3153  CB  ARG B 193      49.427 138.991 -57.306  1.00151.61           C  
ATOM   3154  CG  ARG B 193      50.554 138.038 -57.688  1.00181.99           C  
ATOM   3155  CD  ARG B 193      50.097 137.006 -58.710  1.00201.60           C  
ATOM   3156  NE  ARG B 193      49.698 135.742 -58.093  1.00190.97           N  
ATOM   3157  CZ  ARG B 193      48.444 135.302 -58.034  1.00199.11           C  
ATOM   3158  NH1 ARG B 193      47.448 136.025 -58.544  1.00161.91           N  
ATOM   3159  NH2 ARG B 193      48.184 134.136 -57.464  1.00200.21           N  
ATOM   3160  N   HIS B 194      48.390 141.794 -55.629  1.00148.57           N  
ATOM   3161  CA  HIS B 194      47.274 142.717 -55.477  1.00149.41           C  
ATOM   3162  C   HIS B 194      47.677 144.074 -54.931  1.00151.13           C  
ATOM   3163  O   HIS B 194      48.848 144.314 -54.635  1.00152.76           O  
ATOM   3164  CB  HIS B 194      46.215 142.105 -54.576  1.00152.88           C  
ATOM   3165  CG  HIS B 194      45.621 140.848 -55.118  1.00158.29           C  
ATOM   3166  ND1 HIS B 194      46.266 139.632 -55.045  1.00161.19           N  
ATOM   3167  CD2 HIS B 194      44.458 140.623 -55.772  1.00161.74           C  
ATOM   3168  CE1 HIS B 194      45.512 138.706 -55.610  1.00161.89           C  
ATOM   3169  NE2 HIS B 194      44.410 139.281 -56.058  1.00162.52           N  
ATOM   3170  N   ASN B 195      46.688 144.950 -54.767  1.00142.91           N  
ATOM   3171  CA  ASN B 195      46.931 146.284 -54.241  1.00140.62           C  
ATOM   3172  C   ASN B 195      46.049 146.619 -53.049  1.00140.93           C  
ATOM   3173  O   ASN B 195      46.549 146.974 -51.988  1.00139.90           O  
ATOM   3174  CB  ASN B 195      46.735 147.331 -55.335  1.00144.02           C  
ATOM   3175  CG  ASN B 195      47.633 147.103 -56.526  1.00152.65           C  
ATOM   3176  OD1 ASN B 195      48.791 147.536 -56.538  1.00142.25           O  
ATOM   3177  ND2 ASN B 195      47.110 146.406 -57.537  1.00124.64           N  
ATOM   3178  N   SER B 196      44.736 146.541 -53.237  1.00139.34           N  
ATOM   3179  CA  SER B 196      43.808 146.908 -52.171  1.00142.77           C  
ATOM   3180  C   SER B 196      43.181 145.745 -51.417  1.00146.70           C  
ATOM   3181  O   SER B 196      42.593 144.849 -52.004  1.00147.45           O  
ATOM   3182  CB  SER B 196      42.736 147.896 -52.672  1.00152.58           C  
ATOM   3183  OG  SER B 196      41.953 147.354 -53.730  1.00159.02           O  
ATOM   3184  N   TYR B 197      43.298 145.786 -50.099  1.00145.22           N  
ATOM   3185  CA  TYR B 197      42.750 144.748 -49.245  1.00148.07           C  
ATOM   3186  C   TYR B 197      41.724 145.390 -48.324  1.00149.44           C  
ATOM   3187  O   TYR B 197      41.976 146.457 -47.778  1.00149.45           O  
ATOM   3188  CB  TYR B 197      43.876 144.125 -48.419  1.00153.74           C  
ATOM   3189  CG  TYR B 197      44.864 143.275 -49.216  1.00158.53           C  
ATOM   3190  CD1 TYR B 197      46.201 143.660 -49.349  1.00159.16           C  
ATOM   3191  CD2 TYR B 197      44.480 142.052 -49.763  1.00158.82           C  
ATOM   3192  CE1 TYR B 197      47.105 142.873 -50.045  1.00155.02           C  
ATOM   3193  CE2 TYR B 197      45.381 141.258 -50.458  1.00158.55           C  
ATOM   3194  CZ  TYR B 197      46.693 141.667 -50.589  1.00157.60           C  
ATOM   3195  OH  TYR B 197      47.588 140.866 -51.273  1.00139.49           O  
ATOM   3196  N   THR B 198      40.571 144.751 -48.154  1.00146.56           N  
ATOM   3197  CA  THR B 198      39.513 145.329 -47.322  1.00148.19           C  
ATOM   3198  C   THR B 198      38.669 144.341 -46.515  1.00152.43           C  
ATOM   3199  O   THR B 198      38.538 143.169 -46.881  1.00157.23           O  
ATOM   3200  CB  THR B 198      38.545 146.123 -48.195  1.00164.72           C  
ATOM   3201  OG1 THR B 198      39.280 146.774 -49.237  1.00158.83           O  
ATOM   3202  CG2 THR B 198      37.782 147.142 -47.359  1.00171.78           C  
ATOM   3203  N   CYS B 199      38.037 144.839 -45.450  1.00140.10           N  
ATOM   3204  CA  CYS B 199      37.140 144.021 -44.647  1.00137.43           C  
ATOM   3205  C   CYS B 199      35.894 144.786 -44.259  1.00130.39           C  
ATOM   3206  O   CYS B 199      35.912 145.559 -43.313  1.00118.19           O  
ATOM   3207  CB  CYS B 199      37.826 143.457 -43.403  1.00140.25           C  
ATOM   3208  SG  CYS B 199      38.840 144.638 -42.474  1.00146.15           S  
ATOM   3209  N   GLU B 200      34.816 144.556 -45.004  1.00137.76           N  
ATOM   3210  CA  GLU B 200      33.525 145.201 -44.755  1.00145.14           C  
ATOM   3211  C   GLU B 200      32.690 144.420 -43.733  1.00163.23           C  
ATOM   3212  O   GLU B 200      32.005 143.451 -44.093  1.00165.52           O  
ATOM   3213  CB  GLU B 200      32.714 145.298 -46.050  1.00147.28           C  
ATOM   3214  CG  GLU B 200      33.343 146.127 -47.150  1.00170.30           C  
ATOM   3215  CD  GLU B 200      32.457 146.195 -48.389  1.00202.07           C  
ATOM   3216  OE1 GLU B 200      32.738 147.018 -49.289  1.00214.54           O  
ATOM   3217  OE2 GLU B 200      31.462 145.433 -48.454  1.00163.85           O  
ATOM   3218  N   ALA B 201      32.708 144.872 -42.478  1.00163.42           N  
ATOM   3219  CA  ALA B 201      31.951 144.220 -41.403  1.00161.14           C  
ATOM   3220  C   ALA B 201      30.540 144.781 -41.278  1.00160.69           C  
ATOM   3221  O   ALA B 201      30.330 145.803 -40.644  1.00161.44           O  
ATOM   3222  CB  ALA B 201      32.693 144.361 -40.068  1.00161.02           C  
ATOM   3223  N   THR B 202      29.571 144.102 -41.877  1.00155.14           N  
ATOM   3224  CA  THR B 202      28.196 144.559 -41.813  1.00157.75           C  
ATOM   3225  C   THR B 202      27.512 144.034 -40.555  1.00179.01           C  
ATOM   3226  O   THR B 202      27.086 142.880 -40.512  1.00181.49           O  
ATOM   3227  CB  THR B 202      27.407 144.129 -43.057  1.00157.98           C  
ATOM   3228  OG1 THR B 202      26.518 143.061 -42.718  1.00164.86           O  
ATOM   3229  CG2 THR B 202      28.355 143.655 -44.144  1.00156.07           C  
ATOM   3230  N   HIS B 203      27.437 144.881 -39.527  1.00186.21           N  
ATOM   3231  CA  HIS B 203      26.801 144.517 -38.253  1.00189.85           C  
ATOM   3232  C   HIS B 203      25.324 144.920 -38.259  1.00200.54           C  
ATOM   3233  O   HIS B 203      24.867 145.639 -39.161  1.00201.63           O  
ATOM   3234  CB  HIS B 203      27.538 145.184 -37.061  1.00190.24           C  
ATOM   3235  CG  HIS B 203      27.127 144.662 -35.717  1.00193.11           C  
ATOM   3236  ND1 HIS B 203      26.635 143.388 -35.527  1.00194.36           N  
ATOM   3237  CD2 HIS B 203      27.151 145.241 -34.493  1.00194.86           C  
ATOM   3238  CE1 HIS B 203      26.372 143.205 -34.246  1.00193.83           C  
ATOM   3239  NE2 HIS B 203      26.676 144.314 -33.596  1.00194.38           N  
ATOM   3240  N   LYS B 204      24.578 144.452 -37.261  1.00198.00           N  
ATOM   3241  CA  LYS B 204      23.153 144.751 -37.184  1.00197.99           C  
ATOM   3242  C   LYS B 204      22.851 146.187 -36.789  1.00194.80           C  
ATOM   3243  O   LYS B 204      21.729 146.660 -36.976  1.00194.18           O  
ATOM   3244  CB  LYS B 204      22.428 143.778 -36.259  1.00204.48           C  
ATOM   3245  CG  LYS B 204      20.954 143.593 -36.613  1.00243.37           C  
ATOM   3246  CD  LYS B 204      20.631 144.181 -37.991  1.00246.38           C  
ATOM   3247  CE  LYS B 204      19.375 145.052 -37.949  1.00228.66           C  
ATOM   3248  NZ  LYS B 204      18.523 144.870 -39.155  1.00218.22           N  
ATOM   3249  N   THR B 205      23.850 146.879 -36.250  1.00186.92           N  
ATOM   3250  CA  THR B 205      23.680 148.274 -35.867  1.00185.76           C  
ATOM   3251  C   THR B 205      23.081 149.060 -37.037  1.00198.84           C  
ATOM   3252  O   THR B 205      21.862 149.236 -37.119  1.00198.91           O  
ATOM   3253  CB  THR B 205      25.018 148.921 -35.438  1.00162.03           C  
ATOM   3254  OG1 THR B 205      25.971 148.836 -36.505  1.00154.66           O  
ATOM   3255  CG2 THR B 205      25.577 148.234 -34.210  1.00148.01           C  
ATOM   3256  N   SER B 206      23.930 149.476 -37.970  1.00200.18           N  
ATOM   3257  CA  SER B 206      23.465 150.220 -39.134  1.00201.01           C  
ATOM   3258  C   SER B 206      23.611 149.419 -40.423  1.00200.23           C  
ATOM   3259  O   SER B 206      24.509 148.583 -40.550  1.00196.71           O  
ATOM   3260  CB  SER B 206      24.213 151.553 -39.257  1.00209.00           C  
ATOM   3261  OG  SER B 206      23.406 152.539 -39.889  1.00227.62           O  
ATOM   3262  N   THR B 207      22.722 149.687 -41.375  1.00196.26           N  
ATOM   3263  CA  THR B 207      22.768 149.034 -42.679  1.00195.26           C  
ATOM   3264  C   THR B 207      24.046 149.497 -43.365  1.00190.46           C  
ATOM   3265  O   THR B 207      24.445 148.969 -44.406  1.00185.24           O  
ATOM   3266  CB  THR B 207      21.568 149.449 -43.557  1.00219.02           C  
ATOM   3267  OG1 THR B 207      20.960 150.637 -43.023  1.00214.28           O  
ATOM   3268  CG2 THR B 207      20.536 148.323 -43.632  1.00223.32           C  
ATOM   3269  N   SER B 208      24.665 150.512 -42.770  1.00184.83           N  
ATOM   3270  CA  SER B 208      25.910 151.080 -43.264  1.00183.54           C  
ATOM   3271  C   SER B 208      27.055 150.154 -42.878  1.00178.42           C  
ATOM   3272  O   SER B 208      27.419 150.053 -41.706  1.00182.50           O  
ATOM   3273  CB  SER B 208      26.128 152.461 -42.640  1.00191.49           C  
ATOM   3274  OG  SER B 208      25.180 152.711 -41.610  1.00200.57           O  
ATOM   3275  N   PRO B 209      27.609 149.464 -43.864  1.00162.34           N  
ATOM   3276  CA  PRO B 209      28.672 148.502 -43.614  1.00159.32           C  
ATOM   3277  C   PRO B 209      30.012 149.168 -43.409  1.00158.48           C  
ATOM   3278  O   PRO B 209      30.620 149.632 -44.360  1.00157.29           O  
ATOM   3279  CB  PRO B 209      28.701 147.669 -44.897  1.00161.20           C  
ATOM   3280  CG  PRO B 209      27.388 147.937 -45.558  1.00166.69           C  
ATOM   3281  CD  PRO B 209      27.069 149.344 -45.221  1.00161.19           C  
ATOM   3282  N   ILE B 210      30.472 149.195 -42.164  1.00155.89           N  
ATOM   3283  CA  ILE B 210      31.764 149.777 -41.838  1.00158.32           C  
ATOM   3284  C   ILE B 210      32.813 149.155 -42.743  1.00160.74           C  
ATOM   3285  O   ILE B 210      32.589 148.081 -43.308  1.00159.09           O  
ATOM   3286  CB  ILE B 210      32.158 149.477 -40.388  1.00164.72           C  
ATOM   3287  CG1 ILE B 210      32.867 150.681 -39.765  1.00169.76           C  
ATOM   3288  CG2 ILE B 210      33.050 148.241 -40.329  1.00164.70           C  
ATOM   3289  CD1 ILE B 210      34.228 150.991 -40.380  1.00199.72           C  
ATOM   3290  N   VAL B 211      33.949 149.834 -42.892  1.00155.43           N  
ATOM   3291  CA  VAL B 211      35.025 149.345 -43.749  1.00151.09           C  
ATOM   3292  C   VAL B 211      36.399 149.778 -43.266  1.00139.93           C  
ATOM   3293  O   VAL B 211      36.531 150.534 -42.306  1.00136.42           O  
ATOM   3294  CB  VAL B 211      34.861 149.841 -45.199  1.00154.98           C  
ATOM   3295  CG1 VAL B 211      34.492 148.686 -46.128  1.00153.90           C  
ATOM   3296  CG2 VAL B 211      33.831 150.976 -45.268  1.00154.64           C  
ATOM   3297  N   LYS B 212      37.415 149.318 -43.977  1.00132.74           N  
ATOM   3298  CA  LYS B 212      38.794 149.645 -43.672  1.00136.00           C  
ATOM   3299  C   LYS B 212      39.675 148.857 -44.621  1.00149.34           C  
ATOM   3300  O   LYS B 212      39.561 147.624 -44.715  1.00149.30           O  
ATOM   3301  CB  LYS B 212      39.136 149.288 -42.229  1.00139.84           C  
ATOM   3302  CG  LYS B 212      39.335 150.489 -41.321  1.00165.01           C  
ATOM   3303  CD  LYS B 212      40.286 150.161 -40.181  1.00166.63           C  
ATOM   3304  CE  LYS B 212      39.777 150.717 -38.855  1.00157.76           C  
ATOM   3305  NZ  LYS B 212      40.636 150.269 -37.714  1.00148.65           N  
ATOM   3306  N   SER B 213      40.526 149.573 -45.351  1.00149.74           N  
ATOM   3307  CA  SER B 213      41.405 148.943 -46.329  1.00148.39           C  
ATOM   3308  C   SER B 213      42.775 149.607 -46.394  1.00142.79           C  
ATOM   3309  O   SER B 213      43.205 150.284 -45.447  1.00134.40           O  
ATOM   3310  CB  SER B 213      40.749 148.960 -47.714  1.00154.35           C  
ATOM   3311  OG  SER B 213      39.691 149.910 -47.777  1.00167.29           O  
ATOM   3312  N   PHE B 214      43.442 149.415 -47.528  1.00142.79           N  
ATOM   3313  CA  PHE B 214      44.758 149.986 -47.766  1.00146.38           C  
ATOM   3314  C   PHE B 214      45.377 149.345 -48.998  1.00158.79           C  
ATOM   3315  O   PHE B 214      44.953 148.277 -49.431  1.00156.79           O  
ATOM   3316  CB  PHE B 214      45.666 149.707 -46.572  1.00147.45           C  
ATOM   3317  CG  PHE B 214      45.984 148.258 -46.396  1.00147.97           C  
ATOM   3318  CD1 PHE B 214      47.274 147.848 -46.107  1.00150.55           C  
ATOM   3319  CD2 PHE B 214      44.997 147.299 -46.574  1.00148.21           C  
ATOM   3320  CE1 PHE B 214      47.568 146.506 -45.960  1.00152.12           C  
ATOM   3321  CE2 PHE B 214      45.279 145.960 -46.426  1.00151.20           C  
ATOM   3322  CZ  PHE B 214      46.566 145.558 -46.120  1.00151.01           C  
ATOM   3323  N   ASN B 215      46.412 149.982 -49.527  1.00164.70           N  
ATOM   3324  CA  ASN B 215      47.159 149.434 -50.644  1.00170.67           C  
ATOM   3325  C   ASN B 215      48.497 148.977 -50.071  1.00185.98           C  
ATOM   3326  O   ASN B 215      48.846 149.345 -48.947  1.00187.18           O  
ATOM   3327  CB  ASN B 215      47.389 150.502 -51.716  1.00185.03           C  
ATOM   3328  CG  ASN B 215      48.598 150.196 -52.603  1.00250.48           C  
ATOM   3329  OD1 ASN B 215      49.511 151.019 -52.746  1.00249.81           O  
ATOM   3330  ND2 ASN B 215      48.612 149.003 -53.193  1.00246.89           N  
ATOM   3331  N   ARG B 216      49.234 148.168 -50.826  1.00189.46           N  
ATOM   3332  CA  ARG B 216      50.539 147.701 -50.377  1.00193.16           C  
ATOM   3333  C   ARG B 216      51.554 148.835 -50.496  1.00210.62           C  
ATOM   3334  O   ARG B 216      51.679 149.468 -51.550  1.00208.46           O  
ATOM   3335  CB  ARG B 216      50.989 146.488 -51.187  1.00191.93           C  
ATOM   3336  CG  ARG B 216      50.065 145.284 -51.075  1.00192.00           C  
ATOM   3337  CD  ARG B 216      50.251 144.337 -52.249  1.00166.88           C  
ATOM   3338  NE  ARG B 216      51.173 144.890 -53.234  1.00154.60           N  
ATOM   3339  CZ  ARG B 216      52.495 144.795 -53.147  1.00163.59           C  
ATOM   3340  NH1 ARG B 216      53.262 145.356 -54.078  1.00135.95           N  
ATOM   3341  NH2 ARG B 216      53.048 144.140 -52.123  1.00142.46           N  
ATOM   3342  N   GLY B 217      52.250 149.113 -49.397  1.00220.18           N  
ATOM   3343  CA  GLY B 217      53.226 150.197 -49.362  1.00225.26           C  
ATOM   3344  C   GLY B 217      52.530 151.525 -49.645  1.00239.03           C  
ATOM   3345  O   GLY B 217      52.138 151.801 -50.782  1.00237.26           O  
ATOM   3346  N   GLU B 218      52.360 152.337 -48.605  1.00244.31           N  
ATOM   3347  CA  GLU B 218      51.693 153.621 -48.763  1.00248.69           C  
ATOM   3348  C   GLU B 218      52.130 154.671 -47.736  1.00260.21           C  
ATOM   3349  O   GLU B 218      52.921 154.383 -46.825  1.00260.67           O  
ATOM   3350  CB  GLU B 218      50.170 153.439 -48.741  1.00250.35           C  
ATOM   3351  CG  GLU B 218      49.542 153.251 -50.120  1.00259.39           C  
ATOM   3352  CD  GLU B 218      48.078 153.657 -50.161  1.00280.22           C  
ATOM   3353  OE1 GLU B 218      47.262 153.006 -49.472  1.00280.89           O  
ATOM   3354  OE2 GLU B 218      47.742 154.617 -50.890  1.00267.06           O  
ATOM   3355  N   CYS B 219      51.613 155.889 -47.903  1.00259.24           N  
ATOM   3356  CA  CYS B 219      51.925 157.012 -47.021  1.00257.91           C  
ATOM   3357  C   CYS B 219      50.642 157.772 -46.641  1.00249.46           C  
ATOM   3358  O   CYS B 219      50.031 158.418 -47.523  1.00250.90           O  
ATOM   3359  CB  CYS B 219      52.929 157.954 -47.704  1.00257.17           C  
ATOM   3360  SG  CYS B 219      53.776 159.135 -46.603  1.00260.40           S  
ATOM   3361  OXT CYS B 219      50.204 157.694 -45.467  1.00253.53           O  
TER    3362      CYS B 219                                                      
ATOM   3363  N   GLN C   1     -40.866  60.372  47.803  1.00162.22           N  
ATOM   3364  CA  GLN C   1     -42.033  60.597  48.640  1.00160.41           C  
ATOM   3365  C   GLN C   1     -42.600  61.986  48.382  1.00158.20           C  
ATOM   3366  O   GLN C   1     -43.457  62.464  49.118  1.00159.45           O  
ATOM   3367  CB  GLN C   1     -41.672  60.450  50.120  1.00162.39           C  
ATOM   3368  CG  GLN C   1     -41.858  59.040  50.667  1.00208.59           C  
ATOM   3369  CD  GLN C   1     -43.260  58.497  50.440  1.00254.68           C  
ATOM   3370  OE1 GLN C   1     -43.536  57.328  50.717  1.00260.18           O  
ATOM   3371  NE2 GLN C   1     -44.155  59.346  49.945  1.00247.16           N  
ATOM   3372  N   VAL C   2     -42.106  62.637  47.336  1.00148.10           N  
ATOM   3373  CA  VAL C   2     -42.572  63.970  47.001  1.00144.55           C  
ATOM   3374  C   VAL C   2     -43.803  63.902  46.125  1.00154.07           C  
ATOM   3375  O   VAL C   2     -43.716  63.935  44.899  1.00155.19           O  
ATOM   3376  CB  VAL C   2     -41.496  64.809  46.302  1.00145.04           C  
ATOM   3377  CG1 VAL C   2     -41.180  66.046  47.122  1.00143.59           C  
ATOM   3378  CG2 VAL C   2     -40.246  63.979  46.024  1.00144.55           C  
ATOM   3379  N   GLN C   3     -44.954  63.763  46.762  1.00155.78           N  
ATOM   3380  CA  GLN C   3     -46.216  63.733  46.046  1.00158.07           C  
ATOM   3381  C   GLN C   3     -46.774  65.147  46.128  1.00163.85           C  
ATOM   3382  O   GLN C   3     -46.949  65.689  47.216  1.00165.82           O  
ATOM   3383  CB  GLN C   3     -47.176  62.731  46.693  1.00159.69           C  
ATOM   3384  CG  GLN C   3     -46.719  62.229  48.057  1.00180.45           C  
ATOM   3385  CD  GLN C   3     -46.514  60.719  48.098  1.00206.86           C  
ATOM   3386  OE1 GLN C   3     -46.529  60.109  49.167  1.00209.91           O  
ATOM   3387  NE2 GLN C   3     -46.315  60.113  46.932  1.00183.49           N  
ATOM   3388  N   LEU C   4     -46.961  65.776  44.976  1.00157.88           N  
ATOM   3389  CA  LEU C   4     -47.472  67.139  44.933  1.00156.74           C  
ATOM   3390  C   LEU C   4     -48.909  67.090  44.429  1.00169.75           C  
ATOM   3391  O   LEU C   4     -49.149  66.879  43.237  1.00169.50           O  
ATOM   3392  CB  LEU C   4     -46.603  67.997  44.020  1.00154.73           C  
ATOM   3393  CG  LEU C   4     -46.923  69.479  43.882  1.00153.39           C  
ATOM   3394  CD1 LEU C   4     -48.172  69.645  43.055  1.00152.23           C  
ATOM   3395  CD2 LEU C   4     -47.065  70.101  45.244  1.00147.84           C  
ATOM   3396  N   GLN C   5     -49.860  67.230  45.354  1.00170.79           N  
ATOM   3397  CA  GLN C   5     -51.280  67.151  45.020  1.00169.51           C  
ATOM   3398  C   GLN C   5     -52.000  68.488  44.970  1.00168.00           C  
ATOM   3399  O   GLN C   5     -51.910  69.299  45.892  1.00161.82           O  
ATOM   3400  CB  GLN C   5     -52.010  66.206  45.969  1.00170.88           C  
ATOM   3401  CG  GLN C   5     -53.418  65.873  45.519  1.00194.55           C  
ATOM   3402  CD  GLN C   5     -54.163  65.037  46.536  1.00246.26           C  
ATOM   3403  OE1 GLN C   5     -53.630  64.712  47.599  1.00248.82           O  
ATOM   3404  NE2 GLN C   5     -55.400  64.674  46.213  1.00245.69           N  
ATOM   3405  N   GLN C   6     -52.753  68.680  43.896  1.00168.23           N  
ATOM   3406  CA  GLN C   6     -53.515  69.895  43.694  1.00171.97           C  
ATOM   3407  C   GLN C   6     -54.948  69.717  44.192  1.00186.69           C  
ATOM   3408  O   GLN C   6     -55.224  69.869  45.383  1.00184.50           O  
ATOM   3409  CB  GLN C   6     -53.531  70.268  42.207  1.00172.96           C  
ATOM   3410  CG  GLN C   6     -52.377  71.142  41.759  1.00166.88           C  
ATOM   3411  CD  GLN C   6     -51.835  70.737  40.395  1.00190.06           C  
ATOM   3412  OE1 GLN C   6     -51.813  71.533  39.455  1.00178.02           O  
ATOM   3413  NE2 GLN C   6     -51.394  69.495  40.284  1.00193.77           N  
ATOM   3414  N   SER C   7     -55.849  69.388  43.265  1.00191.61           N  
ATOM   3415  CA  SER C   7     -57.269  69.225  43.565  1.00193.75           C  
ATOM   3416  C   SER C   7     -57.857  70.604  43.790  1.00205.63           C  
ATOM   3417  O   SER C   7     -57.474  71.295  44.730  1.00206.60           O  
ATOM   3418  CB  SER C   7     -57.466  68.355  44.807  1.00198.00           C  
ATOM   3419  OG  SER C   7     -58.745  67.754  44.807  1.00213.05           O  
ATOM   3420  N   GLY C   8     -58.745  71.033  42.900  1.00209.50           N  
ATOM   3421  CA  GLY C   8     -59.325  72.369  43.017  1.00214.98           C  
ATOM   3422  C   GLY C   8     -60.759  72.499  42.492  1.00229.71           C  
ATOM   3423  O   GLY C   8     -61.410  71.501  42.172  1.00230.16           O  
ATOM   3424  N   PRO C   9     -61.246  73.741  42.436  1.00229.92           N  
ATOM   3425  CA  PRO C   9     -62.596  74.032  41.950  1.00227.84           C  
ATOM   3426  C   PRO C   9     -62.664  73.818  40.447  1.00224.98           C  
ATOM   3427  O   PRO C   9     -62.238  74.674  39.665  1.00223.29           O  
ATOM   3428  CB  PRO C   9     -62.770  75.523  42.265  1.00229.81           C  
ATOM   3429  CG  PRO C   9     -61.851  75.783  43.401  1.00235.58           C  
ATOM   3430  CD  PRO C   9     -60.673  74.872  43.191  1.00231.56           C  
ATOM   3431  N   GLU C  10     -63.195  72.670  40.049  1.00217.73           N  
ATOM   3432  CA  GLU C  10     -63.310  72.330  38.639  1.00215.20           C  
ATOM   3433  C   GLU C  10     -64.260  73.267  37.883  1.00214.30           C  
ATOM   3434  O   GLU C  10     -63.958  73.704  36.768  1.00211.80           O  
ATOM   3435  CB  GLU C  10     -63.759  70.872  38.482  1.00215.83           C  
ATOM   3436  CG  GLU C  10     -63.518  70.011  39.720  1.00210.88           C  
ATOM   3437  CD  GLU C  10     -62.045  69.865  40.045  1.00170.12           C  
ATOM   3438  OE1 GLU C  10     -61.215  70.270  39.210  1.00150.94           O  
ATOM   3439  OE2 GLU C  10     -61.712  69.398  41.160  1.00121.17           O  
ATOM   3440  N   LEU C  11     -65.400  73.576  38.500  1.00206.53           N  
ATOM   3441  CA  LEU C  11     -66.415  74.414  37.870  1.00201.84           C  
ATOM   3442  C   LEU C  11     -66.562  75.800  38.488  1.00197.62           C  
ATOM   3443  O   LEU C  11     -66.671  75.936  39.704  1.00193.66           O  
ATOM   3444  CB  LEU C  11     -67.767  73.699  37.904  1.00201.06           C  
ATOM   3445  CG  LEU C  11     -68.713  74.008  36.749  1.00204.43           C  
ATOM   3446  CD1 LEU C  11     -68.185  75.197  35.948  1.00204.29           C  
ATOM   3447  CD2 LEU C  11     -68.891  72.779  35.871  1.00203.71           C  
ATOM   3448  N   VAL C  12     -66.599  76.820  37.636  1.00194.47           N  
ATOM   3449  CA  VAL C  12     -66.779  78.195  38.086  1.00197.63           C  
ATOM   3450  C   VAL C  12     -67.401  79.053  36.994  1.00204.57           C  
ATOM   3451  O   VAL C  12     -67.145  78.841  35.808  1.00198.38           O  
ATOM   3452  CB  VAL C  12     -65.469  78.845  38.555  1.00205.40           C  
ATOM   3453  CG1 VAL C  12     -65.741  80.252  39.093  1.00205.58           C  
ATOM   3454  CG2 VAL C  12     -64.794  77.989  39.627  1.00206.76           C  
ATOM   3455  N   LYS C  13     -68.208  80.028  37.416  1.00210.84           N  
ATOM   3456  CA  LYS C  13     -68.924  80.924  36.502  1.00212.64           C  
ATOM   3457  C   LYS C  13     -68.145  82.185  36.138  1.00216.56           C  
ATOM   3458  O   LYS C  13     -67.263  82.619  36.881  1.00217.42           O  
ATOM   3459  CB  LYS C  13     -70.284  81.314  37.095  1.00215.97           C  
ATOM   3460  CG  LYS C  13     -70.239  81.686  38.580  1.00219.12           C  
ATOM   3461  CD  LYS C  13     -71.641  81.753  39.181  1.00217.69           C  
ATOM   3462  CE  LYS C  13     -72.280  80.369  39.284  1.00211.53           C  
ATOM   3463  NZ  LYS C  13     -73.711  80.355  38.835  1.00199.48           N  
ATOM   3464  N   PRO C  14     -68.499  82.776  35.000  1.00210.85           N  
ATOM   3465  CA  PRO C  14     -67.849  83.989  34.518  1.00210.81           C  
ATOM   3466  C   PRO C  14     -67.749  85.047  35.606  1.00217.85           C  
ATOM   3467  O   PRO C  14     -68.647  85.174  36.444  1.00217.41           O  
ATOM   3468  CB  PRO C  14     -68.778  84.453  33.400  1.00212.04           C  
ATOM   3469  CG  PRO C  14     -69.343  83.191  32.853  1.00216.15           C  
ATOM   3470  CD  PRO C  14     -69.462  82.241  34.022  1.00211.11           C  
ATOM   3471  N   GLY C  15     -66.642  85.787  35.600  1.00216.29           N  
ATOM   3472  CA  GLY C  15     -66.390  86.811  36.608  1.00216.00           C  
ATOM   3473  C   GLY C  15     -65.923  86.145  37.903  1.00217.01           C  
ATOM   3474  O   GLY C  15     -64.928  86.558  38.513  1.00213.81           O  
ATOM   3475  N   ALA C  16     -66.647  85.102  38.306  1.00212.48           N  
ATOM   3476  CA  ALA C  16     -66.332  84.359  39.518  1.00210.82           C  
ATOM   3477  C   ALA C  16     -64.863  83.963  39.552  1.00214.06           C  
ATOM   3478  O   ALA C  16     -64.405  83.176  38.720  1.00216.24           O  
ATOM   3479  CB  ALA C  16     -67.221  83.117  39.628  1.00210.66           C  
ATOM   3480  N   LEU C  17     -64.127  84.512  40.515  1.00205.86           N  
ATOM   3481  CA  LEU C  17     -62.714  84.188  40.664  1.00202.22           C  
ATOM   3482  C   LEU C  17     -62.564  82.888  41.452  1.00201.38           C  
ATOM   3483  O   LEU C  17     -63.506  82.443  42.112  1.00199.80           O  
ATOM   3484  CB  LEU C  17     -61.962  85.333  41.351  1.00200.67           C  
ATOM   3485  CG  LEU C  17     -62.261  85.581  42.828  1.00202.80           C  
ATOM   3486  CD1 LEU C  17     -61.460  84.635  43.703  1.00202.06           C  
ATOM   3487  CD2 LEU C  17     -61.955  87.022  43.183  1.00203.61           C  
ATOM   3488  N   VAL C  18     -61.393  82.266  41.351  1.00194.17           N  
ATOM   3489  CA  VAL C  18     -61.135  81.009  42.053  1.00190.17           C  
ATOM   3490  C   VAL C  18     -59.670  80.877  42.484  1.00184.78           C  
ATOM   3491  O   VAL C  18     -58.787  81.551  41.942  1.00182.60           O  
ATOM   3492  CB  VAL C  18     -61.586  79.786  41.216  1.00191.43           C  
ATOM   3493  CG1 VAL C  18     -61.578  80.119  39.728  1.00189.46           C  
ATOM   3494  CG2 VAL C  18     -60.726  78.569  41.525  1.00190.79           C  
ATOM   3495  N   LYS C  19     -59.427  80.042  43.490  1.00174.86           N  
ATOM   3496  CA  LYS C  19     -58.082  79.849  44.007  1.00174.46           C  
ATOM   3497  C   LYS C  19     -57.755  78.368  44.159  1.00177.69           C  
ATOM   3498  O   LYS C  19     -58.223  77.724  45.106  1.00178.57           O  
ATOM   3499  CB  LYS C  19     -57.924  80.555  45.359  1.00177.65           C  
ATOM   3500  CG  LYS C  19     -57.224  81.918  45.284  1.00188.05           C  
ATOM   3501  CD  LYS C  19     -56.975  82.497  46.675  1.00194.44           C  
ATOM   3502  CE  LYS C  19     -58.204  83.248  47.190  1.00227.03           C  
ATOM   3503  NZ  LYS C  19     -57.978  83.928  48.501  1.00244.46           N  
ATOM   3504  N   ILE C  20     -56.934  77.842  43.239  1.00169.35           N  
ATOM   3505  CA  ILE C  20     -56.536  76.432  43.282  1.00162.71           C  
ATOM   3506  C   ILE C  20     -55.471  76.157  44.321  1.00161.94           C  
ATOM   3507  O   ILE C  20     -54.572  76.976  44.554  1.00154.10           O  
ATOM   3508  CB  ILE C  20     -56.018  75.906  41.942  1.00160.90           C  
ATOM   3509  CG1 ILE C  20     -56.284  76.899  40.816  1.00158.63           C  
ATOM   3510  CG2 ILE C  20     -56.591  74.536  41.679  1.00156.93           C  
ATOM   3511  CD1 ILE C  20     -55.068  77.695  40.431  1.00150.09           C  
ATOM   3512  N   SER C  21     -55.558  74.973  44.913  1.00161.33           N  
ATOM   3513  CA  SER C  21     -54.615  74.562  45.938  1.00162.84           C  
ATOM   3514  C   SER C  21     -53.568  73.638  45.356  1.00161.73           C  
ATOM   3515  O   SER C  21     -53.761  73.052  44.291  1.00161.92           O  
ATOM   3516  CB  SER C  21     -55.346  73.854  47.079  1.00173.84           C  
ATOM   3517  OG  SER C  21     -55.992  72.683  46.613  1.00197.90           O  
ATOM   3518  N   CYS C  22     -52.460  73.511  46.072  1.00154.10           N  
ATOM   3519  CA  CYS C  22     -51.371  72.644  45.665  1.00154.08           C  
ATOM   3520  C   CYS C  22     -50.739  72.192  46.961  1.00144.94           C  
ATOM   3521  O   CYS C  22     -50.137  72.998  47.658  1.00136.00           O  
ATOM   3522  CB  CYS C  22     -50.365  73.428  44.817  1.00158.26           C  
ATOM   3523  SG  CYS C  22     -49.012  72.447  44.066  1.00165.04           S  
ATOM   3524  N   LYS C  23     -50.976  70.936  47.333  1.00143.16           N  
ATOM   3525  CA  LYS C  23     -50.451  70.410  48.588  1.00145.80           C  
ATOM   3526  C   LYS C  23     -49.034  69.891  48.457  1.00157.02           C  
ATOM   3527  O   LYS C  23     -48.728  69.120  47.547  1.00161.73           O  
ATOM   3528  CB  LYS C  23     -51.344  69.312  49.149  1.00148.55           C  
ATOM   3529  CG  LYS C  23     -50.765  68.654  50.401  1.00169.49           C  
ATOM   3530  CD  LYS C  23     -51.556  69.015  51.651  1.00181.79           C  
ATOM   3531  CE  LYS C  23     -51.661  70.521  51.837  1.00196.72           C  
ATOM   3532  NZ  LYS C  23     -52.857  70.918  52.660  1.00212.37           N  
ATOM   3533  N   ALA C  24     -48.176  70.296  49.389  1.00151.56           N  
ATOM   3534  CA  ALA C  24     -46.788  69.871  49.375  1.00151.12           C  
ATOM   3535  C   ALA C  24     -46.678  68.373  49.655  1.00158.76           C  
ATOM   3536  O   ALA C  24     -47.002  67.553  48.798  1.00160.15           O  
ATOM   3537  CB  ALA C  24     -45.981  70.677  50.374  1.00151.42           C  
ATOM   3538  N   SER C  25     -46.206  68.028  50.849  1.00156.83           N  
ATOM   3539  CA  SER C  25     -46.055  66.635  51.254  1.00158.19           C  
ATOM   3540  C   SER C  25     -44.844  65.936  50.637  1.00164.54           C  
ATOM   3541  O   SER C  25     -44.712  65.857  49.412  1.00165.53           O  
ATOM   3542  CB  SER C  25     -47.333  65.842  50.948  1.00164.79           C  
ATOM   3543  OG  SER C  25     -47.117  64.884  49.918  1.00170.28           O  
ATOM   3544  N   GLY C  26     -43.979  65.403  51.493  1.00162.44           N  
ATOM   3545  CA  GLY C  26     -42.805  64.661  51.038  1.00161.99           C  
ATOM   3546  C   GLY C  26     -41.507  65.462  51.102  1.00160.23           C  
ATOM   3547  O   GLY C  26     -40.502  64.997  51.637  1.00163.60           O  
ATOM   3548  N   TYR C  27     -41.525  66.660  50.540  1.00145.95           N  
ATOM   3549  CA  TYR C  27     -40.342  67.496  50.516  1.00143.30           C  
ATOM   3550  C   TYR C  27     -40.503  68.671  51.466  1.00148.67           C  
ATOM   3551  O   TYR C  27     -41.582  69.252  51.550  1.00150.88           O  
ATOM   3552  CB  TYR C  27     -40.158  68.033  49.105  1.00145.25           C  
ATOM   3553  CG  TYR C  27     -40.926  69.309  48.855  1.00144.62           C  
ATOM   3554  CD1 TYR C  27     -40.368  70.545  49.162  1.00148.04           C  
ATOM   3555  CD2 TYR C  27     -42.218  69.279  48.375  1.00143.05           C  
ATOM   3556  CE1 TYR C  27     -41.064  71.711  48.979  1.00148.67           C  
ATOM   3557  CE2 TYR C  27     -42.923  70.447  48.180  1.00144.47           C  
ATOM   3558  CZ  TYR C  27     -42.336  71.664  48.486  1.00157.08           C  
ATOM   3559  OH  TYR C  27     -43.012  72.846  48.288  1.00166.52           O  
ATOM   3560  N   THR C  28     -39.415  69.063  52.127  1.00146.41           N  
ATOM   3561  CA  THR C  28     -39.457  70.212  53.047  1.00147.55           C  
ATOM   3562  C   THR C  28     -39.875  71.518  52.346  1.00151.79           C  
ATOM   3563  O   THR C  28     -39.098  72.121  51.625  1.00153.87           O  
ATOM   3564  CB  THR C  28     -38.119  70.420  53.774  1.00147.86           C  
ATOM   3565  OG1 THR C  28     -37.789  71.816  53.759  1.00143.32           O  
ATOM   3566  CG2 THR C  28     -36.999  69.589  53.112  1.00140.18           C  
ATOM   3567  N   PHE C  29     -41.108  71.941  52.587  1.00146.50           N  
ATOM   3568  CA  PHE C  29     -41.696  73.122  51.961  1.00147.43           C  
ATOM   3569  C   PHE C  29     -40.847  74.410  51.909  1.00152.76           C  
ATOM   3570  O   PHE C  29     -41.369  75.505  51.683  1.00151.05           O  
ATOM   3571  CB  PHE C  29     -43.059  73.394  52.596  1.00149.79           C  
ATOM   3572  CG  PHE C  29     -44.064  74.012  51.662  1.00152.34           C  
ATOM   3573  CD1 PHE C  29     -45.415  73.926  51.938  1.00155.10           C  
ATOM   3574  CD2 PHE C  29     -43.664  74.705  50.529  1.00155.92           C  
ATOM   3575  CE1 PHE C  29     -46.342  74.516  51.110  1.00156.37           C  
ATOM   3576  CE2 PHE C  29     -44.586  75.294  49.705  1.00158.96           C  
ATOM   3577  CZ  PHE C  29     -45.929  75.199  49.995  1.00156.93           C  
ATOM   3578  N   THR C  30     -39.541  74.298  52.070  1.00150.87           N  
ATOM   3579  CA  THR C  30     -38.709  75.498  52.016  1.00150.85           C  
ATOM   3580  C   THR C  30     -37.318  75.257  51.442  1.00156.81           C  
ATOM   3581  O   THR C  30     -36.660  74.269  51.783  1.00158.92           O  
ATOM   3582  CB  THR C  30     -38.658  76.197  53.368  1.00143.20           C  
ATOM   3583  OG1 THR C  30     -39.812  75.821  54.127  1.00103.92           O  
ATOM   3584  CG2 THR C  30     -38.653  77.700  53.177  1.00142.50           C  
ATOM   3585  N   ASN C  31     -36.886  76.182  50.588  1.00151.82           N  
ATOM   3586  CA  ASN C  31     -35.646  76.072  49.822  1.00154.85           C  
ATOM   3587  C   ASN C  31     -36.064  75.272  48.579  1.00160.67           C  
ATOM   3588  O   ASN C  31     -35.267  74.556  47.960  1.00166.80           O  
ATOM   3589  CB  ASN C  31     -34.498  75.386  50.616  1.00160.70           C  
ATOM   3590  CG  ASN C  31     -33.126  75.453  49.897  1.00153.64           C  
ATOM   3591  OD1 ASN C  31     -32.507  76.524  49.762  1.00106.00           O  
ATOM   3592  ND2 ASN C  31     -32.600  74.289  49.542  1.00139.82           N  
ATOM   3593  N   TYR C  32     -37.344  75.410  48.228  1.00147.71           N  
ATOM   3594  CA  TYR C  32     -37.906  74.753  47.050  1.00144.09           C  
ATOM   3595  C   TYR C  32     -38.967  75.618  46.365  1.00143.91           C  
ATOM   3596  O   TYR C  32     -40.027  75.889  46.940  1.00144.68           O  
ATOM   3597  CB  TYR C  32     -38.488  73.389  47.411  1.00142.83           C  
ATOM   3598  CG  TYR C  32     -37.440  72.376  47.759  1.00142.21           C  
ATOM   3599  CD1 TYR C  32     -36.424  72.073  46.874  1.00144.89           C  
ATOM   3600  CD2 TYR C  32     -37.432  71.767  48.995  1.00144.91           C  
ATOM   3601  CE1 TYR C  32     -35.436  71.157  47.207  1.00152.86           C  
ATOM   3602  CE2 TYR C  32     -36.452  70.842  49.340  1.00148.05           C  
ATOM   3603  CZ  TYR C  32     -35.459  70.540  48.447  1.00159.78           C  
ATOM   3604  OH  TYR C  32     -34.486  69.619  48.804  1.00160.30           O  
ATOM   3605  N   ASP C  33     -38.675  76.038  45.135  1.00133.98           N  
ATOM   3606  CA  ASP C  33     -39.584  76.869  44.355  1.00130.74           C  
ATOM   3607  C   ASP C  33     -40.688  76.072  43.681  1.00139.51           C  
ATOM   3608  O   ASP C  33     -40.435  75.039  43.025  1.00140.34           O  
ATOM   3609  CB  ASP C  33     -38.820  77.640  43.283  1.00128.94           C  
ATOM   3610  CG  ASP C  33     -37.817  78.585  43.866  1.00140.09           C  
ATOM   3611  OD1 ASP C  33     -38.221  79.454  44.659  1.00142.52           O  
ATOM   3612  OD2 ASP C  33     -36.616  78.451  43.551  1.00153.10           O  
ATOM   3613  N   ILE C  34     -41.914  76.577  43.797  1.00131.80           N  
ATOM   3614  CA  ILE C  34     -43.042  75.953  43.126  1.00125.90           C  
ATOM   3615  C   ILE C  34     -43.551  76.888  42.029  1.00123.26           C  
ATOM   3616  O   ILE C  34     -43.818  78.073  42.281  1.00113.13           O  
ATOM   3617  CB  ILE C  34     -44.158  75.468  44.099  1.00124.29           C  
ATOM   3618  CG1 ILE C  34     -45.541  75.691  43.502  1.00123.94           C  
ATOM   3619  CG2 ILE C  34     -44.015  76.077  45.466  1.00117.45           C  
ATOM   3620  CD1 ILE C  34     -46.144  74.446  42.876  1.00122.04           C  
ATOM   3621  N   HIS C  35     -43.532  76.374  40.795  1.00120.83           N  
ATOM   3622  CA  HIS C  35     -43.950  77.125  39.615  1.00118.63           C  
ATOM   3623  C   HIS C  35     -45.365  76.711  39.232  1.00126.91           C  
ATOM   3624  O   HIS C  35     -45.797  75.576  39.509  1.00123.13           O  
ATOM   3625  CB  HIS C  35     -43.011  76.834  38.417  1.00116.90           C  
ATOM   3626  CG  HIS C  35     -41.601  77.294  38.616  1.00118.47           C  
ATOM   3627  ND1 HIS C  35     -41.094  78.424  38.011  1.00118.72           N  
ATOM   3628  CD2 HIS C  35     -40.573  76.746  39.308  1.00119.93           C  
ATOM   3629  CE1 HIS C  35     -39.826  78.575  38.351  1.00117.90           C  
ATOM   3630  NE2 HIS C  35     -39.486  77.572  39.141  1.00118.96           N  
ATOM   3631  N   TRP C  36     -46.070  77.615  38.557  1.00126.30           N  
ATOM   3632  CA  TRP C  36     -47.428  77.331  38.127  1.00127.83           C  
ATOM   3633  C   TRP C  36     -47.560  77.504  36.622  1.00122.13           C  
ATOM   3634  O   TRP C  36     -47.172  78.550  36.077  1.00112.06           O  
ATOM   3635  CB  TRP C  36     -48.409  78.239  38.862  1.00130.27           C  
ATOM   3636  CG  TRP C  36     -48.652  77.837  40.306  1.00132.34           C  
ATOM   3637  CD1 TRP C  36     -47.968  78.273  41.408  1.00135.06           C  
ATOM   3638  CD2 TRP C  36     -49.669  76.958  40.792  1.00132.01           C  
ATOM   3639  NE1 TRP C  36     -48.500  77.723  42.543  1.00133.10           N  
ATOM   3640  CE2 TRP C  36     -49.539  76.904  42.192  1.00135.41           C  
ATOM   3641  CE3 TRP C  36     -50.680  76.216  40.179  1.00134.41           C  
ATOM   3642  CZ2 TRP C  36     -50.379  76.134  42.988  1.00136.66           C  
ATOM   3643  CZ3 TRP C  36     -51.517  75.451  40.972  1.00136.53           C  
ATOM   3644  CH2 TRP C  36     -51.361  75.413  42.359  1.00137.53           C  
ATOM   3645  N   VAL C  37     -48.070  76.459  35.959  1.00121.68           N  
ATOM   3646  CA  VAL C  37     -48.236  76.465  34.505  1.00125.10           C  
ATOM   3647  C   VAL C  37     -49.703  76.422  34.114  1.00143.77           C  
ATOM   3648  O   VAL C  37     -50.506  75.720  34.740  1.00143.31           O  
ATOM   3649  CB  VAL C  37     -47.567  75.259  33.855  1.00126.44           C  
ATOM   3650  CG1 VAL C  37     -46.082  75.194  34.218  1.00127.34           C  
ATOM   3651  CG2 VAL C  37     -48.301  73.993  34.249  1.00124.59           C  
ATOM   3652  N   LYS C  38     -50.039  77.143  33.048  1.00148.09           N  
ATOM   3653  CA  LYS C  38     -51.412  77.207  32.569  1.00150.86           C  
ATOM   3654  C   LYS C  38     -51.510  76.651  31.167  1.00152.62           C  
ATOM   3655  O   LYS C  38     -51.151  77.323  30.195  1.00150.83           O  
ATOM   3656  CB  LYS C  38     -51.905  78.653  32.576  1.00160.17           C  
ATOM   3657  CG  LYS C  38     -53.010  78.947  31.564  1.00190.87           C  
ATOM   3658  CD  LYS C  38     -54.391  78.675  32.160  1.00179.72           C  
ATOM   3659  CE  LYS C  38     -55.410  79.710  31.706  1.00145.79           C  
ATOM   3660  NZ  LYS C  38     -56.674  79.048  31.248  1.00151.43           N  
ATOM   3661  N   GLN C  39     -52.015  75.429  31.066  1.00151.89           N  
ATOM   3662  CA  GLN C  39     -52.152  74.771  29.774  1.00154.34           C  
ATOM   3663  C   GLN C  39     -53.547  74.911  29.205  1.00161.73           C  
ATOM   3664  O   GLN C  39     -54.534  74.729  29.911  1.00161.29           O  
ATOM   3665  CB  GLN C  39     -51.799  73.287  29.889  1.00155.92           C  
ATOM   3666  CG  GLN C  39     -51.993  72.497  28.609  1.00143.99           C  
ATOM   3667  CD  GLN C  39     -51.552  71.052  28.741  1.00155.26           C  
ATOM   3668  OE1 GLN C  39     -50.952  70.489  27.815  1.00149.63           O  
ATOM   3669  NE2 GLN C  39     -51.853  70.436  29.896  1.00117.05           N  
ATOM   3670  N   ARG C  40     -53.621  75.186  27.908  1.00164.15           N  
ATOM   3671  CA  ARG C  40     -54.895  75.285  27.209  1.00170.22           C  
ATOM   3672  C   ARG C  40     -55.610  73.916  27.267  1.00188.61           C  
ATOM   3673  O   ARG C  40     -55.217  73.041  28.045  1.00191.16           O  
ATOM   3674  CB  ARG C  40     -54.641  75.704  25.759  1.00171.55           C  
ATOM   3675  CG  ARG C  40     -53.729  76.902  25.615  1.00183.13           C  
ATOM   3676  CD  ARG C  40     -54.487  78.084  25.034  1.00206.33           C  
ATOM   3677  NE  ARG C  40     -55.545  78.531  25.932  1.00216.90           N  
ATOM   3678  CZ  ARG C  40     -56.841  78.319  25.724  1.00230.00           C  
ATOM   3679  NH1 ARG C  40     -57.241  77.674  24.635  1.00219.33           N  
ATOM   3680  NH2 ARG C  40     -57.735  78.750  26.602  1.00215.79           N  
ATOM   3681  N   PRO C  41     -56.656  73.721  26.465  1.00190.99           N  
ATOM   3682  CA  PRO C  41     -57.346  72.436  26.475  1.00191.44           C  
ATOM   3683  C   PRO C  41     -56.550  71.440  25.643  1.00194.18           C  
ATOM   3684  O   PRO C  41     -55.943  70.502  26.174  1.00194.86           O  
ATOM   3685  CB  PRO C  41     -58.661  72.752  25.763  1.00194.39           C  
ATOM   3686  CG  PRO C  41     -58.312  73.854  24.833  1.00199.16           C  
ATOM   3687  CD  PRO C  41     -57.373  74.704  25.630  1.00193.99           C  
ATOM   3688  N   GLY C  42     -56.558  71.659  24.332  1.00186.79           N  
ATOM   3689  CA  GLY C  42     -55.829  70.816  23.396  1.00183.52           C  
ATOM   3690  C   GLY C  42     -54.700  71.652  22.820  1.00175.54           C  
ATOM   3691  O   GLY C  42     -54.667  71.949  21.628  1.00176.57           O  
ATOM   3692  N   GLN C  43     -53.795  72.070  23.688  1.00162.60           N  
ATOM   3693  CA  GLN C  43     -52.689  72.903  23.269  1.00161.18           C  
ATOM   3694  C   GLN C  43     -51.457  72.667  24.143  1.00161.44           C  
ATOM   3695  O   GLN C  43     -51.431  71.735  24.958  1.00156.42           O  
ATOM   3696  CB  GLN C  43     -53.111  74.377  23.303  1.00162.23           C  
ATOM   3697  CG  GLN C  43     -53.957  74.810  22.126  1.00145.47           C  
ATOM   3698  CD  GLN C  43     -53.118  75.380  20.990  1.00204.54           C  
ATOM   3699  OE1 GLN C  43     -52.138  76.094  21.222  1.00204.58           O  
ATOM   3700  NE2 GLN C  43     -53.488  75.052  19.757  1.00220.67           N  
ATOM   3701  N   GLY C  44     -50.437  73.508  23.957  1.00157.30           N  
ATOM   3702  CA  GLY C  44     -49.197  73.405  24.716  1.00155.22           C  
ATOM   3703  C   GLY C  44     -49.358  73.887  26.158  1.00150.86           C  
ATOM   3704  O   GLY C  44     -50.456  73.847  26.720  1.00148.84           O  
ATOM   3705  N   LEU C  45     -48.253  74.315  26.760  1.00141.36           N  
ATOM   3706  CA  LEU C  45     -48.279  74.808  28.129  1.00139.03           C  
ATOM   3707  C   LEU C  45     -47.487  76.118  28.309  1.00150.09           C  
ATOM   3708  O   LEU C  45     -46.538  76.402  27.552  1.00150.36           O  
ATOM   3709  CB  LEU C  45     -47.833  73.728  29.131  1.00135.93           C  
ATOM   3710  CG  LEU C  45     -46.975  72.545  28.669  1.00135.75           C  
ATOM   3711  CD1 LEU C  45     -45.486  72.812  28.923  1.00135.62           C  
ATOM   3712  CD2 LEU C  45     -47.395  71.293  29.403  1.00129.78           C  
ATOM   3713  N   GLU C  46     -47.910  76.924  29.289  1.00146.33           N  
ATOM   3714  CA  GLU C  46     -47.275  78.212  29.581  1.00143.23           C  
ATOM   3715  C   GLU C  46     -47.010  78.371  31.070  1.00131.02           C  
ATOM   3716  O   GLU C  46     -47.755  77.835  31.911  1.00119.80           O  
ATOM   3717  CB  GLU C  46     -48.139  79.369  29.080  1.00146.83           C  
ATOM   3718  CG  GLU C  46     -47.344  80.563  28.536  1.00173.04           C  
ATOM   3719  CD  GLU C  46     -48.200  81.501  27.682  1.00211.72           C  
ATOM   3720  OE1 GLU C  46     -49.452  81.359  27.694  1.00177.51           O  
ATOM   3721  OE2 GLU C  46     -47.622  82.389  27.008  1.00197.92           O  
ATOM   3722  N   TRP C  47     -45.957  79.129  31.382  1.00125.63           N  
ATOM   3723  CA  TRP C  47     -45.527  79.349  32.768  1.00122.25           C  
ATOM   3724  C   TRP C  47     -46.069  80.619  33.399  1.00122.57           C  
ATOM   3725  O   TRP C  47     -45.703  81.718  33.012  1.00114.10           O  
ATOM   3726  CB  TRP C  47     -44.008  79.376  32.842  1.00117.76           C  
ATOM   3727  CG  TRP C  47     -43.491  79.718  34.197  1.00114.23           C  
ATOM   3728  CD1 TRP C  47     -43.397  78.885  35.276  1.00116.67           C  
ATOM   3729  CD2 TRP C  47     -42.976  80.986  34.618  1.00111.31           C  
ATOM   3730  NE1 TRP C  47     -42.854  79.560  36.341  1.00116.20           N  
ATOM   3731  CE2 TRP C  47     -42.592  80.854  35.962  1.00114.91           C  
ATOM   3732  CE3 TRP C  47     -42.782  82.211  33.982  1.00110.33           C  
ATOM   3733  CZ2 TRP C  47     -42.062  81.912  36.691  1.00111.09           C  
ATOM   3734  CZ3 TRP C  47     -42.223  83.246  34.696  1.00109.34           C  
ATOM   3735  CH2 TRP C  47     -41.898  83.097  36.042  1.00109.21           C  
ATOM   3736  N   ILE C  48     -46.872  80.463  34.440  1.00123.44           N  
ATOM   3737  CA  ILE C  48     -47.453  81.612  35.106  1.00125.73           C  
ATOM   3738  C   ILE C  48     -46.482  82.308  36.059  1.00121.20           C  
ATOM   3739  O   ILE C  48     -46.366  83.531  36.064  1.00109.54           O  
ATOM   3740  CB  ILE C  48     -48.753  81.236  35.831  1.00132.76           C  
ATOM   3741  CG1 ILE C  48     -49.793  80.717  34.829  1.00131.67           C  
ATOM   3742  CG2 ILE C  48     -49.302  82.428  36.577  1.00141.37           C  
ATOM   3743  CD1 ILE C  48     -50.833  79.769  35.463  1.00127.34           C  
ATOM   3744  N   GLY C  49     -45.793  81.528  36.878  1.00124.13           N  
ATOM   3745  CA  GLY C  49     -44.830  82.109  37.810  1.00125.55           C  
ATOM   3746  C   GLY C  49     -44.420  81.145  38.921  1.00130.74           C  
ATOM   3747  O   GLY C  49     -44.888  79.988  38.975  1.00124.04           O  
ATOM   3748  N   TRP C  50     -43.542  81.629  39.802  1.00129.73           N  
ATOM   3749  CA  TRP C  50     -43.073  80.842  40.934  1.00130.97           C  
ATOM   3750  C   TRP C  50     -43.062  81.643  42.220  1.00134.16           C  
ATOM   3751  O   TRP C  50     -42.995  82.873  42.202  1.00128.48           O  
ATOM   3752  CB  TRP C  50     -41.671  80.294  40.680  1.00131.75           C  
ATOM   3753  CG  TRP C  50     -40.591  81.349  40.455  1.00133.39           C  
ATOM   3754  CD1 TRP C  50     -39.905  81.575  39.296  1.00136.82           C  
ATOM   3755  CD2 TRP C  50     -40.002  82.222  41.439  1.00131.96           C  
ATOM   3756  NE1 TRP C  50     -38.962  82.562  39.484  1.00135.78           N  
ATOM   3757  CE2 TRP C  50     -39.002  82.976  40.786  1.00134.61           C  
ATOM   3758  CE3 TRP C  50     -40.238  82.452  42.797  1.00131.37           C  
ATOM   3759  CZ2 TRP C  50     -38.240  83.935  41.446  1.00130.69           C  
ATOM   3760  CZ3 TRP C  50     -39.478  83.404  43.446  1.00130.64           C  
ATOM   3761  CH2 TRP C  50     -38.493  84.137  42.768  1.00130.20           C  
ATOM   3762  N   ILE C  51     -43.105  80.924  43.334  1.00138.50           N  
ATOM   3763  CA  ILE C  51     -43.037  81.535  44.657  1.00143.55           C  
ATOM   3764  C   ILE C  51     -42.049  80.746  45.490  1.00151.91           C  
ATOM   3765  O   ILE C  51     -41.708  79.606  45.152  1.00157.79           O  
ATOM   3766  CB  ILE C  51     -44.377  81.481  45.397  1.00148.85           C  
ATOM   3767  CG1 ILE C  51     -45.184  80.262  44.959  1.00151.82           C  
ATOM   3768  CG2 ILE C  51     -45.139  82.776  45.229  1.00152.38           C  
ATOM   3769  CD1 ILE C  51     -44.378  78.980  44.867  1.00152.88           C  
ATOM   3770  N   TYR C  52     -41.610  81.334  46.595  1.00141.36           N  
ATOM   3771  CA  TYR C  52     -40.681  80.653  47.472  1.00137.66           C  
ATOM   3772  C   TYR C  52     -41.247  80.521  48.886  1.00135.91           C  
ATOM   3773  O   TYR C  52     -40.924  81.303  49.778  1.00136.23           O  
ATOM   3774  CB  TYR C  52     -39.312  81.342  47.464  1.00138.96           C  
ATOM   3775  CG  TYR C  52     -38.292  80.660  48.344  1.00144.19           C  
ATOM   3776  CD1 TYR C  52     -37.289  81.382  48.976  1.00146.17           C  
ATOM   3777  CD2 TYR C  52     -38.361  79.295  48.581  1.00146.68           C  
ATOM   3778  CE1 TYR C  52     -36.383  80.760  49.808  1.00146.72           C  
ATOM   3779  CE2 TYR C  52     -37.456  78.663  49.415  1.00147.27           C  
ATOM   3780  CZ  TYR C  52     -36.474  79.399  50.018  1.00159.08           C  
ATOM   3781  OH  TYR C  52     -35.584  78.762  50.838  1.00179.39           O  
ATOM   3782  N   PRO C  53     -42.121  79.541  49.078  1.00129.48           N  
ATOM   3783  CA  PRO C  53     -42.691  79.295  50.387  1.00128.80           C  
ATOM   3784  C   PRO C  53     -41.560  79.107  51.370  1.00136.82           C  
ATOM   3785  O   PRO C  53     -41.049  77.997  51.564  1.00135.44           O  
ATOM   3786  CB  PRO C  53     -43.450  77.997  50.181  1.00130.17           C  
ATOM   3787  CG  PRO C  53     -43.942  78.104  48.752  1.00137.01           C  
ATOM   3788  CD  PRO C  53     -43.027  79.087  48.015  1.00130.99           C  
ATOM   3789  N   GLY C  54     -41.144  80.230  51.936  1.00138.21           N  
ATOM   3790  CA  GLY C  54     -40.049  80.308  52.891  1.00141.51           C  
ATOM   3791  C   GLY C  54     -39.945  81.798  53.103  1.00148.77           C  
ATOM   3792  O   GLY C  54     -39.198  82.288  53.952  1.00151.61           O  
ATOM   3793  N   ASP C  55     -40.734  82.501  52.297  1.00143.44           N  
ATOM   3794  CA  ASP C  55     -40.849  83.946  52.322  1.00143.49           C  
ATOM   3795  C   ASP C  55     -41.853  84.336  51.243  1.00137.33           C  
ATOM   3796  O   ASP C  55     -42.637  83.505  50.798  1.00125.32           O  
ATOM   3797  CB  ASP C  55     -39.481  84.643  52.130  1.00147.64           C  
ATOM   3798  CG  ASP C  55     -38.896  84.457  50.727  1.00167.46           C  
ATOM   3799  OD1 ASP C  55     -39.536  83.816  49.870  1.00174.49           O  
ATOM   3800  OD2 ASP C  55     -37.773  84.965  50.485  1.00163.58           O  
ATOM   3801  N   GLY C  56     -41.832  85.594  50.831  1.00139.26           N  
ATOM   3802  CA  GLY C  56     -42.728  86.031  49.780  1.00139.96           C  
ATOM   3803  C   GLY C  56     -42.201  85.387  48.520  1.00140.36           C  
ATOM   3804  O   GLY C  56     -42.616  84.298  48.153  1.00137.13           O  
ATOM   3805  N   SER C  57     -41.220  86.032  47.911  1.00140.77           N  
ATOM   3806  CA  SER C  57     -40.594  85.493  46.724  1.00143.14           C  
ATOM   3807  C   SER C  57     -41.640  85.104  45.685  1.00149.55           C  
ATOM   3808  O   SER C  57     -42.190  84.000  45.723  1.00146.85           O  
ATOM   3809  CB  SER C  57     -39.728  84.282  47.092  1.00146.87           C  
ATOM   3810  OG  SER C  57     -38.604  84.671  47.886  1.00148.36           O  
ATOM   3811  N   THR C  58     -41.919  86.026  44.769  1.00148.63           N  
ATOM   3812  CA  THR C  58     -42.887  85.780  43.708  1.00147.85           C  
ATOM   3813  C   THR C  58     -42.476  86.462  42.407  1.00149.58           C  
ATOM   3814  O   THR C  58     -42.319  87.687  42.348  1.00148.44           O  
ATOM   3815  CB  THR C  58     -44.297  86.245  44.105  1.00157.90           C  
ATOM   3816  OG1 THR C  58     -44.335  87.677  44.147  1.00179.65           O  
ATOM   3817  CG2 THR C  58     -44.673  85.696  45.468  1.00149.11           C  
ATOM   3818  N   LYS C  59     -42.273  85.656  41.371  1.00144.77           N  
ATOM   3819  CA  LYS C  59     -41.922  86.171  40.053  1.00143.81           C  
ATOM   3820  C   LYS C  59     -43.001  85.713  39.089  1.00145.30           C  
ATOM   3821  O   LYS C  59     -43.032  84.546  38.671  1.00140.74           O  
ATOM   3822  CB  LYS C  59     -40.546  85.680  39.604  1.00145.67           C  
ATOM   3823  CG  LYS C  59     -39.437  86.702  39.791  1.00189.91           C  
ATOM   3824  CD  LYS C  59     -39.831  87.778  40.826  1.00220.27           C  
ATOM   3825  CE  LYS C  59     -38.879  87.793  42.042  1.00216.83           C  
ATOM   3826  NZ  LYS C  59     -38.025  89.039  42.138  1.00174.43           N  
ATOM   3827  N   TYR C  60     -43.939  86.616  38.816  1.00141.03           N  
ATOM   3828  CA  TYR C  60     -45.065  86.322  37.944  1.00137.84           C  
ATOM   3829  C   TYR C  60     -44.622  86.343  36.494  1.00137.68           C  
ATOM   3830  O   TYR C  60     -43.715  87.103  36.118  1.00128.18           O  
ATOM   3831  CB  TYR C  60     -46.224  87.294  38.211  1.00136.74           C  
ATOM   3832  CG  TYR C  60     -46.807  87.141  39.597  1.00133.86           C  
ATOM   3833  CD1 TYR C  60     -46.446  87.998  40.618  1.00135.41           C  
ATOM   3834  CD2 TYR C  60     -47.632  86.074  39.905  1.00134.90           C  
ATOM   3835  CE1 TYR C  60     -46.918  87.819  41.911  1.00140.60           C  
ATOM   3836  CE2 TYR C  60     -48.122  85.891  41.184  1.00137.19           C  
ATOM   3837  CZ  TYR C  60     -47.759  86.763  42.191  1.00149.81           C  
ATOM   3838  OH  TYR C  60     -48.254  86.578  43.483  1.00145.50           O  
ATOM   3839  N   ASN C  61     -45.212  85.459  35.697  1.00141.32           N  
ATOM   3840  CA  ASN C  61     -44.830  85.345  34.303  1.00144.39           C  
ATOM   3841  C   ASN C  61     -44.764  86.683  33.616  1.00156.99           C  
ATOM   3842  O   ASN C  61     -45.656  87.524  33.762  1.00150.48           O  
ATOM   3843  CB  ASN C  61     -45.756  84.405  33.524  1.00139.03           C  
ATOM   3844  CG  ASN C  61     -45.423  84.359  32.035  1.00159.00           C  
ATOM   3845  OD1 ASN C  61     -45.613  85.339  31.318  1.00176.61           O  
ATOM   3846  ND2 ASN C  61     -44.915  83.225  31.567  1.00144.14           N  
ATOM   3847  N   GLU C  62     -43.666  86.876  32.904  1.00171.29           N  
ATOM   3848  CA  GLU C  62     -43.453  88.057  32.092  1.00181.07           C  
ATOM   3849  C   GLU C  62     -44.744  88.226  31.291  1.00188.13           C  
ATOM   3850  O   GLU C  62     -45.051  87.395  30.426  1.00194.86           O  
ATOM   3851  CB  GLU C  62     -42.268  87.800  31.136  1.00185.87           C  
ATOM   3852  CG  GLU C  62     -41.172  86.879  31.738  1.00215.29           C  
ATOM   3853  CD  GLU C  62     -40.729  85.739  30.806  1.00206.65           C  
ATOM   3854  OE1 GLU C  62     -40.675  85.960  29.573  1.00205.89           O  
ATOM   3855  OE2 GLU C  62     -40.362  84.636  31.328  1.00105.15           O  
ATOM   3856  N   LYS C  63     -45.544  89.227  31.668  1.00175.99           N  
ATOM   3857  CA  LYS C  63     -46.834  89.474  31.027  1.00174.00           C  
ATOM   3858  C   LYS C  63     -47.957  88.637  31.643  1.00162.81           C  
ATOM   3859  O   LYS C  63     -48.617  87.840  30.965  1.00152.34           O  
ATOM   3860  CB  LYS C  63     -46.776  89.276  29.500  1.00182.83           C  
ATOM   3861  CG  LYS C  63     -45.476  89.777  28.841  1.00217.33           C  
ATOM   3862  CD  LYS C  63     -45.156  89.034  27.536  1.00207.46           C  
ATOM   3863  CE  LYS C  63     -44.561  89.979  26.491  1.00192.97           C  
ATOM   3864  NZ  LYS C  63     -43.771  89.260  25.448  1.00189.65           N  
ATOM   3865  N   PHE C  64     -48.165  88.835  32.937  1.00160.82           N  
ATOM   3866  CA  PHE C  64     -49.233  88.164  33.670  1.00162.44           C  
ATOM   3867  C   PHE C  64     -49.649  89.041  34.846  1.00179.91           C  
ATOM   3868  O   PHE C  64     -49.977  90.227  34.685  1.00179.84           O  
ATOM   3869  CB  PHE C  64     -48.764  86.820  34.205  1.00162.26           C  
ATOM   3870  CG  PHE C  64     -49.455  85.644  33.588  1.00163.78           C  
ATOM   3871  CD1 PHE C  64     -49.663  85.583  32.221  1.00167.35           C  
ATOM   3872  CD2 PHE C  64     -49.844  84.565  34.368  1.00164.87           C  
ATOM   3873  CE1 PHE C  64     -50.260  84.463  31.644  1.00167.73           C  
ATOM   3874  CE2 PHE C  64     -50.444  83.444  33.795  1.00165.17           C  
ATOM   3875  CZ  PHE C  64     -50.653  83.394  32.438  1.00162.77           C  
ATOM   3876  N   LYS C  65     -49.597  88.460  36.038  1.00183.30           N  
ATOM   3877  CA  LYS C  65     -49.958  89.179  37.254  1.00184.52           C  
ATOM   3878  C   LYS C  65     -51.446  89.479  37.226  1.00187.03           C  
ATOM   3879  O   LYS C  65     -52.240  88.755  37.836  1.00185.56           O  
ATOM   3880  CB  LYS C  65     -49.157  90.483  37.374  1.00187.09           C  
ATOM   3881  CG  LYS C  65     -49.658  91.428  38.466  1.00193.53           C  
ATOM   3882  CD  LYS C  65     -48.823  91.325  39.740  1.00190.76           C  
ATOM   3883  CE  LYS C  65     -49.365  90.253  40.676  1.00168.60           C  
ATOM   3884  NZ  LYS C  65     -50.219  90.818  41.781  1.00146.65           N  
ATOM   3885  N   GLY C  66     -51.812  90.533  36.493  1.00181.34           N  
ATOM   3886  CA  GLY C  66     -53.202  90.947  36.365  1.00180.67           C  
ATOM   3887  C   GLY C  66     -54.091  89.745  36.098  1.00185.36           C  
ATOM   3888  O   GLY C  66     -55.183  89.630  36.651  1.00186.78           O  
ATOM   3889  N   LYS C  67     -53.577  88.817  35.302  1.00182.18           N  
ATOM   3890  CA  LYS C  67     -54.312  87.607  34.959  1.00182.04           C  
ATOM   3891  C   LYS C  67     -54.418  86.649  36.143  1.00183.96           C  
ATOM   3892  O   LYS C  67     -55.319  85.802  36.193  1.00183.66           O  
ATOM   3893  CB  LYS C  67     -53.675  86.916  33.753  1.00184.60           C  
ATOM   3894  CG  LYS C  67     -54.143  87.464  32.408  1.00183.34           C  
ATOM   3895  CD  LYS C  67     -55.434  86.791  31.959  1.00190.88           C  
ATOM   3896  CE  LYS C  67     -55.291  86.186  30.568  1.00191.18           C  
ATOM   3897  NZ  LYS C  67     -55.478  84.709  30.578  1.00197.12           N  
ATOM   3898  N   ALA C  68     -53.505  86.791  37.099  1.00177.14           N  
ATOM   3899  CA  ALA C  68     -53.521  85.953  38.294  1.00175.15           C  
ATOM   3900  C   ALA C  68     -52.339  86.224  39.204  1.00177.54           C  
ATOM   3901  O   ALA C  68     -51.302  86.737  38.769  1.00176.59           O  
ATOM   3902  CB  ALA C  68     -53.577  84.475  37.929  1.00175.01           C  
ATOM   3903  N   THR C  69     -52.515  85.891  40.477  1.00173.09           N  
ATOM   3904  CA  THR C  69     -51.470  86.046  41.483  1.00172.28           C  
ATOM   3905  C   THR C  69     -51.581  84.865  42.441  1.00175.39           C  
ATOM   3906  O   THR C  69     -52.658  84.284  42.604  1.00173.47           O  
ATOM   3907  CB  THR C  69     -51.572  87.382  42.245  1.00168.01           C  
ATOM   3908  OG1 THR C  69     -52.706  87.354  43.114  1.00183.49           O  
ATOM   3909  CG2 THR C  69     -51.709  88.537  41.274  1.00148.77           C  
ATOM   3910  N   LEU C  70     -50.461  84.463  43.027  1.00172.01           N  
ATOM   3911  CA  LEU C  70     -50.470  83.291  43.886  1.00170.78           C  
ATOM   3912  C   LEU C  70     -49.860  83.455  45.267  1.00170.53           C  
ATOM   3913  O   LEU C  70     -49.382  84.539  45.646  1.00160.84           O  
ATOM   3914  CB  LEU C  70     -49.847  82.080  43.169  1.00170.16           C  
ATOM   3915  CG  LEU C  70     -48.531  82.258  42.396  1.00169.60           C  
ATOM   3916  CD1 LEU C  70     -47.780  83.475  42.882  1.00171.27           C  
ATOM   3917  CD2 LEU C  70     -47.671  81.016  42.531  1.00157.91           C  
ATOM   3918  N   THR C  71     -49.875  82.350  46.008  1.00171.77           N  
ATOM   3919  CA  THR C  71     -49.350  82.306  47.359  1.00173.07           C  
ATOM   3920  C   THR C  71     -49.307  80.879  47.895  1.00175.88           C  
ATOM   3921  O   THR C  71     -49.440  79.896  47.146  1.00172.90           O  
ATOM   3922  CB  THR C  71     -50.222  83.130  48.313  1.00195.06           C  
ATOM   3923  OG1 THR C  71     -49.789  82.914  49.665  1.00201.61           O  
ATOM   3924  CG2 THR C  71     -51.685  82.709  48.181  1.00194.85           C  
ATOM   3925  N   ALA C  72     -49.147  80.791  49.210  1.00172.89           N  
ATOM   3926  CA  ALA C  72     -49.075  79.535  49.932  1.00173.82           C  
ATOM   3927  C   ALA C  72     -48.688  79.902  51.354  1.00181.51           C  
ATOM   3928  O   ALA C  72     -47.961  80.873  51.571  1.00174.35           O  
ATOM   3929  CB  ALA C  72     -48.033  78.631  49.314  1.00174.66           C  
ATOM   3930  N   ASP C  73     -49.204  79.157  52.326  1.00188.34           N  
ATOM   3931  CA  ASP C  73     -48.913  79.454  53.723  1.00191.32           C  
ATOM   3932  C   ASP C  73     -48.059  78.396  54.398  1.00191.93           C  
ATOM   3933  O   ASP C  73     -48.242  77.199  54.172  1.00187.14           O  
ATOM   3934  CB  ASP C  73     -50.195  79.729  54.508  1.00196.02           C  
ATOM   3935  CG  ASP C  73     -50.507  81.216  54.605  1.00217.78           C  
ATOM   3936  OD1 ASP C  73     -49.790  81.927  55.352  1.00218.20           O  
ATOM   3937  OD2 ASP C  73     -51.430  81.685  53.898  1.00225.34           O  
ATOM   3938  N   LYS C  74     -47.106  78.868  55.201  1.00190.42           N  
ATOM   3939  CA  LYS C  74     -46.153  78.016  55.906  1.00191.37           C  
ATOM   3940  C   LYS C  74     -46.753  76.725  56.453  1.00196.30           C  
ATOM   3941  O   LYS C  74     -46.779  75.707  55.763  1.00193.65           O  
ATOM   3942  CB  LYS C  74     -45.454  78.807  57.009  1.00195.47           C  
ATOM   3943  CG  LYS C  74     -44.814  80.103  56.527  1.00208.06           C  
ATOM   3944  CD  LYS C  74     -43.818  79.837  55.406  1.00216.46           C  
ATOM   3945  CE  LYS C  74     -42.768  80.933  55.311  1.00230.48           C  
ATOM   3946  NZ  LYS C  74     -41.380  80.385  55.403  1.00234.07           N  
ATOM   3947  N   SER C  75     -47.219  76.758  57.698  1.00196.61           N  
ATOM   3948  CA  SER C  75     -47.831  75.577  58.288  1.00197.73           C  
ATOM   3949  C   SER C  75     -49.170  75.365  57.603  1.00207.24           C  
ATOM   3950  O   SER C  75     -50.202  75.886  58.040  1.00208.91           O  
ATOM   3951  CB  SER C  75     -48.012  75.735  59.800  1.00200.07           C  
ATOM   3952  OG  SER C  75     -47.782  74.504  60.479  1.00197.56           O  
ATOM   3953  N   SER C  76     -49.121  74.660  56.480  1.00204.66           N  
ATOM   3954  CA  SER C  76     -50.299  74.371  55.673  1.00203.01           C  
ATOM   3955  C   SER C  76     -49.854  73.509  54.496  1.00198.69           C  
ATOM   3956  O   SER C  76     -50.625  72.704  53.971  1.00200.54           O  
ATOM   3957  CB  SER C  76     -50.958  75.670  55.163  1.00205.49           C  
ATOM   3958  OG  SER C  76     -50.138  76.808  55.377  1.00201.37           O  
ATOM   3959  N   SER C  77     -48.594  73.678  54.102  1.00183.46           N  
ATOM   3960  CA  SER C  77     -48.015  72.926  53.000  1.00177.18           C  
ATOM   3961  C   SER C  77     -48.838  73.032  51.721  1.00165.84           C  
ATOM   3962  O   SER C  77     -48.744  72.177  50.840  1.00162.76           O  
ATOM   3963  CB  SER C  77     -47.816  71.464  53.391  1.00183.37           C  
ATOM   3964  OG  SER C  77     -48.010  70.602  52.280  1.00199.15           O  
ATOM   3965  N   THR C  78     -49.609  74.109  51.604  1.00155.55           N  
ATOM   3966  CA  THR C  78     -50.456  74.312  50.432  1.00152.04           C  
ATOM   3967  C   THR C  78     -50.054  75.525  49.608  1.00139.25           C  
ATOM   3968  O   THR C  78     -49.707  76.579  50.159  1.00125.22           O  
ATOM   3969  CB  THR C  78     -51.956  74.455  50.814  1.00183.51           C  
ATOM   3970  OG1 THR C  78     -52.318  73.474  51.800  1.00190.83           O  
ATOM   3971  CG2 THR C  78     -52.842  74.274  49.578  1.00182.70           C  
ATOM   3972  N   ALA C  79     -50.133  75.367  48.286  1.00138.84           N  
ATOM   3973  CA  ALA C  79     -49.830  76.443  47.344  1.00140.38           C  
ATOM   3974  C   ALA C  79     -51.124  76.817  46.656  1.00151.42           C  
ATOM   3975  O   ALA C  79     -51.763  75.976  46.030  1.00148.82           O  
ATOM   3976  CB  ALA C  79     -48.827  75.990  46.324  1.00140.77           C  
ATOM   3977  N   TYR C  80     -51.533  78.068  46.816  1.00157.04           N  
ATOM   3978  CA  TYR C  80     -52.791  78.534  46.248  1.00161.51           C  
ATOM   3979  C   TYR C  80     -52.541  79.532  45.123  1.00163.33           C  
ATOM   3980  O   TYR C  80     -51.530  80.237  45.119  1.00161.62           O  
ATOM   3981  CB  TYR C  80     -53.674  79.155  47.341  1.00167.55           C  
ATOM   3982  CG  TYR C  80     -53.922  78.257  48.547  1.00172.89           C  
ATOM   3983  CD1 TYR C  80     -53.276  78.489  49.758  1.00174.60           C  
ATOM   3984  CD2 TYR C  80     -54.832  77.208  48.483  1.00175.62           C  
ATOM   3985  CE1 TYR C  80     -53.511  77.679  50.868  1.00176.13           C  
ATOM   3986  CE2 TYR C  80     -55.070  76.388  49.587  1.00177.22           C  
ATOM   3987  CZ  TYR C  80     -54.411  76.630  50.774  1.00181.51           C  
ATOM   3988  OH  TYR C  80     -54.656  75.813  51.866  1.00173.92           O  
ATOM   3989  N   MET C  81     -53.462  79.579  44.165  1.00159.87           N  
ATOM   3990  CA  MET C  81     -53.326  80.451  43.011  1.00162.52           C  
ATOM   3991  C   MET C  81     -54.533  81.354  42.814  1.00185.79           C  
ATOM   3992  O   MET C  81     -55.551  80.917  42.285  1.00186.55           O  
ATOM   3993  CB  MET C  81     -53.148  79.594  41.753  1.00163.38           C  
ATOM   3994  CG  MET C  81     -51.800  79.740  41.066  1.00165.16           C  
ATOM   3995  SD  MET C  81     -51.924  80.265  39.345  1.00166.72           S  
ATOM   3996  CE  MET C  81     -52.160  78.692  38.501  1.00161.61           C  
ATOM   3997  N   HIS C  82     -54.411  82.622  43.195  1.00197.82           N  
ATOM   3998  CA  HIS C  82     -55.506  83.574  42.996  1.00206.52           C  
ATOM   3999  C   HIS C  82     -55.747  83.756  41.492  1.00208.89           C  
ATOM   4000  O   HIS C  82     -54.800  83.955  40.720  1.00207.43           O  
ATOM   4001  CB  HIS C  82     -55.170  84.935  43.671  1.00212.98           C  
ATOM   4002  CG  HIS C  82     -56.269  85.961  43.580  1.00220.40           C  
ATOM   4003  ND1 HIS C  82     -57.284  86.052  44.510  1.00223.95           N  
ATOM   4004  CD2 HIS C  82     -56.462  86.988  42.716  1.00223.57           C  
ATOM   4005  CE1 HIS C  82     -58.078  87.062  44.197  1.00223.26           C  
ATOM   4006  NE2 HIS C  82     -57.599  87.648  43.115  1.00223.41           N  
ATOM   4007  N   LEU C  83     -57.006  83.656  41.075  1.00203.83           N  
ATOM   4008  CA  LEU C  83     -57.350  83.802  39.666  1.00204.25           C  
ATOM   4009  C   LEU C  83     -58.362  84.920  39.443  1.00216.74           C  
ATOM   4010  O   LEU C  83     -59.540  84.773  39.764  1.00216.48           O  
ATOM   4011  CB  LEU C  83     -57.885  82.485  39.106  1.00203.02           C  
ATOM   4012  CG  LEU C  83     -56.926  81.699  38.206  1.00205.30           C  
ATOM   4013  CD1 LEU C  83     -56.329  82.594  37.130  1.00204.82           C  
ATOM   4014  CD2 LEU C  83     -55.831  81.060  39.030  1.00205.84           C  
ATOM   4015  N   SER C  84     -57.893  86.037  38.889  1.00221.04           N  
ATOM   4016  CA  SER C  84     -58.753  87.185  38.617  1.00224.57           C  
ATOM   4017  C   SER C  84     -58.971  87.354  37.120  1.00236.72           C  
ATOM   4018  O   SER C  84     -58.385  86.628  36.319  1.00236.65           O  
ATOM   4019  CB  SER C  84     -58.150  88.466  39.205  1.00228.95           C  
ATOM   4020  OG  SER C  84     -56.730  88.427  39.212  1.00233.42           O  
ATOM   4021  N   SER C  85     -59.818  88.311  36.752  1.00240.16           N  
ATOM   4022  CA  SER C  85     -60.114  88.587  35.346  1.00243.65           C  
ATOM   4023  C   SER C  85     -61.042  87.546  34.704  1.00257.31           C  
ATOM   4024  O   SER C  85     -62.139  87.884  34.245  1.00260.14           O  
ATOM   4025  CB  SER C  85     -58.823  88.735  34.532  1.00243.78           C  
ATOM   4026  OG  SER C  85     -59.088  88.759  33.137  1.00240.45           O  
ATOM   4027  N   LEU C  86     -60.584  86.296  34.664  1.00254.78           N  
ATOM   4028  CA  LEU C  86     -61.337  85.187  34.077  1.00253.60           C  
ATOM   4029  C   LEU C  86     -62.157  85.526  32.828  1.00259.18           C  
ATOM   4030  O   LEU C  86     -63.257  86.086  32.924  1.00257.41           O  
ATOM   4031  CB  LEU C  86     -62.199  84.465  35.124  1.00252.48           C  
ATOM   4032  CG  LEU C  86     -62.590  85.176  36.424  1.00254.95           C  
ATOM   4033  CD1 LEU C  86     -61.375  85.571  37.248  1.00254.65           C  
ATOM   4034  CD2 LEU C  86     -63.474  86.370  36.153  1.00254.71           C  
ATOM   4035  N   THR C  87     -61.618  85.176  31.663  1.00257.22           N  
ATOM   4036  CA  THR C  87     -62.291  85.412  30.386  1.00256.42           C  
ATOM   4037  C   THR C  87     -62.956  84.121  29.897  1.00259.97           C  
ATOM   4038  O   THR C  87     -62.875  83.084  30.555  1.00258.94           O  
ATOM   4039  CB  THR C  87     -61.300  85.929  29.315  1.00255.83           C  
ATOM   4040  OG1 THR C  87     -60.557  87.038  29.843  1.00251.88           O  
ATOM   4041  CG2 THR C  87     -62.040  86.373  28.063  1.00250.09           C  
ATOM   4042  N   SER C  88     -63.629  84.191  28.754  1.00257.02           N  
ATOM   4043  CA  SER C  88     -64.315  83.028  28.201  1.00257.45           C  
ATOM   4044  C   SER C  88     -63.336  81.921  27.823  1.00261.15           C  
ATOM   4045  O   SER C  88     -63.585  80.738  28.075  1.00258.48           O  
ATOM   4046  CB  SER C  88     -65.132  83.432  26.973  1.00262.33           C  
ATOM   4047  OG  SER C  88     -64.487  83.015  25.782  1.00273.43           O
[truncated: 740,746 more chars]
