# Supplementary material for: A Comparative Structural Bioinformatics Analysis of the Insulin Receptor Family Ectodomain Based on Phylogenetic Information
Source: PLoS One. 2008 Nov 7;3(11):e3667. doi: 10.1371/journal.pone.0003667 (PMC2577065; doi:10.1371/journal.pone.0003667)
Supplement: Supplementary File S6 — Zip file containing PDB structures obtained through normal modes calculations. (1.20 MB ZIP) [file pone.0003667.s006.zip]

Archive with 1 entries (1 files):
- Normal Modes.pdb
