# Supplementary material for: A Comparative Structural Bioinformatics Analysis of the Insulin Receptor Family Ectodomain Based on Phylogenetic Information
Source: PLoS One. 2008 Nov 7;3(11):e3667. doi: 10.1371/journal.pone.0003667 (PMC2577065; doi:10.1371/journal.pone.0003667)
Supplement: Supplementary File S6 — Zip file containing PDB structures obtained through normal modes calculations. (1.20 MB ZIP) [file pone.0003667.s006.zip › Normal Modes.pdb]

REMARK this file contains a series of normal mode perturbed structures
REMARK generated by ElNemo (http://www.elnemo.org/)
REMARK MODE:   10
REMARK DQMIN:  -100
REMARK DQMAX:  100
REMARK DQSTEP: 20
MODEL 1
REMARK MODE=10 DQ=-100
ATOM      1  N   PRO A   4      45.541 115.270  20.571  1.00 20.00
ATOM      2  CA  PRO A   4      45.196 113.861  20.710  1.00 20.00
ATOM      3  C   PRO A   4      46.214 112.900  20.076  1.00 20.00
ATOM      4  O   PRO A   4      46.055 112.473  18.921  1.00 20.00
ATOM      5  CB  PRO A   4      43.841 113.777  20.006  1.00 20.00
ATOM      6  CG  PRO A   4      43.201 115.139  20.295  1.00 20.00
ATOM      7  CD  PRO A   4      44.332 116.126  20.560  1.00 20.00
ATOM      8  N   GLY A   5      47.234 112.540  20.861  1.00 20.00
ATOM      9  CA  GLY A   5      48.279 111.603  20.435  1.00 20.00
ATOM     10  C   GLY A   5      48.005 110.194  20.990  1.00 20.00
ATOM     11  O   GLY A   5      48.356 109.198  20.353  1.00 20.00
ATOM     12  N   GLU A   6      47.370 110.128  22.169  1.00 20.00
ATOM     13  CA  GLU A   6      47.016 108.856  22.814  1.00 20.00
ATOM     14  C   GLU A   6      45.604 108.918  23.429  1.00 20.00
ATOM     15  O   GLU A   6      45.149 109.982  23.862  1.00 20.00
ATOM     16  CB  GLU A   6      48.047 108.491  23.884  1.00 20.00
ATOM     17  CG  GLU A   6      47.730 107.210  24.653  1.00 20.00
ATOM     18  CD  GLU A   6      47.299 106.061  23.754  1.00 20.00
ATOM     19  OE1 GLU A   6      47.553 106.122  22.527  1.00 20.00
ATOM     20  OE2 GLU A   6      46.711 105.092  24.283  1.00 20.00
ATOM     21  N   VAL A   7      44.908 107.782  23.461  1.00 20.00
ATOM     22  CA  VAL A   7      43.542 107.745  23.997  1.00 20.00
ATOM     23  C   VAL A   7      43.297 106.589  24.970  1.00 20.00
ATOM     24  O   VAL A   7      43.803 105.487  24.773  1.00 20.00
ATOM     25  CB  VAL A   7      42.509 107.670  22.868  1.00 20.00
ATOM     26  CG1 VAL A   7      42.079 106.236  22.646  1.00 20.00
ATOM     27  CG2 VAL A   7      41.323 108.544  23.180  1.00 20.00
ATOM     28  N   CYS A   8      42.499 106.846  26.009  1.00 20.00
ATOM     29  CA  CYS A   8      42.168 105.815  27.000  1.00 20.00
ATOM     30  C   CYS A   8      40.683 105.739  27.324  1.00 20.00
ATOM     31  O   CYS A   8      39.913 106.664  27.051  1.00 20.00
ATOM     32  CB  CYS A   8      42.952 106.007  28.293  1.00 20.00
ATOM     33  SG  CYS A   8      44.742 106.186  28.048  1.00 20.00
ATOM     34  N   PRO A   9      40.298 104.634  27.957  1.00 20.00
ATOM     35  CA  PRO A   9      38.905 104.399  28.337  1.00 20.00
ATOM     36  C   PRO A   9      38.679 104.931  29.735  1.00 20.00
ATOM     37  O   PRO A   9      39.644 105.137  30.464  1.00 20.00
ATOM     38  CB  PRO A   9      38.798 102.866  28.350  1.00 20.00
ATOM     39  CG  PRO A   9      40.074 102.369  27.659  1.00 20.00
ATOM     40  CD  PRO A   9      41.094 103.396  27.957  1.00 20.00
ATOM     41  N   GLY A  10      37.405 105.127  30.099  1.00 20.00
ATOM     42  CA  GLY A  10      37.022 105.643  31.418  1.00 20.00
ATOM     43  C   GLY A  10      37.834 104.972  32.533  1.00 20.00
ATOM     44  O   GLY A  10      38.420 103.902  32.326  1.00 20.00
ATOM     45  N   MET A  11      37.901 105.615  33.699  1.00 20.00
ATOM     46  CA  MET A  11      38.680 105.069  34.809  1.00 20.00
ATOM     47  C   MET A  11      38.171 105.495  36.179  1.00 20.00
ATOM     48  O   MET A  11      37.744 106.639  36.374  1.00 20.00
ATOM     49  CB  MET A  11      40.143 105.463  34.666  1.00 20.00
ATOM     50  CG  MET A  11      41.097 104.501  35.310  1.00 20.00
ATOM     51  SD  MET A  11      42.611 104.404  34.363  1.00 20.00
ATOM     52  CE  MET A  11      41.940 104.222  32.655  1.00 20.00
ATOM     53  N   ASP A  12      38.261 104.575  37.138  1.00 20.00
ATOM     54  CA  ASP A  12      37.842 104.843  38.510  1.00 20.00
ATOM     55  C   ASP A  12      38.966 104.457  39.472  1.00 20.00
ATOM     56  O   ASP A  12      39.337 103.282  39.570  1.00 20.00
ATOM     57  CB  ASP A  12      36.571 104.057  38.852  1.00 20.00
ATOM     58  CG  ASP A  12      35.325 104.934  38.867  1.00 20.00
ATOM     59  OD1 ASP A  12      34.534 104.832  39.832  1.00 20.00
ATOM     60  OD2 ASP A  12      35.138 105.721  37.909  1.00 20.00
ATOM     61  N   ILE A  13      39.518 105.450  40.164  1.00 20.00
ATOM     62  CA  ILE A  13      40.607 105.203  41.113  1.00 20.00
ATOM     63  C   ILE A  13      40.174 105.490  42.553  1.00 20.00
ATOM     64  O   ILE A  13      39.627 106.561  42.849  1.00 20.00
ATOM     65  CB  ILE A  13      41.856 106.038  40.771  1.00 20.00
ATOM     66  CG1 ILE A  13      41.708 106.688  39.391  1.00 20.00
ATOM     67  CG2 ILE A  13      43.100 105.166  40.821  1.00 20.00
ATOM     68  CD1 ILE A  13      41.946 105.726  38.267  1.00 20.00
ATOM     69  N   ARG A  14      40.415 104.528  43.449  1.00 20.00
ATOM     70  CA  ARG A  14      40.037 104.672  44.856  1.00 20.00
ATOM     71  C   ARG A  14      41.025 103.932  45.754  1.00 20.00
ATOM     72  O   ARG A  14      41.466 102.832  45.422  1.00 20.00
ATOM     73  CB  ARG A  14      38.610 104.153  45.091  1.00 20.00
ATOM     74  CG  ARG A  14      38.455 102.637  44.938  1.00 20.00
ATOM     75  CD  ARG A  14      37.529 102.268  43.771  1.00 20.00
ATOM     76  NE  ARG A  14      36.156 102.754  43.961  1.00 20.00
ATOM     77  CZ  ARG A  14      35.123 102.405  43.193  1.00 20.00
ATOM     78  NH1 ARG A  14      33.897 102.899  43.431  1.00 20.00
ATOM     79  NH2 ARG A  14      35.313 101.558  42.183  1.00 20.00
ATOM     80  N   ASN A  15      41.371 104.548  46.883  1.00 20.00
ATOM     81  CA  ASN A  15      42.328 103.969  47.841  1.00 20.00
ATOM     82  C   ASN A  15      43.769 104.149  47.350  1.00 20.00
ATOM     83  O   ASN A  15      44.227 105.280  47.191  1.00 20.00
ATOM     84  CB  ASN A  15      42.007 102.497  48.121  1.00 20.00
ATOM     85  CG  ASN A  15      40.520 102.267  48.373  1.00 20.00
ATOM     86  OD1 ASN A  15      39.868 101.493  47.662  1.00 20.00
ATOM     87  ND2 ASN A  15      39.966 102.972  49.366  1.00 20.00
ATOM     88  N   ASN A  16      44.477 103.047  47.111  1.00 20.00
ATOM     89  CA  ASN A  16      45.843 103.117  46.583  1.00 20.00
ATOM     90  C   ASN A  16      45.830 104.024  45.327  1.00 20.00
ATOM     91  O   ASN A  16      44.912 103.948  44.505  1.00 20.00
ATOM     92  CB  ASN A  16      46.334 101.704  46.195  1.00 20.00
ATOM     93  CG  ASN A  16      47.293 101.092  47.229  1.00 20.00
ATOM     94  OD1 ASN A  16      47.446 101.619  48.334  1.00 20.00
ATOM     95  ND2 ASN A  16      47.929  99.948  46.875  1.00 20.00
ATOM     96  N   LEU A  17      46.816 104.914  45.208  1.00 20.00
ATOM     97  CA  LEU A  17      46.906 105.812  44.045  1.00 20.00
ATOM     98  C   LEU A  17      47.673 105.087  42.933  1.00 20.00
ATOM     99  O   LEU A  17      47.896 105.626  41.842  1.00 20.00
ATOM    100  CB  LEU A  17      47.626 107.123  44.416  1.00 20.00
ATOM    101  CG  LEU A  17      46.812 108.432  44.375  1.00 20.00
ATOM    102  CD1 LEU A  17      46.926 109.181  45.681  1.00 20.00
ATOM    103  CD2 LEU A  17      47.224 109.332  43.218  1.00 20.00
ATOM    104  N   THR A  18      48.061 103.850  43.236  1.00 20.00
ATOM    105  CA  THR A  18      48.808 103.000  42.321  1.00 20.00
ATOM    106  C   THR A  18      48.297 103.042  40.874  1.00 20.00
ATOM    107  O   THR A  18      49.087 103.114  39.918  1.00 20.00
ATOM    108  CB  THR A  18      48.754 101.531  42.800  1.00 20.00
ATOM    109  OG1 THR A  18      47.401 101.203  43.182  1.00 20.00
ATOM    110  CG2 THR A  18      49.686 101.312  43.994  1.00 20.00
ATOM    111  N   ARG A  19      46.980 102.960  40.713  1.00 20.00
ATOM    112  CA  ARG A  19      46.385 102.910  39.383  1.00 20.00
ATOM    113  C   ARG A  19      46.454 104.212  38.579  1.00 20.00
ATOM    114  O   ARG A  19      46.491 104.187  37.344  1.00 20.00
ATOM    115  CB  ARG A  19      44.941 102.391  39.457  1.00 20.00
ATOM    116  CG  ARG A  19      44.833 100.866  39.524  1.00 20.00
ATOM    117  CD  ARG A  19      43.928 100.329  38.424  1.00 20.00
ATOM    118  NE  ARG A  19      42.612 100.975  38.438  1.00 20.00
ATOM    119  CZ  ARG A  19      41.531 100.489  37.834  1.00 20.00
ATOM    120  NH1 ARG A  19      41.608  99.348  37.160  1.00 20.00
ATOM    121  NH2 ARG A  19      40.374 101.149  37.894  1.00 20.00
ATOM    122  N   LEU A  20      46.460 105.342  39.277  1.00 20.00
ATOM    123  CA  LEU A  20      46.493 106.649  38.612  1.00 20.00
ATOM    124  C   LEU A  20      47.594 106.705  37.553  1.00 20.00
ATOM    125  O   LEU A  20      47.388 107.214  36.448  1.00 20.00
ATOM    126  CB  LEU A  20      46.678 107.766  39.646  1.00 20.00
ATOM    127  CG  LEU A  20      46.109 109.156  39.319  1.00 20.00
ATOM    128  CD1 LEU A  20      44.585 109.130  39.180  1.00 20.00
ATOM    129  CD2 LEU A  20      46.537 110.157  40.383  1.00 20.00
ATOM    130  N   HIS A  21      48.748 106.125  37.882  1.00 20.00
ATOM    131  CA  HIS A  21      49.896 106.106  36.974  1.00 20.00
ATOM    132  C   HIS A  21      49.626 105.253  35.739  1.00 20.00
ATOM    133  O   HIS A  21      50.554 104.751  35.104  1.00 20.00
ATOM    134  CB  HIS A  21      51.160 105.607  37.713  1.00 20.00
ATOM    135  CG  HIS A  21      51.640 106.539  38.789  1.00 20.00
ATOM    136  ND1 HIS A  21      52.156 107.794  38.512  1.00 20.00
ATOM    137  CD2 HIS A  21      51.688 106.397  40.140  1.00 20.00
ATOM    138  CE1 HIS A  21      52.493 108.384  39.646  1.00 20.00
ATOM    139  NE2 HIS A  21      52.225 107.556  40.648  1.00 20.00
ATOM    140  N   GLU A  22      48.345 105.107  35.404  1.00 20.00
ATOM    141  CA  GLU A  22      47.934 104.322  34.245  1.00 20.00
ATOM    142  C   GLU A  22      47.567 105.244  33.079  1.00 20.00
ATOM    143  O   GLU A  22      47.314 104.795  31.956  1.00 20.00
ATOM    144  CB  GLU A  22      46.734 103.427  34.610  1.00 20.00
ATOM    145  CG  GLU A  22      47.116 102.101  35.282  1.00 20.00
ATOM    146  CD  GLU A  22      46.108 100.988  35.015  1.00 20.00
ATOM    147  OE1 GLU A  22      46.441  99.806  35.277  1.00 20.00
ATOM    148  OE2 GLU A  22      44.982 101.292  34.554  1.00 20.00
ATOM    149  N   LEU A  23      47.525 106.540  33.355  1.00 20.00
ATOM    150  CA  LEU A  23      47.176 107.527  32.337  1.00 20.00
ATOM    151  C   LEU A  23      48.427 108.284  31.904  1.00 20.00
ATOM    152  O   LEU A  23      48.349 109.283  31.177  1.00 20.00
ATOM    153  CB  LEU A  23      46.113 108.496  32.880  1.00 20.00
ATOM    154  CG  LEU A  23      44.945 107.852  33.649  1.00 20.00
ATOM    155  CD1 LEU A  23      43.855 108.863  34.005  1.00 20.00
ATOM    156  CD2 LEU A  23      44.363 106.708  32.843  1.00 20.00
ATOM    157  N   GLU A  24      49.578 107.804  32.364  1.00 20.00
ATOM    158  CA  GLU A  24      50.863 108.425  32.039  1.00 20.00
ATOM    159  C   GLU A  24      50.984 108.651  30.532  1.00 20.00
ATOM    160  O   GLU A  24      50.680 109.740  30.032  1.00 20.00
ATOM    161  CB  GLU A  24      52.027 107.550  32.549  1.00 20.00
ATOM    162  CG  GLU A  24      53.421 108.121  32.259  1.00 20.00
ATOM    163  CD  GLU A  24      54.538 107.316  32.922  1.00 20.00
ATOM    164  OE1 GLU A  24      54.377 106.927  34.103  1.00 20.00
ATOM    165  OE2 GLU A  24      55.585 107.085  32.262  1.00 20.00
ATOM    166  N   ASN A  25      51.399 107.604  29.820  1.00 20.00
ATOM    167  CA  ASN A  25      51.547 107.654  28.366  1.00 20.00
ATOM    168  C   ASN A  25      50.261 108.240  27.775  1.00 20.00
ATOM    169  O   ASN A  25      50.274 108.869  26.712  1.00 20.00
ATOM    170  CB  ASN A  25      51.759 106.229  27.802  1.00 20.00
ATOM    171  CG  ASN A  25      53.017 105.534  28.360  1.00 20.00
ATOM    172  OD1 ASN A  25      52.952 104.381  28.852  1.00 20.00
ATOM    173  ND2 ASN A  25      54.175 106.178  28.192  1.00 20.00
ATOM    174  N   CYS A  26      49.159 108.055  28.505  1.00 20.00
ATOM    175  CA  CYS A  26      47.839 108.513  28.068  1.00 20.00
ATOM    176  C   CYS A  26      47.721 109.994  27.720  1.00 20.00
ATOM    177  O   CYS A  26      48.397 110.834  28.313  1.00 20.00
ATOM    178  CB  CYS A  26      46.771 108.152  29.111  1.00 20.00
ATOM    179  SG  CYS A  26      45.060 108.141  28.448  1.00 20.00
ATOM    180  N   SER A  27      46.802 110.305  26.798  1.00 20.00
ATOM    181  CA  SER A  27      46.531 111.684  26.397  1.00 20.00
ATOM    182  C   SER A  27      45.071 112.053  26.634  1.00 20.00
ATOM    183  O   SER A  27      44.777 113.014  27.343  1.00 20.00
ATOM    184  CB  SER A  27      46.850 111.920  24.920  1.00 20.00
ATOM    185  OG  SER A  27      45.887 112.821  24.352  1.00 20.00
ATOM    186  N   VAL A  28      44.160 111.323  25.994  1.00 20.00
ATOM    187  CA  VAL A  28      42.731 111.607  26.142  1.00 20.00
ATOM    188  C   VAL A  28      41.919 110.470  26.746  1.00 20.00
ATOM    189  O   VAL A  28      42.204 109.294  26.502  1.00 20.00
ATOM    190  CB  VAL A  28      42.091 112.065  24.838  1.00 20.00
ATOM    191  CG1 VAL A  28      40.658 111.571  24.770  1.00 20.00
ATOM    192  CG2 VAL A  28      42.135 113.584  24.756  1.00 20.00
ATOM    193  N   ILE A  29      40.919 110.836  27.555  1.00 20.00
ATOM    194  CA  ILE A  29      40.049 109.862  28.223  1.00 20.00
ATOM    195  C   ILE A  29      38.712 109.761  27.490  1.00 20.00
ATOM    196  O   ILE A  29      37.936 110.741  27.444  1.00 20.00
ATOM    197  CB  ILE A  29      39.791 110.225  29.716  1.00 20.00
ATOM    198  CG1 ILE A  29      41.086 110.093  30.538  1.00 20.00
ATOM    199  CG2 ILE A  29      38.701 109.336  30.316  1.00 20.00
ATOM    200  CD1 ILE A  29      41.834 108.810  30.298  1.00 20.00
ATOM    201  N   GLU A  30      38.461 108.582  26.909  1.00 20.00
ATOM    202  CA  GLU A  30      37.237 108.324  26.154  1.00 20.00
ATOM    203  C   GLU A  30      36.117 107.827  27.061  1.00 20.00
ATOM    204  O   GLU A  30      35.529 106.783  26.816  1.00 20.00
ATOM    205  CB  GLU A  30      37.501 107.315  25.031  1.00 20.00
ATOM    206  CG  GLU A  30      37.015 107.792  23.665  1.00 20.00
ATOM    207  CD  GLU A  30      37.046 106.707  22.599  1.00 20.00
ATOM    208  OE1 GLU A  30      37.137 105.514  22.976  1.00 20.00
ATOM    209  OE2 GLU A  30      36.937 107.053  21.388  1.00 20.00
ATOM    210  N   GLY A  31      35.819 108.588  28.107  1.00 20.00
ATOM    211  CA  GLY A  31      34.776 108.218  29.059  1.00 20.00
ATOM    212  C   GLY A  31      34.812 109.185  30.232  1.00 20.00
ATOM    213  O   GLY A  31      34.764 110.406  30.035  1.00 20.00
ATOM    214  N   HIS A  32      34.927 108.645  31.450  1.00 20.00
ATOM    215  CA  HIS A  32      34.989 109.484  32.646  1.00 20.00
ATOM    216  C   HIS A  32      36.125 109.086  33.595  1.00 20.00
ATOM    217  O   HIS A  32      36.485 107.916  33.706  1.00 20.00
ATOM    218  CB  HIS A  32      33.626 109.508  33.386  1.00 20.00
ATOM    219  CG  HIS A  32      33.345 108.268  34.182  1.00 20.00
ATOM    220  ND1 HIS A  32      32.319 107.403  33.869  1.00 20.00
ATOM    221  CD2 HIS A  32      33.949 107.753  35.284  1.00 20.00
ATOM    222  CE1 HIS A  32      32.310 106.401  34.738  1.00 20.00
ATOM    223  NE2 HIS A  32      33.287 106.590  35.608  1.00 20.00
ATOM    224  N   LEU A  33      36.708 110.083  34.249  1.00 20.00
ATOM    225  CA  LEU A  33      37.782 109.834  35.198  1.00 20.00
ATOM    226  C   LEU A  33      37.232 110.050  36.599  1.00 20.00
ATOM    227  O   LEU A  33      36.585 111.077  36.884  1.00 20.00
ATOM    228  CB  LEU A  33      38.985 110.757  34.939  1.00 20.00
ATOM    229  CG  LEU A  33      40.341 110.345  35.561  1.00 20.00
ATOM    230  CD1 LEU A  33      41.063 111.555  36.117  1.00 20.00
ATOM    231  CD2 LEU A  33      40.200 109.274  36.649  1.00 20.00
ATOM    232  N   GLN A  34      37.469 109.070  37.472  1.00 20.00
ATOM    233  CA  GLN A  34      36.985 109.144  38.835  1.00 20.00
ATOM    234  C   GLN A  34      38.074 108.814  39.834  1.00 20.00
ATOM    235  O   GLN A  34      38.546 107.670  39.899  1.00 20.00
ATOM    236  CB  GLN A  34      35.810 108.185  39.037  1.00 20.00
ATOM    237  CG  GLN A  34      34.459 108.877  39.168  1.00 20.00
ATOM    238  CD  GLN A  34      33.402 107.969  39.746  1.00 20.00
ATOM    239  OE1 GLN A  34      32.219 108.095  39.426  1.00 20.00
ATOM    240  NE2 GLN A  34      33.824 107.053  40.617  1.00 20.00
ATOM    241  N   ILE A  35      38.451 109.812  40.626  1.00 20.00
ATOM    242  CA  ILE A  35      39.436 109.619  41.683  1.00 20.00
ATOM    243  C   ILE A  35      38.742 109.930  43.008  1.00 20.00
ATOM    244  O   ILE A  35      38.097 110.978  43.152  1.00 20.00
ATOM    245  CB  ILE A  35      40.672 110.494  41.481  1.00 20.00
ATOM    246  CG1 ILE A  35      41.168 110.392  40.028  1.00 20.00
ATOM    247  CG2 ILE A  35      41.772 110.055  42.450  1.00 20.00
ATOM    248  CD1 ILE A  35      42.053 111.559  39.579  1.00 20.00
ATOM    249  N   LEU A  36      38.800 108.981  43.946  1.00 20.00
ATOM    250  CA  LEU A  36      38.078 109.136  45.207  1.00 20.00
ATOM    251  C   LEU A  36      38.465 108.114  46.289  1.00 20.00
ATOM    252  O   LEU A  36      39.214 107.157  46.047  1.00 20.00
ATOM    253  CB  LEU A  36      36.563 109.017  44.939  1.00 20.00
ATOM    254  CG  LEU A  36      36.001 107.602  44.636  1.00 20.00
ATOM    255  CD1 LEU A  36      34.784 107.636  43.710  1.00 20.00
ATOM    256  CD2 LEU A  36      37.059 106.643  44.082  1.00 20.00
ATOM    257  N   LEU A  37      37.884 108.302  47.473  1.00 20.00
ATOM    258  CA  LEU A  37      38.078 107.399  48.594  1.00 20.00
ATOM    259  C   LEU A  37      39.513 106.976  48.817  1.00 20.00
ATOM    260  O   LEU A  37      39.808 105.785  48.971  1.00 20.00
ATOM    261  CB  LEU A  37      37.183 106.176  48.477  1.00 20.00
ATOM    262  CG  LEU A  37      35.790 106.374  49.079  1.00 20.00
ATOM    263  CD1 LEU A  37      35.353 107.834  48.911  1.00 20.00
ATOM    264  CD2 LEU A  37      34.767 105.415  48.466  1.00 20.00
ATOM    265  N   MET A  38      40.399 107.961  48.871  1.00 20.00
ATOM    266  CA  MET A  38      41.795 107.710  49.186  1.00 20.00
ATOM    267  C   MET A  38      42.012 108.416  50.523  1.00 20.00
ATOM    268  O   MET A  38      41.849 109.639  50.608  1.00 20.00
ATOM    269  CB  MET A  38      42.702 108.294  48.102  1.00 20.00
ATOM    270  CG  MET A  38      42.131 108.193  46.700  1.00 20.00
ATOM    271  SD  MET A  38      43.382 108.414  45.394  1.00 20.00
ATOM    272  CE  MET A  38      43.572 106.688  44.758  1.00 20.00
ATOM    273  N   PHE A  39      42.275 107.643  51.587  1.00 20.00
ATOM    274  CA  PHE A  39      42.463 108.235  52.905  1.00 20.00
ATOM    275  C   PHE A  39      43.919 108.150  53.355  1.00 20.00
ATOM    276  O   PHE A  39      44.418 109.040  54.044  1.00 20.00
ATOM    277  CB  PHE A  39      41.546 107.586  53.931  1.00 20.00
ATOM    278  CG  PHE A  39      40.117 107.456  53.482  1.00 20.00
ATOM    279  CD1 PHE A  39      39.699 106.334  52.779  1.00 20.00
ATOM    280  CD2 PHE A  39      39.178 108.433  53.797  1.00 20.00
ATOM    281  CE1 PHE A  39      38.376 106.204  52.376  1.00 20.00
ATOM    282  CE2 PHE A  39      37.848 108.309  53.404  1.00 20.00
ATOM    283  CZ  PHE A  39      37.449 107.200  52.692  1.00 20.00
ATOM    284  N   LYS A  40      44.603 107.086  52.941  1.00 20.00
ATOM    285  CA  LYS A  40      46.022 106.904  53.258  1.00 20.00
ATOM    286  C   LYS A  40      46.836 107.994  52.547  1.00 20.00
ATOM    287  O   LYS A  40      47.851 108.476  53.058  1.00 20.00
ATOM    288  CB  LYS A  40      46.503 105.526  52.781  1.00 20.00
ATOM    289  CG  LYS A  40      45.757 104.348  53.422  1.00 20.00
ATOM    290  CD  LYS A  40      46.692 103.159  53.672  1.00 20.00
ATOM    291  CE  LYS A  40      47.409 102.738  52.395  1.00 20.00
ATOM    292  NZ  LYS A  40      46.762 101.550  51.774  1.00 20.00
ATOM    293  N   THR A  41      46.374 108.367  51.357  1.00 20.00
ATOM    294  CA  THR A  41      47.016 109.401  50.557  1.00 20.00
ATOM    295  C   THR A  41      47.322 110.644  51.382  1.00 20.00
ATOM    296  O   THR A  41      46.532 111.041  52.247  1.00 20.00
ATOM    297  CB  THR A  41      46.119 109.810  49.358  1.00 20.00
ATOM    298  OG1 THR A  41      46.484 111.113  48.887  1.00 20.00
ATOM    299  CG2 THR A  41      44.659 109.835  49.770  1.00 20.00
ATOM    300  N   ARG A  42      48.471 111.254  51.093  1.00 20.00
ATOM    301  CA  ARG A  42      48.909 112.478  51.760  1.00 20.00
ATOM    302  C   ARG A  42      49.531 113.441  50.716  1.00 20.00
ATOM    303  O   ARG A  42      49.911 113.016  49.611  1.00 20.00
ATOM    304  CB  ARG A  42      49.921 112.139  52.872  1.00 20.00
ATOM    305  CG  ARG A  42      49.287 111.627  54.166  1.00 20.00
ATOM    306  CD  ARG A  42      48.102 112.511  54.598  1.00 20.00
ATOM    307  NE  ARG A  42      47.759 112.342  56.018  1.00 20.00
ATOM    308  CZ  ARG A  42      46.702 112.908  56.609  1.00 20.00
ATOM    309  NH1 ARG A  42      45.871 113.673  55.905  1.00 20.00
ATOM    310  NH2 ARG A  42      46.467 112.699  57.902  1.00 20.00
ATOM    311  N   PRO A  43      49.599 114.735  51.045  1.00 20.00
ATOM    312  CA  PRO A  43      50.162 115.724  50.116  1.00 20.00
ATOM    313  C   PRO A  43      51.530 115.265  49.609  1.00 20.00
ATOM    314  O   PRO A  43      51.793 115.252  48.403  1.00 20.00
ATOM    315  CB  PRO A  43      50.324 116.972  50.991  1.00 20.00
ATOM    316  CG  PRO A  43      50.406 116.451  52.382  1.00 20.00
ATOM    317  CD  PRO A  43      49.479 115.275  52.413  1.00 20.00
ATOM    318  N   GLU A  44      52.381 114.862  50.548  1.00 20.00
ATOM    319  CA  GLU A  44      53.717 114.368  50.232  1.00 20.00
ATOM    320  C   GLU A  44      53.684 113.319  49.117  1.00 20.00
ATOM    321  O   GLU A  44      54.713 113.032  48.485  1.00 20.00
ATOM    322  CB  GLU A  44      54.363 113.769  51.492  1.00 20.00
ATOM    323  CG  GLU A  44      53.870 114.403  52.789  1.00 20.00
ATOM    324  CD  GLU A  44      53.496 113.373  53.856  1.00 20.00
ATOM    325  OE1 GLU A  44      52.595 112.542  53.599  1.00 20.00
ATOM    326  OE2 GLU A  44      54.088 113.411  54.961  1.00 20.00
ATOM    327  N   ASP A  45      52.499 112.748  48.883  1.00 20.00
ATOM    328  CA  ASP A  45      52.334 111.721  47.853  1.00 20.00
ATOM    329  C   ASP A  45      52.139 112.361  46.480  1.00 20.00
ATOM    330  O   ASP A  45      52.511 111.786  45.448  1.00 20.00
ATOM    331  CB  ASP A  45      51.119 110.829  48.171  1.00 20.00
ATOM    332  CG  ASP A  45      51.119 110.309  49.604  1.00 20.00
ATOM    333  OD1 ASP A  45      50.449 109.287  49.870  1.00 20.00
ATOM    334  OD2 ASP A  45      51.750 110.939  50.476  1.00 20.00
ATOM    335  N   PHE A  46      51.547 113.555  46.477  1.00 20.00
ATOM    336  CA  PHE A  46      51.230 114.265  45.239  1.00 20.00
ATOM    337  C   PHE A  46      52.357 115.109  44.623  1.00 20.00
ATOM    338  O   PHE A  46      52.101 116.065  43.873  1.00 20.00
ATOM    339  CB  PHE A  46      49.961 115.107  45.431  1.00 20.00
ATOM    340  CG  PHE A  46      48.702 114.292  45.538  1.00 20.00
ATOM    341  CD1 PHE A  46      47.661 114.697  46.358  1.00 20.00
ATOM    342  CD2 PHE A  46      48.563 113.116  44.815  1.00 20.00
ATOM    343  CE1 PHE A  46      46.514 113.948  46.456  1.00 20.00
ATOM    344  CE2 PHE A  46      47.414 112.365  44.905  1.00 20.00
ATOM    345  CZ  PHE A  46      46.388 112.780  45.727  1.00 20.00
ATOM    346  N   ARG A  47      53.606 114.743  44.903  1.00 20.00
ATOM    347  CA  ARG A  47      54.734 115.484  44.346  1.00 20.00
ATOM    348  C   ARG A  47      54.855 115.246  42.836  1.00 20.00
ATOM    349  O   ARG A  47      54.511 116.117  42.022  1.00 20.00
ATOM    350  CB  ARG A  47      56.045 115.152  45.098  1.00 20.00
ATOM    351  CG  ARG A  47      56.633 113.751  44.859  1.00 20.00
ATOM    352  CD  ARG A  47      55.817 112.646  45.534  1.00 20.00
ATOM    353  NE  ARG A  47      55.933 111.375  44.816  1.00 20.00
ATOM    354  CZ  ARG A  47      56.886 110.467  45.039  1.00 20.00
ATOM    355  NH1 ARG A  47      57.810 110.677  45.971  1.00 20.00
ATOM    356  NH2 ARG A  47      56.907 109.342  44.337  1.00 20.00
ATOM    357  N   ASP A  48      55.292 114.043  42.474  1.00 20.00
ATOM    358  CA  ASP A  48      55.460 113.650  41.080  1.00 20.00
ATOM    359  C   ASP A  48      54.127 113.766  40.342  1.00 20.00
ATOM    360  O   ASP A  48      54.079 114.179  39.177  1.00 20.00
ATOM    361  CB  ASP A  48      55.986 112.197  41.021  1.00 20.00
ATOM    362  CG  ASP A  48      55.742 111.534  39.669  1.00 20.00
ATOM    363  OD1 ASP A  48      56.737 111.261  38.959  1.00 20.00
ATOM    364  OD2 ASP A  48      54.570 111.201  39.352  1.00 20.00
ATOM    365  N   LEU A  49      53.051 113.396  41.031  1.00 20.00
ATOM    366  CA  LEU A  49      51.719 113.398  40.440  1.00 20.00
ATOM    367  C   LEU A  49      51.349 114.606  39.573  1.00 20.00
ATOM    368  O   LEU A  49      50.893 115.647  40.067  1.00 20.00
ATOM    369  CB  LEU A  49      50.640 113.076  41.478  1.00 20.00
ATOM    370  CG  LEU A  49      50.460 111.571  41.709  1.00 20.00
ATOM    371  CD1 LEU A  49      49.384 111.015  40.783  1.00 20.00
ATOM    372  CD2 LEU A  49      51.787 110.858  41.473  1.00 20.00
ATOM    373  N   SER A  50      51.537 114.430  38.264  1.00 20.00
ATOM    374  CA  SER A  50      51.201 115.432  37.260  1.00 20.00
ATOM    375  C   SER A  50      50.959 114.705  35.940  1.00 20.00
ATOM    376  O   SER A  50      51.837 113.979  35.450  1.00 20.00
ATOM    377  CB  SER A  50      52.340 116.442  37.094  1.00 20.00
ATOM    378  OG  SER A  50      52.204 117.175  35.878  1.00 20.00
ATOM    379  N   PHE A  51      49.755 114.875  35.390  1.00 20.00
ATOM    380  CA  PHE A  51      49.382 114.240  34.127  1.00 20.00
ATOM    381  C   PHE A  51      49.173 115.295  33.032  1.00 20.00
ATOM    382  O   PHE A  51      48.032 115.648  32.689  1.00 20.00
ATOM    383  CB  PHE A  51      48.120 113.397  34.315  1.00 20.00
ATOM    384  CG  PHE A  51      48.294 112.254  35.280  1.00 20.00
ATOM    385  CD1 PHE A  51      49.189 111.228  35.005  1.00 20.00
ATOM    386  CD2 PHE A  51      47.575 112.211  36.465  1.00 20.00
ATOM    387  CE1 PHE A  51      49.356 110.180  35.888  1.00 20.00
ATOM    388  CE2 PHE A  51      47.739 111.163  37.353  1.00 20.00
ATOM    389  CZ  PHE A  51      48.632 110.147  37.063  1.00 20.00
ATOM    390  N   PRO A  52      50.287 115.804  32.505  1.00 20.00
ATOM    391  CA  PRO A  52      50.260 116.845  31.490  1.00 20.00
ATOM    392  C   PRO A  52      49.596 116.385  30.194  1.00 20.00
ATOM    393  O   PRO A  52      48.786 117.117  29.602  1.00 20.00
ATOM    394  CB  PRO A  52      51.749 117.110  31.249  1.00 20.00
ATOM    395  CG  PRO A  52      52.433 115.786  31.559  1.00 20.00
ATOM    396  CD  PRO A  52      51.468 114.930  32.350  1.00 20.00
ATOM    397  N   LYS A  53      49.951 115.176  29.749  1.00 20.00
ATOM    398  CA  LYS A  53      49.413 114.630  28.507  1.00 20.00
ATOM    399  C   LYS A  53      47.890 114.733  28.421  1.00 20.00
ATOM    400  O   LYS A  53      47.351 114.993  27.340  1.00 20.00
ATOM    401  CB  LYS A  53      49.887 113.194  28.298  1.00 20.00
ATOM    402  CG  LYS A  53      51.388 113.060  28.053  1.00 20.00
ATOM    403  CD  LYS A  53      52.120 112.605  29.323  1.00 20.00
ATOM    404  CE  LYS A  53      53.403 111.818  28.993  1.00 20.00
ATOM    405  NZ  LYS A  53      54.074 111.227  30.218  1.00 20.00
ATOM    406  N   LEU A  54      47.202 114.558  29.552  1.00 20.00
ATOM    407  CA  LEU A  54      45.738 114.669  29.577  1.00 20.00
ATOM    408  C   LEU A  54      45.268 116.098  29.291  1.00 20.00
ATOM    409  O   LEU A  54      45.581 117.038  30.031  1.00 20.00
ATOM    410  CB  LEU A  54      45.147 114.167  30.897  1.00 20.00
ATOM    411  CG  LEU A  54      43.611 114.283  31.072  1.00 20.00
ATOM    412  CD1 LEU A  54      42.850 114.500  29.754  1.00 20.00
ATOM    413  CD2 LEU A  54      43.025 113.083  31.824  1.00 20.00
ATOM    414  N   ILE A  55      44.457 116.230  28.245  1.00 20.00
ATOM    415  CA  ILE A  55      43.954 117.515  27.791  1.00 20.00
ATOM    416  C   ILE A  55      42.463 117.434  27.488  1.00 20.00
ATOM    417  O   ILE A  55      41.796 118.462  27.289  1.00 20.00
ATOM    418  CB  ILE A  55      44.661 117.936  26.477  1.00 20.00
ATOM    419  CG1 ILE A  55      44.318 116.953  25.370  1.00 20.00
ATOM    420  CG2 ILE A  55      46.158 117.928  26.651  1.00 20.00
ATOM    421  CD1 ILE A  55      44.843 115.512  25.609  1.00 20.00
ATOM    422  N   MET A  56      41.939 116.219  27.391  1.00 20.00
ATOM    423  CA  MET A  56      40.531 116.080  27.059  1.00 20.00
ATOM    424  C   MET A  56      39.841 114.836  27.583  1.00 20.00
ATOM    425  O   MET A  56      40.341 113.713  27.435  1.00 20.00
ATOM    426  CB  MET A  56      40.322 116.192  25.549  1.00 20.00
ATOM    427  CG  MET A  56      39.074 116.983  25.172  1.00 20.00
ATOM    428  SD  MET A  56      37.802 115.978  24.351  1.00 20.00
ATOM    429  CE  MET A  56      36.363 117.105  24.462  1.00 20.00
ATOM    430  N   ILE A  57      38.643 115.050  28.134  1.00 20.00
ATOM    431  CA  ILE A  57      37.817 113.965  28.640  1.00 20.00
ATOM    432  C   ILE A  57      36.451 114.039  27.973  1.00 20.00
ATOM    433  O   ILE A  57      35.867 115.123  27.828  1.00 20.00
ATOM    434  CB  ILE A  57      37.638 114.038  30.168  1.00 20.00
ATOM    435  CG1 ILE A  57      38.906 113.536  30.878  1.00 20.00
ATOM    436  CG2 ILE A  57      36.427 113.213  30.596  1.00 20.00
ATOM    437  CD1 ILE A  57      39.142 114.151  32.241  1.00 20.00
ATOM    438  N   THR A  58      35.957 112.880  27.554  1.00 20.00
ATOM    439  CA  THR A  58      34.654 112.787  26.896  1.00 20.00
ATOM    440  C   THR A  58      33.497 113.012  27.880  1.00 20.00
ATOM    441  O   THR A  58      32.704 113.953  27.723  1.00 20.00
ATOM    442  CB  THR A  58      34.484 111.416  26.177  1.00 20.00
ATOM    443  OG1 THR A  58      33.984 110.428  27.099  1.00 20.00
ATOM    444  CG2 THR A  58      35.820 110.937  25.618  1.00 20.00
ATOM    445  N   ASP A  59      33.421 112.161  28.905  1.00 20.00
ATOM    446  CA  ASP A  59      32.357 112.247  29.905  1.00 20.00
ATOM    447  C   ASP A  59      32.598 113.278  31.004  1.00 20.00
ATOM    448  O   ASP A  59      32.607 114.478  30.737  1.00 20.00
ATOM    449  CB  ASP A  59      32.046 110.866  30.501  1.00 20.00
ATOM    450  CG  ASP A  59      31.523 109.882  29.456  1.00 20.00
ATOM    451  OD1 ASP A  59      30.831 108.906  29.838  1.00 20.00
ATOM    452  OD2 ASP A  59      31.801 110.085  28.251  1.00 20.00
ATOM    453  N   TYR A  60      32.782 112.814  32.239  1.00 20.00
ATOM    454  CA  TYR A  60      32.951 113.720  33.377  1.00 20.00
ATOM    455  C   TYR A  60      34.208 113.466  34.221  1.00 20.00
ATOM    456  O   TYR A  60      34.897 112.444  34.081  1.00 20.00
ATOM    457  CB  TYR A  60      31.716 113.612  34.285  1.00 20.00
ATOM    458  CG  TYR A  60      31.493 112.206  34.837  1.00 20.00
ATOM    459  CD1 TYR A  60      32.376 111.643  35.756  1.00 20.00
ATOM    460  CD2 TYR A  60      30.417 111.438  34.422  1.00 20.00
ATOM    461  CE1 TYR A  60      32.181 110.363  36.254  1.00 20.00
ATOM    462  CE2 TYR A  60      30.214 110.156  34.919  1.00 20.00
ATOM    463  CZ  TYR A  60      31.100 109.626  35.831  1.00 20.00
ATOM    464  OH  TYR A  60      30.909 108.352  36.317  1.00 20.00
ATOM    465  N   LEU A  61      34.475 114.385  35.144  1.00 20.00
ATOM    466  CA  LEU A  61      35.599 114.223  36.062  1.00 20.00
ATOM    467  C   LEU A  61      35.112 114.360  37.505  1.00 20.00
ATOM    468  O   LEU A  61      34.874 115.480  37.977  1.00 20.00
ATOM    469  CB  LEU A  61      36.687 115.252  35.788  1.00 20.00
ATOM    470  CG  LEU A  61      37.957 114.953  36.594  1.00 20.00
ATOM    471  CD1 LEU A  61      38.662 113.701  36.078  1.00 20.00
ATOM    472  CD2 LEU A  61      38.882 116.134  36.608  1.00 20.00
ATOM    473  N   LEU A  62      34.964 113.222  38.195  1.00 20.00
ATOM    474  CA  LEU A  62      34.478 113.205  39.584  1.00 20.00
ATOM    475  C   LEU A  62      35.613 113.010  40.591  1.00 20.00
ATOM    476  O   LEU A  62      36.541 112.210  40.358  1.00 20.00
ATOM    477  CB  LEU A  62      33.409 112.112  39.777  1.00 20.00
ATOM    478  CG  LEU A  62      33.021 111.767  41.223  1.00 20.00
ATOM    479  CD1 LEU A  62      31.553 112.010  41.448  1.00 20.00
ATOM    480  CD2 LEU A  62      33.389 110.336  41.574  1.00 20.00
ATOM    481  N   LEU A  63      35.520 113.720  41.722  1.00 20.00
ATOM    482  CA  LEU A  63      36.534 113.627  42.774  1.00 20.00
ATOM    483  C   LEU A  63      35.882 113.600  44.165  1.00 20.00
ATOM    484  O   LEU A  63      35.420 114.636  44.644  1.00 20.00
ATOM    485  CB  LEU A  63      37.481 114.828  42.672  1.00 20.00
ATOM    486  CG  LEU A  63      38.884 114.647  42.061  1.00 20.00
ATOM    487  CD1 LEU A  63      39.021 113.340  41.303  1.00 20.00
ATOM    488  CD2 LEU A  63      39.250 115.826  41.164  1.00 20.00
ATOM    489  N   PHE A  64      35.833 112.424  44.807  1.00 20.00
ATOM    490  CA  PHE A  64      35.256 112.314  46.163  1.00 20.00
ATOM    491  C   PHE A  64      36.395 112.453  47.160  1.00 20.00
ATOM    492  O   PHE A  64      37.495 112.856  46.792  1.00 20.00
ATOM    493  CB  PHE A  64      34.544 110.970  46.378  1.00 20.00
ATOM    494  CG  PHE A  64      33.079 111.097  46.782  1.00 20.00
ATOM    495  CD1 PHE A  64      32.087 111.363  45.817  1.00 20.00
ATOM    496  CD2 PHE A  64      32.685 110.920  48.102  1.00 20.00
ATOM    497  CE1 PHE A  64      30.729 111.476  46.168  1.00 20.00
ATOM    498  CE2 PHE A  64      31.338 111.026  48.456  1.00 20.00
ATOM    499  CZ  PHE A  64      30.357 111.306  47.479  1.00 20.00
ATOM    500  N   ARG A  65      36.140 112.100  48.416  1.00 20.00
ATOM    501  CA  ARG A  65      37.163 112.205  49.457  1.00 20.00
ATOM    502  C   ARG A  65      38.560 111.662  49.099  1.00 20.00
ATOM    503  O   ARG A  65      38.872 110.483  49.334  1.00 20.00
ATOM    504  CB  ARG A  65      36.668 111.597  50.770  1.00 20.00
ATOM    505  CG  ARG A  65      35.453 112.309  51.341  1.00 20.00
ATOM    506  CD  ARG A  65      35.486 112.312  52.864  1.00 20.00
ATOM    507  NE  ARG A  65      34.238 112.846  53.418  1.00 20.00
ATOM    508  CZ  ARG A  65      33.951 112.903  54.722  1.00 20.00
ATOM    509  NH1 ARG A  65      34.828 112.450  55.631  1.00 20.00
ATOM    510  NH2 ARG A  65      32.785 113.420  55.118  1.00 20.00
ATOM    511  N   VAL A  66      39.407 112.550  48.568  1.00 20.00
ATOM    512  CA  VAL A  66      40.798 112.216  48.236  1.00 20.00
ATOM    513  C   VAL A  66      41.748 113.061  49.103  1.00 20.00
ATOM    514  O   VAL A  66      41.994 114.254  48.838  1.00 20.00
ATOM    515  CB  VAL A  66      41.112 112.375  46.724  1.00 20.00
ATOM    516  CG1 VAL A  66      42.603 112.395  46.491  1.00 20.00
ATOM    517  CG2 VAL A  66      40.509 111.223  45.948  1.00 20.00
ATOM    518  N   TYR A  67      42.228 112.436  50.182  1.00 20.00
ATOM    519  CA  TYR A  67      43.079 113.091  51.163  1.00 20.00
ATOM    520  C   TYR A  67      44.492 113.399  50.685  1.00 20.00
ATOM    521  O   TYR A  67      45.147 112.557  50.068  1.00 20.00
ATOM    522  CB  TYR A  67      43.092 112.279  52.474  1.00 20.00
ATOM    523  CG  TYR A  67      41.712 112.185  53.083  1.00 20.00
ATOM    524  CD1 TYR A  67      40.622 112.784  52.454  1.00 20.00
ATOM    525  CD2 TYR A  67      41.491 111.515  54.279  1.00 20.00
ATOM    526  CE1 TYR A  67      39.349 112.727  52.992  1.00 20.00
ATOM    527  CE2 TYR A  67      40.208 111.450  54.833  1.00 20.00
ATOM    528  CZ  TYR A  67      39.139 112.072  54.179  1.00 20.00
ATOM    529  OH  TYR A  67      37.857 112.047  54.709  1.00 20.00
ATOM    530  N   GLY A  68      44.947 114.621  50.973  1.00 20.00
ATOM    531  CA  GLY A  68      46.297 115.054  50.619  1.00 20.00
ATOM    532  C   GLY A  68      46.345 115.943  49.376  1.00 20.00
ATOM    533  O   GLY A  68      47.328 116.667  49.153  1.00 20.00
ATOM    534  N   LEU A  69      45.302 115.878  48.550  1.00 20.00
ATOM    535  CA  LEU A  69      45.262 116.699  47.337  1.00 20.00
ATOM    536  C   LEU A  69      44.725 118.089  47.676  1.00 20.00
ATOM    537  O   LEU A  69      43.616 118.225  48.224  1.00 20.00
ATOM    538  CB  LEU A  69      44.398 116.046  46.258  1.00 20.00
ATOM    539  CG  LEU A  69      44.488 116.656  44.853  1.00 20.00
ATOM    540  CD1 LEU A  69      43.819 115.762  43.846  1.00 20.00
ATOM    541  CD2 LEU A  69      43.870 118.053  44.818  1.00 20.00
ATOM    542  N   GLU A  70      45.520 119.117  47.362  1.00 20.00
ATOM    543  CA  GLU A  70      45.132 120.490  47.669  1.00 20.00
ATOM    544  C   GLU A  70      44.832 121.291  46.424  1.00 20.00
ATOM    545  O   GLU A  70      44.376 122.430  46.525  1.00 20.00
ATOM    546  CB  GLU A  70      46.238 121.205  48.449  1.00 20.00
ATOM    547  CG  GLU A  70      46.431 120.734  49.889  1.00 20.00
ATOM    548  CD  GLU A  70      47.870 120.898  50.363  1.00 20.00
ATOM    549  OE1 GLU A  70      48.791 120.293  49.742  1.00 20.00
ATOM    550  OE2 GLU A  70      48.081 121.652  51.339  1.00 20.00
ATOM    551  N   SER A  71      45.144 120.733  45.255  1.00 20.00
ATOM    552  CA  SER A  71      44.894 121.451  44.001  1.00 20.00
ATOM    553  C   SER A  71      45.103 120.644  42.725  1.00 20.00
ATOM    554  O   SER A  71      46.210 120.158  42.456  1.00 20.00
ATOM    555  CB  SER A  71      45.716 122.733  43.941  1.00 20.00
ATOM    556  OG  SER A  71      45.206 123.607  42.946  1.00 20.00
ATOM    557  N   LEU A  72      44.048 120.568  41.913  1.00 20.00
ATOM    558  CA  LEU A  72      44.088 119.842  40.646  1.00 20.00
ATOM    559  C   LEU A  72      45.074 120.499  39.687  1.00 20.00
ATOM    560  O   LEU A  72      45.495 119.901  38.695  1.00 20.00
ATOM    561  CB  LEU A  72      42.692 119.818  40.015  1.00 20.00
ATOM    562  CG  LEU A  72      41.789 118.677  40.501  1.00 20.00
ATOM    563  CD1 LEU A  72      42.578 117.753  41.424  1.00 20.00
ATOM    564  CD2 LEU A  72      40.507 119.189  41.196  1.00 20.00
ATOM    565  N   LYS A  73      45.437 121.739  40.003  1.00 20.00
ATOM    566  CA  LYS A  73      46.373 122.519  39.194  1.00 20.00
ATOM    567  C   LYS A  73      47.610 121.722  38.772  1.00 20.00
ATOM    568  O   LYS A  73      48.056 121.808  37.632  1.00 20.00
ATOM    569  CB  LYS A  73      46.806 123.774  39.953  1.00 20.00
ATOM    570  CG  LYS A  73      48.101 124.393  39.446  1.00 20.00
ATOM    571  CD  LYS A  73      49.330 123.760  40.096  1.00 20.00
ATOM    572  CE  LYS A  73      50.574 123.918  39.210  1.00 20.00
ATOM    573  NZ  LYS A  73      50.520 123.085  37.963  1.00 20.00
ATOM    574  N   ASP A  74      48.190 120.978  39.700  1.00 20.00
ATOM    575  CA  ASP A  74      49.391 120.212  39.381  1.00 20.00
ATOM    576  C   ASP A  74      49.051 118.883  38.702  1.00 20.00
ATOM    577  O   ASP A  74      49.854 118.330  37.928  1.00 20.00
ATOM    578  CB  ASP A  74      50.219 119.963  40.650  1.00 20.00
ATOM    579  CG  ASP A  74      51.509 120.793  40.684  1.00 20.00
ATOM    580  OD1 ASP A  74      51.878 121.275  41.782  1.00 20.00
ATOM    581  OD2 ASP A  74      52.173 120.946  39.624  1.00 20.00
ATOM    582  N   LEU A  75      47.847 118.384  38.982  1.00 20.00
ATOM    583  CA  LEU A  75      47.401 117.101  38.449  1.00 20.00
ATOM    584  C   LEU A  75      46.971 117.136  36.981  1.00 20.00
ATOM    585  O   LEU A  75      47.387 116.292  36.183  1.00 20.00
ATOM    586  CB  LEU A  75      46.267 116.535  39.316  1.00 20.00
ATOM    587  CG  LEU A  75      46.265 115.016  39.361  1.00 20.00
ATOM    588  CD1 LEU A  75      47.519 114.538  40.049  1.00 20.00
ATOM    589  CD2 LEU A  75      45.024 114.536  40.036  1.00 20.00
ATOM    590  N   PHE A  76      46.093 118.079  36.643  1.00 20.00
ATOM    591  CA  PHE A  76      45.561 118.174  35.289  1.00 20.00
ATOM    592  C   PHE A  76      45.758 119.567  34.706  1.00 20.00
ATOM    593  O   PHE A  76      44.794 120.249  34.308  1.00 20.00
ATOM    594  CB  PHE A  76      44.080 117.777  35.290  1.00 20.00
ATOM    595  CG  PHE A  76      43.821 116.464  35.971  1.00 20.00
ATOM    596  CD1 PHE A  76      42.828 116.346  36.932  1.00 20.00
ATOM    597  CD2 PHE A  76      44.627 115.360  35.697  1.00 20.00
ATOM    598  CE1 PHE A  76      42.610 115.139  37.578  1.00 20.00
ATOM    599  CE2 PHE A  76      44.419 114.154  36.339  1.00 20.00
ATOM    600  CZ  PHE A  76      43.411 114.043  37.286  1.00 20.00
ATOM    601  N   PRO A  77      47.024 119.983  34.652  1.00 20.00
ATOM    602  CA  PRO A  77      47.388 121.307  34.141  1.00 20.00
ATOM    603  C   PRO A  77      47.008 121.502  32.678  1.00 20.00
ATOM    604  O   PRO A  77      46.884 122.635  32.198  1.00 20.00
ATOM    605  CB  PRO A  77      48.925 121.332  34.296  1.00 20.00
ATOM    606  CG  PRO A  77      49.334 119.890  34.297  1.00 20.00
ATOM    607  CD  PRO A  77      48.209 119.159  34.982  1.00 20.00
ATOM    608  N   ASN A  78      46.824 120.398  31.966  1.00 20.00
ATOM    609  CA  ASN A  78      46.525 120.488  30.549  1.00 20.00
ATOM    610  C   ASN A  78      45.114 120.106  30.107  1.00 20.00
ATOM    611  O   ASN A  78      44.766 120.256  28.937  1.00 20.00
ATOM    612  CB  ASN A  78      47.618 119.811  29.717  1.00 20.00
ATOM    613  CG  ASN A  78      48.837 120.707  29.509  1.00 20.00
ATOM    614  OD1 ASN A  78      48.818 121.895  29.865  1.00 20.00
ATOM    615  ND2 ASN A  78      49.899 120.149  28.919  1.00 20.00
ATOM    616  N   LEU A  79      44.281 119.672  31.039  1.00 20.00
ATOM    617  CA  LEU A  79      42.899 119.359  30.687  1.00 20.00
ATOM    618  C   LEU A  79      42.266 120.645  30.138  1.00 20.00
ATOM    619  O   LEU A  79      42.141 121.644  30.845  1.00 20.00
ATOM    620  CB  LEU A  79      42.109 118.842  31.907  1.00 20.00
ATOM    621  CG  LEU A  79      40.572 118.770  31.796  1.00 20.00
ATOM    622  CD1 LEU A  79      40.153 118.134  30.480  1.00 20.00
ATOM    623  CD2 LEU A  79      39.959 118.012  32.976  1.00 20.00
ATOM    624  N   THR A  80      41.928 120.636  28.854  1.00 20.00
ATOM    625  CA  THR A  80      41.361 121.814  28.215  1.00 20.00
ATOM    626  C   THR A  80      39.862 121.707  27.961  1.00 20.00
ATOM    627  O   THR A  80      39.151 122.727  27.979  1.00 20.00
ATOM    628  CB  THR A  80      42.090 122.163  26.905  1.00 20.00
ATOM    629  OG1 THR A  80      43.512 122.142  27.120  1.00 20.00
ATOM    630  CG2 THR A  80      41.679 123.553  26.438  1.00 20.00
ATOM    631  N   VAL A  81      39.377 120.485  27.726  1.00 20.00
ATOM    632  CA  VAL A  81      37.945 120.289  27.482  1.00 20.00
ATOM    633  C   VAL A  81      37.299 119.032  28.041  1.00 20.00
ATOM    634  O   VAL A  81      37.853 117.924  27.958  1.00 20.00
ATOM    635  CB  VAL A  81      37.591 120.363  26.005  1.00 20.00
ATOM    636  CG1 VAL A  81      36.062 120.362  25.836  1.00 20.00
ATOM    637  CG2 VAL A  81      38.220 121.575  25.377  1.00 20.00
ATOM    638  N   ILE A  82      36.076 119.219  28.538  1.00 20.00
ATOM    639  CA  ILE A  82      35.257 118.128  29.051  1.00 20.00
ATOM    640  C   ILE A  82      33.927 118.246  28.320  1.00 20.00
ATOM    641  O   ILE A  82      33.106 119.113  28.640  1.00 20.00
ATOM    642  CB  ILE A  82      34.966 118.275  30.556  1.00 20.00
ATOM    643  CG1 ILE A  82      36.098 119.022  31.255  1.00 20.00
ATOM    644  CG2 ILE A  82      34.753 116.923  31.195  1.00 20.00
ATOM    645  CD1 ILE A  82      36.044 118.898  32.756  1.00 20.00
ATOM    646  N   ARG A  83      33.733 117.412  27.306  1.00 20.00
ATOM    647  CA  ARG A  83      32.495 117.455  26.538  1.00 20.00
ATOM    648  C   ARG A  83      31.323 116.895  27.340  1.00 20.00
ATOM    649  O   ARG A  83      30.173 117.288  27.143  1.00 20.00
ATOM    650  CB  ARG A  83      32.643 116.718  25.199  1.00 20.00
ATOM    651  CG  ARG A  83      33.754 115.681  25.151  1.00 20.00
ATOM    652  CD  ARG A  83      34.088 115.309  23.707  1.00 20.00
ATOM    653  NE  ARG A  83      33.172 115.910  22.729  1.00 20.00
ATOM    654  CZ  ARG A  83      33.521 116.844  21.837  1.00 20.00
ATOM    655  NH1 ARG A  83      34.770 117.318  21.802  1.00 20.00
ATOM    656  NH2 ARG A  83      32.616 117.322  20.979  1.00 20.00
ATOM    657  N   GLY A  84      31.621 115.978  28.248  1.00 20.00
ATOM    658  CA  GLY A  84      30.572 115.388  29.076  1.00 20.00
ATOM    659  C   GLY A  84      29.503 114.763  28.202  1.00 20.00
ATOM    660  O   GLY A  84      28.303 114.996  28.407  1.00 20.00
ATOM    661  N   SER A  85      29.959 113.983  27.217  1.00 20.00
ATOM    662  CA  SER A  85      29.081 113.271  26.290  1.00 20.00
ATOM    663  C   SER A  85      28.182 112.348  27.100  1.00 20.00
ATOM    664  O   SER A  85      27.187 111.834  26.603  1.00 20.00
ATOM    665  CB  SER A  85      29.927 112.446  25.331  1.00 20.00
ATOM    666  OG  SER A  85      31.176 112.121  25.935  1.00 20.00
ATOM    667  N   ARG A  86      28.575 112.131  28.350  1.00 20.00
ATOM    668  CA  ARG A  86      27.814 111.335  29.303  1.00 20.00
ATOM    669  C   ARG A  86      28.113 111.913  30.683  1.00 20.00
ATOM    670  O   ARG A  86      29.177 111.659  31.250  1.00 20.00
ATOM    671  CB  ARG A  86      28.221 109.862  29.232  1.00 20.00
ATOM    672  CG  ARG A  86      27.048 108.907  29.397  1.00 20.00
ATOM    673  CD  ARG A  86      25.850 109.603  30.058  1.00 20.00
ATOM    674  NE  ARG A  86      24.625 109.496  29.257  1.00 20.00
ATOM    675  CZ  ARG A  86      23.459 110.059  29.582  1.00 20.00
ATOM    676  NH1 ARG A  86      22.400 109.906  28.790  1.00 20.00
ATOM    677  NH2 ARG A  86      23.351 110.782  30.693  1.00 20.00
ATOM    678  N   LEU A  87      27.207 112.757  31.183  1.00 20.00
ATOM    679  CA  LEU A  87      27.412 113.419  32.466  1.00 20.00
ATOM    680  C   LEU A  87      27.142 112.551  33.699  1.00 20.00
ATOM    681  O   LEU A  87      26.249 111.682  33.698  1.00 20.00
ATOM    682  CB  LEU A  87      26.635 114.743  32.537  1.00 20.00
ATOM    683  CG  LEU A  87      25.115 114.739  32.319  1.00 20.00
ATOM    684  CD1 LEU A  87      24.412 113.691  33.187  1.00 20.00
ATOM    685  CD2 LEU A  87      24.541 116.132  32.596  1.00 20.00
ATOM    686  N   PHE A  88      27.936 112.777  34.748  1.00 20.00
ATOM    687  CA  PHE A  88      27.783 112.023  35.988  1.00 20.00
ATOM    688  C   PHE A  88      26.490 112.428  36.659  1.00 20.00
ATOM    689  O   PHE A  88      26.436 113.417  37.418  1.00 20.00
ATOM    690  CB  PHE A  88      28.955 112.233  36.946  1.00 20.00
ATOM    691  CG  PHE A  88      28.788 111.521  38.260  1.00 20.00
ATOM    692  CD1 PHE A  88      29.399 110.302  38.483  1.00 20.00
ATOM    693  CD2 PHE A  88      27.982 112.055  39.259  1.00 20.00
ATOM    694  CE1 PHE A  88      29.236 109.641  39.689  1.00 20.00
ATOM    695  CE2 PHE A  88      27.816 111.396  40.457  1.00 20.00
ATOM    696  CZ  PHE A  88      28.442 110.188  40.673  1.00 20.00
ATOM    697  N   PHE A  89      25.447 111.672  36.334  1.00 20.00
ATOM    698  CA  PHE A  89      24.104 111.869  36.869  1.00 20.00
ATOM    699  C   PHE A  89      23.736 113.340  37.085  1.00 20.00
ATOM    700  O   PHE A  89      23.517 113.796  38.216  1.00 20.00
ATOM    701  CB  PHE A  89      23.838 110.930  38.067  1.00 20.00
ATOM    702  CG  PHE A  89      23.959 109.451  37.705  1.00 20.00
ATOM    703  CD1 PHE A  89      25.017 108.994  36.902  1.00 20.00
ATOM    704  CD2 PHE A  89      22.983 108.535  38.094  1.00 20.00
ATOM    705  CE1 PHE A  89      25.118 107.651  36.541  1.00 20.00
ATOM    706  CE2 PHE A  89      23.083 107.188  37.724  1.00 20.00
ATOM    707  CZ  PHE A  89      24.154 106.752  36.952  1.00 20.00
ATOM    708  N   ASN A  90      23.784 114.067  35.956  1.00 20.00
ATOM    709  CA  ASN A  90      23.474 115.490  35.831  1.00 20.00
ATOM    710  C   ASN A  90      24.650 116.469  35.723  1.00 20.00
ATOM    711  O   ASN A  90      24.541 117.491  35.019  1.00 20.00
ATOM    712  CB  ASN A  90      22.426 115.966  36.840  1.00 20.00
ATOM    713  CG  ASN A  90      21.756 117.267  36.405  1.00 20.00
ATOM    714  OD1 ASN A  90      21.209 118.014  37.228  1.00 20.00
ATOM    715  ND2 ASN A  90      21.827 117.562  35.105  1.00 20.00
ATOM    716  N   TYR A  91      25.760 116.182  36.417  1.00 20.00
ATOM    717  CA  TYR A  91      26.907 117.094  36.390  1.00 20.00
ATOM    718  C   TYR A  91      28.113 116.571  35.630  1.00 20.00
ATOM    719  O   TYR A  91      28.491 115.414  35.792  1.00 20.00
ATOM    720  CB  TYR A  91      27.297 117.510  37.807  1.00 20.00
ATOM    721  CG  TYR A  91      26.140 118.103  38.587  1.00 20.00
ATOM    722  CD1 TYR A  91      25.629 117.454  39.701  1.00 20.00
ATOM    723  CD2 TYR A  91      25.516 119.278  38.168  1.00 20.00
ATOM    724  CE1 TYR A  91      24.549 117.970  40.404  1.00 20.00
ATOM    725  CE2 TYR A  91      24.437 119.796  38.857  1.00 20.00
ATOM    726  CZ  TYR A  91      23.956 119.134  39.981  1.00 20.00
ATOM    727  OH  TYR A  91      22.873 119.627  40.684  1.00 20.00
ATOM    728  N   ALA A  92      28.705 117.444  34.809  1.00 20.00
ATOM    729  CA  ALA A  92      29.874 117.097  33.984  1.00 20.00
ATOM    730  C   ALA A  92      31.173 117.096  34.803  1.00 20.00
ATOM    731  O   ALA A  92      32.139 116.357  34.493  1.00 20.00
ATOM    732  CB  ALA A  92      29.986 118.056  32.802  1.00 20.00
ATOM    733  N   LEU A  93      31.196 117.948  35.828  1.00 20.00
ATOM    734  CA  LEU A  93      32.324 118.023  36.750  1.00 20.00
ATOM    735  C   LEU A  93      31.744 117.975  38.158  1.00 20.00
ATOM    736  O   LEU A  93      30.663 118.501  38.399  1.00 20.00
ATOM    737  CB  LEU A  93      33.124 119.312  36.549  1.00 20.00
ATOM    738  CG  LEU A  93      34.375 119.362  37.437  1.00 20.00
ATOM    739  CD1 LEU A  93      35.323 118.177  37.126  1.00 20.00
ATOM    740  CD2 LEU A  93      35.092 120.698  37.323  1.00 20.00
ATOM    741  N   VAL A  94      32.443 117.314  39.076  1.00 20.00
ATOM    742  CA  VAL A  94      31.943 117.189  40.445  1.00 20.00
ATOM    743  C   VAL A  94      33.025 117.178  41.520  1.00 20.00
ATOM    744  O   VAL A  94      33.793 116.203  41.673  1.00 20.00
ATOM    745  CB  VAL A  94      31.064 115.940  40.624  1.00 20.00
ATOM    746  CG1 VAL A  94      29.736 116.133  39.928  1.00 20.00
ATOM    747  CG2 VAL A  94      31.794 114.692  40.124  1.00 20.00
ATOM    748  N   ILE A  95      33.050 118.248  42.303  1.00 20.00
ATOM    749  CA  ILE A  95      33.981 118.335  43.411  1.00 20.00
ATOM    750  C   ILE A  95      33.177 118.295  44.720  1.00 20.00
ATOM    751  O   ILE A  95      32.411 119.212  45.028  1.00 20.00
ATOM    752  CB  ILE A  95      34.883 119.570  43.297  1.00 20.00
ATOM    753  CG1 ILE A  95      35.525 119.615  41.902  1.00 20.00
ATOM    754  CG2 ILE A  95      35.985 119.515  44.362  1.00 20.00
ATOM    755  CD1 ILE A  95      35.832 118.232  41.322  1.00 20.00
ATOM    756  N   PHE A  96      33.287 117.174  45.434  1.00 20.00
ATOM    757  CA  PHE A  96      32.494 116.931  46.632  1.00 20.00
ATOM    758  C   PHE A  96      33.348 116.355  47.750  1.00 20.00
ATOM    759  O   PHE A  96      34.151 115.433  47.535  1.00 20.00
ATOM    760  CB  PHE A  96      31.409 115.913  46.288  1.00 20.00
ATOM    761  CG  PHE A  96      30.168 115.992  47.142  1.00 20.00
ATOM    762  CD1 PHE A  96      29.046 116.688  46.694  1.00 20.00
ATOM    763  CD2 PHE A  96      30.071 115.250  48.316  1.00 20.00
ATOM    764  CE1 PHE A  96      27.886 116.707  47.434  1.00 20.00
ATOM    765  CE2 PHE A  96      28.912 115.264  49.070  1.00 20.00
ATOM    766  CZ  PHE A  96      27.815 115.993  48.631  1.00 20.00
ATOM    767  N   GLU A  97      33.136 116.870  48.958  1.00 20.00
ATOM    768  CA  GLU A  97      33.852 116.400  50.145  1.00 20.00
ATOM    769  C   GLU A  97      35.359 116.287  49.915  1.00 20.00
ATOM    770  O   GLU A  97      36.068 115.666  50.706  1.00 20.00
ATOM    771  CB  GLU A  97      33.268 115.070  50.652  1.00 20.00
ATOM    772  CG  GLU A  97      31.829 115.190  51.181  1.00 20.00
ATOM    773  CD  GLU A  97      31.430 114.035  52.093  1.00 20.00
ATOM    774  OE1 GLU A  97      32.255 113.118  52.290  1.00 20.00
ATOM    775  OE2 GLU A  97      30.285 114.046  52.614  1.00 20.00
ATOM    776  N   MET A  98      35.844 116.908  48.836  1.00 20.00
ATOM    777  CA  MET A  98      37.275 116.914  48.545  1.00 20.00
ATOM    778  C   MET A  98      37.910 117.890  49.533  1.00 20.00
ATOM    779  O   MET A  98      38.143 119.058  49.203  1.00 20.00
ATOM    780  CB  MET A  98      37.530 117.374  47.100  1.00 20.00
ATOM    781  CG  MET A  98      37.653 116.238  46.105  1.00 20.00
ATOM    782  SD  MET A  98      39.301 115.455  46.034  1.00 20.00
ATOM    783  CE  MET A  98      39.889 115.708  47.732  1.00 20.00
ATOM    784  N   VAL A  99      38.115 117.421  50.767  1.00 20.00
ATOM    785  CA  VAL A  99      38.645 118.255  51.843  1.00 20.00
ATOM    786  C   VAL A  99      39.822 119.166  51.475  1.00 20.00
ATOM    787  O   VAL A  99      39.632 120.299  50.984  1.00 20.00
ATOM    788  CB  VAL A  99      38.987 117.423  53.090  1.00 20.00
ATOM    789  CG1 VAL A  99      37.741 117.186  53.911  1.00 20.00
ATOM    790  CG2 VAL A  99      39.598 116.116  52.689  1.00 20.00
ATOM    791  N   HIS A 100      41.031 118.679  51.753  1.00 20.00
ATOM    792  CA  HIS A 100      42.275 119.425  51.524  1.00 20.00
ATOM    793  C   HIS A 100      42.346 120.393  50.327  1.00 20.00
ATOM    794  O   HIS A 100      43.199 121.291  50.305  1.00 20.00
ATOM    795  CB  HIS A 100      43.479 118.463  51.522  1.00 20.00
ATOM    796  CG  HIS A 100      43.467 117.488  52.664  1.00 20.00
ATOM    797  ND1 HIS A 100      44.563 117.279  53.480  1.00 20.00
ATOM    798  CD2 HIS A 100      42.479 116.695  53.149  1.00 20.00
ATOM    799  CE1 HIS A 100      44.257 116.380  54.404  1.00 20.00
ATOM    800  NE2 HIS A 100      42.998 116.010  54.226  1.00 20.00
ATOM    801  N   LEU A 101      41.469 120.208  49.340  1.00 20.00
ATOM    802  CA  LEU A 101      41.462 121.067  48.147  1.00 20.00
ATOM    803  C   LEU A 101      41.109 122.515  48.479  1.00 20.00
ATOM    804  O   LEU A 101      40.007 122.807  48.974  1.00 20.00
ATOM    805  CB  LEU A 101      40.517 120.525  47.071  1.00 20.00
ATOM    806  CG  LEU A 101      40.870 120.881  45.622  1.00 20.00
ATOM    807  CD1 LEU A 101      40.640 119.694  44.713  1.00 20.00
ATOM    808  CD2 LEU A 101      40.069 122.092  45.142  1.00 20.00
ATOM    809  N   LYS A 102      42.049 123.412  48.164  1.00 20.00
ATOM    810  CA  LYS A 102      41.914 124.841  48.443  1.00 20.00
ATOM    811  C   LYS A 102      41.706 125.697  47.183  1.00 20.00
ATOM    812  O   LYS A 102      41.191 126.825  47.251  1.00 20.00
ATOM    813  CB  LYS A 102      43.167 125.320  49.170  1.00 20.00
ATOM    814  CG  LYS A 102      44.412 124.511  48.822  1.00 20.00
ATOM    815  CD  LYS A 102      45.628 125.015  49.589  1.00 20.00
ATOM    816  CE  LYS A 102      45.533 124.670  51.074  1.00 20.00
ATOM    817  NZ  LYS A 102      44.320 125.266  51.718  1.00 20.00
ATOM    818  N   GLU A 103      42.144 125.173  46.042  1.00 20.00
ATOM    819  CA  GLU A 103      42.016 125.874  44.765  1.00 20.00
ATOM    820  C   GLU A 103      41.834 124.832  43.665  1.00 20.00
ATOM    821  O   GLU A 103      42.417 123.748  43.733  1.00 20.00
ATOM    822  CB  GLU A 103      43.276 126.704  44.494  1.00 20.00
ATOM    823  CG  GLU A 103      44.550 126.159  45.163  1.00 20.00
ATOM    824  CD  GLU A 103      45.827 126.539  44.404  1.00 20.00
ATOM    825  OE1 GLU A 103      46.745 125.692  44.309  1.00 20.00
ATOM    826  OE2 GLU A 103      45.925 127.687  43.911  1.00 20.00
ATOM    827  N   LEU A 104      41.021 125.140  42.657  1.00 20.00
ATOM    828  CA  LEU A 104      40.799 124.169  41.594  1.00 20.00
ATOM    829  C   LEU A 104      42.078 123.821  40.825  1.00 20.00
ATOM    830  O   LEU A 104      42.547 122.674  40.869  1.00 20.00
ATOM    831  CB  LEU A 104      39.653 124.583  40.683  1.00 20.00
ATOM    832  CG  LEU A 104      38.391 123.801  41.066  1.00 20.00
ATOM    833  CD1 LEU A 104      37.129 124.654  40.982  1.00 20.00
ATOM    834  CD2 LEU A 104      38.280 122.530  40.245  1.00 20.00
ATOM    835  N   GLY A 105      42.675 124.817  40.168  1.00 20.00
ATOM    836  CA  GLY A 105      43.945 124.598  39.477  1.00 20.00
ATOM    837  C   GLY A 105      43.830 124.302  37.992  1.00 20.00
ATOM    838  O   GLY A 105      44.827 124.363  37.272  1.00 20.00
ATOM    839  N   LEU A 106      42.624 123.966  37.537  1.00 20.00
ATOM    840  CA  LEU A 106      42.402 123.674  36.114  1.00 20.00
ATOM    841  C   LEU A 106      42.281 124.985  35.329  1.00 20.00
ATOM    842  O   LEU A 106      41.186 125.555  35.209  1.00 20.00
ATOM    843  CB  LEU A 106      41.139 122.821  35.919  1.00 20.00
ATOM    844  CG  LEU A 106      40.858 121.729  36.964  1.00 20.00
ATOM    845  CD1 LEU A 106      39.369 121.342  36.980  1.00 20.00
ATOM    846  CD2 LEU A 106      41.773 120.509  36.738  1.00 20.00
ATOM    847  N   TYR A 107      43.418 125.481  34.836  1.00 20.00
ATOM    848  CA  TYR A 107      43.448 126.737  34.089  1.00 20.00
ATOM    849  C   TYR A 107      43.327 126.534  32.579  1.00 20.00
ATOM    850  O   TYR A 107      43.028 127.484  31.831  1.00 20.00
ATOM    851  CB  TYR A 107      44.688 127.576  34.445  1.00 20.00
ATOM    852  CG  TYR A 107      45.996 126.801  34.511  1.00 20.00
ATOM    853  CD1 TYR A 107      46.847 126.727  33.407  1.00 20.00
ATOM    854  CD2 TYR A 107      46.405 126.188  35.690  1.00 20.00
ATOM    855  CE1 TYR A 107      48.054 126.037  33.467  1.00 20.00
ATOM    856  CE2 TYR A 107      47.602 125.490  35.759  1.00 20.00
ATOM    857  CZ  TYR A 107      48.427 125.420  34.647  1.00 20.00
ATOM    858  OH  TYR A 107      49.631 124.727  34.721  1.00 20.00
ATOM    859  N   ASN A 108      43.525 125.293  32.137  1.00 20.00
ATOM    860  CA  ASN A 108      43.420 124.972  30.718  1.00 20.00
ATOM    861  C   ASN A 108      41.957 124.697  30.366  1.00 20.00
ATOM    862  O   ASN A 108      41.535 124.845  29.209  1.00 20.00
ATOM    863  CB  ASN A 108      44.315 123.775  30.368  1.00 20.00
ATOM    864  CG  ASN A 108      45.597 124.191  29.636  1.00 20.00
ATOM    865  OD1 ASN A 108      45.676 125.290  29.071  1.00 20.00
ATOM    866  ND2 ASN A 108      46.603 123.310  29.637  1.00 20.00
ATOM    867  N   LEU A 109      41.178 124.335  31.383  1.00 20.00
ATOM    868  CA  LEU A 109      39.744 124.091  31.208  1.00 20.00
ATOM    869  C   LEU A 109      39.118 125.336  30.569  1.00 20.00
ATOM    870  O   LEU A 109      39.208 126.439  31.109  1.00 20.00
ATOM    871  CB  LEU A 109      39.078 123.835  32.577  1.00 20.00
ATOM    872  CG  LEU A 109      38.038 122.718  32.725  1.00 20.00
ATOM    873  CD1 LEU A 109      37.938 122.318  34.186  1.00 20.00
ATOM    874  CD2 LEU A 109      36.680 123.169  32.214  1.00 20.00
ATOM    875  N   MET A 110      38.479 125.172  29.421  1.00 20.00
ATOM    876  CA  MET A 110      37.865 126.321  28.777  1.00 20.00
ATOM    877  C   MET A 110      36.513 126.053  28.121  1.00 20.00
ATOM    878  O   MET A 110      35.776 126.992  27.786  1.00 20.00
ATOM    879  CB  MET A 110      38.856 127.004  27.848  1.00 20.00
ATOM    880  CG  MET A 110      40.184 127.269  28.530  1.00 20.00
ATOM    881  SD  MET A 110      41.436 127.957  27.438  1.00 20.00
ATOM    882  CE  MET A 110      42.855 126.870  27.801  1.00 20.00
ATOM    883  N   ASN A 111      36.155 124.774  28.007  1.00 20.00
ATOM    884  CA  ASN A 111      34.857 124.397  27.452  1.00 20.00
ATOM    885  C   ASN A 111      34.366 123.066  28.014  1.00 20.00
ATOM    886  O   ASN A 111      35.015 122.021  27.848  1.00 20.00
ATOM    887  CB  ASN A 111      34.890 124.366  25.911  1.00 20.00
ATOM    888  CG  ASN A 111      33.497 124.553  25.271  1.00 20.00
ATOM    889  OD1 ASN A 111      33.057 123.716  24.480  1.00 20.00
ATOM    890  ND2 ASN A 111      32.859 125.701  25.522  1.00 20.00
ATOM    891  N   ILE A 112      33.236 123.128  28.719  1.00 20.00
ATOM    892  CA  ILE A 112      32.583 121.942  29.257  1.00 20.00
ATOM    893  C   ILE A 112      31.332 121.767  28.410  1.00 20.00
ATOM    894  O   ILE A 112      30.204 121.956  28.879  1.00 20.00
ATOM    895  CB  ILE A 112      32.188 122.094  30.734  1.00 20.00
ATOM    896  CG1 ILE A 112      33.452 122.249  31.597  1.00 20.00
ATOM    897  CG2 ILE A 112      31.371 120.882  31.187  1.00 20.00
ATOM    898  CD1 ILE A 112      33.180 122.599  33.068  1.00 20.00
ATOM    899  N   THR A 113      31.584 121.497  27.128  1.00 20.00
ATOM    900  CA  THR A 113      30.576 121.309  26.093  1.00 20.00
ATOM    901  C   THR A 113      29.151 120.959  26.534  1.00 20.00
ATOM    902  O   THR A 113      28.227 121.744  26.318  1.00 20.00
ATOM    903  CB  THR A 113      31.053 120.264  25.093  1.00 20.00
ATOM    904  OG1 THR A 113      30.451 119.004  25.419  1.00 20.00
ATOM    905  CG2 THR A 113      32.580 120.124  25.168  1.00 20.00
ATOM    906  N   ARG A 114      28.975 119.764  27.090  1.00 20.00
ATOM    907  CA  ARG A 114      27.645 119.312  27.512  1.00 20.00
ATOM    908  C   ARG A 114      27.576 118.840  28.957  1.00 20.00
ATOM    909  O   ARG A 114      28.043 117.744  29.294  1.00 20.00
ATOM    910  CB  ARG A 114      27.136 118.193  26.599  1.00 20.00
ATOM    911  CG  ARG A 114      26.183 117.219  27.293  1.00 20.00
ATOM    912  CD  ARG A 114      25.910 116.007  26.427  1.00 20.00
ATOM    913  NE  ARG A 114      24.776 115.226  26.925  1.00 20.00
ATOM    914  CZ  ARG A 114      24.749 114.616  28.110  1.00 20.00
ATOM    915  NH1 ARG A 114      25.799 114.705  28.925  1.00 20.00
ATOM    916  NH2 ARG A 114      23.677 113.918  28.481  1.00 20.00
ATOM    917  N   GLY A 115      26.922 119.638  29.793  1.00 20.00
ATOM    918  CA  GLY A 115      26.748 119.278  31.198  1.00 20.00
ATOM    919  C   GLY A 115      26.931 120.488  32.101  1.00 20.00
ATOM    920  O   GLY A 115      27.192 121.599  31.622  1.00 20.00
ATOM    921  N   SER A 116      26.776 120.266  33.410  1.00 20.00
ATOM    922  CA  SER A 116      26.953 121.323  34.397  1.00 20.00
ATOM    923  C   SER A 116      28.066 120.908  35.354  1.00 20.00
ATOM    924  O   SER A 116      28.705 119.855  35.186  1.00 20.00
ATOM    925  CB  SER A 116      25.661 121.556  35.184  1.00 20.00
ATOM    926  OG  SER A 116      24.878 120.371  35.253  1.00 20.00
ATOM    927  N   VAL A 117      28.288 121.723  36.377  1.00 20.00
ATOM    928  CA  VAL A 117      29.325 121.419  37.343  1.00 20.00
ATOM    929  C   VAL A 117      28.787 121.440  38.777  1.00 20.00
ATOM    930  O   VAL A 117      28.081 122.376  39.171  1.00 20.00
ATOM    931  CB  VAL A 117      30.504 122.372  37.199  1.00 20.00
ATOM    932  CG1 VAL A 117      30.210 123.672  37.908  1.00 20.00
ATOM    933  CG2 VAL A 117      31.776 121.720  37.707  1.00 20.00
ATOM    934  N   ARG A 118      29.096 120.374  39.531  1.00 20.00
ATOM    935  CA  ARG A 118      28.682 120.237  40.937  1.00 20.00
ATOM    936  C   ARG A 118      29.893 120.282  41.871  1.00 20.00
ATOM    937  O   ARG A 118      30.642 119.297  42.013  1.00 20.00
ATOM    938  CB  ARG A 118      27.910 118.942  41.175  1.00 20.00
ATOM    939  CG  ARG A 118      27.292 118.855  42.574  1.00 20.00
ATOM    940  CD  ARG A 118      26.037 119.734  42.667  1.00 20.00
ATOM    941  NE  ARG A 118      25.168 119.459  43.825  1.00 20.00
ATOM    942  CZ  ARG A 118      24.936 118.256  44.357  1.00 20.00
ATOM    943  NH1 ARG A 118      25.532 117.155  43.893  1.00 20.00
ATOM    944  NH2 ARG A 118      24.107 118.152  45.383  1.00 20.00
ATOM    945  N   ILE A 119      30.072 121.432  42.506  1.00 20.00
ATOM    946  CA  ILE A 119      31.177 121.641  43.422  1.00 20.00
ATOM    947  C   ILE A 119      30.588 122.021  44.774  1.00 20.00
ATOM    948  O   ILE A 119      30.023 123.102  44.920  1.00 20.00
ATOM    949  CB  ILE A 119      32.075 122.796  42.924  1.00 20.00
ATOM    950  CG1 ILE A 119      32.752 122.418  41.599  1.00 20.00
ATOM    951  CG2 ILE A 119      33.110 123.170  43.978  1.00 20.00
ATOM    952  CD1 ILE A 119      33.328 123.602  40.845  1.00 20.00
ATOM    953  N   GLU A 120      30.694 121.124  45.756  1.00 20.00
ATOM    954  CA  GLU A 120      30.127 121.417  47.064  1.00 20.00
ATOM    955  C   GLU A 120      30.669 120.610  48.249  1.00 20.00
ATOM    956  O   GLU A 120      31.073 119.442  48.108  1.00 20.00
ATOM    957  CB  GLU A 120      28.599 121.346  47.019  1.00 20.00
ATOM    958  CG  GLU A 120      28.037 119.936  47.117  1.00 20.00
ATOM    959  CD  GLU A 120      26.599 119.931  47.597  1.00 20.00
ATOM    960  OE1 GLU A 120      25.732 119.422  46.855  1.00 20.00
ATOM    961  OE2 GLU A 120      26.335 120.478  48.700  1.00 20.00
ATOM    962  N   LYS A 121      30.638 121.252  49.420  1.00 20.00
ATOM    963  CA  LYS A 121      31.107 120.663  50.666  1.00 20.00
ATOM    964  C   LYS A 121      32.604 120.389  50.588  1.00 20.00
ATOM    965  O   LYS A 121      33.043 119.238  50.635  1.00 20.00
ATOM    966  CB  LYS A 121      30.323 119.391  50.988  1.00 20.00
ATOM    967  CG  LYS A 121      28.900 119.669  51.475  1.00 20.00
ATOM    968  CD  LYS A 121      27.961 118.503  51.205  1.00 20.00
ATOM    969  CE  LYS A 121      27.064 118.218  52.407  1.00 20.00
ATOM    970  NZ  LYS A 121      27.660 117.173  53.300  1.00 20.00
ATOM    971  N   ASN A 122      33.385 121.459  50.441  1.00 20.00
ATOM    972  CA  ASN A 122      34.836 121.332  50.337  1.00 20.00
ATOM    973  C   ASN A 122      35.575 122.060  51.449  1.00 20.00
ATOM    974  O   ASN A 122      36.745 121.768  51.714  1.00 20.00
ATOM    975  CB  ASN A 122      35.317 121.785  48.966  1.00 20.00
ATOM    976  CG  ASN A 122      34.640 121.029  47.843  1.00 20.00
ATOM    977  OD1 ASN A 122      34.702 119.791  47.786  1.00 20.00
ATOM    978  ND2 ASN A 122      33.929 121.757  46.984  1.00 20.00
ATOM    979  N   ASN A 123      34.876 122.993  52.100  1.00 20.00
ATOM    980  CA  ASN A 123      35.416 123.742  53.239  1.00 20.00
ATOM    981  C   ASN A 123      36.869 124.155  53.060  1.00 20.00
ATOM    982  O   ASN A 123      37.578 124.382  54.036  1.00 20.00
ATOM    983  CB  ASN A 123      35.282 122.913  54.525  1.00 20.00
ATOM    984  CG  ASN A 123      34.830 123.747  55.712  1.00 20.00
ATOM    985  OD1 ASN A 123      35.651 124.147  56.544  1.00 20.00
ATOM    986  ND2 ASN A 123      33.515 124.006  55.804  1.00 20.00
ATOM    987  N   GLU A 124      37.322 124.190  51.811  1.00 20.00
ATOM    988  CA  GLU A 124      38.703 124.537  51.515  1.00 20.00
ATOM    989  C   GLU A 124      38.803 125.153  50.126  1.00 20.00
ATOM    990  O   GLU A 124      39.732 125.906  49.829  1.00 20.00
ATOM    991  CB  GLU A 124      39.613 123.307  51.638  1.00 20.00
ATOM    992  CG  GLU A 124      39.858 122.851  53.072  1.00 20.00
ATOM    993  CD  GLU A 124      40.394 123.961  53.952  1.00 20.00
ATOM    994  OE1 GLU A 124      41.093 124.855  53.423  1.00 20.00
ATOM    995  OE2 GLU A 124      40.108 123.944  55.171  1.00 20.00
ATOM    996  N   LEU A 125      37.817 124.866  49.283  1.00 20.00
ATOM    997  CA  LEU A 125      37.796 125.439  47.945  1.00 20.00
ATOM    998  C   LEU A 125      37.743 126.955  48.068  1.00 20.00
ATOM    999  O   LEU A 125      36.765 127.508  48.574  1.00 20.00
ATOM   1000  CB  LEU A 125      36.579 124.942  47.166  1.00 20.00
ATOM   1001  CG  LEU A 125      36.695 125.007  45.635  1.00 20.00
ATOM   1002  CD1 LEU A 125      37.641 126.131  45.205  1.00 20.00
ATOM   1003  CD2 LEU A 125      37.152 123.662  45.055  1.00 20.00
ATOM   1004  N   CYS A 126      38.806 127.616  47.611  1.00 20.00
ATOM   1005  CA  CYS A 126      38.894 129.071  47.692  1.00 20.00
ATOM   1006  C   CYS A 126      38.627 129.776  46.357  1.00 20.00
ATOM   1007  O   CYS A 126      37.624 130.491  46.200  1.00 20.00
ATOM   1008  CB  CYS A 126      40.253 129.492  48.262  1.00 20.00
ATOM   1009  SG  CYS A 126      40.117 130.530  49.747  1.00 20.00
ATOM   1010  N   TYR A 127      39.532 129.592  45.399  1.00 20.00
ATOM   1011  CA  TYR A 127      39.374 130.227  44.095  1.00 20.00
ATOM   1012  C   TYR A 127      38.217 129.603  43.322  1.00 20.00
ATOM   1013  O   TYR A 127      38.423 128.773  42.424  1.00 20.00
ATOM   1014  CB  TYR A 127      40.685 130.168  43.304  1.00 20.00
ATOM   1015  CG  TYR A 127      41.770 131.070  43.872  1.00 20.00
ATOM   1016  CD1 TYR A 127      43.027 130.566  44.197  1.00 20.00
ATOM   1017  CD2 TYR A 127      41.528 132.424  44.098  1.00 20.00
ATOM   1018  CE1 TYR A 127      44.017 131.386  44.713  1.00 20.00
ATOM   1019  CE2 TYR A 127      42.513 133.249  44.614  1.00 20.00
ATOM   1020  CZ  TYR A 127      43.751 132.723  44.922  1.00 20.00
ATOM   1021  OH  TYR A 127      44.730 133.531  45.447  1.00 20.00
ATOM   1022  N   LEU A 128      36.997 130.002  43.696  1.00 20.00
ATOM   1023  CA  LEU A 128      35.778 129.477  43.088  1.00 20.00
ATOM   1024  C   LEU A 128      34.878 130.606  42.583  1.00 20.00
ATOM   1025  O   LEU A 128      34.020 130.405  41.708  1.00 20.00
ATOM   1026  CB  LEU A 128      35.012 128.638  44.121  1.00 20.00
ATOM   1027  CG  LEU A 128      34.749 127.169  43.786  1.00 20.00
ATOM   1028  CD1 LEU A 128      33.959 126.498  44.918  1.00 20.00
ATOM   1029  CD2 LEU A 128      34.010 127.047  42.450  1.00 20.00
ATOM   1030  N   ALA A 129      35.062 131.792  43.164  1.00 20.00
ATOM   1031  CA  ALA A 129      34.259 132.957  42.793  1.00 20.00
ATOM   1032  C   ALA A 129      35.062 133.869  41.876  1.00 20.00
ATOM   1033  O   ALA A 129      34.523 134.804  41.269  1.00 20.00
ATOM   1034  CB  ALA A 129      33.809 133.706  44.036  1.00 20.00
ATOM   1035  N   THR A 130      36.359 133.586  41.782  1.00 20.00
ATOM   1036  CA  THR A 130      37.241 134.360  40.923  1.00 20.00
ATOM   1037  C   THR A 130      37.139 133.867  39.484  1.00 20.00
ATOM   1038  O   THR A 130      37.418 134.605  38.534  1.00 20.00
ATOM   1039  CB  THR A 130      38.694 134.228  41.373  1.00 20.00
ATOM   1040  OG1 THR A 130      39.003 132.841  41.572  1.00 20.00
ATOM   1041  CG2 THR A 130      38.898 134.983  42.670  1.00 20.00
ATOM   1042  N   ILE A 131      36.748 132.609  39.324  1.00 20.00
ATOM   1043  CA  ILE A 131      36.622 132.038  37.993  1.00 20.00
ATOM   1044  C   ILE A 131      35.248 132.353  37.408  1.00 20.00
ATOM   1045  O   ILE A 131      34.256 132.468  38.138  1.00 20.00
ATOM   1046  CB  ILE A 131      36.935 130.506  37.977  1.00 20.00
ATOM   1047  CG1 ILE A 131      35.662 129.676  37.825  1.00 20.00
ATOM   1048  CG2 ILE A 131      37.682 130.071  39.249  1.00 20.00
ATOM   1049  CD1 ILE A 131      35.858 128.236  38.250  1.00 20.00
ATOM   1050  N   ASP A 132      35.204 132.566  36.098  1.00 20.00
ATOM   1051  CA  ASP A 132      33.943 132.864  35.437  1.00 20.00
ATOM   1052  C   ASP A 132      33.481 131.678  34.601  1.00 20.00
ATOM   1053  O   ASP A 132      33.929 131.500  33.465  1.00 20.00
ATOM   1054  CB  ASP A 132      34.054 134.117  34.564  1.00 20.00
ATOM   1055  CG  ASP A 132      32.690 134.678  34.177  1.00 20.00
ATOM   1056  OD1 ASP A 132      32.596 135.889  33.865  1.00 20.00
ATOM   1057  OD2 ASP A 132      31.700 133.909  34.212  1.00 20.00
ATOM   1058  N   TRP A 133      32.581 130.875  35.170  1.00 20.00
ATOM   1059  CA  TRP A 133      32.055 129.698  34.484  1.00 20.00
ATOM   1060  C   TRP A 133      31.237 130.076  33.237  1.00 20.00
ATOM   1061  O   TRP A 133      30.943 129.226  32.389  1.00 20.00
ATOM   1062  CB  TRP A 133      31.197 128.862  35.444  1.00 20.00
ATOM   1063  CG  TRP A 133      31.974 128.198  36.545  1.00 20.00
ATOM   1064  CD1 TRP A 133      31.966 128.530  37.862  1.00 20.00
ATOM   1065  CD2 TRP A 133      32.840 127.059  36.423  1.00 20.00
ATOM   1066  NE1 TRP A 133      32.787 127.682  38.572  1.00 20.00
ATOM   1067  CE2 TRP A 133      33.327 126.763  37.711  1.00 20.00
ATOM   1068  CE3 TRP A 133      33.245 126.260  35.349  1.00 20.00
ATOM   1069  CZ2 TRP A 133      34.222 125.724  37.953  1.00 20.00
ATOM   1070  CZ3 TRP A 133      34.120 125.218  35.593  1.00 20.00
ATOM   1071  CH2 TRP A 133      34.602 124.960  36.886  1.00 20.00
ATOM   1072  N   SER A 134      30.860 131.348  33.144  1.00 20.00
ATOM   1073  CA  SER A 134      30.091 131.836  32.000  1.00 20.00
ATOM   1074  C   SER A 134      30.867 131.569  30.713  1.00 20.00
ATOM   1075  O   SER A 134      30.276 131.289  29.668  1.00 20.00
ATOM   1076  CB  SER A 134      29.805 133.338  32.143  1.00 20.00
ATOM   1077  OG  SER A 134      29.982 134.019  30.905  1.00 20.00
ATOM   1078  N   ARG A 135      32.197 131.641  30.811  1.00 20.00
ATOM   1079  CA  ARG A 135      33.078 131.396  29.667  1.00 20.00
ATOM   1080  C   ARG A 135      33.321 129.893  29.439  1.00 20.00
ATOM   1081  O   ARG A 135      33.523 129.448  28.297  1.00 20.00
ATOM   1082  CB  ARG A 135      34.421 132.123  29.854  1.00 20.00
ATOM   1083  CG  ARG A 135      35.375 132.051  28.641  1.00 20.00
ATOM   1084  CD  ARG A 135      36.142 130.714  28.584  1.00 20.00
ATOM   1085  NE  ARG A 135      37.300 130.757  27.681  1.00 20.00
ATOM   1086  CZ  ARG A 135      37.227 130.681  26.350  1.00 20.00
ATOM   1087  NH1 ARG A 135      36.044 130.571  25.752  1.00 20.00
ATOM   1088  NH2 ARG A 135      38.338 130.726  25.612  1.00 20.00
ATOM   1089  N   ILE A 136      33.315 129.115  30.522  1.00 20.00
ATOM   1090  CA  ILE A 136      33.555 127.674  30.435  1.00 20.00
ATOM   1091  C   ILE A 136      32.319 126.891  29.978  1.00 20.00
ATOM   1092  O   ILE A 136      32.376 126.154  28.997  1.00 20.00
ATOM   1093  CB  ILE A 136      34.101 127.101  31.761  1.00 20.00
ATOM   1094  CG1 ILE A 136      35.378 127.843  32.171  1.00 20.00
ATOM   1095  CG2 ILE A 136      34.394 125.615  31.628  1.00 20.00
ATOM   1096  CD1 ILE A 136      35.340 128.383  33.591  1.00 20.00
ATOM   1097  N   LEU A 137      31.204 127.044  30.696  1.00 20.00
ATOM   1098  CA  LEU A 137      29.968 126.365  30.323  1.00 20.00
ATOM   1099  C   LEU A 137      29.153 127.328  29.491  1.00 20.00
ATOM   1100  O   LEU A 137      29.398 128.536  29.507  1.00 20.00
ATOM   1101  CB  LEU A 137      29.168 125.971  31.562  1.00 20.00
ATOM   1102  CG  LEU A 137      29.693 124.743  32.310  1.00 20.00
ATOM   1103  CD1 LEU A 137      31.185 124.586  32.047  1.00 20.00
ATOM   1104  CD2 LEU A 137      29.406 124.847  33.813  1.00 20.00
ATOM   1105  N   ASP A 138      28.175 126.797  28.770  1.00 20.00
ATOM   1106  CA  ASP A 138      27.321 127.638  27.925  1.00 20.00
ATOM   1107  C   ASP A 138      26.032 128.049  28.664  1.00 20.00
ATOM   1108  O   ASP A 138      25.267 128.896  28.194  1.00 20.00
ATOM   1109  CB  ASP A 138      27.056 126.975  26.559  1.00 20.00
ATOM   1110  CG  ASP A 138      28.338 126.884  25.676  1.00 20.00
ATOM   1111  OD1 ASP A 138      29.437 127.282  26.134  1.00 20.00
ATOM   1112  OD2 ASP A 138      28.252 126.421  24.510  1.00 20.00
ATOM   1113  N   SER A 139      25.846 127.481  29.849  1.00 20.00
ATOM   1114  CA  SER A 139      24.732 127.826  30.741  1.00 20.00
ATOM   1115  C   SER A 139      25.007 127.246  32.123  1.00 20.00
ATOM   1116  O   SER A 139      25.302 126.053  32.257  1.00 20.00
ATOM   1117  CB  SER A 139      23.391 127.327  30.225  1.00 20.00
ATOM   1118  OG  SER A 139      22.333 127.813  31.054  1.00 20.00
ATOM   1119  N   VAL A 140      24.938 128.099  33.143  1.00 20.00
ATOM   1120  CA  VAL A 140      25.265 127.687  34.505  1.00 20.00
ATOM   1121  C   VAL A 140      24.068 127.648  35.449  1.00 20.00
ATOM   1122  O   VAL A 140      24.232 127.448  36.661  1.00 20.00
ATOM   1123  CB  VAL A 140      26.330 128.604  35.101  1.00 20.00
ATOM   1124  CG1 VAL A 140      27.647 128.465  34.332  1.00 20.00
ATOM   1125  CG2 VAL A 140      25.838 130.031  35.049  1.00 20.00
ATOM   1126  N   GLU A 141      22.867 127.837  34.905  1.00 20.00
ATOM   1127  CA  GLU A 141      21.660 127.793  35.734  1.00 20.00
ATOM   1128  C   GLU A 141      21.615 126.460  36.475  1.00 20.00
ATOM   1129  O   GLU A 141      21.293 126.406  37.661  1.00 20.00
ATOM   1130  CB  GLU A 141      20.398 127.960  34.876  1.00 20.00
ATOM   1131  CG  GLU A 141      19.151 128.379  35.685  1.00 20.00
ATOM   1132  CD  GLU A 141      17.876 128.455  34.837  1.00 20.00
ATOM   1133  OE1 GLU A 141      16.887 129.093  35.286  1.00 20.00
ATOM   1134  OE2 GLU A 141      17.860 127.873  33.727  1.00 20.00
ATOM   1135  N   ASP A 142      21.967 125.396  35.762  1.00 20.00
ATOM   1136  CA  ASP A 142      21.986 124.044  36.315  1.00 20.00
ATOM   1137  C   ASP A 142      23.186 123.805  37.238  1.00 20.00
ATOM   1138  O   ASP A 142      23.409 122.687  37.717  1.00 20.00
ATOM   1139  CB  ASP A 142      21.991 123.008  35.181  1.00 20.00
ATOM   1140  CG  ASP A 142      23.257 123.078  34.311  1.00 20.00
ATOM   1141  OD1 ASP A 142      24.184 123.866  34.632  1.00 20.00
ATOM   1142  OD2 ASP A 142      23.342 122.303  33.323  1.00 20.00
ATOM   1143  N   ASN A 143      23.967 124.854  37.471  1.00 20.00
ATOM   1144  CA  ASN A 143      25.142 124.742  38.325  1.00 20.00
ATOM   1145  C   ASN A 143      24.777 124.606  39.807  1.00 20.00
ATOM   1146  O   ASN A 143      23.626 124.823  40.203  1.00 20.00
ATOM   1147  CB  ASN A 143      26.077 125.925  38.103  1.00 20.00
ATOM   1148  CG  ASN A 143      27.299 125.553  37.299  1.00 20.00
ATOM   1149  OD1 ASN A 143      27.415 124.423  36.815  1.00 20.00
ATOM   1150  ND2 ASN A 143      28.232 126.492  37.167  1.00 20.00
ATOM   1151  N   HIS A 144      25.767 124.242  40.618  1.00 20.00
ATOM   1152  CA  HIS A 144      25.560 124.062  42.056  1.00 20.00
ATOM   1153  C   HIS A 144      26.888 124.136  42.797  1.00 20.00
ATOM   1154  O   HIS A 144      27.741 123.245  42.679  1.00 20.00
ATOM   1155  CB  HIS A 144      24.884 122.695  42.340  1.00 20.00
ATOM   1156  CG  HIS A 144      24.204 122.606  43.679  1.00 20.00
ATOM   1157  ND1 HIS A 144      22.972 123.183  43.934  1.00 20.00
ATOM   1158  CD2 HIS A 144      24.572 121.976  44.826  1.00 20.00
ATOM   1159  CE1 HIS A 144      22.618 122.923  45.187  1.00 20.00
ATOM   1160  NE2 HIS A 144      23.570 122.190  45.748  1.00 20.00
ATOM   1161  N   ILE A 145      27.061 125.207  43.558  1.00 20.00
ATOM   1162  CA  ILE A 145      28.269 125.378  44.360  1.00 20.00
ATOM   1163  C   ILE A 145      27.897 125.876  45.761  1.00 20.00
ATOM   1164  O   ILE A 145      27.581 127.052  45.948  1.00 20.00
ATOM   1165  CB  ILE A 145      29.271 126.318  43.685  1.00 20.00
ATOM   1166  CG1 ILE A 145      29.851 125.656  42.425  1.00 20.00
ATOM   1167  CG2 ILE A 145      30.384 126.690  44.669  1.00 20.00
ATOM   1168  CD1 ILE A 145      30.803 126.542  41.657  1.00 20.00
ATOM   1169  N   VAL A 146      27.896 124.955  46.731  1.00 20.00
ATOM   1170  CA  VAL A 146      27.490 125.270  48.094  1.00 20.00
ATOM   1171  C   VAL A 146      28.468 124.779  49.119  1.00 20.00
ATOM   1172  O   VAL A 146      29.182 123.818  48.882  1.00 20.00
ATOM   1173  CB  VAL A 146      26.183 124.548  48.463  1.00 20.00
ATOM   1174  CG1 VAL A 146      25.184 125.519  49.075  1.00 20.00
ATOM   1175  CG2 VAL A 146      25.606 123.808  47.273  1.00 20.00
ATOM   1176  N   LEU A 147      28.391 125.372  50.305  1.00 20.00
ATOM   1177  CA  LEU A 147      29.189 124.932  51.440  1.00 20.00
ATOM   1178  C   LEU A 147      30.646 124.640  51.084  1.00 20.00
ATOM   1179  O   LEU A 147      31.088 123.480  51.085  1.00 20.00
ATOM   1180  CB  LEU A 147      28.553 123.689  52.055  1.00 20.00
ATOM   1181  CG  LEU A 147      27.225 123.302  51.414  1.00 20.00
ATOM   1182  CD1 LEU A 147      26.751 121.961  51.964  1.00 20.00
ATOM   1183  CD2 LEU A 147      26.194 124.390  51.662  1.00 20.00
ATOM   1184  N   ASN A 148      31.390 125.700  50.788  1.00 20.00
ATOM   1185  CA  ASN A 148      32.807 125.582  50.459  1.00 20.00
ATOM   1186  C   ASN A 148      33.579 126.596  51.298  1.00 20.00
ATOM   1187  O   ASN A 148      32.992 127.304  52.123  1.00 20.00
ATOM   1188  CB  ASN A 148      33.034 125.863  48.965  1.00 20.00
ATOM   1189  CG  ASN A 148      32.144 125.018  48.073  1.00 20.00
ATOM   1190  OD1 ASN A 148      32.293 123.794  48.015  1.00 20.00
ATOM   1191  ND2 ASN A 148      31.222 125.672  47.356  1.00 20.00
ATOM   1192  N   LYS A 149      34.892 126.679  51.086  1.00 20.00
ATOM   1193  CA  LYS A 149      35.696 127.633  51.827  1.00 20.00
ATOM   1194  C   LYS A 149      35.216 129.058  51.546  1.00 20.00
ATOM   1195  O   LYS A 149      35.000 129.828  52.465  1.00 20.00
ATOM   1196  CB  LYS A 149      37.177 127.483  51.465  1.00 20.00
ATOM   1197  CG  LYS A 149      38.132 127.821  52.610  1.00 20.00
ATOM   1198  CD  LYS A 149      39.524 128.201  52.087  1.00 20.00
ATOM   1199  CE  LYS A 149      40.543 128.285  53.218  1.00 20.00
ATOM   1200  NZ  LYS A 149      41.892 128.705  52.720  1.00 20.00
ATOM   1201  N   ASP A 150      35.030 129.379  50.266  1.00 20.00
ATOM   1202  CA  ASP A 150      34.590 130.710  49.843  1.00 20.00
ATOM   1203  C   ASP A 150      33.172 131.082  50.311  1.00 20.00
ATOM   1204  O   ASP A 150      32.890 132.249  50.626  1.00 20.00
ATOM   1205  CB  ASP A 150      34.705 130.840  48.317  1.00 20.00
ATOM   1206  CG  ASP A 150      34.113 132.140  47.785  1.00 20.00
ATOM   1207  OD1 ASP A 150      33.269 132.082  46.856  1.00 20.00
ATOM   1208  OD2 ASP A 150      34.515 133.221  48.268  1.00 20.00
ATOM   1209  N   ASP A 151      32.277 130.095  50.348  1.00 20.00
ATOM   1210  CA  ASP A 151      30.888 130.332  50.767  1.00 20.00
ATOM   1211  C   ASP A 151      30.817 130.881  52.198  1.00 20.00
ATOM   1212  O   ASP A 151      29.744 131.277  52.670  1.00 20.00
ATOM   1213  CB  ASP A 151      30.064 129.031  50.686  1.00 20.00
ATOM   1214  CG  ASP A 151      30.098 128.391  49.300  1.00 20.00
ATOM   1215  OD1 ASP A 151      31.024 128.687  48.508  1.00 20.00
ATOM   1216  OD2 ASP A 151      29.215 127.542  49.023  1.00 20.00
ATOM   1217  N   ASN A 152      31.958 130.879  52.889  1.00 20.00
ATOM   1218  CA  ASN A 152      32.017 131.328  54.283  1.00 20.00
ATOM   1219  C   ASN A 152      33.003 132.479  54.558  1.00 20.00
ATOM   1220  O   ASN A 152      34.158 132.250  54.953  1.00 20.00
ATOM   1221  CB  ASN A 152      32.327 130.141  55.206  1.00 20.00
ATOM   1222  CG  ASN A 152      31.343 130.027  56.355  1.00 20.00
ATOM   1223  OD1 ASN A 152      30.205 130.508  56.266  1.00 20.00
ATOM   1224  ND2 ASN A 152      31.772 129.382  57.441  1.00 20.00
ATOM   1225  N   GLU A 153      32.515 133.713  54.411  1.00 20.00
ATOM   1226  CA  GLU A 153      33.315 134.916  54.655  1.00 20.00
ATOM   1227  C   GLU A 153      34.684 134.918  53.973  1.00 20.00
ATOM   1228  O   GLU A 153      34.789 134.771  52.747  1.00 20.00
ATOM   1229  CB  GLU A 153      33.452 135.213  56.164  1.00 20.00
ATOM   1230  CG  GLU A 153      32.941 136.615  56.579  1.00 20.00
ATOM   1231  CD  GLU A 153      33.765 137.251  57.702  1.00 20.00
ATOM   1232  OE1 GLU A 153      34.304 136.497  58.554  1.00 20.00
ATOM   1233  OE2 GLU A 153      33.860 138.507  57.741  1.00 20.00
ATOM   1234  N   GLU A 154      35.728 135.109  54.778  1.00 20.00
ATOM   1235  CA  GLU A 154      37.095 135.222  54.270  1.00 20.00
ATOM   1236  C   GLU A 154      37.651 133.994  53.550  1.00 20.00
ATOM   1237  O   GLU A 154      37.516 132.861  54.027  1.00 20.00
ATOM   1238  CB  GLU A 154      38.067 135.681  55.383  1.00 20.00
ATOM   1239  CG  GLU A 154      37.416 136.479  56.519  1.00 20.00
ATOM   1240  CD  GLU A 154      37.542 137.987  56.333  1.00 20.00
ATOM   1241  OE1 GLU A 154      37.095 138.749  57.253  1.00 20.00
ATOM   1242  OE2 GLU A 154      38.062 138.409  55.261  1.00 20.00
ATOM   1243  N   CYS A 155      38.294 134.242  52.403  1.00 20.00
ATOM   1244  CA  CYS A 155      38.973 133.203  51.634  1.00 20.00
ATOM   1245  C   CYS A 155      40.426 133.653  51.411  1.00 20.00
ATOM   1246  O   CYS A 155      41.367 133.112  52.014  1.00 20.00
ATOM   1247  CB  CYS A 155      38.286 132.980  50.274  1.00 20.00
ATOM   1248  SG  CYS A 155      38.198 131.233  49.695  1.00 20.00
ATOM   1249  N   GLY A 156      40.597 134.674  50.570  1.00 20.00
ATOM   1250  CA  GLY A 156      41.924 135.190  50.257  1.00 20.00
ATOM   1251  C   GLY A 156      42.201 134.982  48.772  1.00 20.00
ATOM   1252  O   GLY A 156      43.198 134.354  48.389  1.00 20.00
ATOM   1253  N   ASP A 157      41.293 135.495  47.940  1.00 20.00
ATOM   1254  CA  ASP A 157      41.408 135.370  46.491  1.00 20.00
ATOM   1255  C   ASP A 157      42.262 136.497  45.906  1.00 20.00
ATOM   1256  O   ASP A 157      41.744 137.431  45.291  1.00 20.00
ATOM   1257  CB  ASP A 157      40.013 135.394  45.846  1.00 20.00
ATOM   1258  CG  ASP A 157      39.160 134.192  46.235  1.00 20.00
ATOM   1259  OD1 ASP A 157      37.933 134.209  45.960  1.00 20.00
ATOM   1260  OD2 ASP A 157      39.717 133.218  46.785  1.00 20.00
ATOM   1261  N   ILE A 158      43.574 136.408  46.102  1.00 20.00
ATOM   1262  CA  ILE A 158      44.485 137.422  45.580  1.00 20.00
ATOM   1263  C   ILE A 158      44.880 137.091  44.144  1.00 20.00
ATOM   1264  O   ILE A 158      45.961 136.547  43.892  1.00 20.00
ATOM   1265  CB  ILE A 158      45.752 137.518  46.430  1.00 20.00
ATOM   1266  CG1 ILE A 158      46.162 136.123  46.942  1.00 20.00
ATOM   1267  CG2 ILE A 158      45.517 138.472  47.583  1.00 20.00
ATOM   1268  CD1 ILE A 158      47.262 135.429  46.106  1.00 20.00
ATOM   1269  N   CYS A 159      43.994 137.431  43.208  1.00 20.00
ATOM   1270  CA  CYS A 159      44.204 137.149  41.790  1.00 20.00
ATOM   1271  C   CYS A 159      45.627 137.356  41.232  1.00 20.00
ATOM   1272  O   CYS A 159      46.513 136.527  41.478  1.00 20.00
ATOM   1273  CB  CYS A 159      43.147 137.859  40.929  1.00 20.00
ATOM   1274  SG  CYS A 159      42.722 136.983  39.388  1.00 20.00
ATOM   1275  N   PRO A 160      45.823 138.448  40.475  1.00 20.00
ATOM   1276  CA  PRO A 160      47.095 138.762  39.802  1.00 20.00
ATOM   1277  C   PRO A 160      47.957 137.551  39.441  1.00 20.00
ATOM   1278  O   PRO A 160      47.659 136.830  38.497  1.00 20.00
ATOM   1279  CB  PRO A 160      47.813 139.670  40.804  1.00 20.00
ATOM   1280  CG  PRO A 160      46.710 140.340  41.542  1.00 20.00
ATOM   1281  CD  PRO A 160      45.626 139.291  41.676  1.00 20.00
ATOM   1282  N   GLY A 161      49.003 137.315  40.230  1.00 20.00
ATOM   1283  CA  GLY A 161      49.906 136.182  40.016  1.00 20.00
ATOM   1284  C   GLY A 161      51.222 136.366  40.782  1.00 20.00
ATOM   1285  O   GLY A 161      51.299 137.167  41.716  1.00 20.00
ATOM   1286  N   THR A 162      52.254 135.617  40.388  1.00 20.00
ATOM   1287  CA  THR A 162      53.566 135.726  41.029  1.00 20.00
ATOM   1288  C   THR A 162      54.412 136.805  40.328  1.00 20.00
ATOM   1289  O   THR A 162      55.639 136.859  40.485  1.00 20.00
ATOM   1290  CB  THR A 162      54.322 134.371  41.058  1.00 20.00
ATOM   1291  OG1 THR A 162      55.713 134.575  40.750  1.00 20.00
ATOM   1292  CG2 THR A 162      53.716 133.390  40.060  1.00 20.00
ATOM   1293  N   ALA A 163      53.732 137.676  39.573  1.00 20.00
ATOM   1294  CA  ALA A 163      54.387 138.779  38.864  1.00 20.00
ATOM   1295  C   ALA A 163      54.210 140.080  39.647  1.00 20.00
ATOM   1296  O   ALA A 163      54.694 141.137  39.231  1.00 20.00
ATOM   1297  CB  ALA A 163      53.823 138.926  37.458  1.00 20.00
ATOM   1298  N   LYS A 164      53.504 139.985  40.777  1.00 20.00
ATOM   1299  CA  LYS A 164      53.271 141.125  41.668  1.00 20.00
ATOM   1300  C   LYS A 164      52.282 142.172  41.140  1.00 20.00
ATOM   1301  O   LYS A 164      51.417 141.876  40.305  1.00 20.00
ATOM   1302  CB  LYS A 164      54.602 141.791  42.049  1.00 20.00
ATOM   1303  CG  LYS A 164      55.260 141.208  43.298  1.00 20.00
ATOM   1304  CD  LYS A 164      54.218 140.630  44.256  1.00 20.00
ATOM   1305  CE  LYS A 164      53.727 141.680  45.240  1.00 20.00
ATOM   1306  NZ  LYS A 164      54.404 141.554  46.566  1.00 20.00
ATOM   1307  N   GLY A 165      52.413 143.395  41.656  1.00 20.00
ATOM   1308  CA  GLY A 165      51.551 144.511  41.264  1.00 20.00
ATOM   1309  C   GLY A 165      50.197 144.458  41.978  1.00 20.00
ATOM   1310  O   GLY A 165      50.118 144.111  43.165  1.00 20.00
ATOM   1311  N   LYS A 166      49.138 144.810  41.249  1.00 20.00
ATOM   1312  CA  LYS A 166      47.777 144.789  41.789  1.00 20.00
ATOM   1313  C   LYS A 166      46.805 144.234  40.746  1.00 20.00
ATOM   1314  O   LYS A 166      45.685 143.835  41.078  1.00 20.00
ATOM   1315  CB  LYS A 166      47.343 146.194  42.238  1.00 20.00
ATOM   1316  CG  LYS A 166      46.656 147.020  41.156  1.00 20.00
ATOM   1317  CD  LYS A 166      46.259 148.392  41.678  1.00 20.00
ATOM   1318  CE  LYS A 166      46.436 149.465  40.604  1.00 20.00
ATOM   1319  NZ  LYS A 166      45.867 150.780  41.017  1.00 20.00
ATOM   1320  N   THR A 167      47.255 144.191  39.491  1.00 20.00
ATOM   1321  CA  THR A 167      46.437 143.687  38.391  1.00 20.00
ATOM   1322  C   THR A 167      47.298 142.933  37.375  1.00 20.00
ATOM   1323  O   THR A 167      48.521 142.836  37.533  1.00 20.00
ATOM   1324  CB  THR A 167      45.691 144.837  37.663  1.00 20.00
ATOM   1325  OG1 THR A 167      44.456 144.351  37.120  1.00 20.00
ATOM   1326  CG2 THR A 167      46.552 145.408  36.532  1.00 20.00
ATOM   1327  N   ASN A 168      46.637 142.408  36.342  1.00 20.00
ATOM   1328  CA  ASN A 168      47.283 141.662  35.256  1.00 20.00
ATOM   1329  C   ASN A 168      46.246 140.839  34.492  1.00 20.00
ATOM   1330  O   ASN A 168      46.154 140.923  33.261  1.00 20.00
ATOM   1331  CB  ASN A 168      48.393 140.736  35.784  1.00 20.00
ATOM   1332  CG  ASN A 168      49.542 140.579  34.798  1.00 20.00
ATOM   1333  OD1 ASN A 168      49.514 141.140  33.700  1.00 20.00
ATOM   1334  ND2 ASN A 168      50.567 139.821  35.191  1.00 20.00
ATOM   1335  N   CYS A 169      45.468 140.045  35.235  1.00 20.00
ATOM   1336  CA  CYS A 169      44.443 139.181  34.650  1.00 20.00
ATOM   1337  C   CYS A 169      43.207 139.955  34.188  1.00 20.00
ATOM   1338  O   CYS A 169      42.839 140.978  34.768  1.00 20.00
ATOM   1339  CB  CYS A 169      44.027 138.077  35.642  1.00 20.00
ATOM   1340  SG  CYS A 169      45.387 137.402  36.662  1.00 20.00
ATOM   1341  N   PRO A 170      42.562 139.448  33.143  1.00 20.00
ATOM   1342  CA  PRO A 170      41.352 140.071  32.610  1.00 20.00
ATOM   1343  C   PRO A 170      40.244 139.950  33.650  1.00 20.00
ATOM   1344  O   PRO A 170      40.345 139.148  34.578  1.00 20.00
ATOM   1345  CB  PRO A 170      41.020 139.203  31.396  1.00 20.00
ATOM   1346  CG  PRO A 170      42.338 138.645  30.965  1.00 20.00
ATOM   1347  CD  PRO A 170      43.110 138.419  32.236  1.00 20.00
ATOM   1348  N   ALA A 171      39.191 140.752  33.496  1.00 20.00
ATOM   1349  CA  ALA A 171      38.086 140.736  34.445  1.00 20.00
ATOM   1350  C   ALA A 171      36.729 140.889  33.770  1.00 20.00
ATOM   1351  O   ALA A 171      36.619 141.466  32.687  1.00 20.00
ATOM   1352  CB  ALA A 171      38.276 141.812  35.493  1.00 20.00
ATOM   1353  N   THR A 172      35.695 140.368  34.426  1.00 20.00
ATOM   1354  CA  THR A 172      34.328 140.443  33.913  1.00 20.00
ATOM   1355  C   THR A 172      33.372 140.918  35.011  1.00 20.00
ATOM   1356  O   THR A 172      33.790 141.157  36.150  1.00 20.00
ATOM   1357  CB  THR A 172      33.844 139.079  33.389  1.00 20.00
ATOM   1358  OG1 THR A 172      32.426 138.948  33.619  1.00 20.00
ATOM   1359  CG2 THR A 172      34.581 137.941  34.097  1.00 20.00
ATOM   1360  N   VAL A 173      32.089 141.040  34.669  1.00 20.00
ATOM   1361  CA  VAL A 173      31.089 141.512  35.623  1.00 20.00
ATOM   1362  C   VAL A 173      29.833 140.635  35.691  1.00 20.00
ATOM   1363  O   VAL A 173      28.800 140.964  35.100  1.00 20.00
ATOM   1364  CB  VAL A 173      30.677 142.979  35.328  1.00 20.00
ATOM   1365  CG1 VAL A 173      29.617 143.451  36.312  1.00 20.00
ATOM   1366  CG2 VAL A 173      31.898 143.900  35.355  1.00 20.00
ATOM   1367  N   ILE A 174      29.916 139.536  36.441  1.00 20.00
ATOM   1368  CA  ILE A 174      28.766 138.650  36.618  1.00 20.00
ATOM   1369  C   ILE A 174      28.018 139.063  37.886  1.00 20.00
ATOM   1370  O   ILE A 174      28.638 139.312  38.924  1.00 20.00
ATOM   1371  CB  ILE A 174      29.183 137.165  36.717  1.00 20.00
ATOM   1372  CG1 ILE A 174      29.478 136.602  35.318  1.00 20.00
ATOM   1373  CG2 ILE A 174      28.087 136.347  37.393  1.00 20.00
ATOM   1374  CD1 ILE A 174      28.366 136.840  34.291  1.00 20.00
ATOM   1375  N   ASN A 175      26.693 139.168  37.780  1.00 20.00
ATOM   1376  CA  ASN A 175      25.844 139.591  38.896  1.00 20.00
ATOM   1377  C   ASN A 175      25.950 141.103  39.102  1.00 20.00
ATOM   1378  O   ASN A 175      25.802 141.600  40.223  1.00 20.00
ATOM   1379  CB  ASN A 175      26.195 138.832  40.188  1.00 20.00
ATOM   1380  CG  ASN A 175      25.555 137.452  40.254  1.00 20.00
ATOM   1381  OD1 ASN A 175      24.985 136.970  39.272  1.00 20.00
ATOM   1382  ND2 ASN A 175      25.651 136.808  41.420  1.00 20.00
ATOM   1383  N   GLY A 176      26.225 141.823  38.012  1.00 20.00
ATOM   1384  CA  GLY A 176      26.335 143.281  38.041  1.00 20.00
ATOM   1385  C   GLY A 176      27.679 143.799  38.555  1.00 20.00
ATOM   1386  O   GLY A 176      28.055 144.942  38.274  1.00 20.00
ATOM   1387  N   GLN A 177      28.404 142.958  39.297  1.00 20.00
ATOM   1388  CA  GLN A 177      29.694 143.346  39.870  1.00 20.00
ATOM   1389  C   GLN A 177      30.900 143.011  38.978  1.00 20.00
ATOM   1390  O   GLN A 177      30.968 141.932  38.387  1.00 20.00
ATOM   1391  CB  GLN A 177      29.878 142.711  41.263  1.00 20.00
ATOM   1392  CG  GLN A 177      28.602 142.115  41.860  1.00 20.00
ATOM   1393  CD  GLN A 177      28.878 141.219  43.062  1.00 20.00
ATOM   1394  OE1 GLN A 177      30.005 141.167  43.570  1.00 20.00
ATOM   1395  NE2 GLN A 177      27.853 140.495  43.514  1.00 20.00
ATOM   1396  N   PHE A 178      31.856 143.940  38.898  1.00 20.00
ATOM   1397  CA  PHE A 178      33.076 143.724  38.117  1.00 20.00
ATOM   1398  C   PHE A 178      34.164 143.115  39.006  1.00 20.00
ATOM   1399  O   PHE A 178      34.483 143.660  40.070  1.00 20.00
ATOM   1400  CB  PHE A 178      33.604 145.035  37.523  1.00 20.00
ATOM   1401  CG  PHE A 178      35.037 144.943  37.062  1.00 20.00
ATOM   1402  CD1 PHE A 178      36.089 145.097  37.962  1.00 20.00
ATOM   1403  CD2 PHE A 178      35.338 144.629  35.743  1.00 20.00
ATOM   1404  CE1 PHE A 178      37.406 144.960  37.557  1.00 20.00
ATOM   1405  CE2 PHE A 178      36.659 144.504  35.325  1.00 20.00
ATOM   1406  CZ  PHE A 178      37.694 144.679  36.237  1.00 20.00
ATOM   1407  N   VAL A 179      34.767 142.016  38.552  1.00 20.00
ATOM   1408  CA  VAL A 179      35.821 141.354  39.316  1.00 20.00
ATOM   1409  C   VAL A 179      36.847 140.708  38.406  1.00 20.00
ATOM   1410  O   VAL A 179      36.552 140.394  37.256  1.00 20.00
ATOM   1411  CB  VAL A 179      35.245 140.242  40.204  1.00 20.00
ATOM   1412  CG1 VAL A 179      34.466 139.252  39.349  1.00 20.00
ATOM   1413  CG2 VAL A 179      36.368 139.536  40.968  1.00 20.00
ATOM   1414  N   GLU A 180      38.044 140.473  38.943  1.00 20.00
ATOM   1415  CA  GLU A 180      39.103 139.806  38.195  1.00 20.00
ATOM   1416  C   GLU A 180      38.725 138.330  38.084  1.00 20.00
ATOM   1417  O   GLU A 180      37.859 137.856  38.819  1.00 20.00
ATOM   1418  CB  GLU A 180      40.450 139.963  38.906  1.00 20.00
ATOM   1419  CG  GLU A 180      40.958 141.400  38.967  1.00 20.00
ATOM   1420  CD  GLU A 180      42.431 141.522  38.592  1.00 20.00
ATOM   1421  OE1 GLU A 180      43.180 140.532  38.775  1.00 20.00
ATOM   1422  OE2 GLU A 180      42.839 142.609  38.118  1.00 20.00
ATOM   1423  N   ARG A 181      39.365 137.614  37.161  1.00 20.00
ATOM   1424  CA  ARG A 181      39.060 136.206  36.941  1.00 20.00
ATOM   1425  C   ARG A 181      40.328 135.343  36.904  1.00 20.00
ATOM   1426  O   ARG A 181      41.211 135.568  36.070  1.00 20.00
ATOM   1427  CB  ARG A 181      38.305 136.060  35.620  1.00 20.00
ATOM   1428  CG  ARG A 181      36.787 136.025  35.742  1.00 20.00
ATOM   1429  CD  ARG A 181      36.260 137.098  36.660  1.00 20.00
ATOM   1430  NE  ARG A 181      35.277 136.550  37.602  1.00 20.00
ATOM   1431  CZ  ARG A 181      33.971 136.819  37.574  1.00 20.00
ATOM   1432  NH1 ARG A 181      33.480 137.652  36.661  1.00 20.00
ATOM   1433  NH2 ARG A 181      33.156 136.258  38.468  1.00 20.00
ATOM   1434  N   CYS A 182      40.404 134.344  37.791  1.00 20.00
ATOM   1435  CA  CYS A 182      41.568 133.449  37.831  1.00 20.00
ATOM   1436  C   CYS A 182      41.272 132.077  38.421  1.00 20.00
ATOM   1437  O   CYS A 182      40.190 131.843  38.961  1.00 20.00
ATOM   1438  CB  CYS A 182      42.724 134.079  38.604  1.00 20.00
ATOM   1439  SG  CYS A 182      42.209 135.111  40.012  1.00 20.00
ATOM   1440  N   TRP A 183      42.269 131.189  38.343  1.00 20.00
ATOM   1441  CA  TRP A 183      42.156 129.825  38.863  1.00 20.00
ATOM   1442  C   TRP A 183      42.897 129.665  40.195  1.00 20.00
ATOM   1443  O   TRP A 183      42.387 129.034  41.128  1.00 20.00
ATOM   1444  CB  TRP A 183      42.687 128.808  37.839  1.00 20.00
ATOM   1445  CG  TRP A 183      41.808 128.654  36.635  1.00 20.00
ATOM   1446  CD1 TRP A 183      42.090 129.045  35.357  1.00 20.00
ATOM   1447  CD2 TRP A 183      40.494 128.086  36.602  1.00 20.00
ATOM   1448  NE1 TRP A 183      41.043 128.736  34.524  1.00 20.00
ATOM   1449  CE2 TRP A 183      40.045 128.151  35.268  1.00 20.00
ATOM   1450  CE3 TRP A 183      39.649 127.533  37.572  1.00 20.00
ATOM   1451  CZ2 TRP A 183      38.790 127.683  34.880  1.00 20.00
ATOM   1452  CZ3 TRP A 183      38.404 127.075  37.188  1.00 20.00
ATOM   1453  CH2 TRP A 183      37.987 127.150  35.854  1.00 20.00
ATOM   1454  N   THR A 184      44.103 130.227  40.274  1.00 20.00
ATOM   1455  CA  THR A 184      44.889 130.177  41.505  1.00 20.00
ATOM   1456  C   THR A 184      45.562 131.517  41.735  1.00 20.00
ATOM   1457  O   THR A 184      45.204 132.516  41.097  1.00 20.00
ATOM   1458  CB  THR A 184      45.969 129.080  41.477  1.00 20.00
ATOM   1459  OG1 THR A 184      46.970 129.404  40.503  1.00 20.00
ATOM   1460  CG2 THR A 184      45.357 127.749  41.148  1.00 20.00
ATOM   1461  N   HIS A 185      46.541 131.536  42.638  1.00 20.00
ATOM   1462  CA  HIS A 185      47.272 132.761  42.950  1.00 20.00
ATOM   1463  C   HIS A 185      48.055 133.280  41.738  1.00 20.00
ATOM   1464  O   HIS A 185      48.223 134.492  41.570  1.00 20.00
ATOM   1465  CB  HIS A 185      48.257 132.511  44.108  1.00 20.00
ATOM   1466  CG  HIS A 185      49.622 132.070  43.653  1.00 20.00
ATOM   1467  ND1 HIS A 185      50.630 132.964  43.340  1.00 20.00
ATOM   1468  CD2 HIS A 185      50.136 130.833  43.427  1.00 20.00
ATOM   1469  CE1 HIS A 185      51.710 132.296  42.954  1.00 20.00
ATOM   1470  NE2 HIS A 185      51.438 131.001  42.999  1.00 20.00
ATOM   1471  N   SER A 186      48.550 132.357  40.911  1.00 20.00
ATOM   1472  CA  SER A 186      49.367 132.713  39.752  1.00 20.00
ATOM   1473  C   SER A 186      48.625 132.782  38.416  1.00 20.00
ATOM   1474  O   SER A 186      48.524 133.853  37.808  1.00 20.00
ATOM   1475  CB  SER A 186      50.580 131.780  39.642  1.00 20.00
ATOM   1476  OG  SER A 186      50.224 130.452  39.979  1.00 20.00
ATOM   1477  N   HIS A 187      48.141 131.635  37.942  1.00 20.00
ATOM   1478  CA  HIS A 187      47.468 131.564  36.640  1.00 20.00
ATOM   1479  C   HIS A 187      46.223 132.434  36.520  1.00 20.00
ATOM   1480  O   HIS A 187      45.351 132.417  37.394  1.00 20.00
ATOM   1481  CB  HIS A 187      47.120 130.105  36.282  1.00 20.00
ATOM   1482  CG  HIS A 187      48.288 129.165  36.362  1.00 20.00
ATOM   1483  ND1 HIS A 187      49.128 128.924  35.290  1.00 20.00
ATOM   1484  CD2 HIS A 187      48.763 128.412  37.389  1.00 20.00
ATOM   1485  CE1 HIS A 187      50.064 128.057  35.649  1.00 20.00
ATOM   1486  NE2 HIS A 187      49.866 127.732  36.920  1.00 20.00
ATOM   1487  N   CYS A 188      46.135 133.173  35.413  1.00 20.00
ATOM   1488  CA  CYS A 188      44.964 134.011  35.145  1.00 20.00
ATOM   1489  C   CYS A 188      44.025 133.205  34.254  1.00 20.00
ATOM   1490  O   CYS A 188      44.477 132.310  33.535  1.00 20.00
ATOM   1491  CB  CYS A 188      45.370 135.312  34.429  1.00 20.00
ATOM   1492  SG  CYS A 188      46.549 136.371  35.340  1.00 20.00
ATOM   1493  N   GLN A 189      42.725 133.493  34.315  1.00 20.00
ATOM   1494  CA  GLN A 189      41.751 132.772  33.504  1.00 20.00
ATOM   1495  C   GLN A 189      41.858 133.221  32.049  1.00 20.00
ATOM   1496  O   GLN A 189      41.706 134.410  31.743  1.00 20.00
ATOM   1497  CB  GLN A 189      40.335 133.001  34.025  1.00 20.00
ATOM   1498  CG  GLN A 189      39.262 132.306  33.217  1.00 20.00
ATOM   1499  CD  GLN A 189      37.870 132.447  33.830  1.00 20.00
ATOM   1500  OE1 GLN A 189      37.675 133.172  34.803  1.00 20.00
ATOM   1501  NE2 GLN A 189      36.898 131.745  33.265  1.00 20.00
ATOM   1502  N   LYS A 190      42.155 132.273  31.161  1.00 20.00
ATOM   1503  CA  LYS A 190      42.316 132.571  29.730  1.00 20.00
ATOM   1504  C   LYS A 190      41.025 133.134  29.115  1.00 20.00
ATOM   1505  O   LYS A 190      40.045 132.409  28.940  1.00 20.00
ATOM   1506  CB  LYS A 190      42.769 131.310  28.965  1.00 20.00
ATOM   1507  CG  LYS A 190      44.033 131.500  28.095  1.00 20.00
ATOM   1508  CD  LYS A 190      44.483 130.180  27.430  1.00 20.00
ATOM   1509  CE  LYS A 190      45.876 130.301  26.759  1.00 20.00
ATOM   1510  NZ  LYS A 190      46.617 128.971  26.539  1.00 20.00
ATOM   1511  N   VAL A 191      41.025 134.428  28.790  1.00 20.00
ATOM   1512  CA  VAL A 191      39.847 135.056  28.189  1.00 20.00
ATOM   1513  C   VAL A 191      40.081 135.377  26.714  1.00 20.00
ATOM   1514  O   VAL A 191      41.225 135.615  26.289  1.00 20.00
ATOM   1515  CB  VAL A 191      39.409 136.315  28.944  1.00 20.00
ATOM   1516  CG1 VAL A 191      37.882 136.405  28.982  1.00 20.00
ATOM   1517  CG2 VAL A 191      39.986 136.305  30.351  1.00 20.00
ATOM   1518  N   CYS A 192      38.995 135.392  25.937  1.00 20.00
ATOM   1519  CA  CYS A 192      39.086 135.606  24.491  1.00 20.00
ATOM   1520  C   CYS A 192      38.189 136.701  23.896  1.00 20.00
ATOM   1521  O   CYS A 192      37.101 136.990  24.419  1.00 20.00
ATOM   1522  CB  CYS A 192      38.818 134.285  23.777  1.00 20.00
ATOM   1523  SG  CYS A 192      40.339 133.332  23.480  1.00 20.00
ATOM   1524  N   PRO A 193      38.631 137.275  22.769  1.00 20.00
ATOM   1525  CA  PRO A 193      37.847 138.305  22.079  1.00 20.00
ATOM   1526  C   PRO A 193      36.537 137.697  21.587  1.00 20.00
ATOM   1527  O   PRO A 193      36.529 136.613  21.001  1.00 20.00
ATOM   1528  CB  PRO A 193      38.742 138.702  20.885  1.00 20.00
ATOM   1529  CG  PRO A 193      39.875 137.689  20.860  1.00 20.00
ATOM   1530  CD  PRO A 193      40.015 137.202  22.254  1.00 20.00
ATOM   1531  N   THR A 194      35.432 138.387  21.867  1.00 20.00
ATOM   1532  CA  THR A 194      34.106 137.915  21.477  1.00 20.00
ATOM   1533  C   THR A 194      34.055 137.409  20.031  1.00 20.00
ATOM   1534  O   THR A 194      33.195 136.591  19.680  1.00 20.00
ATOM   1535  CB  THR A 194      33.036 139.015  21.676  1.00 20.00
ATOM   1536  OG1 THR A 194      33.563 140.284  21.248  1.00 20.00
ATOM   1537  CG2 THR A 194      32.633 139.103  23.148  1.00 20.00
ATOM   1538  N   ILE A 195      34.985 137.891  19.202  1.00 20.00
ATOM   1539  CA  ILE A 195      35.054 137.481  17.796  1.00 20.00
ATOM   1540  C   ILE A 195      35.685 136.098  17.689  1.00 20.00
ATOM   1541  O   ILE A 195      35.511 135.409  16.684  1.00 20.00
ATOM   1542  CB  ILE A 195      35.888 138.469  16.945  1.00 20.00
ATOM   1543  CG1 ILE A 195      36.969 139.145  17.802  1.00 20.00
ATOM   1544  CG2 ILE A 195      34.982 139.501  16.293  1.00 20.00
ATOM   1545  CD1 ILE A 195      37.996 139.954  16.996  1.00 20.00
ATOM   1546  N   CYS A 196      36.425 135.712  18.729  1.00 20.00
ATOM   1547  CA  CYS A 196      37.086 134.422  18.769  1.00 20.00
ATOM   1548  C   CYS A 196      36.098 133.335  19.168  1.00 20.00
ATOM   1549  O   CYS A 196      36.285 132.160  18.854  1.00 20.00
ATOM   1550  CB  CYS A 196      38.253 134.454  19.751  1.00 20.00
ATOM   1551  SG  CYS A 196      39.883 134.374  18.941  1.00 20.00
ATOM   1552  N   LYS A 197      35.043 133.733  19.873  1.00 20.00
ATOM   1553  CA  LYS A 197      34.034 132.782  20.327  1.00 20.00
ATOM   1554  C   LYS A 197      34.661 131.588  21.065  1.00 20.00
ATOM   1555  O   LYS A 197      35.608 131.742  21.856  1.00 20.00
ATOM   1556  CB  LYS A 197      33.170 132.309  19.154  1.00 20.00
ATOM   1557  CG  LYS A 197      32.014 133.245  18.838  1.00 20.00
ATOM   1558  CD  LYS A 197      31.622 133.174  17.372  1.00 20.00
ATOM   1559  CE  LYS A 197      31.101 134.526  16.869  1.00 20.00
ATOM   1560  NZ  LYS A 197      30.043 134.388  15.815  1.00 20.00
ATOM   1561  N   SER A 198      34.131 130.398  20.798  1.00 20.00
ATOM   1562  CA  SER A 198      34.572 129.173  21.467  1.00 20.00
ATOM   1563  C   SER A 198      35.855 128.578  20.904  1.00 20.00
ATOM   1564  O   SER A 198      36.184 127.429  21.200  1.00 20.00
ATOM   1565  CB  SER A 198      33.463 128.139  21.357  1.00 20.00
ATOM   1566  OG  SER A 198      32.566 128.521  20.316  1.00 20.00
ATOM   1567  N   HIS A 199      36.576 129.360  20.106  1.00 20.00
ATOM   1568  CA  HIS A 199      37.788 128.881  19.445  1.00 20.00
ATOM   1569  C   HIS A 199      39.096 128.987  20.228  1.00 20.00
ATOM   1570  O   HIS A 199      39.995 128.156  20.059  1.00 20.00
ATOM   1571  CB  HIS A 199      37.930 129.528  18.067  1.00 20.00
ATOM   1572  CG  HIS A 199      36.692 129.436  17.228  1.00 20.00
ATOM   1573  ND1 HIS A 199      35.419 129.519  17.765  1.00 20.00
ATOM   1574  CD2 HIS A 199      36.530 129.273  15.891  1.00 20.00
ATOM   1575  CE1 HIS A 199      34.526 129.419  16.792  1.00 20.00
ATOM   1576  NE2 HIS A 199      35.175 129.254  15.647  1.00 20.00
ATOM   1577  N   GLY A 200      39.222 130.018  21.054  1.00 20.00
ATOM   1578  CA  GLY A 200      40.438 130.186  21.849  1.00 20.00
ATOM   1579  C   GLY A 200      41.377 131.270  21.302  1.00 20.00
ATOM   1580  O   GLY A 200      41.260 131.693  20.144  1.00 20.00
ATOM   1581  N   CYS A 201      42.320 131.701  22.141  1.00 20.00
ATOM   1582  CA  CYS A 201      43.249 132.763  21.773  1.00 20.00
ATOM   1583  C   CYS A 201      44.650 132.269  21.466  1.00 20.00
ATOM   1584  O   CYS A 201      44.981 131.105  21.692  1.00 20.00
ATOM   1585  CB  CYS A 201      43.289 133.833  22.857  1.00 20.00
ATOM   1586  SG  CYS A 201      41.721 134.763  23.035  1.00 20.00
ATOM   1587  N   THR A 202      45.473 133.183  20.958  1.00 20.00
ATOM   1588  CA  THR A 202      46.837 132.858  20.557  1.00 20.00
ATOM   1589  C   THR A 202      47.878 133.597  21.395  1.00 20.00
ATOM   1590  O   THR A 202      47.572 134.116  22.481  1.00 20.00
ATOM   1591  CB  THR A 202      47.050 133.233  19.066  1.00 20.00
ATOM   1592  OG1 THR A 202      47.220 134.654  18.935  1.00 20.00
ATOM   1593  CG2 THR A 202      45.834 132.845  18.252  1.00 20.00
ATOM   1594  N   ALA A 203      49.109 133.657  20.879  1.00 20.00
ATOM   1595  CA  ALA A 203      50.184 134.385  21.543  1.00 20.00
ATOM   1596  C   ALA A 203      49.824 135.862  21.449  1.00 20.00
ATOM   1597  O   ALA A 203      50.544 136.653  20.828  1.00 20.00
ATOM   1598  CB  ALA A 203      51.522 134.123  20.858  1.00 20.00
ATOM   1599  N   GLU A 204      48.662 136.197  22.014  1.00 20.00
ATOM   1600  CA  GLU A 204      48.155 137.563  22.022  1.00 20.00
ATOM   1601  C   GLU A 204      47.452 137.997  20.735  1.00 20.00
ATOM   1602  O   GLU A 204      48.103 138.381  19.755  1.00 20.00
ATOM   1603  CB  GLU A 204      49.264 138.554  22.400  1.00 20.00
ATOM   1604  CG  GLU A 204      50.222 138.028  23.478  1.00 20.00
ATOM   1605  CD  GLU A 204      50.965 139.139  24.200  1.00 20.00
ATOM   1606  OE1 GLU A 204      51.955 138.826  24.907  1.00 20.00
ATOM   1607  OE2 GLU A 204      50.556 140.319  24.070  1.00 20.00
ATOM   1608  N   GLY A 205      46.120 137.948  20.759  1.00 20.00
ATOM   1609  CA  GLY A 205      45.305 138.401  19.634  1.00 20.00
ATOM   1610  C   GLY A 205      44.597 137.319  18.815  1.00 20.00
ATOM   1611  O   GLY A 205      43.465 136.917  19.133  1.00 20.00
ATOM   1612  N   LEU A 206      45.257 136.924  17.724  1.00 20.00
ATOM   1613  CA  LEU A 206      44.758 135.954  16.752  1.00 20.00
ATOM   1614  C   LEU A 206      43.719 134.966  17.262  1.00 20.00
ATOM   1615  O   LEU A 206      43.649 134.681  18.465  1.00 20.00
ATOM   1616  CB  LEU A 206      45.928 135.208  16.109  1.00 20.00
ATOM   1617  CG  LEU A 206      47.125 136.066  15.677  1.00 20.00
ATOM   1618  CD1 LEU A 206      46.652 137.355  14.993  1.00 20.00
ATOM   1619  CD2 LEU A 206      48.033 136.360  16.873  1.00 20.00
ATOM   1620  N   CYS A 207      42.908 134.463  16.336  1.00 20.00
ATOM   1621  CA  CYS A 207      41.871 133.486  16.664  1.00 20.00
ATOM   1622  C   CYS A 207      42.279 132.095  16.181  1.00 20.00
ATOM   1623  O   CYS A 207      42.709 131.933  15.031  1.00 20.00
ATOM   1624  CB  CYS A 207      40.540 133.883  16.006  1.00 20.00
ATOM   1625  SG  CYS A 207      39.457 134.927  17.035  1.00 20.00
ATOM   1626  N   CYS A 208      42.112 131.091  17.046  1.00 20.00
ATOM   1627  CA  CYS A 208      42.414 129.710  16.687  1.00 20.00
ATOM   1628  C   CYS A 208      41.598 129.367  15.446  1.00 20.00
ATOM   1629  O   CYS A 208      40.700 130.133  15.039  1.00 20.00
ATOM   1630  CB  CYS A 208      41.994 128.771  17.823  1.00 20.00
ATOM   1631  SG  CYS A 208      43.256 128.483  19.089  1.00 20.00
ATOM   1632  N   HIS A 209      41.855 128.193  14.874  1.00 20.00
ATOM   1633  CA  HIS A 209      41.116 127.760  13.693  1.00 20.00
ATOM   1634  C   HIS A 209      39.592 127.868  13.882  1.00 20.00
ATOM   1635  O   HIS A 209      39.107 128.111  14.987  1.00 20.00
ATOM   1636  CB  HIS A 209      41.510 126.329  13.316  1.00 20.00
ATOM   1637  CG  HIS A 209      41.102 125.950  11.928  1.00 20.00
ATOM   1638  ND1 HIS A 209      39.995 125.172  11.665  1.00 20.00
ATOM   1639  CD2 HIS A 209      41.631 126.277  10.723  1.00 20.00
ATOM   1640  CE1 HIS A 209      39.874 125.016  10.358  1.00 20.00
ATOM   1641  NE2 HIS A 209      40.854 125.674   9.764  1.00 20.00
ATOM   1642  N   SER A 210      38.841 127.710  12.799  1.00 20.00
ATOM   1643  CA  SER A 210      37.379 127.772  12.893  1.00 20.00
ATOM   1644  C   SER A 210      36.854 126.612  13.750  1.00 20.00
ATOM   1645  O   SER A 210      36.062 126.815  14.675  1.00 20.00
ATOM   1646  CB  SER A 210      36.736 127.742  11.494  1.00 20.00
ATOM   1647  OG  SER A 210      35.306 127.690  11.577  1.00 20.00
ATOM   1648  N   GLU A 211      37.316 125.400  13.437  1.00 20.00
ATOM   1649  CA  GLU A 211      36.900 124.193  14.153  1.00 20.00
ATOM   1650  C   GLU A 211      37.837 123.836  15.309  1.00 20.00
ATOM   1651  O   GLU A 211      38.447 122.761  15.304  1.00 20.00
ATOM   1652  CB  GLU A 211      36.796 123.000  13.189  1.00 20.00
ATOM   1653  CG  GLU A 211      36.183 123.352  11.837  1.00 20.00
ATOM   1654  CD  GLU A 211      34.917 122.559  11.528  1.00 20.00
ATOM   1655  OE1 GLU A 211      35.043 121.374  11.151  1.00 20.00
ATOM   1656  OE2 GLU A 211      33.799 123.133  11.628  1.00 20.00
ATOM   1657  N   CYS A 212      37.932 124.725  16.304  1.00 20.00
ATOM   1658  CA  CYS A 212      38.783 124.482  17.469  1.00 20.00
ATOM   1659  C   CYS A 212      38.222 125.117  18.720  1.00 20.00
ATOM   1660  O   CYS A 212      37.423 126.061  18.648  1.00 20.00
ATOM   1661  CB  CYS A 212      40.172 125.063  17.241  1.00 20.00
ATOM   1662  SG  CYS A 212      41.124 124.233  15.950  1.00 20.00
ATOM   1663  N   LEU A 213      38.715 124.646  19.867  1.00 20.00
ATOM   1664  CA  LEU A 213      38.366 125.229  21.167  1.00 20.00
ATOM   1665  C   LEU A 213      39.567 125.124  22.105  1.00 20.00
ATOM   1666  O   LEU A 213      40.407 124.223  21.963  1.00 20.00
ATOM   1667  CB  LEU A 213      37.121 124.586  21.792  1.00 20.00
ATOM   1668  CG  LEU A 213      37.086 123.064  21.857  1.00 20.00
ATOM   1669  CD1 LEU A 213      35.893 122.623  22.678  1.00 20.00
ATOM   1670  CD2 LEU A 213      36.984 122.533  20.466  1.00 20.00
ATOM   1671  N   GLY A 214      39.665 126.078  23.029  1.00 20.00
ATOM   1672  CA  GLY A 214      40.766 126.088  23.980  1.00 20.00
ATOM   1673  C   GLY A 214      42.014 126.783  23.433  1.00 20.00
ATOM   1674  O   GLY A 214      42.112 128.014  23.458  1.00 20.00
ATOM   1675  N   ASN A 215      42.980 125.989  22.970  1.00 20.00
ATOM   1676  CA  ASN A 215      44.239 126.532  22.452  1.00 20.00
ATOM   1677  C   ASN A 215      44.507 126.027  21.029  1.00 20.00
ATOM   1678  O   ASN A 215      43.666 125.346  20.417  1.00 20.00
ATOM   1679  CB  ASN A 215      45.416 126.117  23.378  1.00 20.00
ATOM   1680  CG  ASN A 215      46.043 127.304  24.128  1.00 20.00
ATOM   1681  OD1 ASN A 215      47.217 127.241  24.566  1.00 20.00
ATOM   1682  ND2 ASN A 215      45.247 128.352  24.353  1.00 20.00
ATOM   1683  N   CYS A 216      45.701 126.363  20.530  1.00 20.00
ATOM   1684  CA  CYS A 216      46.192 125.943  19.224  1.00 20.00
ATOM   1685  C   CYS A 216      47.620 126.465  19.077  1.00 20.00
ATOM   1686  O   CYS A 216      47.962 127.483  19.667  1.00 20.00
ATOM   1687  CB  CYS A 216      45.284 126.448  18.092  1.00 20.00
ATOM   1688  SG  CYS A 216      44.969 128.250  18.016  1.00 20.00
ATOM   1689  N   SER A 217      48.461 125.731  18.354  1.00 20.00
ATOM   1690  CA  SER A 217      49.873 126.106  18.164  1.00 20.00
ATOM   1691  C   SER A 217      50.083 127.160  17.058  1.00 20.00
ATOM   1692  O   SER A 217      51.204 127.322  16.530  1.00 20.00
ATOM   1693  CB  SER A 217      50.729 124.858  17.900  1.00 20.00
ATOM   1694  OG  SER A 217      50.161 123.725  18.564  1.00 20.00
ATOM   1695  N   GLN A 218      48.998 127.881  16.756  1.00 20.00
ATOM   1696  CA  GLN A 218      48.929 128.946  15.753  1.00 20.00
ATOM   1697  C   GLN A 218      47.496 128.901  15.271  1.00 20.00
ATOM   1698  O   GLN A 218      46.784 127.948  15.558  1.00 20.00
ATOM   1699  CB  GLN A 218      49.868 128.695  14.577  1.00 20.00
ATOM   1700  CG  GLN A 218      49.700 127.338  13.936  1.00 20.00
ATOM   1701  CD  GLN A 218      50.910 126.940  13.109  1.00 20.00
ATOM   1702  OE1 GLN A 218      50.915 127.087  11.882  1.00 20.00
ATOM   1703  NE2 GLN A 218      51.964 126.472  13.785  1.00 20.00
ATOM   1704  N   PRO A 219      47.064 129.927  14.545  1.00 20.00
ATOM   1705  CA  PRO A 219      45.684 129.968  14.070  1.00 20.00
ATOM   1706  C   PRO A 219      45.591 129.572  12.611  1.00 20.00
ATOM   1707  O   PRO A 219      46.614 129.346  11.956  1.00 20.00
ATOM   1708  CB  PRO A 219      45.300 131.436  14.241  1.00 20.00
ATOM   1709  CG  PRO A 219      46.066 131.855  15.427  1.00 20.00
ATOM   1710  CD  PRO A 219      47.399 131.114  15.343  1.00 20.00
ATOM   1711  N   ASP A 220      44.356 129.494  12.116  1.00 20.00
ATOM   1712  CA  ASP A 220      44.097 129.117  10.732  1.00 20.00
ATOM   1713  C   ASP A 220      44.875 127.853  10.331  1.00 20.00
ATOM   1714  O   ASP A 220      45.497 127.781   9.257  1.00 20.00
ATOM   1715  CB  ASP A 220      44.362 130.287   9.780  1.00 20.00
ATOM   1716  CG  ASP A 220      44.155 131.639  10.445  1.00 20.00
ATOM   1717  OD1 ASP A 220      44.740 132.640   9.961  1.00 20.00
ATOM   1718  OD2 ASP A 220      43.431 131.693  11.472  1.00 20.00
ATOM   1719  N   ASP A 221      44.829 126.857  11.218  1.00 20.00
ATOM   1720  CA  ASP A 221      45.434 125.555  10.982  1.00 20.00
ATOM   1721  C   ASP A 221      44.871 124.609  12.022  1.00 20.00
ATOM   1722  O   ASP A 221      45.324 124.587  13.174  1.00 20.00
ATOM   1723  CB  ASP A 221      46.957 125.595  11.092  1.00 20.00
ATOM   1724  CG  ASP A 221      47.592 124.219  10.917  1.00 20.00
ATOM   1725  OD1 ASP A 221      48.824 124.086  11.109  1.00 20.00
ATOM   1726  OD2 ASP A 221      46.852 123.268  10.575  1.00 20.00
ATOM   1727  N   PRO A 222      43.842 123.867  11.631  1.00 20.00
ATOM   1728  CA  PRO A 222      43.218 122.909  12.533  1.00 20.00
ATOM   1729  C   PRO A 222      44.252 121.849  12.912  1.00 20.00
ATOM   1730  O   PRO A 222      44.351 121.456  14.081  1.00 20.00
ATOM   1731  CB  PRO A 222      42.108 122.294  11.671  1.00 20.00
ATOM   1732  CG  PRO A 222      42.556 122.512  10.280  1.00 20.00
ATOM   1733  CD  PRO A 222      43.279 123.806  10.275  1.00 20.00
ATOM   1734  N   THR A 223      45.046 121.432  11.921  1.00 20.00
ATOM   1735  CA  THR A 223      46.082 120.412  12.105  1.00 20.00
ATOM   1736  C   THR A 223      47.017 120.659  13.288  1.00 20.00
ATOM   1737  O   THR A 223      47.511 119.708  13.915  1.00 20.00
ATOM   1738  CB  THR A 223      46.942 120.269  10.851  1.00 20.00
ATOM   1739  OG1 THR A 223      46.091 120.010   9.727  1.00 20.00
ATOM   1740  CG2 THR A 223      47.962 119.128  11.036  1.00 20.00
ATOM   1741  N   LYS A 224      47.300 121.933  13.556  1.00 20.00
ATOM   1742  CA  LYS A 224      48.184 122.312  14.657  1.00 20.00
ATOM   1743  C   LYS A 224      47.349 122.771  15.851  1.00 20.00
ATOM   1744  O   LYS A 224      47.832 123.491  16.721  1.00 20.00
ATOM   1745  CB  LYS A 224      49.142 123.430  14.214  1.00 20.00
ATOM   1746  CG  LYS A 224      50.239 122.970  13.255  1.00 20.00
ATOM   1747  CD  LYS A 224      50.955 121.729  13.776  1.00 20.00
ATOM   1748  CE  LYS A 224      51.794 122.052  15.009  1.00 20.00
ATOM   1749  NZ  LYS A 224      52.323 120.815  15.671  1.00 20.00
ATOM   1750  N   CYS A 225      46.091 122.340  15.895  1.00 20.00
ATOM   1751  CA  CYS A 225      45.191 122.749  16.960  1.00 20.00
ATOM   1752  C   CYS A 225      44.709 121.623  17.889  1.00 20.00
ATOM   1753  O   CYS A 225      44.546 120.462  17.470  1.00 20.00
ATOM   1754  CB  CYS A 225      44.010 123.511  16.366  1.00 20.00
ATOM   1755  SG  CYS A 225      42.378 123.013  16.989  1.00 20.00
ATOM   1756  N   VAL A 226      44.480 121.989  19.154  1.00 20.00
ATOM   1757  CA  VAL A 226      44.001 121.052  20.180  1.00 20.00
ATOM   1758  C   VAL A 226      42.557 121.351  20.602  1.00 20.00
ATOM   1759  O   VAL A 226      42.179 122.519  20.801  1.00 20.00
ATOM   1760  CB  VAL A 226      44.870 121.084  21.427  1.00 20.00
ATOM   1761  CG1 VAL A 226      44.207 120.285  22.539  1.00 20.00
ATOM   1762  CG2 VAL A 226      46.257 120.565  21.100  1.00 20.00
ATOM   1763  N   ALA A 227      41.765 120.285  20.745  1.00 20.00
ATOM   1764  CA  ALA A 227      40.347 120.386  21.096  1.00 20.00
ATOM   1765  C   ALA A 227      39.518 120.864  19.900  1.00 20.00
ATOM   1766  O   ALA A 227      39.548 122.059  19.550  1.00 20.00
ATOM   1767  CB  ALA A 227      40.148 121.317  22.280  1.00 20.00
ATOM   1768  N   CYS A 228      38.802 119.932  19.262  1.00 20.00
ATOM   1769  CA  CYS A 228      37.944 120.273  18.115  1.00 20.00
ATOM   1770  C   CYS A 228      36.475 120.281  18.535  1.00 20.00
ATOM   1771  O   CYS A 228      35.980 119.308  19.122  1.00 20.00
ATOM   1772  CB  CYS A 228      38.146 119.302  16.942  1.00 20.00
ATOM   1773  SG  CYS A 228      39.770 118.463  16.867  1.00 20.00
ATOM   1774  N   ARG A 229      35.769 121.381  18.233  1.00 20.00
ATOM   1775  CA  ARG A 229      34.367 121.459  18.619  1.00 20.00
ATOM   1776  C   ARG A 229      33.571 120.462  17.800  1.00 20.00
ATOM   1777  O   ARG A 229      32.350 120.348  17.937  1.00 20.00
ATOM   1778  CB  ARG A 229      33.800 122.893  18.485  1.00 20.00
ATOM   1779  CG  ARG A 229      33.599 123.642  19.853  1.00 20.00
ATOM   1780  CD  ARG A 229      32.098 123.770  20.306  1.00 20.00
ATOM   1781  NE  ARG A 229      31.953 124.460  21.604  1.00 20.00
ATOM   1782  CZ  ARG A 229      30.793 124.898  22.121  1.00 20.00
ATOM   1783  NH1 ARG A 229      29.639 124.720  21.461  1.00 20.00
ATOM   1784  NH2 ARG A 229      30.782 125.534  23.311  1.00 20.00
ATOM   1785  N   ASN A 230      34.276 119.698  16.975  1.00 20.00
ATOM   1786  CA  ASN A 230      33.614 118.692  16.158  1.00 20.00
ATOM   1787  C   ASN A 230      34.182 117.276  16.291  1.00 20.00
ATOM   1788  O   ASN A 230      34.196 116.691  17.387  1.00 20.00
ATOM   1789  CB  ASN A 230      33.567 119.133  14.702  1.00 20.00
ATOM   1790  CG  ASN A 230      32.340 119.957  14.397  1.00 20.00
ATOM   1791  OD1 ASN A 230      31.415 120.042  15.220  1.00 20.00
ATOM   1792  ND2 ASN A 230      32.325 120.586  13.224  1.00 20.00
ATOM   1793  N   PHE A 231      34.606 116.708  15.165  1.00 20.00
ATOM   1794  CA  PHE A 231      35.151 115.358  15.154  1.00 20.00
ATOM   1795  C   PHE A 231      36.614 115.367  14.750  1.00 20.00
ATOM   1796  O   PHE A 231      37.035 116.192  13.942  1.00 20.00
ATOM   1797  CB  PHE A 231      34.361 114.475  14.197  1.00 20.00
ATOM   1798  CG  PHE A 231      32.939 114.244  14.619  1.00 20.00
ATOM   1799  CD1 PHE A 231      31.916 115.045  14.120  1.00 20.00
ATOM   1800  CD2 PHE A 231      32.621 113.222  15.503  1.00 20.00
ATOM   1801  CE1 PHE A 231      30.605 114.832  14.489  1.00 20.00
ATOM   1802  CE2 PHE A 231      31.317 113.003  15.887  1.00 20.00
ATOM   1803  CZ  PHE A 231      30.302 113.808  15.379  1.00 20.00
ATOM   1804  N   TYR A 232      37.379 114.424  15.296  1.00 20.00
ATOM   1805  CA  TYR A 232      38.799 114.324  14.994  1.00 20.00
ATOM   1806  C   TYR A 232      39.110 113.350  13.859  1.00 20.00
ATOM   1807  O   TYR A 232      38.636 112.215  13.856  1.00 20.00
ATOM   1808  CB  TYR A 232      39.573 113.908  16.242  1.00 20.00
ATOM   1809  CG  TYR A 232      40.979 113.418  15.961  1.00 20.00
ATOM   1810  CD1 TYR A 232      42.072 114.247  16.166  1.00 20.00
ATOM   1811  CD2 TYR A 232      41.216 112.123  15.504  1.00 20.00
ATOM   1812  CE1 TYR A 232      43.362 113.807  15.927  1.00 20.00
ATOM   1813  CE2 TYR A 232      42.497 111.679  15.249  1.00 20.00
ATOM   1814  CZ  TYR A 232      43.575 112.524  15.477  1.00 20.00
ATOM   1815  OH  TYR A 232      44.870 112.085  15.247  1.00 20.00
ATOM   1816  N   LEU A 233      39.984 113.765  12.946  1.00 20.00
ATOM   1817  CA  LEU A 233      40.402 112.889  11.865  1.00 20.00
ATOM   1818  C   LEU A 233      41.836 113.122  11.366  1.00 20.00
ATOM   1819  O   LEU A 233      42.211 114.243  11.006  1.00 20.00
ATOM   1820  CB  LEU A 233      39.418 112.934  10.707  1.00 20.00
ATOM   1821  CG  LEU A 233      39.722 111.865   9.652  1.00 20.00
ATOM   1822  CD1 LEU A 233      40.408 110.659  10.307  1.00 20.00
ATOM   1823  CD2 LEU A 233      38.455 111.452   8.909  1.00 20.00
ATOM   1824  N   ASP A 234      42.613 112.033  11.357  1.00 20.00
ATOM   1825  CA  ASP A 234      44.007 112.041  10.885  1.00 20.00
ATOM   1826  C   ASP A 234      44.885 113.243  11.266  1.00 20.00
ATOM   1827  O   ASP A 234      46.072 113.282  10.919  1.00 20.00
ATOM   1828  CB  ASP A 234      44.067 111.797   9.376  1.00 20.00
ATOM   1829  CG  ASP A 234      43.384 110.511   8.972  1.00 20.00
ATOM   1830  OD1 ASP A 234      43.432 109.552   9.776  1.00 20.00
ATOM   1831  OD2 ASP A 234      42.792 110.464   7.860  1.00 20.00
ATOM   1832  N   GLY A 235      44.325 114.215  11.981  1.00 20.00
ATOM   1833  CA  GLY A 235      45.100 115.382  12.364  1.00 20.00
ATOM   1834  C   GLY A 235      44.248 116.633  12.241  1.00 20.00
ATOM   1835  O   GLY A 235      44.381 117.553  13.029  1.00 20.00
ATOM   1836  N   ARG A 236      43.369 116.658  11.247  1.00 20.00
ATOM   1837  CA  ARG A 236      42.466 117.795  11.035  1.00 20.00
ATOM   1838  C   ARG A 236      41.343 117.735  12.080  1.00 20.00
ATOM   1839  O   ARG A 236      41.179 116.723  12.766  1.00 20.00
ATOM   1840  CB  ARG A 236      41.833 117.707   9.637  1.00 20.00
ATOM   1841  CG  ARG A 236      42.532 118.494   8.544  1.00 20.00
ATOM   1842  CD  ARG A 236      41.531 118.965   7.477  1.00 20.00
ATOM   1843  NE  ARG A 236      40.539 117.946   7.146  1.00 20.00
ATOM   1844  CZ  ARG A 236      40.711 116.996   6.221  1.00 20.00
ATOM   1845  NH1 ARG A 236      41.846 116.931   5.532  1.00 20.00
ATOM   1846  NH2 ARG A 236      39.741 116.103   5.978  1.00 20.00
ATOM   1847  N   CYS A 237      40.545 118.800  12.163  1.00 20.00
ATOM   1848  CA  CYS A 237      39.399 118.821  13.067  1.00 20.00
ATOM   1849  C   CYS A 237      38.107 118.982  12.270  1.00 20.00
ATOM   1850  O   CYS A 237      37.469 120.037  12.282  1.00 20.00
ATOM   1851  CB  CYS A 237      39.549 119.892  14.140  1.00 20.00
ATOM   1852  SG  CYS A 237      40.810 119.450  15.396  1.00 20.00
ATOM   1853  N   VAL A 238      37.761 117.907  11.570  1.00 20.00
ATOM   1854  CA  VAL A 238      36.601 117.818  10.690  1.00 20.00
ATOM   1855  C   VAL A 238      35.275 118.423  11.160  1.00 20.00
ATOM   1856  O   VAL A 238      34.979 118.456  12.353  1.00 20.00
ATOM   1857  CB  VAL A 238      36.329 116.349  10.346  1.00 20.00
ATOM   1858  CG1 VAL A 238      35.356 116.244   9.168  1.00 20.00
ATOM   1859  CG2 VAL A 238      37.645 115.609  10.083  1.00 20.00
ATOM   1860  N   GLU A 239      34.415 118.835  10.203  1.00 20.00
ATOM   1861  CA  GLU A 239      33.097 119.376  10.507  1.00 20.00
ATOM   1862  C   GLU A 239      32.179 118.195  10.725  1.00 20.00
ATOM   1863  O   GLU A 239      31.114 118.318  11.350  1.00 20.00
ATOM   1864  CB  GLU A 239      32.563 120.204   9.337  1.00 20.00
ATOM   1865  CG  GLU A 239      31.510 121.250   9.747  1.00 20.00
ATOM   1866  CD  GLU A 239      30.212 121.167   8.937  1.00 20.00
ATOM   1867  OE1 GLU A 239      29.175 120.707   9.504  1.00 20.00
ATOM   1868  OE2 GLU A 239      30.210 121.646   7.767  1.00 20.00
ATOM   1869  N   THR A 240      32.591 117.048  10.192  1.00 20.00
ATOM   1870  CA  THR A 240      31.808 115.821  10.318  1.00 20.00
ATOM   1871  C   THR A 240      32.532 114.677   9.640  1.00 20.00
ATOM   1872  O   THR A 240      32.992 114.837   8.512  1.00 20.00
ATOM   1873  CB  THR A 240      30.426 115.969   9.624  1.00 20.00
ATOM   1874  OG1 THR A 240      29.799 114.681   9.520  1.00 20.00
ATOM   1875  CG2 THR A 240      30.592 116.569   8.218  1.00 20.00
ATOM   1876  N   CYS A 241      32.619 113.527  10.309  1.00 20.00
ATOM   1877  CA  CYS A 241      33.232 112.357   9.697  1.00 20.00
ATOM   1878  C   CYS A 241      32.468 112.133   8.393  1.00 20.00
ATOM   1879  O   CYS A 241      31.237 112.078   8.384  1.00 20.00
ATOM   1880  CB  CYS A 241      33.069 111.133  10.589  1.00 20.00
ATOM   1881  SG  CYS A 241      33.695 111.331  12.277  1.00 20.00
ATOM   1882  N   PRO A 242      33.184 112.092   7.276  1.00 20.00
ATOM   1883  CA  PRO A 242      32.525 111.938   6.007  1.00 20.00
ATOM   1884  C   PRO A 242      32.595 110.480   5.616  1.00 20.00
ATOM   1885  O   PRO A 242      33.591 109.792   5.898  1.00 20.00
ATOM   1886  CB  PRO A 242      33.427 112.734   5.081  1.00 20.00
ATOM   1887  CG  PRO A 242      34.815 112.424   5.612  1.00 20.00
ATOM   1888  CD  PRO A 242      34.651 112.130   7.104  1.00 20.00
ATOM   1889  N   PRO A 243      31.542 110.007   4.959  1.00 20.00
ATOM   1890  CA  PRO A 243      31.536 108.653   4.438  1.00 20.00
ATOM   1891  C   PRO A 243      32.786 108.583   3.554  1.00 20.00
ATOM   1892  O   PRO A 243      33.112 109.562   2.844  1.00 20.00
ATOM   1893  CB  PRO A 243      30.266 108.626   3.571  1.00 20.00
ATOM   1894  CG  PRO A 243      29.922 110.057   3.308  1.00 20.00
ATOM   1895  CD  PRO A 243      30.348 110.768   4.542  1.00 20.00
ATOM   1896  N   PRO A 244      33.585 107.549   3.659  1.00 20.00
ATOM   1897  CA  PRO A 244      33.198 106.401   4.449  1.00 20.00
ATOM   1898  C   PRO A 244      33.826 106.392   5.827  1.00 20.00
ATOM   1899  O   PRO A 244      34.631 105.503   6.138  1.00 20.00
ATOM   1900  CB  PRO A 244      33.808 105.265   3.667  1.00 20.00
ATOM   1901  CG  PRO A 244      35.138 105.852   3.220  1.00 20.00
ATOM   1902  CD  PRO A 244      34.896 107.333   3.020  1.00 20.00
ATOM   1903  N   TYR A 245      33.454 107.354   6.662  1.00 20.00
ATOM   1904  CA  TYR A 245      33.951 107.371   8.031  1.00 20.00
ATOM   1905  C   TYR A 245      32.791 107.375   9.020  1.00 20.00
ATOM   1906  O   TYR A 245      31.687 107.849   8.691  1.00 20.00
ATOM   1907  CB  TYR A 245      34.936 108.501   8.251  1.00 20.00
ATOM   1908  CG  TYR A 245      36.253 108.227   7.578  1.00 20.00
ATOM   1909  CD1 TYR A 245      36.403 108.420   6.214  1.00 20.00
ATOM   1910  CD2 TYR A 245      37.310 107.672   8.279  1.00 20.00
ATOM   1911  CE1 TYR A 245      37.604 108.129   5.577  1.00 20.00
ATOM   1912  CE2 TYR A 245      38.522 107.392   7.656  1.00 20.00
ATOM   1913  CZ  TYR A 245      38.662 107.615   6.304  1.00 20.00
ATOM   1914  OH  TYR A 245      39.861 107.319   5.671  1.00 20.00
ATOM   1915  N   TYR A 246      33.011 106.771  10.193  1.00 20.00
ATOM   1916  CA  TYR A 246      31.940 106.615  11.171  1.00 20.00
ATOM   1917  C   TYR A 246      32.156 107.319  12.497  1.00 20.00
ATOM   1918  O   TYR A 246      33.139 107.053  13.194  1.00 20.00
ATOM   1919  CB  TYR A 246      31.634 105.133  11.375  1.00 20.00
ATOM   1920  CG  TYR A 246      31.443 104.385  10.065  1.00 20.00
ATOM   1921  CD1 TYR A 246      32.520 103.758   9.431  1.00 20.00
ATOM   1922  CD2 TYR A 246      30.200 104.347   9.433  1.00 20.00
ATOM   1923  CE1 TYR A 246      32.354 103.095   8.223  1.00 20.00
ATOM   1924  CE2 TYR A 246      30.025 103.676   8.235  1.00 20.00
ATOM   1925  CZ  TYR A 246      31.101 103.060   7.634  1.00 20.00
ATOM   1926  OH  TYR A 246      30.920 102.414   6.432  1.00 20.00
ATOM   1927  N   HIS A 247      31.206 108.203  12.832  1.00 20.00
ATOM   1928  CA  HIS A 247      31.219 108.995  14.061  1.00 20.00
ATOM   1929  C   HIS A 247      31.363 108.161  15.337  1.00 20.00
ATOM   1930  O   HIS A 247      30.394 107.986  16.069  1.00 20.00
ATOM   1931  CB  HIS A 247      29.914 109.784  14.173  1.00 20.00
ATOM   1932  CG  HIS A 247      29.733 110.819  13.106  1.00 20.00
ATOM   1933  ND1 HIS A 247      30.516 110.865  11.974  1.00 20.00
ATOM   1934  CD2 HIS A 247      28.859 111.854  13.004  1.00 20.00
ATOM   1935  CE1 HIS A 247      30.139 111.888  11.221  1.00 20.00
ATOM   1936  NE2 HIS A 247      29.134 112.503  11.824  1.00 20.00
ATOM   1937  N   PHE A 248      32.573 107.694  15.628  1.00 20.00
ATOM   1938  CA  PHE A 248      32.818 106.906  16.833  1.00 20.00
ATOM   1939  C   PHE A 248      32.742 107.798  18.067  1.00 20.00
ATOM   1940  O   PHE A 248      33.203 108.934  18.030  1.00 20.00
ATOM   1941  CB  PHE A 248      34.202 106.274  16.766  1.00 20.00
ATOM   1942  CG  PHE A 248      34.487 105.316  17.887  1.00 20.00
ATOM   1943  CD1 PHE A 248      35.794 105.049  18.271  1.00 20.00
ATOM   1944  CD2 PHE A 248      33.456 104.661  18.530  1.00 20.00
ATOM   1945  CE1 PHE A 248      36.062 104.156  19.260  1.00 20.00
ATOM   1946  CE2 PHE A 248      33.718 103.770  19.526  1.00 20.00
ATOM   1947  CZ  PHE A 248      35.026 103.510  19.896  1.00 20.00
ATOM   1948  N   GLN A 249      32.116 107.309  19.157  1.00 20.00
ATOM   1949  CA  GLN A 249      31.982 108.097  20.390  1.00 20.00
ATOM   1950  C   GLN A 249      31.296 109.429  20.060  1.00 20.00
ATOM   1951  O   GLN A 249      30.176 109.436  19.585  1.00 20.00
ATOM   1952  CB  GLN A 249      33.364 108.322  20.995  1.00 20.00
ATOM   1953  CG  GLN A 249      34.094 107.025  21.328  1.00 20.00
ATOM   1954  CD  GLN A 249      33.632 106.443  22.655  1.00 20.00
ATOM   1955  OE1 GLN A 249      34.345 105.653  23.283  1.00 20.00
ATOM   1956  NE2 GLN A 249      32.446 106.859  23.108  1.00 20.00
ATOM   1957  N   ASP A 250      31.976 110.552  20.264  1.00 20.00
ATOM   1958  CA  ASP A 250      31.400 111.822  19.845  1.00 20.00
ATOM   1959  C   ASP A 250      32.436 112.828  19.350  1.00 20.00
ATOM   1960  O   ASP A 250      32.283 114.035  19.522  1.00 20.00
ATOM   1961  CB  ASP A 250      30.474 112.423  20.899  1.00 20.00
ATOM   1962  CG  ASP A 250      29.323 113.255  20.278  1.00 20.00
ATOM   1963  OD1 ASP A 250      28.201 112.715  20.118  1.00 20.00
ATOM   1964  OD2 ASP A 250      29.537 114.451  19.952  1.00 20.00
ATOM   1965  N   TRP A 251      33.463 112.325  18.677  1.00 20.00
ATOM   1966  CA  TRP A 251      34.532 113.178  18.155  1.00 20.00
ATOM   1967  C   TRP A 251      35.423 112.356  17.215  1.00 20.00
ATOM   1968  O   TRP A 251      35.750 112.789  16.099  1.00 20.00
ATOM   1969  CB  TRP A 251      35.383 113.667  19.319  1.00 20.00
ATOM   1970  CG  TRP A 251      35.888 112.523  20.108  1.00 20.00
ATOM   1971  CD1 TRP A 251      35.136 111.629  20.807  1.00 20.00
ATOM   1972  CD2 TRP A 251      37.226 112.011  20.108  1.00 20.00
ATOM   1973  NE1 TRP A 251      35.937 110.639  21.314  1.00 20.00
ATOM   1974  CE2 TRP A 251      37.228 110.853  20.903  1.00 20.00
ATOM   1975  CE3 TRP A 251      38.434 112.458  19.566  1.00 20.00
ATOM   1976  CZ2 TRP A 251      38.390 110.130  21.168  1.00 20.00
ATOM   1977  CZ3 TRP A 251      39.592 111.744  19.840  1.00 20.00
ATOM   1978  CH2 TRP A 251      39.562 110.597  20.631  1.00 20.00
ATOM   1979  N   ARG A 252      35.830 111.173  17.681  1.00 20.00
ATOM   1980  CA  ARG A 252      36.678 110.297  16.893  1.00 20.00
ATOM   1981  C   ARG A 252      35.962 109.762  15.642  1.00 20.00
ATOM   1982  O   ARG A 252      34.795 109.381  15.706  1.00 20.00
ATOM   1983  CB  ARG A 252      37.173 109.138  17.767  1.00 20.00
ATOM   1984  CG  ARG A 252      38.147 108.218  17.046  1.00 20.00
ATOM   1985  CD  ARG A 252      39.420 107.968  17.846  1.00 20.00
ATOM   1986  NE  ARG A 252      39.116 107.437  19.178  1.00 20.00
ATOM   1987  CZ  ARG A 252      39.472 106.223  19.604  1.00 20.00
ATOM   1988  NH1 ARG A 252      40.147 105.400  18.811  1.00 20.00
ATOM   1989  NH2 ARG A 252      39.158 105.837  20.833  1.00 20.00
ATOM   1990  N   CYS A 253      36.662 109.753  14.507  1.00 20.00
ATOM   1991  CA  CYS A 253      36.119 109.194  13.269  1.00 20.00
ATOM   1992  C   CYS A 253      36.807 107.844  13.110  1.00 20.00
ATOM   1993  O   CYS A 253      37.892 107.648  13.638  1.00 20.00
ATOM   1994  CB  CYS A 253      36.478 110.070  12.070  1.00 20.00
ATOM   1995  SG  CYS A 253      35.695 111.714  12.014  1.00 20.00
ATOM   1996  N   VAL A 254      36.176 106.964  12.346  1.00 20.00
ATOM   1997  CA  VAL A 254      36.828 105.669  12.157  1.00 20.00
ATOM   1998  C   VAL A 254      36.409 104.910  10.919  1.00 20.00
ATOM   1999  O   VAL A 254      35.359 105.186  10.327  1.00 20.00
ATOM   2000  CB  VAL A 254      36.594 104.746  13.350  1.00 20.00
ATOM   2001  CG1 VAL A 254      37.672 104.945  14.384  1.00 20.00
ATOM   2002  CG2 VAL A 254      35.198 104.979  13.928  1.00 20.00
ATOM   2003  N   ASN A 255      37.219 103.912  10.569  1.00 20.00
ATOM   2004  CA  ASN A 255      36.920 103.061   9.429  1.00 20.00
ATOM   2005  C   ASN A 255      36.198 101.792   9.859  1.00 20.00
ATOM   2006  O   ASN A 255      36.255 101.390  11.018  1.00 20.00
ATOM   2007  CB  ASN A 255      38.175 102.744   8.579  1.00 20.00
ATOM   2008  CG  ASN A 255      39.218 101.928   9.330  1.00 20.00
ATOM   2009  OD1 ASN A 255      39.037 101.598  10.496  1.00 20.00
ATOM   2010  ND2 ASN A 255      40.342 101.626   8.656  1.00 20.00
ATOM   2011  N   PHE A 256      35.467 101.205   8.923  1.00 20.00
ATOM   2012  CA  PHE A 256      34.717  99.991   9.178  1.00 20.00
ATOM   2013  C   PHE A 256      35.582  98.943   9.865  1.00 20.00
ATOM   2014  O   PHE A 256      35.195  98.409  10.901  1.00 20.00
ATOM   2015  CB  PHE A 256      34.173  99.434   7.860  1.00 20.00
ATOM   2016  CG  PHE A 256      33.260  98.255   8.027  1.00 20.00
ATOM   2017  CD1 PHE A 256      31.897  98.388   7.834  1.00 20.00
ATOM   2018  CD2 PHE A 256      33.767  97.011   8.351  1.00 20.00
ATOM   2019  CE1 PHE A 256      31.054  97.306   7.973  1.00 20.00
ATOM   2020  CE2 PHE A 256      32.931  95.928   8.499  1.00 20.00
ATOM   2021  CZ  PHE A 256      31.569  96.076   8.306  1.00 20.00
ATOM   2022  N   SER A 257      36.753  98.657   9.291  1.00 20.00
ATOM   2023  CA  SER A 257      37.622  97.624   9.839  1.00 20.00
ATOM   2024  C   SER A 257      38.028  97.790  11.300  1.00 20.00
ATOM   2025  O   SER A 257      38.613  96.891  11.904  1.00 20.00
ATOM   2026  CB  SER A 257      38.833  97.366   8.956  1.00 20.00
ATOM   2027  OG  SER A 257      39.467  96.121   9.304  1.00 20.00
ATOM   2028  N   PHE A 258      37.721  98.939  11.872  1.00 20.00
ATOM   2029  CA  PHE A 258      38.010  99.174  13.276  1.00 20.00
ATOM   2030  C   PHE A 258      36.692  98.951  13.993  1.00 20.00
ATOM   2031  O   PHE A 258      36.592  98.120  14.899  1.00 20.00
ATOM   2032  CB  PHE A 258      38.463 100.606  13.476  1.00 20.00
ATOM   2033  CG  PHE A 258      38.381 101.077  14.892  1.00 20.00
ATOM   2034  CD1 PHE A 258      39.203 100.525  15.863  1.00 20.00
ATOM   2035  CD2 PHE A 258      37.505 102.096  15.243  1.00 20.00
ATOM   2036  CE1 PHE A 258      39.152 100.980  17.165  1.00 20.00
ATOM   2037  CE2 PHE A 258      37.444 102.562  16.539  1.00 20.00
ATOM   2038  CZ  PHE A 258      38.267 102.013  17.504  1.00 20.00
ATOM   2039  N   CYS A 259      35.670  99.676  13.513  1.00 20.00
ATOM   2040  CA  CYS A 259      34.327  99.525  14.053  1.00 20.00
ATOM   2041  C   CYS A 259      33.956  98.046  14.047  1.00 20.00
ATOM   2042  O   CYS A 259      33.435  97.523  15.011  1.00 20.00
ATOM   2043  CB  CYS A 259      33.338 100.291  13.194  1.00 20.00
ATOM   2044  SG  CYS A 259      31.642 100.218  13.827  1.00 20.00
ATOM   2045  N   GLN A 260      34.271  97.372  12.955  1.00 20.00
ATOM   2046  CA  GLN A 260      34.018  95.951  12.860  1.00 20.00
ATOM   2047  C   GLN A 260      34.843  95.220  13.908  1.00 20.00
ATOM   2048  O   GLN A 260      34.305  94.453  14.687  1.00 20.00
ATOM   2049  CB  GLN A 260      34.380  95.427  11.471  1.00 20.00
ATOM   2050  CG  GLN A 260      35.420  94.306  11.481  1.00 20.00
ATOM   2051  CD  GLN A 260      35.854  93.888  10.084  1.00 20.00
ATOM   2052  OE1 GLN A 260      36.845  93.177   9.918  1.00 20.00
ATOM   2053  NE2 GLN A 260      35.116  94.339   9.071  1.00 20.00
ATOM   2054  N   ASP A 261      36.149  95.464  13.915  1.00 20.00
ATOM   2055  CA  ASP A 261      37.059  94.805  14.850  1.00 20.00
ATOM   2056  C   ASP A 261      36.513  94.707  16.269  1.00 20.00
ATOM   2057  O   ASP A 261      36.502  93.624  16.862  1.00 20.00
ATOM   2058  CB  ASP A 261      38.431  95.483  14.856  1.00 20.00
ATOM   2059  CG  ASP A 261      39.486  94.672  14.130  1.00 20.00
ATOM   2060  OD1 ASP A 261      39.353  93.427  14.088  1.00 20.00
ATOM   2061  OD2 ASP A 261      40.439  95.280  13.589  1.00 20.00
ATOM   2062  N   LEU A 262      36.024  95.826  16.796  1.00 20.00
ATOM   2063  CA  LEU A 262      35.456  95.853  18.141  1.00 20.00
ATOM   2064  C   LEU A 262      34.388  94.767  18.269  1.00 20.00
ATOM   2065  O   LEU A 262      34.500  93.840  19.091  1.00 20.00
ATOM   2066  CB  LEU A 262      34.835  97.221  18.425  1.00 20.00
ATOM   2067  CG  LEU A 262      35.764  98.433  18.341  1.00 20.00
ATOM   2068  CD1 LEU A 262      37.202  98.027  18.009  1.00 20.00
ATOM   2069  CD2 LEU A 262      35.235  99.440  17.338  1.00 20.00
ATOM   2070  N   HIS A 263      33.368  94.886  17.427  1.00 20.00
ATOM   2071  CA  HIS A 263      32.260  93.943  17.372  1.00 20.00
ATOM   2072  C   HIS A 263      32.756  92.543  17.018  1.00 20.00
ATOM   2073  O   HIS A 263      32.414  92.007  15.965  1.00 20.00
ATOM   2074  CB  HIS A 263      31.258  94.423  16.307  1.00 20.00
ATOM   2075  CG  HIS A 263      30.069  93.530  16.128  1.00 20.00
ATOM   2076  ND1 HIS A 263      28.954  93.606  16.935  1.00 20.00
ATOM   2077  CD2 HIS A 263      29.788  92.596  15.187  1.00 20.00
ATOM   2078  CE1 HIS A 263      28.054  92.730  16.526  1.00 20.00
ATOM   2079  NE2 HIS A 263      28.535  92.105  15.465  1.00 20.00
ATOM   2080  N   HIS A 264      33.568  91.952  17.823  1.00 20.00
ATOM   2081  CA  HIS A 264      34.105  90.618  17.580  1.00 20.00
ATOM   2082  C   HIS A 264      34.323  89.793  18.855  1.00 20.00
ATOM   2083  O   HIS A 264      34.991  90.250  19.797  1.00 20.00
ATOM   2084  CB  HIS A 264      35.370  90.666  16.689  1.00 20.00
ATOM   2085  CG  HIS A 264      35.108  90.306  15.256  1.00 20.00
ATOM   2086  ND1 HIS A 264      35.530  89.119  14.695  1.00 20.00
ATOM   2087  CD2 HIS A 264      34.446  90.968  14.278  1.00 20.00
ATOM   2088  CE1 HIS A 264      35.147  89.069  13.430  1.00 20.00
ATOM   2089  NE2 HIS A 264      34.486  90.180  13.152  1.00 20.00
ATOM   2090  N   LYS A 265      33.722  88.594  18.865  1.00 20.00
ATOM   2091  CA  LYS A 265      33.792  87.636  19.978  1.00 20.00
ATOM   2092  C   LYS A 265      33.801  88.281  21.355  1.00 20.00
ATOM   2093  O   LYS A 265      34.640  87.955  22.196  1.00 20.00
ATOM   2094  CB  LYS A 265      34.976  86.680  19.818  1.00 20.00
ATOM   2095  CG  LYS A 265      34.635  85.383  19.100  1.00 20.00
ATOM   2096  CD  LYS A 265      35.766  84.935  18.182  1.00 20.00
ATOM   2097  CE  LYS A 265      35.799  85.754  16.897  1.00 20.00
ATOM   2098  NZ  LYS A 265      37.171  86.256  16.580  1.00 20.00
ATOM   2099  N   CYS A 266      32.836  89.170  21.580  1.00 20.00
ATOM   2100  CA  CYS A 266      32.702  89.905  22.836  1.00 20.00
ATOM   2101  C   CYS A 266      32.902  89.098  24.125  1.00 20.00
ATOM   2102  O   CYS A 266      32.897  89.669  25.221  1.00 20.00
ATOM   2103  CB  CYS A 266      31.360  90.645  22.874  1.00 20.00
ATOM   2104  SG  CYS A 266      31.218  91.971  21.636  1.00 20.00
ATOM   2105  N   LYS A 267      33.074  87.783  23.997  1.00 20.00
ATOM   2106  CA  LYS A 267      33.267  86.910  25.154  1.00 20.00
ATOM   2107  C   LYS A 267      32.240  87.183  26.253  1.00 20.00
ATOM   2108  O   LYS A 267      31.123  86.661  26.215  1.00 20.00
ATOM   2109  CB  LYS A 267      34.688  87.048  25.705  1.00 20.00
ATOM   2110  CG  LYS A 267      35.782  86.711  24.702  1.00 20.00
ATOM   2111  CD  LYS A 267      37.077  87.432  25.044  1.00 20.00
ATOM   2112  CE  LYS A 267      38.052  87.416  23.874  1.00 20.00
ATOM   2113  NZ  LYS A 267      39.215  88.324  24.106  1.00 20.00
ATOM   2114  N   ASN A 268      32.619  88.015  27.221  1.00 20.00
ATOM   2115  CA  ASN A 268      31.731  88.350  28.331  1.00 20.00
ATOM   2116  C   ASN A 268      30.599  89.296  27.931  1.00 20.00
ATOM   2117  O   ASN A 268      30.781  90.513  27.879  1.00 20.00
ATOM   2118  CB  ASN A 268      32.519  88.916  29.522  1.00 20.00
ATOM   2119  CG  ASN A 268      33.423  90.074  29.134  1.00 20.00
ATOM   2120  OD1 ASN A 268      34.089  90.673  29.984  1.00 20.00
ATOM   2121  ND2 ASN A 268      33.461  90.387  27.845  1.00 20.00
ATOM   2122  N   SER A 269      29.458  88.705  27.537  1.00 20.00
ATOM   2123  CA  SER A 269      28.281  89.480  27.162  1.00 20.00
ATOM   2124  C   SER A 269      27.566  89.967  28.420  1.00 20.00
ATOM   2125  O   SER A 269      27.686  89.361  29.489  1.00 20.00
ATOM   2126  CB  SER A 269      27.333  88.649  26.292  1.00 20.00
ATOM   2127  OG  SER A 269      26.305  88.054  27.069  1.00 20.00
ATOM   2128  N   ARG A 270      26.852  91.082  28.295  1.00 20.00
ATOM   2129  CA  ARG A 270      26.149  91.696  29.425  1.00 20.00
ATOM   2130  C   ARG A 270      27.131  92.175  30.495  1.00 20.00
ATOM   2131  O   ARG A 270      26.931  93.226  31.107  1.00 20.00
ATOM   2132  CB  ARG A 270      25.094  90.754  30.025  1.00 20.00
ATOM   2133  CG  ARG A 270      23.892  91.482  30.642  1.00 20.00
ATOM   2134  CD  ARG A 270      22.639  90.616  30.642  1.00 20.00
ATOM   2135  NE  ARG A 270      22.794  89.445  31.500  1.00 20.00
ATOM   2136  CZ  ARG A 270      22.627  88.190  31.093  1.00 20.00
ATOM   2137  NH1 ARG A 270      22.796  87.190  31.946  1.00 20.00
ATOM   2138  NH2 ARG A 270      22.284  87.934  29.837  1.00 20.00
ATOM   2139  N   ARG A 271      28.207  91.412  30.693  1.00 20.00
ATOM   2140  CA  ARG A 271      29.243  91.772  31.655  1.00 20.00
ATOM   2141  C   ARG A 271      29.940  93.052  31.195  1.00 20.00
ATOM   2142  O   ARG A 271      30.832  93.570  31.873  1.00 20.00
ATOM   2143  CB  ARG A 271      30.261  90.636  31.794  1.00 20.00
ATOM   2144  CG  ARG A 271      31.446  90.964  32.692  1.00 20.00
ATOM   2145  CD  ARG A 271      31.007  91.161  34.132  1.00 20.00
ATOM   2146  NE  ARG A 271      32.141  91.232  35.047  1.00 20.00
ATOM   2147  CZ  ARG A 271      32.075  91.713  36.286  1.00 20.00
ATOM   2148  NH1 ARG A 271      30.922  92.168  36.763  1.00 20.00
ATOM   2149  NH2 ARG A 271      33.158  91.731  37.052  1.00 20.00
ATOM   2150  N   GLN A 272      29.523  93.554  30.035  1.00 20.00
ATOM   2151  CA  GLN A 272      30.075  94.781  29.477  1.00 20.00
ATOM   2152  C   GLN A 272      31.488  94.615  28.921  1.00 20.00
ATOM   2153  O   GLN A 272      32.070  95.567  28.396  1.00 20.00
ATOM   2154  CB  GLN A 272      30.028  95.910  30.508  1.00 20.00
ATOM   2155  CG  GLN A 272      28.619  96.366  30.860  1.00 20.00
ATOM   2156  CD  GLN A 272      28.609  97.600  31.744  1.00 20.00
ATOM   2157  OE1 GLN A 272      27.742  97.754  32.605  1.00 20.00
ATOM   2158  NE2 GLN A 272      29.581  98.481  31.542  1.00 20.00
ATOM   2159  N   GLY A 273      32.033  93.406  29.033  1.00 20.00
ATOM   2160  CA  GLY A 273      33.375  93.119  28.524  1.00 20.00
ATOM   2161  C   GLY A 273      33.473  93.574  27.070  1.00 20.00
ATOM   2162  O   GLY A 273      34.555  93.898  26.576  1.00 20.00
ATOM   2163  N   CYS A 274      32.317  93.572  26.416  1.00 20.00
ATOM   2164  CA  CYS A 274      32.224  94.004  25.026  1.00 20.00
ATOM   2165  C   CYS A 274      30.765  94.274  24.692  1.00 20.00
ATOM   2166  O   CYS A 274      29.903  93.420  24.907  1.00 20.00
ATOM   2167  CB  CYS A 274      32.790  92.956  24.069  1.00 20.00
ATOM   2168  SG  CYS A 274      32.586  93.381  22.304  1.00 20.00
ATOM   2169  N   HIS A 275      30.494  95.473  24.189  1.00 20.00
ATOM   2170  CA  HIS A 275      29.136  95.870  23.851  1.00 20.00
ATOM   2171  C   HIS A 275      28.733  95.411  22.455  1.00 20.00
ATOM   2172  O   HIS A 275      27.580  95.578  22.048  1.00 20.00
ATOM   2173  CB  HIS A 275      28.972  97.395  23.979  1.00 20.00
ATOM   2174  CG  HIS A 275      29.502  97.953  25.262  1.00 20.00
ATOM   2175  ND1 HIS A 275      30.843  97.923  25.589  1.00 20.00
ATOM   2176  CD2 HIS A 275      28.875  98.554  26.302  1.00 20.00
ATOM   2177  CE1 HIS A 275      31.018  98.484  26.773  1.00 20.00
ATOM   2178  NE2 HIS A 275      29.840  98.879  27.226  1.00 20.00
ATOM   2179  N   GLN A 276      29.681  94.821  21.729  1.00 20.00
ATOM   2180  CA  GLN A 276      29.407  94.346  20.374  1.00 20.00
ATOM   2181  C   GLN A 276      28.936  95.524  19.517  1.00 20.00
ATOM   2182  O   GLN A 276      27.751  95.626  19.182  1.00 20.00
ATOM   2183  CB  GLN A 276      28.326  93.254  20.402  1.00 20.00
ATOM   2184  CG  GLN A 276      28.172  92.554  21.755  1.00 20.00
ATOM   2185  CD  GLN A 276      27.099  91.473  21.749  1.00 20.00
ATOM   2186  OE1 GLN A 276      26.247  91.428  20.860  1.00 20.00
ATOM   2187  NE2 GLN A 276      27.134  90.599  22.755  1.00 20.00
ATOM   2188  N   TYR A 277      29.864  96.420  19.187  1.00 20.00
ATOM   2189  CA  TYR A 277      29.536  97.621  18.431  1.00 20.00
ATOM   2190  C   TYR A 277      28.941  97.369  17.062  1.00 20.00
ATOM   2191  O   TYR A 277      29.348  96.457  16.366  1.00 20.00
ATOM   2192  CB  TYR A 277      30.743  98.542  18.340  1.00 20.00
ATOM   2193  CG  TYR A 277      31.064  99.204  19.653  1.00 20.00
ATOM   2194  CD1 TYR A 277      30.342 100.309  20.091  1.00 20.00
ATOM   2195  CD2 TYR A 277      32.040  98.685  20.492  1.00 20.00
ATOM   2196  CE1 TYR A 277      30.606 100.905  21.313  1.00 20.00
ATOM   2197  CE2 TYR A 277      32.319  99.278  21.718  1.00 20.00
ATOM   2198  CZ  TYR A 277      31.597 100.387  22.121  1.00 20.00
ATOM   2199  OH  TYR A 277      31.876 100.978  23.333  1.00 20.00
ATOM   2200  N   VAL A 278      27.960  98.183  16.689  1.00 20.00
ATOM   2201  CA  VAL A 278      27.318  98.079  15.377  1.00 20.00
ATOM   2202  C   VAL A 278      27.429  99.416  14.669  1.00 20.00
ATOM   2203  O   VAL A 278      28.094 100.334  15.143  1.00 20.00
ATOM   2204  CB  VAL A 278      25.834  97.775  15.494  1.00 20.00
ATOM   2205  CG1 VAL A 278      25.594  96.774  16.579  1.00 20.00
ATOM   2206  CG2 VAL A 278      25.077  99.050  15.753  1.00 20.00
ATOM   2207  N   ILE A 279      26.752  99.542  13.541  1.00 20.00
ATOM   2208  CA  ILE A 279      26.818 100.776  12.784  1.00 20.00
ATOM   2209  C   ILE A 279      25.443 101.311  12.474  1.00 20.00
ATOM   2210  O   ILE A 279      24.634 100.641  11.872  1.00 20.00
ATOM   2211  CB  ILE A 279      27.589 100.596  11.481  1.00 20.00
ATOM   2212  CG1 ILE A 279      29.041 100.204  11.762  1.00 20.00
ATOM   2213  CG2 ILE A 279      27.521 101.873  10.657  1.00 20.00
ATOM   2214  CD1 ILE A 279      29.196  98.806  12.319  1.00 20.00
ATOM   2215  N   HIS A 280      25.187 102.534  12.885  1.00 20.00
ATOM   2216  CA  HIS A 280      23.894 103.137  12.648  1.00 20.00
ATOM   2217  C   HIS A 280      24.017 104.640  12.477  1.00 20.00
ATOM   2218  O   HIS A 280      24.834 105.285  13.135  1.00 20.00
ATOM   2219  CB  HIS A 280      22.931 102.809  13.804  1.00 20.00
ATOM   2220  CG  HIS A 280      21.529 103.269  13.559  1.00 20.00
ATOM   2221  ND1 HIS A 280      20.778 102.828  12.488  1.00 20.00
ATOM   2222  CD2 HIS A 280      20.758 104.171  14.214  1.00 20.00
ATOM   2223  CE1 HIS A 280      19.597 103.425  12.507  1.00 20.00
ATOM   2224  NE2 HIS A 280      19.558 104.244  13.544  1.00 20.00
ATOM   2225  N   ASN A 281      23.188 105.193  11.597  1.00 20.00
ATOM   2226  CA  ASN A 281      23.191 106.621  11.319  1.00 20.00
ATOM   2227  C   ASN A 281      24.596 107.225  11.211  1.00 20.00
ATOM   2228  O   ASN A 281      24.863 108.308  11.747  1.00 20.00
ATOM   2229  CB  ASN A 281      22.351 107.385  12.331  1.00 20.00
ATOM   2230  CG  ASN A 281      21.774 108.668  11.753  1.00 20.00
ATOM   2231  OD1 ASN A 281      22.464 109.689  11.668  1.00 20.00
ATOM   2232  ND2 ASN A 281      20.520 108.609  11.304  1.00 20.00
ATOM   2233  N   ASN A 282      25.486 106.508  10.522  1.00 20.00
ATOM   2234  CA  ASN A 282      26.850 106.968  10.276  1.00 20.00
ATOM   2235  C   ASN A 282      27.753 106.942  11.506  1.00 20.00
ATOM   2236  O   ASN A 282      28.861 107.490  11.482  1.00 20.00
ATOM   2237  CB  ASN A 282      26.842 108.363   9.640  1.00 20.00
ATOM   2238  CG  ASN A 282      25.672 108.562   8.678  1.00 20.00
ATOM   2239  OD1 ASN A 282      24.903 109.518   8.808  1.00 20.00
ATOM   2240  ND2 ASN A 282      25.537 107.664   7.703  1.00 20.00
ATOM   2241  N   LYS A 283      27.295 106.289  12.572  1.00 20.00
ATOM   2242  CA  LYS A 283      28.088 106.190  13.792  1.00 20.00
ATOM   2243  C   LYS A 283      28.359 104.743  14.179  1.00 20.00
ATOM   2244  O   LYS A 283      27.530 103.867  13.957  1.00 20.00
ATOM   2245  CB  LYS A 283      27.391 106.903  14.949  1.00 20.00
ATOM   2246  CG  LYS A 283      26.132 107.646  14.560  1.00 20.00
ATOM   2247  CD  LYS A 283      25.708 108.606  15.669  1.00 20.00
ATOM   2248  CE  LYS A 283      24.620 109.568  15.196  1.00 20.00
ATOM   2249  NZ  LYS A 283      23.656 109.910  16.288  1.00 20.00
ATOM   2250  N   CYS A 284      29.496 104.492  14.802  1.00 20.00
ATOM   2251  CA  CYS A 284      29.815 103.153  15.251  1.00 20.00
ATOM   2252  C   CYS A 284      29.276 103.029  16.671  1.00 20.00
ATOM   2253  O   CYS A 284      29.895 103.485  17.631  1.00 20.00
ATOM   2254  CB  CYS A 284      31.311 102.908  15.222  1.00 20.00
ATOM   2255  SG  CYS A 284      31.765 101.178  15.587  1.00 20.00
ATOM   2256  N   ILE A 285      28.088 102.450  16.774  1.00 20.00
ATOM   2257  CA  ILE A 285      27.355 102.311  18.028  1.00 20.00
ATOM   2258  C   ILE A 285      27.681 101.039  18.814  1.00 20.00
ATOM   2259  O   ILE A 285      28.247 100.084  18.266  1.00 20.00
ATOM   2260  CB  ILE A 285      25.846 102.352  17.735  1.00 20.00
ATOM   2261  CG1 ILE A 285      25.296 103.736  18.017  1.00 20.00
ATOM   2262  CG2 ILE A 285      25.101 101.249  18.467  1.00 20.00
ATOM   2263  CD1 ILE A 285      26.374 104.784  18.058  1.00 20.00
ATOM   2264  N   PRO A 286      27.316 101.025  20.100  1.00 20.00
ATOM   2265  CA  PRO A 286      27.535  99.861  20.951  1.00 20.00
ATOM   2266  C   PRO A 286      26.471  98.813  20.654  1.00 20.00
ATOM   2267  O   PRO A 286      26.778  97.649  20.407  1.00 20.00
ATOM   2268  CB  PRO A 286      27.291 100.419  22.347  1.00 20.00
ATOM   2269  CG  PRO A 286      26.231 101.425  22.129  1.00 20.00
ATOM   2270  CD  PRO A 286      26.644 102.106  20.840  1.00 20.00
ATOM   2271  N   GLU A 287      25.211  99.232  20.700  1.00 20.00
ATOM   2272  CA  GLU A 287      24.104  98.325  20.425  1.00 20.00
ATOM   2273  C   GLU A 287      22.984  99.081  19.728  1.00 20.00
ATOM   2274  O   GLU A 287      22.664 100.224  20.098  1.00 20.00
ATOM   2275  CB  GLU A 287      23.603  97.674  21.714  1.00 20.00
ATOM   2276  CG  GLU A 287      24.681  96.916  22.491  1.00 20.00
ATOM   2277  CD  GLU A 287      25.203  97.696  23.698  1.00 20.00
ATOM   2278  OE1 GLU A 287      24.937  98.917  23.785  1.00 20.00
ATOM   2279  OE2 GLU A 287      25.890  97.087  24.553  1.00 20.00
ATOM   2280  N   CYS A 288      22.403  98.454  18.708  1.00 20.00
ATOM   2281  CA  CYS A 288      21.348  99.087  17.927  1.00 20.00
ATOM   2282  C   CYS A 288      20.250  99.664  18.801  1.00 20.00
ATOM   2283  O   CYS A 288      20.259  99.498  20.013  1.00 20.00
ATOM   2284  CB  CYS A 288      20.794  98.147  16.862  1.00 20.00
ATOM   2285  SG  CYS A 288      22.077  97.478  15.728  1.00 20.00
ATOM   2286  N   PRO A 289      19.353 100.427  18.182  1.00 20.00
ATOM   2287  CA  PRO A 289      18.296 101.093  18.934  1.00 20.00
ATOM   2288  C   PRO A 289      17.060 100.225  19.110  1.00 20.00
ATOM   2289  O   PRO A 289      17.098  99.021  18.850  1.00 20.00
ATOM   2290  CB  PRO A 289      17.974 102.331  18.084  1.00 20.00
ATOM   2291  CG  PRO A 289      18.676 102.117  16.784  1.00 20.00
ATOM   2292  CD  PRO A 289      19.822 101.227  17.047  1.00 20.00
ATOM   2293  N   SER A 290      15.977 100.841  19.582  1.00 20.00
ATOM   2294  CA  SER A 290      14.715 100.140  19.785  1.00 20.00
ATOM   2295  C   SER A 290      14.373  99.331  18.538  1.00 20.00
ATOM   2296  O   SER A 290      14.554  99.799  17.413  1.00 20.00
ATOM   2297  CB  SER A 290      13.591 101.141  20.082  1.00 20.00
ATOM   2298  OG  SER A 290      12.874 101.487  18.901  1.00 20.00
ATOM   2299  N   GLY A 291      13.925  98.100  18.738  1.00 20.00
ATOM   2300  CA  GLY A 291      13.591  97.237  17.615  1.00 20.00
ATOM   2301  C   GLY A 291      14.863  96.824  16.882  1.00 20.00
ATOM   2302  O   GLY A 291      15.402  95.747  17.145  1.00 20.00
ATOM   2303  N   TYR A 292      15.330  97.705  15.988  1.00 20.00
ATOM   2304  CA  TYR A 292      16.540  97.508  15.173  1.00 20.00
ATOM   2305  C   TYR A 292      17.496  96.405  15.639  1.00 20.00
ATOM   2306  O   TYR A 292      17.920  96.382  16.799  1.00 20.00
ATOM   2307  CB  TYR A 292      17.314  98.820  15.067  1.00 20.00
ATOM   2308  CG  TYR A 292      16.605  99.920  14.306  1.00 20.00
ATOM   2309  CD1 TYR A 292      15.806  99.640  13.205  1.00 20.00
ATOM   2310  CD2 TYR A 292      16.776 101.249  14.666  1.00 20.00
ATOM   2311  CE1 TYR A 292      15.178 100.663  12.493  1.00 20.00
ATOM   2312  CE2 TYR A 292      16.158 102.278  13.963  1.00 20.00
ATOM   2313  CZ  TYR A 292      15.368 101.983  12.881  1.00 20.00
ATOM   2314  OH  TYR A 292      14.771 103.018  12.193  1.00 20.00
ATOM   2315  N   THR A 293      17.828  95.488  14.741  1.00 20.00
ATOM   2316  CA  THR A 293      18.725  94.398  15.090  1.00 20.00
ATOM   2317  C   THR A 293      19.848  94.218  14.071  1.00 20.00
ATOM   2318  O   THR A 293      19.735  94.662  12.930  1.00 20.00
ATOM   2319  CB  THR A 293      17.961  93.090  15.295  1.00 20.00
ATOM   2320  OG1 THR A 293      18.885  92.009  15.490  1.00 20.00
ATOM   2321  CG2 THR A 293      17.087  92.814  14.100  1.00 20.00
ATOM   2322  N   MET A 294      20.948  93.577  14.495  1.00 20.00
ATOM   2323  CA  MET A 294      22.154  93.380  13.682  1.00 20.00
ATOM   2324  C   MET A 294      22.007  92.435  12.492  1.00 20.00
ATOM   2325  O   MET A 294      21.361  91.394  12.586  1.00 20.00
ATOM   2326  CB  MET A 294      23.301  92.916  14.573  1.00 20.00
ATOM   2327  CG  MET A 294      24.611  93.595  14.279  1.00 20.00
ATOM   2328  SD  MET A 294      25.276  93.066  12.695  1.00 20.00
ATOM   2329  CE  MET A 294      26.587  91.875  13.249  1.00 20.00
ATOM   2330  N   ASN A 295      22.655  92.783  11.384  1.00 20.00
ATOM   2331  CA  ASN A 295      22.602  91.957  10.181  1.00 20.00
ATOM   2332  C   ASN A 295      23.886  91.166   9.925  1.00 20.00
ATOM   2333  O   ASN A 295      24.201  90.830   8.783  1.00 20.00
ATOM   2334  CB  ASN A 295      22.239  92.791   8.956  1.00 20.00
ATOM   2335  CG  ASN A 295      21.531  91.977   7.892  1.00 20.00
ATOM   2336  OD1 ASN A 295      21.774  92.152   6.698  1.00 20.00
ATOM   2337  ND2 ASN A 295      20.676  91.050   8.325  1.00 20.00
ATOM   2338  N   SER A 296      24.607  90.869  11.005  1.00 20.00
ATOM   2339  CA  SER A 296      25.846  90.080  10.981  1.00 20.00
ATOM   2340  C   SER A 296      26.888  90.438   9.922  1.00 20.00
ATOM   2341  O   SER A 296      28.082  90.170  10.102  1.00 20.00
ATOM   2342  CB  SER A 296      25.531  88.585  10.933  1.00 20.00
ATOM   2343  OG  SER A 296      25.585  88.013  12.231  1.00 20.00
ATOM   2344  N   SER A 297      26.436  91.019   8.818  1.00 20.00
ATOM   2345  CA  SER A 297      27.311  91.366   7.712  1.00 20.00
ATOM   2346  C   SER A 297      27.962  92.726   7.888  1.00 20.00
ATOM   2347  O   SER A 297      29.098  92.848   8.357  1.00 20.00
ATOM   2348  CB  SER A 297      26.488  91.399   6.428  1.00 20.00
ATOM   2349  OG  SER A 297      25.409  92.316   6.563  1.00 20.00
ATOM   2350  N   ASN A 298      27.221  93.742   7.466  1.00 20.00
ATOM   2351  CA  ASN A 298      27.658  95.132   7.470  1.00 20.00
ATOM   2352  C   ASN A 298      27.671  95.734   8.861  1.00 20.00
ATOM   2353  O   ASN A 298      27.981  96.908   9.023  1.00 20.00
ATOM   2354  CB  ASN A 298      26.668  95.933   6.638  1.00 20.00
ATOM   2355  CG  ASN A 298      25.229  95.543   6.938  1.00 20.00
ATOM   2356  OD1 ASN A 298      24.975  94.610   7.712  1.00 20.00
ATOM   2357  ND2 ASN A 298      24.282  96.240   6.325  1.00 20.00
ATOM   2358  N   LEU A 299      27.251  94.960   9.851  1.00 20.00
ATOM   2359  CA  LEU A 299      27.170  95.494  11.203  1.00 20.00
ATOM   2360  C   LEU A 299      26.166  96.648  11.190  1.00 20.00
ATOM   2361  O   LEU A 299      26.208  97.552  12.042  1.00 20.00
ATOM   2362  CB  LEU A 299      28.532  95.994  11.684  1.00 20.00
ATOM   2363  CG  LEU A 299      29.790  95.230  11.270  1.00 20.00
ATOM   2364  CD1 LEU A 299      30.873  95.392  12.337  1.00 20.00
ATOM   2365  CD2 LEU A 299      29.498  93.763  10.983  1.00 20.00
ATOM   2366  N   LEU A 300      25.271  96.609  10.207  1.00 20.00
ATOM   2367  CA  LEU A 300      24.236  97.617  10.054  1.00 20.00
ATOM   2368  C   LEU A 300      22.981  97.184  10.809  1.00 20.00
ATOM   2369  O   LEU A 300      22.674  95.999  10.889  1.00 20.00
ATOM   2370  CB  LEU A 300      23.923  97.809   8.566  1.00 20.00
ATOM   2371  CG  LEU A 300      23.166  99.068   8.138  1.00 20.00
ATOM   2372  CD1 LEU A 300      23.263 100.178   9.188  1.00 20.00
ATOM   2373  CD2 LEU A 300      23.632  99.552   6.772  1.00 20.00
ATOM   2374  N   CYS A 301      22.262  98.148  11.372  1.00 20.00
ATOM   2375  CA  CYS A 301      21.054  97.843  12.112  1.00 20.00
ATOM   2376  C   CYS A 301      19.834  97.871  11.214  1.00 20.00
ATOM   2377  O   CYS A 301      19.536  98.894  10.606  1.00 20.00
ATOM   2378  CB  CYS A 301      20.881  98.814  13.271  1.00 20.00
ATOM   2379  SG  CYS A 301      22.360  98.921  14.331  1.00 20.00
ATOM   2380  N   THR A 302      19.143  96.732  11.135  1.00 20.00
ATOM   2381  CA  THR A 302      17.952  96.585  10.300  1.00 20.00
ATOM   2382  C   THR A 302      16.670  96.829  11.104  1.00 20.00
ATOM   2383  O   THR A 302      16.657  96.675  12.324  1.00 20.00
ATOM   2384  CB  THR A 302      17.914  95.197   9.619  1.00 20.00
ATOM   2385  OG1 THR A 302      17.119  94.291  10.396  1.00 20.00
ATOM   2386  CG2 THR A 302      19.321  94.637   9.480  1.00 20.00
ATOM   2387  N   PRO A 303      15.606  97.240  10.419  1.00 20.00
ATOM   2388  CA  PRO A 303      14.338  97.564  11.069  1.00 20.00
ATOM   2389  C   PRO A 303      13.849  96.499  12.041  1.00 20.00
ATOM   2390  O   PRO A 303      13.668  96.766  13.232  1.00 20.00
ATOM   2391  CB  PRO A 303      13.375  97.654   9.897  1.00 20.00
ATOM   2392  CG  PRO A 303      13.893  96.627   8.946  1.00 20.00
ATOM   2393  CD  PRO A 303      15.399  96.663   9.080  1.00 20.00
ATOM   2394  N   CYS A 304      13.498  95.366  11.582  1.00 20.00
ATOM   2395  CA  CYS A 304      13.013  94.264  12.398  1.00 20.00
ATOM   2396  C   CYS A 304      11.587  94.513  12.875  1.00 20.00
ATOM   2397  O   CYS A 304      11.319  95.492  13.580  1.00 20.00
ATOM   2398  CB  CYS A 304      13.927  94.056  13.609  1.00 20.00
ATOM   2399  SG  CYS A 304      13.272  92.893  14.854  1.00 20.00
ATOM   2400  N   LEU A 305      10.676  93.616  12.504  1.00 20.00
ATOM   2401  CA  LEU A 305       9.286  93.732  12.930  1.00 20.00
ATOM   2402  C   LEU A 305       8.965  92.735  14.038  1.00 20.00
ATOM   2403  O   LEU A 305       9.414  91.580  14.007  1.00 20.00
ATOM   2404  CB  LEU A 305       8.314  93.563  11.758  1.00 20.00
ATOM   2405  CG  LEU A 305       6.828  93.793  12.094  1.00 20.00
ATOM   2406  CD1 LEU A 305       6.653  94.744  13.276  1.00 20.00
ATOM   2407  CD2 LEU A 305       6.040  94.298  10.880  1.00 20.00
ATOM   2408  N   GLY A 306       8.195  93.194  15.019  1.00 20.00
ATOM   2409  CA  GLY A 306       7.820  92.370  16.153  1.00 20.00
ATOM   2410  C   GLY A 306       8.940  92.389  17.183  1.00 20.00
ATOM   2411  O   GLY A 306       9.957  93.053  16.994  1.00 20.00
ATOM   2412  N   PRO A 307       8.744  91.672  18.282  1.00 20.00
ATOM   2413  CA  PRO A 307       9.760  91.597  19.315  1.00 20.00
ATOM   2414  C   PRO A 307      11.048  91.106  18.670  1.00 20.00
ATOM   2415  O   PRO A 307      11.089  90.020  18.085  1.00 20.00
ATOM   2416  CB  PRO A 307       9.204  90.531  20.257  1.00 20.00
ATOM   2417  CG  PRO A 307       7.728  90.668  20.140  1.00 20.00
ATOM   2418  CD  PRO A 307       7.462  91.086  18.718  1.00 20.00
ATOM   2419  N   CYS A 308      12.088  91.930  18.736  1.00 20.00
ATOM   2420  CA  CYS A 308      13.362  91.568  18.140  1.00 20.00
ATOM   2421  C   CYS A 308      14.149  90.656  19.070  1.00 20.00
ATOM   2422  O   CYS A 308      14.329  90.976  20.246  1.00 20.00
ATOM   2423  CB  CYS A 308      14.165  92.822  17.789  1.00 20.00
ATOM   2424  SG  CYS A 308      13.332  93.941  16.597  1.00 20.00
ATOM   2425  N   PRO A 309      14.506  89.494  18.455  1.00 20.00
ATOM   2426  CA  PRO A 309      15.288  88.474  19.156  1.00 20.00
ATOM   2427  C   PRO A 309      16.325  89.077  20.091  1.00 20.00
ATOM   2428  O   PRO A 309      16.678  90.246  19.966  1.00 20.00
ATOM   2429  CB  PRO A 309      15.990  87.742  18.020  1.00 20.00
ATOM   2430  CG  PRO A 309      16.188  88.800  16.994  1.00 20.00
ATOM   2431  CD  PRO A 309      14.958  89.670  17.064  1.00 20.00
ATOM   2432  N   LYS A 310      16.784  88.282  21.047  1.00 20.00
ATOM   2433  CA  LYS A 310      17.757  88.747  22.024  1.00 20.00
ATOM   2434  C   LYS A 310      18.191  87.591  22.913  1.00 20.00
ATOM   2435  O   LYS A 310      17.363  86.911  23.527  1.00 20.00
ATOM   2436  CB  LYS A 310      17.166  89.872  22.884  1.00 20.00
ATOM   2437  CG  LYS A 310      17.817  90.001  24.254  1.00 20.00
ATOM   2438  CD  LYS A 310      17.136  91.069  25.091  1.00 20.00
ATOM   2439  CE  LYS A 310      18.098  91.698  26.103  1.00 20.00
ATOM   2440  NZ  LYS A 310      17.546  92.963  26.719  1.00 20.00
ATOM   2441  N   VAL A 311      19.492  87.357  22.971  1.00 20.00
ATOM   2442  CA  VAL A 311      20.016  86.280  23.781  1.00 20.00
ATOM   2443  C   VAL A 311      20.577  86.801  25.099  1.00 20.00
ATOM   2444  O   VAL A 311      20.845  87.993  25.246  1.00 20.00
ATOM   2445  CB  VAL A 311      21.105  85.507  23.040  1.00 20.00
ATOM   2446  CG1 VAL A 311      21.505  84.266  23.825  1.00 20.00
ATOM   2447  CG2 VAL A 311      20.621  85.138  21.666  1.00 20.00
ATOM   2448  N   CYS A 312      20.732  85.895  26.060  1.00 20.00
ATOM   2449  CA  CYS A 312      21.291  86.236  27.360  1.00 20.00
ATOM   2450  C   CYS A 312      22.148  85.074  27.827  1.00 20.00
ATOM   2451  O   CYS A 312      21.622  84.027  28.215  1.00 20.00
ATOM   2452  CB  CYS A 312      20.183  86.492  28.381  1.00 20.00
ATOM   2453  SG  CYS A 312      19.009  87.810  27.934  1.00 20.00
ATOM   2454  N   HIS A 313      23.465  85.240  27.748  1.00 20.00
ATOM   2455  CA  HIS A 313      24.381  84.200  28.208  1.00 20.00
ATOM   2456  C   HIS A 313      24.468  84.328  29.734  1.00 20.00
ATOM   2457  O   HIS A 313      25.227  85.146  30.262  1.00 20.00
ATOM   2458  CB  HIS A 313      25.776  84.359  27.555  1.00 20.00
ATOM   2459  CG  HIS A 313      26.017  83.433  26.396  1.00 20.00
ATOM   2460  ND1 HIS A 313      26.940  82.406  26.442  1.00 20.00
ATOM   2461  CD2 HIS A 313      25.485  83.403  25.150  1.00 20.00
ATOM   2462  CE1 HIS A 313      26.956  81.777  25.278  1.00 20.00
ATOM   2463  NE2 HIS A 313      26.080  82.360  24.476  1.00 20.00
ATOM   2464  N   LEU A 314      23.628  83.553  30.383  1.00 20.00
ATOM   2465  CA  LEU A 314      23.541  83.578  31.843  1.00 20.00
ATOM   2466  C   LEU A 314      24.886  83.637  32.555  1.00 20.00
ATOM   2467  O   LEU A 314      25.839  82.954  32.174  1.00 20.00
ATOM   2468  CB  LEU A 314      22.715  82.391  32.358  1.00 20.00
ATOM   2469  CG  LEU A 314      21.222  82.383  32.010  1.00 20.00
ATOM   2470  CD1 LEU A 314      20.518  81.200  32.673  1.00 20.00
ATOM   2471  CD2 LEU A 314      20.566  83.704  32.403  1.00 20.00
ATOM   2472  N   LEU A 315      24.946  84.451  33.607  1.00 20.00
ATOM   2473  CA  LEU A 315      26.160  84.606  34.390  1.00 20.00
ATOM   2474  C   LEU A 315      26.535  83.294  35.068  1.00 20.00
ATOM   2475  O   LEU A 315      26.104  83.015  36.189  1.00 20.00
ATOM   2476  CB  LEU A 315      25.989  85.713  35.435  1.00 20.00
ATOM   2477  CG  LEU A 315      25.696  87.125  34.904  1.00 20.00
ATOM   2478  CD1 LEU A 315      24.324  87.191  34.238  1.00 20.00
ATOM   2479  CD2 LEU A 315      25.809  88.163  36.026  1.00 20.00
ATOM   2480  N   GLU A 316      27.318  82.486  34.359  1.00 20.00
ATOM   2481  CA  GLU A 316      27.786  81.199  34.867  1.00 20.00
ATOM   2482  C   GLU A 316      26.793  80.043  34.721  1.00 20.00
ATOM   2483  O   GLU A 316      26.956  78.993  35.353  1.00 20.00
ATOM   2484  CB  GLU A 316      28.276  81.323  36.313  1.00 20.00
ATOM   2485  CG  GLU A 316      29.356  82.368  36.497  1.00 20.00
ATOM   2486  CD  GLU A 316      30.731  81.749  36.656  1.00 20.00
ATOM   2487  OE1 GLU A 316      31.585  81.962  35.764  1.00 20.00
ATOM   2488  OE2 GLU A 316      30.952  81.039  37.666  1.00 20.00
ATOM   2489  N   GLY A 317      25.785  80.222  33.870  1.00 20.00
ATOM   2490  CA  GLY A 317      24.803  79.169  33.631  1.00 20.00
ATOM   2491  C   GLY A 317      23.564  79.288  34.512  1.00 20.00
ATOM   2492  O   GLY A 317      22.444  79.231  34.012  1.00 20.00
ATOM   2493  N   GLU A 318      23.770  79.432  35.821  1.00 20.00
ATOM   2494  CA  GLU A 318      22.651  79.534  36.754  1.00 20.00
ATOM   2495  C   GLU A 318      21.894  80.858  36.637  1.00 20.00
ATOM   2496  O   GLU A 318      21.412  81.205  35.557  1.00 20.00
ATOM   2497  CB  GLU A 318      23.076  79.248  38.206  1.00 20.00
ATOM   2498  CG  GLU A 318      24.444  79.802  38.611  1.00 20.00
ATOM   2499  CD  GLU A 318      24.934  79.250  39.956  1.00 20.00
ATOM   2500  OE1 GLU A 318      24.429  78.188  40.397  1.00 20.00
ATOM   2501  OE2 GLU A 318      25.841  79.867  40.566  1.00 20.00
ATOM   2502  N   LYS A 319      21.795  81.599  37.752  1.00 20.00
ATOM   2503  CA  LYS A 319      21.076  82.881  37.790  1.00 20.00
ATOM   2504  C   LYS A 319      19.561  82.656  37.842  1.00 20.00
ATOM   2505  O   LYS A 319      18.934  82.363  36.834  1.00 20.00
ATOM   2506  CB  LYS A 319      21.463  83.781  36.602  1.00 20.00
ATOM   2507  CG  LYS A 319      22.873  84.364  36.704  1.00 20.00
ATOM   2508  CD  LYS A 319      23.427  84.251  38.131  1.00 20.00
ATOM   2509  CE  LYS A 319      22.970  85.420  39.000  1.00 20.00
ATOM   2510  NZ  LYS A 319      22.289  86.486  38.194  1.00 20.00
ATOM   2511  N   THR A 320      18.988  82.804  39.035  1.00 20.00
ATOM   2512  CA  THR A 320      17.571  82.545  39.245  1.00 20.00
ATOM   2513  C   THR A 320      16.699  83.733  39.662  1.00 20.00
ATOM   2514  O   THR A 320      17.168  84.704  40.266  1.00 20.00
ATOM   2515  CB  THR A 320      17.384  81.462  40.304  1.00 20.00
ATOM   2516  OG1 THR A 320      17.428  82.069  41.606  1.00 20.00
ATOM   2517  CG2 THR A 320      18.476  80.424  40.190  1.00 20.00
ATOM   2518  N   ILE A 321      15.398  83.591  39.404  1.00 20.00
ATOM   2519  CA  ILE A 321      14.400  84.598  39.751  1.00 20.00
ATOM   2520  C   ILE A 321      13.720  84.224  41.060  1.00 20.00
ATOM   2521  O   ILE A 321      13.361  83.068  41.276  1.00 20.00
ATOM   2522  CB  ILE A 321      13.310  84.705  38.672  1.00 20.00
ATOM   2523  CG1 ILE A 321      13.079  83.339  38.006  1.00 20.00
ATOM   2524  CG2 ILE A 321      13.652  85.793  37.666  1.00 20.00
ATOM   2525  CD1 ILE A 321      14.136  82.931  36.957  1.00 20.00
ATOM   2526  N   ASP A 322      13.522  85.220  41.915  1.00 20.00
ATOM   2527  CA  ASP A 322      12.896  85.010  43.217  1.00 20.00
ATOM   2528  C   ASP A 322      11.997  86.194  43.541  1.00 20.00
ATOM   2529  O   ASP A 322      11.256  86.171  44.533  1.00 20.00
ATOM   2530  CB  ASP A 322      13.977  84.909  44.294  1.00 20.00
ATOM   2531  CG  ASP A 322      14.895  86.128  44.309  1.00 20.00
ATOM   2532  OD1 ASP A 322      15.461  86.467  43.239  1.00 20.00
ATOM   2533  OD2 ASP A 322      15.022  86.773  45.377  1.00 20.00
ATOM   2534  N   SER A 323      12.105  87.241  42.719  1.00 20.00
ATOM   2535  CA  SER A 323      11.340  88.467  42.913  1.00 20.00
ATOM   2536  C   SER A 323      11.001  89.095  41.577  1.00 20.00
ATOM   2537  O   SER A 323      11.685  88.864  40.586  1.00 20.00
ATOM   2538  CB  SER A 323      12.168  89.467  43.713  1.00 20.00
ATOM   2539  OG  SER A 323      13.160  90.055  42.885  1.00 20.00
ATOM   2540  N   VAL A 324       9.962  89.927  41.580  1.00 20.00
ATOM   2541  CA  VAL A 324       9.519  90.625  40.373  1.00 20.00
ATOM   2542  C   VAL A 324      10.689  91.270  39.649  1.00 20.00
ATOM   2543  O   VAL A 324      10.974  90.964  38.493  1.00 20.00
ATOM   2544  CB  VAL A 324       8.538  91.747  40.736  1.00 20.00
ATOM   2545  CG1 VAL A 324       7.821  92.253  39.497  1.00 20.00
ATOM   2546  CG2 VAL A 324       7.560  91.268  41.804  1.00 20.00
ATOM   2547  N   THR A 325      11.350  92.177  40.357  1.00 20.00
ATOM   2548  CA  THR A 325      12.490  92.921  39.836  1.00 20.00
ATOM   2549  C   THR A 325      13.585  92.014  39.277  1.00 20.00
ATOM   2550  O   THR A 325      14.158  92.282  38.220  1.00 20.00
ATOM   2551  CB  THR A 325      13.086  93.803  40.933  1.00 20.00
ATOM   2552  OG1 THR A 325      13.425  92.980  42.058  1.00 20.00
ATOM   2553  CG2 THR A 325      12.065  94.845  41.381  1.00 20.00
ATOM   2554  N   SER A 326      13.882  90.942  39.998  1.00 20.00
ATOM   2555  CA  SER A 326      14.897  90.003  39.552  1.00 20.00
ATOM   2556  C   SER A 326      14.513  89.461  38.182  1.00 20.00
ATOM   2557  O   SER A 326      15.316  88.832  37.501  1.00 20.00
ATOM   2558  CB  SER A 326      15.040  88.846  40.553  1.00 20.00
ATOM   2559  OG  SER A 326      13.834  88.109  40.675  1.00 20.00
ATOM   2560  N   ALA A 327      13.271  89.704  37.788  1.00 20.00
ATOM   2561  CA  ALA A 327      12.788  89.250  36.498  1.00 20.00
ATOM   2562  C   ALA A 327      12.997  90.331  35.446  1.00 20.00
ATOM   2563  O   ALA A 327      13.494  90.045  34.343  1.00 20.00
ATOM   2564  CB  ALA A 327      11.331  88.869  36.588  1.00 20.00
ATOM   2565  N   GLN A 328      12.628  91.572  35.794  1.00 20.00
ATOM   2566  CA  GLN A 328      12.783  92.712  34.889  1.00 20.00
ATOM   2567  C   GLN A 328      14.200  92.716  34.347  1.00 20.00
ATOM   2568  O   GLN A 328      14.457  93.188  33.235  1.00 20.00
ATOM   2569  CB  GLN A 328      12.504  94.029  35.619  1.00 20.00
ATOM   2570  CG  GLN A 328      11.263  94.011  36.484  1.00 20.00
ATOM   2571  CD  GLN A 328      11.367  94.961  37.665  1.00 20.00
ATOM   2572  OE1 GLN A 328      12.461  95.228  38.165  1.00 20.00
ATOM   2573  NE2 GLN A 328      10.226  95.486  38.110  1.00 20.00
ATOM   2574  N   GLU A 329      15.100  92.135  35.131  1.00 20.00
ATOM   2575  CA  GLU A 329      16.502  92.031  34.761  1.00 20.00
ATOM   2576  C   GLU A 329      16.700  91.008  33.640  1.00 20.00
ATOM   2577  O   GLU A 329      17.760  90.932  33.033  1.00 20.00
ATOM   2578  CB  GLU A 329      17.354  91.679  35.982  1.00 20.00
ATOM   2579  CG  GLU A 329      17.415  90.189  36.282  1.00 20.00
ATOM   2580  CD  GLU A 329      18.088  89.897  37.609  1.00 20.00
ATOM   2581  OE1 GLU A 329      17.999  90.756  38.522  1.00 20.00
ATOM   2582  OE2 GLU A 329      18.711  88.814  37.734  1.00 20.00
ATOM   2583  N   LEU A 330      15.670  90.227  33.351  1.00 20.00
ATOM   2584  CA  LEU A 330      15.762  89.276  32.259  1.00 20.00
ATOM   2585  C   LEU A 330      14.769  89.651  31.170  1.00 20.00
ATOM   2586  O   LEU A 330      14.664  88.974  30.141  1.00 20.00
ATOM   2587  CB  LEU A 330      15.511  87.857  32.746  1.00 20.00
ATOM   2588  CG  LEU A 330      16.426  86.839  32.055  1.00 20.00
ATOM   2589  CD1 LEU A 330      15.745  85.469  31.894  1.00 20.00
ATOM   2590  CD2 LEU A 330      16.894  87.393  30.706  1.00 20.00
ATOM   2591  N   ARG A 331      14.071  90.764  31.400  1.00 20.00
ATOM   2592  CA  ARG A 331      13.047  91.271  30.485  1.00 20.00
ATOM   2593  C   ARG A 331      13.376  91.178  28.996  1.00 20.00
ATOM   2594  O   ARG A 331      14.542  91.119  28.594  1.00 20.00
ATOM   2595  CB  ARG A 331      12.656  92.708  30.840  1.00 20.00
ATOM   2596  CG  ARG A 331      11.612  93.296  29.902  1.00 20.00
ATOM   2597  CD  ARG A 331      10.827  94.408  30.573  1.00 20.00
ATOM   2598  NE  ARG A 331      11.646  95.599  30.763  1.00 20.00
ATOM   2599  CZ  ARG A 331      12.167  95.968  31.931  1.00 20.00
ATOM   2600  NH1 ARG A 331      12.907  97.069  32.016  1.00 20.00
ATOM   2601  NH2 ARG A 331      11.944  95.241  33.021  1.00 20.00
ATOM   2602  N   GLY A 332      12.325  91.130  28.180  1.00 20.00
ATOM   2603  CA  GLY A 332      12.461  91.076  26.731  1.00 20.00
ATOM   2604  C   GLY A 332      13.347  89.956  26.204  1.00 20.00
ATOM   2605  O   GLY A 332      13.251  89.598  25.030  1.00 20.00
ATOM   2606  N   CYS A 333      14.237  89.438  27.045  1.00 20.00
ATOM   2607  CA  CYS A 333      15.124  88.370  26.617  1.00 20.00
ATOM   2608  C   CYS A 333      14.288  87.250  26.001  1.00 20.00
ATOM   2609  O   CYS A 333      13.217  86.906  26.521  1.00 20.00
ATOM   2610  CB  CYS A 333      15.966  87.852  27.782  1.00 20.00
ATOM   2611  SG  CYS A 333      17.373  86.812  27.252  1.00 20.00
ATOM   2612  N   THR A 334      14.723  86.752  24.848  1.00 20.00
ATOM   2613  CA  THR A 334      13.983  85.723  24.134  1.00 20.00
ATOM   2614  C   THR A 334      14.690  84.387  24.176  1.00 20.00
ATOM   2615  O   THR A 334      14.129  83.367  23.781  1.00 20.00
ATOM   2616  CB  THR A 334      13.761  86.106  22.671  1.00 20.00
ATOM   2617  OG1 THR A 334      14.853  85.620  21.885  1.00 20.00
ATOM   2618  CG2 THR A 334      13.675  87.607  22.535  1.00 20.00
ATOM   2619  N   VAL A 335      15.931  84.385  24.641  1.00 20.00
ATOM   2620  CA  VAL A 335      16.673  83.134  24.715  1.00 20.00
ATOM   2621  C   VAL A 335      17.752  83.136  25.783  1.00 20.00
ATOM   2622  O   VAL A 335      18.749  83.855  25.688  1.00 20.00
ATOM   2623  CB  VAL A 335      17.266  82.749  23.363  1.00 20.00
ATOM   2624  CG1 VAL A 335      16.651  81.446  22.875  1.00 20.00
ATOM   2625  CG2 VAL A 335      17.045  83.881  22.357  1.00 20.00
ATOM   2626  N   ILE A 336      17.551  82.316  26.805  1.00 20.00
ATOM   2627  CA  ILE A 336      18.511  82.221  27.886  1.00 20.00
ATOM   2628  C   ILE A 336      19.517  81.128  27.575  1.00 20.00
ATOM   2629  O   ILE A 336      19.138  79.972  27.369  1.00 20.00
ATOM   2630  CB  ILE A 336      17.817  81.894  29.218  1.00 20.00
ATOM   2631  CG1 ILE A 336      17.175  83.154  29.810  1.00 20.00
ATOM   2632  CG2 ILE A 336      18.802  81.253  30.199  1.00 20.00
ATOM   2633  CD1 ILE A 336      15.873  83.523  29.166  1.00 20.00
ATOM   2634  N   ASN A 337      20.793  81.493  27.527  1.00 20.00
ATOM   2635  CA  ASN A 337      21.843  80.512  27.282  1.00 20.00
ATOM   2636  C   ASN A 337      22.420  80.019  28.608  1.00 20.00
ATOM   2637  O   ASN A 337      23.581  80.295  28.936  1.00 20.00
ATOM   2638  CB  ASN A 337      22.951  81.087  26.404  1.00 20.00
ATOM   2639  CG  ASN A 337      24.064  80.081  26.142  1.00 20.00
ATOM   2640  OD1 ASN A 337      23.886  79.118  25.386  1.00 20.00
ATOM   2641  ND2 ASN A 337      25.203  80.271  26.805  1.00 20.00
ATOM   2642  N   GLY A 338      21.596  79.300  29.372  1.00 20.00
ATOM   2643  CA  GLY A 338      22.004  78.770  30.672  1.00 20.00
ATOM   2644  C   GLY A 338      20.885  77.950  31.303  1.00 20.00
ATOM   2645  O   GLY A 338      20.368  77.017  30.687  1.00 20.00
ATOM   2646  N   SER A 339      20.512  78.316  32.498  1.00 20.00
ATOM   2647  CA  SER A 339      19.466  77.593  33.217  1.00 20.00
ATOM   2648  C   SER A 339      18.827  78.438  34.325  1.00 20.00
ATOM   2649  O   SER A 339      19.309  78.444  35.459  1.00 20.00
ATOM   2650  CB  SER A 339      20.050  76.313  33.838  1.00 20.00
ATOM   2651  OG  SER A 339      19.476  75.152  33.282  1.00 20.00
ATOM   2652  N   LEU A 340      17.725  79.119  34.024  1.00 20.00
ATOM   2653  CA  LEU A 340      17.061  79.905  35.057  1.00 20.00
ATOM   2654  C   LEU A 340      16.257  79.019  35.993  1.00 20.00
ATOM   2655  O   LEU A 340      15.712  77.992  35.567  1.00 20.00
ATOM   2656  CB  LEU A 340      16.208  81.029  34.483  1.00 20.00
ATOM   2657  CG  LEU A 340      15.232  80.755  33.355  1.00 20.00
ATOM   2658  CD1 LEU A 340      14.600  82.093  32.923  1.00 20.00
ATOM   2659  CD2 LEU A 340      15.933  80.072  32.186  1.00 20.00
ATOM   2660  N   ILE A 341      16.237  79.394  37.272  1.00 20.00
ATOM   2661  CA  ILE A 341      15.543  78.627  38.305  1.00 20.00
ATOM   2662  C   ILE A 341      14.527  79.470  39.065  1.00 20.00
ATOM   2663  O   ILE A 341      14.890  80.225  39.960  1.00 20.00
ATOM   2664  CB  ILE A 341      16.536  78.060  39.327  1.00 20.00
ATOM   2665  CG1 ILE A 341      17.860  77.723  38.642  1.00 20.00
ATOM   2666  CG2 ILE A 341      15.946  76.858  40.026  1.00 20.00
ATOM   2667  CD1 ILE A 341      17.722  76.830  37.404  1.00 20.00
ATOM   2668  N   ILE A 342      13.248  79.318  38.724  1.00 20.00
ATOM   2669  CA  ILE A 342      12.192  80.059  39.401  1.00 20.00
ATOM   2670  C   ILE A 342      12.100  79.640  40.865  1.00 20.00
ATOM   2671  O   ILE A 342      12.049  78.449  41.191  1.00 20.00
ATOM   2672  CB  ILE A 342      10.833  79.862  38.725  1.00 20.00
ATOM   2673  CG1 ILE A 342      11.023  79.272  37.325  1.00 20.00
ATOM   2674  CG2 ILE A 342      10.085  81.182  38.655  1.00 20.00
ATOM   2675  CD1 ILE A 342      11.270  80.313  36.245  1.00 20.00
ATOM   2676  N   ASN A 343      12.113  80.634  41.744  1.00 20.00
ATOM   2677  CA  ASN A 343      12.038  80.411  43.184  1.00 20.00
ATOM   2678  C   ASN A 343      11.345  81.643  43.749  1.00 20.00
ATOM   2679  O   ASN A 343      11.925  82.405  44.540  1.00 20.00
ATOM   2680  CB  ASN A 343      13.446  80.273  43.759  1.00 20.00
ATOM   2681  CG  ASN A 343      13.452  79.987  45.244  1.00 20.00
ATOM   2682  OD1 ASN A 343      13.965  78.950  45.688  1.00 20.00
ATOM   2683  ND2 ASN A 343      12.969  80.945  46.030  1.00 20.00
ATOM   2684  N   ILE A 344      10.121  81.862  43.267  1.00 20.00
ATOM   2685  CA  ILE A 344       9.310  83.025  43.626  1.00 20.00
ATOM   2686  C   ILE A 344       8.414  82.754  44.823  1.00 20.00
ATOM   2687  O   ILE A 344       7.503  81.936  44.743  1.00 20.00
ATOM   2688  CB  ILE A 344       8.411  83.435  42.448  1.00 20.00
ATOM   2689  CG1 ILE A 344       9.171  83.320  41.119  1.00 20.00
ATOM   2690  CG2 ILE A 344       7.866  84.819  42.659  1.00 20.00
ATOM   2691  CD1 ILE A 344      10.242  84.394  40.901  1.00 20.00
ATOM   2692  N   ARG A 345       8.654  83.458  45.925  1.00 20.00
ATOM   2693  CA  ARG A 345       7.846  83.256  47.113  1.00 20.00
ATOM   2694  C   ARG A 345       6.685  84.238  47.199  1.00 20.00
ATOM   2695  O   ARG A 345       5.556  83.843  47.498  1.00 20.00
ATOM   2696  CB  ARG A 345       8.692  83.323  48.376  1.00 20.00
ATOM   2697  CG  ARG A 345       7.895  83.055  49.653  1.00 20.00
ATOM   2698  CD  ARG A 345       7.541  84.355  50.413  1.00 20.00
ATOM   2699  NE  ARG A 345       6.203  84.855  50.089  1.00 20.00
ATOM   2700  CZ  ARG A 345       5.117  84.636  50.828  1.00 20.00
ATOM   2701  NH1 ARG A 345       5.199  83.906  51.940  1.00 20.00
ATOM   2702  NH2 ARG A 345       3.944  85.136  50.444  1.00 20.00
ATOM   2703  N   GLY A 346       6.967  85.517  46.955  1.00 20.00
ATOM   2704  CA  GLY A 346       5.933  86.555  47.016  1.00 20.00
ATOM   2705  C   GLY A 346       6.145  87.607  45.931  1.00 20.00
ATOM   2706  O   GLY A 346       7.018  87.457  45.071  1.00 20.00
ATOM   2707  N   GLY A 347       5.345  88.673  45.970  1.00 20.00
ATOM   2708  CA  GLY A 347       5.483  89.755  44.993  1.00 20.00
ATOM   2709  C   GLY A 347       4.168  90.440  44.602  1.00 20.00
ATOM   2710  O   GLY A 347       3.126  89.790  44.480  1.00 20.00
ATOM   2711  N   ASN A 348       4.235  91.753  44.377  1.00 20.00
ATOM   2712  CA  ASN A 348       3.068  92.524  43.971  1.00 20.00
ATOM   2713  C   ASN A 348       2.672  92.126  42.552  1.00 20.00
ATOM   2714  O   ASN A 348       3.470  91.538  41.815  1.00 20.00
ATOM   2715  CB  ASN A 348       3.375  94.024  44.021  1.00 20.00
ATOM   2716  CG  ASN A 348       4.108  94.429  45.287  1.00 20.00
ATOM   2717  OD1 ASN A 348       4.829  95.432  45.308  1.00 20.00
ATOM   2718  ND2 ASN A 348       3.919  93.659  46.355  1.00 20.00
ATOM   2719  N   ASN A 349       1.441  92.445  42.170  1.00 20.00
ATOM   2720  CA  ASN A 349       0.935  92.118  40.836  1.00 20.00
ATOM   2721  C   ASN A 349       0.842  90.615  40.610  1.00 20.00
ATOM   2722  O   ASN A 349      -0.083  90.136  39.943  1.00 20.00
ATOM   2723  CB  ASN A 349       1.826  92.704  39.749  1.00 20.00
ATOM   2724  CG  ASN A 349       1.660  91.986  38.420  1.00 20.00
ATOM   2725  OD1 ASN A 349       2.240  90.911  38.196  1.00 20.00
ATOM   2726  ND2 ASN A 349       0.780  92.515  37.577  1.00 20.00
ATOM   2727  N   LEU A 350       1.863  89.899  41.087  1.00 20.00
ATOM   2728  CA  LEU A 350       1.942  88.451  40.965  1.00 20.00
ATOM   2729  C   LEU A 350       2.542  87.994  39.642  1.00 20.00
ATOM   2730  O   LEU A 350       3.762  87.947  39.493  1.00 20.00
ATOM   2731  CB  LEU A 350       0.552  87.801  41.161  1.00 20.00
ATOM   2732  CG  LEU A 350       0.246  86.910  42.374  1.00 20.00
ATOM   2733  CD1 LEU A 350      -0.107  87.751  43.606  1.00 20.00
ATOM   2734  CD2 LEU A 350      -0.902  85.939  42.028  1.00 20.00
ATOM   2735  N   ALA A 351       1.656  87.660  38.701  1.00 20.00
ATOM   2736  CA  ALA A 351       2.026  87.065  37.427  1.00 20.00
ATOM   2737  C   ALA A 351       2.047  87.947  36.204  1.00 20.00
ATOM   2738  O   ALA A 351       2.669  87.599  35.212  1.00 20.00
ATOM   2739  CB  ALA A 351       1.182  85.856  37.153  1.00 20.00
ATOM   2740  N   ALA A 352       1.313  89.047  36.219  1.00 20.00
ATOM   2741  CA  ALA A 352       1.331  89.912  35.047  1.00 20.00
ATOM   2742  C   ALA A 352       2.773  90.371  34.880  1.00 20.00
ATOM   2743  O   ALA A 352       3.216  90.707  33.772  1.00 20.00
ATOM   2744  CB  ALA A 352       0.402  91.099  35.227  1.00 20.00
ATOM   2745  N   GLU A 353       3.515  90.316  35.984  1.00 20.00
ATOM   2746  CA  GLU A 353       4.918  90.699  35.994  1.00 20.00
ATOM   2747  C   GLU A 353       5.796  89.575  35.455  1.00 20.00
ATOM   2748  O   GLU A 353       6.507  89.766  34.471  1.00 20.00
ATOM   2749  CB  GLU A 353       5.355  91.085  37.404  1.00 20.00
ATOM   2750  CG  GLU A 353       5.166  92.570  37.727  1.00 20.00
ATOM   2751  CD  GLU A 353       5.541  93.463  36.565  1.00 20.00
ATOM   2752  OE1 GLU A 353       4.663  94.220  36.083  1.00 20.00
ATOM   2753  OE2 GLU A 353       6.706  93.384  36.109  1.00 20.00
ATOM   2754  N   LEU A 354       5.748  88.421  36.116  1.00 20.00
ATOM   2755  CA  LEU A 354       6.493  87.240  35.685  1.00 20.00
ATOM   2756  C   LEU A 354       6.295  87.094  34.183  1.00 20.00
ATOM   2757  O   LEU A 354       7.224  86.775  33.447  1.00 20.00
ATOM   2758  CB  LEU A 354       5.915  85.991  36.353  1.00 20.00
ATOM   2759  CG  LEU A 354       6.748  85.265  37.401  1.00 20.00
ATOM   2760  CD1 LEU A 354       8.200  85.196  36.969  1.00 20.00
ATOM   2761  CD2 LEU A 354       6.602  85.942  38.761  1.00 20.00
ATOM   2762  N   GLU A 355       5.078  87.398  33.746  1.00 20.00
ATOM   2763  CA  GLU A 355       4.688  87.314  32.344  1.00 20.00
ATOM   2764  C   GLU A 355       5.500  88.243  31.465  1.00 20.00
ATOM   2765  O   GLU A 355       6.481  87.832  30.850  1.00 20.00
ATOM   2766  CB  GLU A 355       3.199  87.651  32.192  1.00 20.00
ATOM   2767  CG  GLU A 355       2.402  86.638  31.373  1.00 20.00
ATOM   2768  CD  GLU A 355       1.186  87.260  30.697  1.00 20.00
ATOM   2769  OE1 GLU A 355       0.606  86.615  29.786  1.00 20.00
ATOM   2770  OE2 GLU A 355       0.810  88.396  31.072  1.00 20.00
ATOM   2771  N   ALA A 356       5.055  89.493  31.391  1.00 20.00
ATOM   2772  CA  ALA A 356       5.686  90.505  30.548  1.00 20.00
ATOM   2773  C   ALA A 356       7.222  90.472  30.498  1.00 20.00
ATOM   2774  O   ALA A 356       7.845  90.998  29.548  1.00 20.00
ATOM   2775  CB  ALA A 356       5.188  91.888  30.935  1.00 20.00
ATOM   2776  N   ASN A 357       7.832  89.848  31.503  1.00 20.00
ATOM   2777  CA  ASN A 357       9.280  89.796  31.573  1.00 20.00
ATOM   2778  C   ASN A 357       9.911  88.555  30.959  1.00 20.00
ATOM   2779  O   ASN A 357      10.924  88.646  30.279  1.00 20.00
ATOM   2780  CB  ASN A 357       9.764  90.026  32.999  1.00 20.00
ATOM   2781  CG  ASN A 357       9.415  91.420  33.513  1.00 20.00
ATOM   2782  OD1 ASN A 357      10.180  92.036  34.258  1.00 20.00
ATOM   2783  ND2 ASN A 357       8.268  91.936  33.088  1.00 20.00
ATOM   2784  N   LEU A 358       9.302  87.397  31.175  1.00 20.00
ATOM   2785  CA  LEU A 358       9.839  86.154  30.614  1.00 20.00
ATOM   2786  C   LEU A 358       8.916  85.541  29.553  1.00 20.00
ATOM   2787  O   LEU A 358       9.318  84.631  28.808  1.00 20.00
ATOM   2788  CB  LEU A 358      10.148  85.139  31.724  1.00 20.00
ATOM   2789  CG  LEU A 358      10.029  85.648  33.160  1.00 20.00
ATOM   2790  CD1 LEU A 358      10.363  84.551  34.143  1.00 20.00
ATOM   2791  CD2 LEU A 358      10.916  86.866  33.377  1.00 20.00
ATOM   2792  N   GLY A 359       7.695  86.084  29.446  1.00 20.00
ATOM   2793  CA  GLY A 359       6.720  85.597  28.474  1.00 20.00
ATOM   2794  C   GLY A 359       7.196  85.786  27.033  1.00 20.00
ATOM   2795  O   GLY A 359       6.432  85.581  26.086  1.00 20.00
ATOM   2796  N   LEU A 360       8.459  86.181  26.881  1.00 20.00
ATOM   2797  CA  LEU A 360       9.057  86.401  25.566  1.00 20.00
ATOM   2798  C   LEU A 360      10.079  85.318  25.272  1.00 20.00
ATOM   2799  O   LEU A 360      10.405  85.054  24.110  1.00 20.00
ATOM   2800  CB  LEU A 360       9.714  87.776  25.499  1.00 20.00
ATOM   2801  CG  LEU A 360       8.800  88.804  24.847  1.00 20.00
ATOM   2802  CD1 LEU A 360       8.267  88.219  23.528  1.00 20.00
ATOM   2803  CD2 LEU A 360       7.653  89.150  25.805  1.00 20.00
ATOM   2804  N   ILE A 361      10.578  84.696  26.337  1.00 20.00
ATOM   2805  CA  ILE A 361      11.537  83.619  26.210  1.00 20.00
ATOM   2806  C   ILE A 361      10.925  82.494  25.384  1.00 20.00
ATOM   2807  O   ILE A 361       9.782  82.097  25.621  1.00 20.00
ATOM   2808  CB  ILE A 361      11.922  83.062  27.572  1.00 20.00
ATOM   2809  CG1 ILE A 361      12.787  84.073  28.331  1.00 20.00
ATOM   2810  CG2 ILE A 361      12.603  81.704  27.407  1.00 20.00
ATOM   2811  CD1 ILE A 361      12.418  84.233  29.793  1.00 20.00
ATOM   2812  N   GLU A 362      11.688  81.992  24.416  1.00 20.00
ATOM   2813  CA  GLU A 362      11.215  80.945  23.523  1.00 20.00
ATOM   2814  C   GLU A 362      11.934  79.627  23.745  1.00 20.00
ATOM   2815  O   GLU A 362      11.387  78.563  23.472  1.00 20.00
ATOM   2816  CB  GLU A 362      11.380  81.367  22.060  1.00 20.00
ATOM   2817  CG  GLU A 362      10.477  82.518  21.632  1.00 20.00
ATOM   2818  CD  GLU A 362      10.670  82.907  20.171  1.00 20.00
ATOM   2819  OE1 GLU A 362       9.659  83.034  19.443  1.00 20.00
ATOM   2820  OE2 GLU A 362      11.834  83.088  19.754  1.00 20.00
ATOM   2821  N   GLU A 363      13.176  79.693  24.202  1.00 20.00
ATOM   2822  CA  GLU A 363      13.948  78.469  24.409  1.00 20.00
ATOM   2823  C   GLU A 363      15.046  78.602  25.458  1.00 20.00
ATOM   2824  O   GLU A 363      15.643  79.674  25.643  1.00 20.00
ATOM   2825  CB  GLU A 363      14.525  77.949  23.075  1.00 20.00
ATOM   2826  CG  GLU A 363      15.950  77.361  23.164  1.00 20.00
ATOM   2827  CD  GLU A 363      16.772  77.588  21.885  1.00 20.00
ATOM   2828  OE1 GLU A 363      17.928  77.100  21.814  1.00 20.00
ATOM   2829  OE2 GLU A 363      16.267  78.253  20.946  1.00 20.00
ATOM   2830  N   ILE A 364      15.303  77.506  26.152  1.00 20.00
ATOM   2831  CA  ILE A 364      16.346  77.468  27.155  1.00 20.00
ATOM   2832  C   ILE A 364      17.336  76.384  26.770  1.00 20.00
ATOM   2833  O   ILE A 364      16.955  75.256  26.456  1.00 20.00
ATOM   2834  CB  ILE A 364      15.785  77.169  28.551  1.00 20.00
ATOM   2835  CG1 ILE A 364      14.600  78.083  28.846  1.00 20.00
ATOM   2836  CG2 ILE A 364      16.866  77.355  29.601  1.00 20.00
ATOM   2837  CD1 ILE A 364      14.767  79.471  28.290  1.00 20.00
ATOM   2838  N   SER A 365      18.608  76.740  26.766  1.00 20.00
ATOM   2839  CA  SER A 365      19.648  75.788  26.426  1.00 20.00
ATOM   2840  C   SER A 365      19.693  74.713  27.494  1.00 20.00
ATOM   2841  O   SER A 365      19.440  73.539  27.219  1.00 20.00
ATOM   2842  CB  SER A 365      21.003  76.494  26.377  1.00 20.00
ATOM   2843  OG  SER A 365      21.524  76.692  27.687  1.00 20.00
ATOM   2844  N   GLY A 366      20.014  75.136  28.718  1.00 20.00
ATOM   2845  CA  GLY A 366      20.149  74.225  29.852  1.00 20.00
ATOM   2846  C   GLY A 366      18.836  73.651  30.378  1.00 20.00
ATOM   2847  O   GLY A 366      17.958  73.271  29.602  1.00 20.00
ATOM   2848  N   TYR A 367      18.723  73.584  31.704  1.00 20.00
ATOM   2849  CA  TYR A 367      17.553  73.015  32.362  1.00 20.00
ATOM   2850  C   TYR A 367      16.741  74.064  33.126  1.00 20.00
ATOM   2851  O   TYR A 367      17.304  74.952  33.789  1.00 20.00
ATOM   2852  CB  TYR A 367      18.008  71.937  33.359  1.00 20.00
ATOM   2853  CG  TYR A 367      18.714  72.531  34.555  1.00 20.00
ATOM   2854  CD1 TYR A 367      17.998  72.978  35.650  1.00 20.00
ATOM   2855  CD2 TYR A 367      20.079  72.750  34.539  1.00 20.00
ATOM   2856  CE1 TYR A 367      18.627  73.576  36.719  1.00 20.00
ATOM   2857  CE2 TYR A 367      20.716  73.347  35.604  1.00 20.00
ATOM   2858  CZ  TYR A 367      19.983  73.758  36.695  1.00 20.00
ATOM   2859  OH  TYR A 367      20.610  74.347  37.775  1.00 20.00
ATOM   2860  N   LEU A 368      15.416  73.927  33.081  1.00 20.00
ATOM   2861  CA  LEU A 368      14.534  74.813  33.854  1.00 20.00
ATOM   2862  C   LEU A 368      14.145  74.069  35.128  1.00 20.00
ATOM   2863  O   LEU A 368      13.691  72.906  35.092  1.00 20.00
ATOM   2864  CB  LEU A 368      13.275  75.220  33.062  1.00 20.00
ATOM   2865  CG  LEU A 368      12.055  75.648  33.891  1.00 20.00
ATOM   2866  CD1 LEU A 368      12.258  77.007  34.525  1.00 20.00
ATOM   2867  CD2 LEU A 368      10.787  75.618  33.060  1.00 20.00
ATOM   2868  N   LYS A 369      14.381  74.716  36.255  1.00 20.00
ATOM   2869  CA  LYS A 369      14.056  74.117  37.526  1.00 20.00
ATOM   2870  C   LYS A 369      13.146  75.059  38.272  1.00 20.00
ATOM   2871  O   LYS A 369      13.397  76.262  38.341  1.00 20.00
ATOM   2872  CB  LYS A 369      15.316  73.866  38.353  1.00 20.00
ATOM   2873  CG  LYS A 369      15.051  73.285  39.743  1.00 20.00
ATOM   2874  CD  LYS A 369      16.241  73.523  40.664  1.00 20.00
ATOM   2875  CE  LYS A 369      17.128  72.276  40.804  1.00 20.00
ATOM   2876  NZ  LYS A 369      18.428  72.567  41.514  1.00 20.00
ATOM   2877  N   ILE A 370      12.059  74.520  38.798  1.00 20.00
ATOM   2878  CA  ILE A 370      11.157  75.310  39.606  1.00 20.00
ATOM   2879  C   ILE A 370      11.228  74.687  40.985  1.00 20.00
ATOM   2880  O   ILE A 370      11.096  73.469  41.137  1.00 20.00
ATOM   2881  CB  ILE A 370       9.742  75.353  39.047  1.00 20.00
ATOM   2882  CG1 ILE A 370       9.773  75.890  37.616  1.00 20.00
ATOM   2883  CG2 ILE A 370       8.895  76.283  39.884  1.00 20.00
ATOM   2884  CD1 ILE A 370       8.786  75.229  36.692  1.00 20.00
ATOM   2885  N   ARG A 371      11.600  75.507  41.961  1.00 20.00
ATOM   2886  CA  ARG A 371      11.804  75.028  43.311  1.00 20.00
ATOM   2887  C   ARG A 371      11.289  76.033  44.327  1.00 20.00
ATOM   2888  O   ARG A 371      11.515  77.242  44.189  1.00 20.00
ATOM   2889  CB  ARG A 371      13.296  74.727  43.521  1.00 20.00
ATOM   2890  CG  ARG A 371      13.873  75.143  44.860  1.00 20.00
ATOM   2891  CD  ARG A 371      15.389  74.920  44.901  1.00 20.00
ATOM   2892  NE  ARG A 371      15.751  73.500  44.958  1.00 20.00
ATOM   2893  CZ  ARG A 371      16.864  72.985  44.432  1.00 20.00
ATOM   2894  NH1 ARG A 371      17.728  73.777  43.799  1.00 20.00
ATOM   2895  NH2 ARG A 371      17.112  71.674  44.529  1.00 20.00
ATOM   2896  N   ARG A 372      10.559  75.524  45.317  1.00 20.00
ATOM   2897  CA  ARG A 372       9.996  76.345  46.378  1.00 20.00
ATOM   2898  C   ARG A 372       9.351  77.627  45.857  1.00 20.00
ATOM   2899  O   ARG A 372       9.661  78.716  46.320  1.00 20.00
ATOM   2900  CB  ARG A 372      11.064  76.662  47.433  1.00 20.00
ATOM   2901  CG  ARG A 372      12.203  75.647  47.473  1.00 20.00
ATOM   2902  CD  ARG A 372      13.074  75.784  48.724  1.00 20.00
ATOM   2903  NE  ARG A 372      13.692  74.504  49.093  1.00 20.00
ATOM   2904  CZ  ARG A 372      14.938  74.144  48.776  1.00 20.00
ATOM   2905  NH1 ARG A 372      15.720  74.966  48.081  1.00 20.00
ATOM   2906  NH2 ARG A 372      15.405  72.953  49.156  1.00 20.00
ATOM   2907  N   SER A 373       8.465  77.489  44.874  1.00 20.00
ATOM   2908  CA  SER A 373       7.750  78.643  44.306  1.00 20.00
ATOM   2909  C   SER A 373       6.339  78.723  44.914  1.00 20.00
ATOM   2910  O   SER A 373       5.316  78.587  44.222  1.00 20.00
ATOM   2911  CB  SER A 373       7.699  78.564  42.778  1.00 20.00
ATOM   2912  OG  SER A 373       8.924  79.007  42.217  1.00 20.00
ATOM   2913  N   TYR A 374       6.311  78.918  46.223  1.00 20.00
ATOM   2914  CA  TYR A 374       5.086  78.970  46.996  1.00 20.00
ATOM   2915  C   TYR A 374       4.044  79.936  46.482  1.00 20.00
ATOM   2916  O   TYR A 374       2.873  79.809  46.792  1.00 20.00
ATOM   2917  CB  TYR A 374       5.412  79.300  48.444  1.00 20.00
ATOM   2918  CG  TYR A 374       4.206  79.440  49.340  1.00 20.00
ATOM   2919  CD1 TYR A 374       3.553  78.316  49.834  1.00 20.00
ATOM   2920  CD2 TYR A 374       3.758  80.690  49.738  1.00 20.00
ATOM   2921  CE1 TYR A 374       2.478  78.436  50.670  1.00 20.00
ATOM   2922  CE2 TYR A 374       2.691  80.822  50.585  1.00 20.00
ATOM   2923  CZ  TYR A 374       2.047  79.691  51.050  1.00 20.00
ATOM   2924  OH  TYR A 374       0.969  79.823  51.898  1.00 20.00
ATOM   2925  N   ALA A 375       4.467  80.936  45.734  1.00 20.00
ATOM   2926  CA  ALA A 375       3.524  81.922  45.228  1.00 20.00
ATOM   2927  C   ALA A 375       2.933  81.508  43.895  1.00 20.00
ATOM   2928  O   ALA A 375       1.810  81.872  43.568  1.00 20.00
ATOM   2929  CB  ALA A 375       4.180  83.253  45.101  1.00 20.00
ATOM   2930  N   LEU A 376       3.703  80.763  43.118  1.00 20.00
ATOM   2931  CA  LEU A 376       3.263  80.337  41.795  1.00 20.00
ATOM   2932  C   LEU A 376       2.188  79.254  41.839  1.00 20.00
ATOM   2933  O   LEU A 376       2.097  78.489  42.817  1.00 20.00
ATOM   2934  CB  LEU A 376       4.457  79.869  40.961  1.00 20.00
ATOM   2935  CG  LEU A 376       5.453  80.965  40.575  1.00 20.00
ATOM   2936  CD1 LEU A 376       6.881  80.423  40.568  1.00 20.00
ATOM   2937  CD2 LEU A 376       5.082  81.558  39.219  1.00 20.00
ATOM   2938  N   VAL A 377       1.390  79.196  40.765  1.00 20.00
ATOM   2939  CA  VAL A 377       0.302  78.223  40.623  1.00 20.00
ATOM   2940  C   VAL A 377       0.322  77.637  39.226  1.00 20.00
ATOM   2941  O   VAL A 377      -0.125  76.515  39.006  1.00 20.00
ATOM   2942  CB  VAL A 377      -1.026  78.916  40.716  1.00 20.00
ATOM   2943  CG1 VAL A 377      -1.456  79.022  42.151  1.00 20.00
ATOM   2944  CG2 VAL A 377      -0.921  80.273  40.038  1.00 20.00
ATOM   2945  N   SER A 378       0.769  78.446  38.275  1.00 20.00
ATOM   2946  CA  SER A 378       0.818  78.036  36.883  1.00 20.00
ATOM   2947  C   SER A 378       2.065  78.569  36.186  1.00 20.00
ATOM   2948  O   SER A 378       2.338  79.780  36.210  1.00 20.00
ATOM   2949  CB  SER A 378      -0.422  78.553  36.156  1.00 20.00
ATOM   2950  OG  SER A 378      -0.212  78.581  34.754  1.00 20.00
ATOM   2951  N   LEU A 379       2.803  77.676  35.530  1.00 20.00
ATOM   2952  CA  LEU A 379       4.009  78.065  34.811  1.00 20.00
ATOM   2953  C   LEU A 379       3.677  78.867  33.546  1.00 20.00
ATOM   2954  O   LEU A 379       4.559  79.202  32.756  1.00 20.00
ATOM   2955  CB  LEU A 379       4.812  76.821  34.438  1.00 20.00
ATOM   2956  CG  LEU A 379       5.278  75.898  35.565  1.00 20.00
ATOM   2957  CD1 LEU A 379       6.332  74.942  35.019  1.00 20.00
ATOM   2958  CD2 LEU A 379       5.838  76.704  36.722  1.00 20.00
ATOM   2959  N   SER A 380       2.398  79.164  33.358  1.00 20.00
ATOM   2960  CA  SER A 380       1.926  79.889  32.180  1.00 20.00
ATOM   2961  C   SER A 380       2.734  81.128  31.802  1.00 20.00
ATOM   2962  O   SER A 380       3.005  81.351  30.625  1.00 20.00
ATOM   2963  CB  SER A 380       0.457  80.263  32.336  1.00 20.00
ATOM   2964  OG  SER A 380       0.174  80.625  33.679  1.00 20.00
ATOM   2965  N   PHE A 381       3.074  81.954  32.790  1.00 20.00
ATOM   2966  CA  PHE A 381       3.816  83.197  32.539  1.00 20.00
ATOM   2967  C   PHE A 381       4.971  83.059  31.545  1.00 20.00
ATOM   2968  O   PHE A 381       5.466  84.055  31.027  1.00 20.00
ATOM   2969  CB  PHE A 381       4.300  83.826  33.847  1.00 20.00
ATOM   2970  CG  PHE A 381       5.288  82.984  34.591  1.00 20.00
ATOM   2971  CD1 PHE A 381       6.622  82.981  34.223  1.00 20.00
ATOM   2972  CD2 PHE A 381       4.878  82.165  35.630  1.00 20.00
ATOM   2973  CE1 PHE A 381       7.534  82.190  34.889  1.00 20.00
ATOM   2974  CE2 PHE A 381       5.780  81.378  36.300  1.00 20.00
ATOM   2975  CZ  PHE A 381       7.113  81.388  35.931  1.00 20.00
ATOM   2976  N   PHE A 382       5.384  81.821  31.271  1.00 20.00
ATOM   2977  CA  PHE A 382       6.442  81.563  30.297  1.00 20.00
ATOM   2978  C   PHE A 382       5.769  81.349  28.938  1.00 20.00
ATOM   2979  O   PHE A 382       6.209  80.521  28.134  1.00 20.00
ATOM   2980  CB  PHE A 382       7.236  80.308  30.681  1.00 20.00
ATOM   2981  CG  PHE A 382       8.363  80.570  31.653  1.00 20.00
ATOM   2982  CD1 PHE A 382       8.999  81.795  31.687  1.00 20.00
ATOM   2983  CD2 PHE A 382       8.792  79.577  32.526  1.00 20.00
ATOM   2984  CE1 PHE A 382      10.033  82.025  32.575  1.00 20.00
ATOM   2985  CE2 PHE A 382       9.832  79.803  33.413  1.00 20.00
ATOM   2986  CZ  PHE A 382      10.443  81.019  33.440  1.00 20.00
ATOM   2987  N   ARG A 383       4.691  82.099  28.711  1.00 20.00
ATOM   2988  CA  ARG A 383       3.867  81.993  27.502  1.00 20.00
ATOM   2989  C   ARG A 383       4.551  81.658  26.174  1.00 20.00
ATOM   2990  O   ARG A 383       4.047  80.833  25.410  1.00 20.00
ATOM   2991  CB  ARG A 383       2.938  83.205  27.348  1.00 20.00
ATOM   2992  CG  ARG A 383       1.507  82.831  26.996  1.00 20.00
ATOM   2993  CD  ARG A 383       1.477  81.530  26.180  1.00 20.00
ATOM   2994  NE  ARG A 383       0.136  81.157  25.731  1.00 20.00
ATOM   2995  CZ  ARG A 383      -0.111  80.382  24.676  1.00 20.00
ATOM   2996  NH1 ARG A 383       0.895  79.899  23.950  1.00 20.00
ATOM   2997  NH2 ARG A 383      -1.361  80.086  24.342  1.00 20.00
ATOM   2998  N   LYS A 384       5.684  82.324  25.879  1.00 20.00
ATOM   2999  CA  LYS A 384       6.364  82.093  24.603  1.00 20.00
ATOM   3000  C   LYS A 384       7.336  80.916  24.545  1.00 20.00
ATOM   3001  O   LYS A 384       7.758  80.520  23.460  1.00 20.00
ATOM   3002  CB  LYS A 384       7.001  83.378  24.067  1.00 20.00
ATOM   3003  CG  LYS A 384       6.176  84.066  22.970  1.00 20.00
ATOM   3004  CD  LYS A 384       7.050  84.921  22.040  1.00 20.00
ATOM   3005  CE  LYS A 384       6.260  85.423  20.825  1.00 20.00
ATOM   3006  NZ  LYS A 384       7.069  86.346  19.979  1.00 20.00
ATOM   3007  N   LEU A 385       7.667  80.342  25.700  1.00 20.00
ATOM   3008  CA  LEU A 385       8.584  79.200  25.749  1.00 20.00
ATOM   3009  C   LEU A 385       8.089  78.015  24.911  1.00 20.00
ATOM   3010  O   LEU A 385       6.892  77.760  24.836  1.00 20.00
ATOM   3011  CB  LEU A 385       8.819  78.758  27.197  1.00 20.00
ATOM   3012  CG  LEU A 385       9.832  77.625  27.420  1.00 20.00
ATOM   3013  CD1 LEU A 385      10.254  77.598  28.862  1.00 20.00
ATOM   3014  CD2 LEU A 385       9.283  76.259  27.014  1.00 20.00
ATOM   3015  N   ARG A 386       9.021  77.285  24.295  1.00 20.00
ATOM   3016  CA  ARG A 386       8.681  76.124  23.465  1.00 20.00
ATOM   3017  C   ARG A 386       9.810  75.092  23.402  1.00 20.00
ATOM   3018  O   ARG A 386       9.644  74.017  22.811  1.00 20.00
ATOM   3019  CB  ARG A 386       8.291  76.548  22.044  1.00 20.00
ATOM   3020  CG  ARG A 386       7.651  77.932  21.946  1.00 20.00
ATOM   3021  CD  ARG A 386       7.948  78.598  20.604  1.00 20.00
ATOM   3022  NE  ARG A 386       9.371  78.557  20.265  1.00 20.00
ATOM   3023  CZ  ARG A 386       9.927  79.268  19.289  1.00 20.00
ATOM   3024  NH1 ARG A 386       9.182  80.090  18.549  1.00 20.00
ATOM   3025  NH2 ARG A 386      11.230  79.163  19.060  1.00 20.00
ATOM   3026  N   LEU A 387      10.956  75.423  23.999  1.00 20.00
ATOM   3027  CA  LEU A 387      12.091  74.505  24.010  1.00 20.00
ATOM   3028  C   LEU A 387      13.020  74.607  25.211  1.00 20.00
ATOM   3029  O   LEU A 387      13.448  75.695  25.598  1.00 20.00
ATOM   3030  CB  LEU A 387      12.924  74.624  22.740  1.00 20.00
ATOM   3031  CG  LEU A 387      14.267  73.880  22.852  1.00 20.00
ATOM   3032  CD1 LEU A 387      14.081  72.404  23.229  1.00 20.00
ATOM   3033  CD2 LEU A 387      15.081  73.990  21.580  1.00 20.00
ATOM   3034  N   ILE A 388      13.391  73.440  25.734  1.00 20.00
ATOM   3035  CA  ILE A 388      14.345  73.320  26.826  1.00 20.00
ATOM   3036  C   ILE A 388      15.379  72.299  26.363  1.00 20.00
ATOM   3037  O   ILE A 388      15.261  71.107  26.640  1.00 20.00
ATOM   3038  CB  ILE A 388      13.678  72.812  28.105  1.00 20.00
ATOM   3039  CG1 ILE A 388      12.826  73.920  28.723  1.00 20.00
ATOM   3040  CG2 ILE A 388      14.719  72.340  29.098  1.00 20.00
ATOM   3041  CD1 ILE A 388      12.690  73.807  30.231  1.00 20.00
ATOM   3042  N   ARG A 389      16.354  72.778  25.585  1.00 20.00
ATOM   3043  CA  ARG A 389      17.386  71.920  25.017  1.00 20.00
ATOM   3044  C   ARG A 389      18.034  70.987  26.040  1.00 20.00
ATOM   3045  O   ARG A 389      18.431  69.872  25.710  1.00 20.00
ATOM   3046  CB  ARG A 389      18.451  72.772  24.313  1.00 20.00
ATOM   3047  CG  ARG A 389      17.920  73.597  23.133  1.00 20.00
ATOM   3048  CD  ARG A 389      18.983  74.555  22.592  1.00 20.00
ATOM   3049  NE  ARG A 389      18.682  75.036  21.238  1.00 20.00
ATOM   3050  CZ  ARG A 389      18.276  74.263  20.230  1.00 20.00
ATOM   3051  NH1 ARG A 389      18.109  72.957  20.415  1.00 20.00
ATOM   3052  NH2 ARG A 389      18.034  74.794  19.031  1.00 20.00
ATOM   3053  N   GLY A 390      18.141  71.440  27.283  1.00 20.00
ATOM   3054  CA  GLY A 390      18.776  70.630  28.318  1.00 20.00
ATOM   3055  C   GLY A 390      20.237  70.426  27.931  1.00 20.00
ATOM   3056  O   GLY A 390      20.787  69.329  28.079  1.00 20.00
ATOM   3057  N   GLU A 391      20.838  71.485  27.392  1.00 20.00
ATOM   3058  CA  GLU A 391      22.231  71.464  26.956  1.00 20.00
ATOM   3059  C   GLU A 391      23.147  71.359  28.169  1.00 20.00
ATOM   3060  O   GLU A 391      24.331  71.031  28.046  1.00 20.00
ATOM   3061  CB  GLU A 391      22.559  72.736  26.161  1.00 20.00
ATOM   3062  CG  GLU A 391      23.634  72.555  25.103  1.00 20.00
ATOM   3063  CD  GLU A 391      23.229  71.568  24.016  1.00 20.00
ATOM   3064  OE1 GLU A 391      23.884  71.552  22.948  1.00 20.00
ATOM   3065  OE2 GLU A 391      22.262  70.803  24.230  1.00 20.00
ATOM   3066  N   THR A 392      22.586  71.629  29.343  1.00 20.00
ATOM   3067  CA  THR A 392      23.346  71.557  30.579  1.00 20.00
ATOM   3068  C   THR A 392      22.457  71.142  31.748  1.00 20.00
ATOM   3069  O   THR A 392      22.177  71.940  32.640  1.00 20.00
ATOM   3070  CB  THR A 392      24.045  72.897  30.892  1.00 20.00
ATOM   3071  OG1 THR A 392      23.068  73.942  31.007  1.00 20.00
ATOM   3072  CG2 THR A 392      25.012  73.253  29.779  1.00 20.00
ATOM   3073  N   LEU A 393      22.009  69.886  31.732  1.00 20.00
ATOM   3074  CA  LEU A 393      21.165  69.361  32.803  1.00 20.00
ATOM   3075  C   LEU A 393      21.920  69.390  34.123  1.00 20.00
ATOM   3076  O   LEU A 393      23.128  69.638  34.153  1.00 20.00
ATOM   3077  CB  LEU A 393      20.726  67.928  32.502  1.00 20.00
ATOM   3078  CG  LEU A 393      20.392  67.612  31.046  1.00 20.00
ATOM   3079  CD1 LEU A 393      19.823  66.209  30.949  1.00 20.00
ATOM   3080  CD2 LEU A 393      19.421  68.648  30.483  1.00 20.00
ATOM   3081  N   GLU A 394      21.216  69.126  35.208  1.00 20.00
ATOM   3082  CA  GLU A 394      21.831  69.156  36.526  1.00 20.00
ATOM   3083  C   GLU A 394      22.056  67.768  37.107  1.00 20.00
ATOM   3084  O   GLU A 394      21.554  66.770  36.573  1.00 20.00
ATOM   3085  CB  GLU A 394      21.001  70.016  37.485  1.00 20.00
ATOM   3086  CG  GLU A 394      19.723  69.362  37.952  1.00 20.00
ATOM   3087  CD  GLU A 394      19.489  69.555  39.438  1.00 20.00
ATOM   3088  OE1 GLU A 394      19.130  68.567  40.114  1.00 20.00
ATOM   3089  OE2 GLU A 394      19.682  70.688  39.932  1.00 20.00
ATOM   3090  N   ILE A 395      22.831  67.727  38.194  1.00 20.00
ATOM   3091  CA  ILE A 395      23.155  66.491  38.906  1.00 20.00
ATOM   3092  C   ILE A 395      21.930  65.600  39.015  1.00 20.00
ATOM   3093  O   ILE A 395      21.017  65.869  39.799  1.00 20.00
ATOM   3094  CB  ILE A 395      23.682  66.784  40.328  1.00 20.00
ATOM   3095  CG1 ILE A 395      23.918  65.474  41.097  1.00 20.00
ATOM   3096  CG2 ILE A 395      22.704  67.677  41.085  1.00 20.00
ATOM   3097  CD1 ILE A 395      25.223  65.441  41.916  1.00 20.00
ATOM   3098  N   GLY A 396      21.901  64.559  38.191  1.00 20.00
ATOM   3099  CA  GLY A 396      20.777  63.643  38.154  1.00 20.00
ATOM   3100  C   GLY A 396      20.265  63.606  36.726  1.00 20.00
ATOM   3101  O   GLY A 396      19.418  62.787  36.379  1.00 20.00
ATOM   3102  N   ASN A 397      20.792  64.505  35.899  1.00 20.00
ATOM   3103  CA  ASN A 397      20.426  64.560  34.485  1.00 20.00
ATOM   3104  C   ASN A 397      18.985  65.019  34.245  1.00 20.00
ATOM   3105  O   ASN A 397      18.357  64.630  33.251  1.00 20.00
ATOM   3106  CB  ASN A 397      20.663  63.196  33.816  1.00 20.00
ATOM   3107  CG  ASN A 397      22.125  62.764  33.857  1.00 20.00
ATOM   3108  OD1 ASN A 397      23.012  63.568  34.151  1.00 20.00
ATOM   3109  ND2 ASN A 397      22.381  61.488  33.547  1.00 20.00
ATOM   3110  N   TYR A 398      18.466  65.859  35.144  1.00 20.00
ATOM   3111  CA  TYR A 398      17.103  66.369  35.001  1.00 20.00
ATOM   3112  C   TYR A 398      17.096  67.678  34.201  1.00 20.00
ATOM   3113  O   TYR A 398      17.933  68.554  34.428  1.00 20.00
ATOM   3114  CB  TYR A 398      16.483  66.591  36.379  1.00 20.00
ATOM   3115  CG  TYR A 398      16.362  65.339  37.215  1.00 20.00
ATOM   3116  CD1 TYR A 398      16.872  65.292  38.507  1.00 20.00
ATOM   3117  CD2 TYR A 398      15.707  64.214  36.731  1.00 20.00
ATOM   3118  CE1 TYR A 398      16.733  64.150  39.295  1.00 20.00
ATOM   3119  CE2 TYR A 398      15.565  63.065  37.507  1.00 20.00
ATOM   3120  CZ  TYR A 398      16.083  63.036  38.787  1.00 20.00
ATOM   3121  OH  TYR A 398      15.953  61.896  39.573  1.00 20.00
ATOM   3122  N   SER A 399      16.157  67.806  33.259  1.00 20.00
ATOM   3123  CA  SER A 399      16.062  69.019  32.437  1.00 20.00
ATOM   3124  C   SER A 399      14.942  69.952  32.911  1.00 20.00
ATOM   3125  O   SER A 399      14.929  71.147  32.594  1.00 20.00
ATOM   3126  CB  SER A 399      15.874  68.665  30.959  1.00 20.00
ATOM   3127  OG  SER A 399      15.039  67.528  30.799  1.00 20.00
ATOM   3128  N   PHE A 400      13.999  69.384  33.661  1.00 20.00
ATOM   3129  CA  PHE A 400      12.884  70.133  34.242  1.00 20.00
ATOM   3130  C   PHE A 400      12.730  69.671  35.681  1.00 20.00
ATOM   3131  O   PHE A 400      12.244  68.576  35.943  1.00 20.00
ATOM   3132  CB  PHE A 400      11.591  69.856  33.490  1.00 20.00
ATOM   3133  CG  PHE A 400      10.471  70.782  33.861  1.00 20.00
ATOM   3134  CD1 PHE A 400      10.659  72.155  33.861  1.00 20.00
ATOM   3135  CD2 PHE A 400       9.225  70.283  34.189  1.00 20.00
ATOM   3136  CE1 PHE A 400       9.615  73.018  34.175  1.00 20.00
ATOM   3137  CE2 PHE A 400       8.181  71.136  34.498  1.00 20.00
ATOM   3138  CZ  PHE A 400       8.378  72.506  34.494  1.00 20.00
ATOM   3139  N   TYR A 401      13.208  70.485  36.606  1.00 20.00
ATOM   3140  CA  TYR A 401      13.168  70.137  38.013  1.00 20.00
ATOM   3141  C   TYR A 401      12.081  70.953  38.682  1.00 20.00
ATOM   3142  O   TYR A 401      12.062  72.183  38.595  1.00 20.00
ATOM   3143  CB  TYR A 401      14.508  70.456  38.654  1.00 20.00
ATOM   3144  CG  TYR A 401      14.782  69.766  39.962  1.00 20.00
ATOM   3145  CD1 TYR A 401      15.170  68.439  39.996  1.00 20.00
ATOM   3146  CD2 TYR A 401      14.737  70.472  41.158  1.00 20.00
ATOM   3147  CE1 TYR A 401      15.491  67.814  41.198  1.00 20.00
ATOM   3148  CE2 TYR A 401      15.026  69.858  42.366  1.00 20.00
ATOM   3149  CZ  TYR A 401      15.398  68.528  42.382  1.00 20.00
ATOM   3150  OH  TYR A 401      15.694  67.919  43.584  1.00 20.00
ATOM   3151  N   ALA A 402      11.167  70.260  39.347  1.00 20.00
ATOM   3152  CA  ALA A 402      10.066  70.915  40.042  1.00 20.00
ATOM   3153  C   ALA A 402       9.792  70.226  41.377  1.00 20.00
ATOM   3154  O   ALA A 402       9.179  69.156  41.423  1.00 20.00
ATOM   3155  CB  ALA A 402       8.822  70.908  39.169  1.00 20.00
ATOM   3156  N   LEU A 403      10.253  70.838  42.461  1.00 20.00
ATOM   3157  CA  LEU A 403      10.042  70.268  43.770  1.00 20.00
ATOM   3158  C   LEU A 403       9.514  71.285  44.790  1.00 20.00
ATOM   3159  O   LEU A 403       9.803  72.479  44.704  1.00 20.00
ATOM   3160  CB  LEU A 403      11.319  69.584  44.263  1.00 20.00
ATOM   3161  CG  LEU A 403      12.128  70.267  45.369  1.00 20.00
ATOM   3162  CD1 LEU A 403      13.386  69.498  45.644  1.00 20.00
ATOM   3163  CD2 LEU A 403      12.467  71.686  44.994  1.00 20.00
ATOM   3164  N   ASP A 404       8.706  70.802  45.729  1.00 20.00
ATOM   3165  CA  ASP A 404       8.138  71.618  46.801  1.00 20.00
ATOM   3166  C   ASP A 404       7.380  72.883  46.388  1.00 20.00
ATOM   3167  O   ASP A 404       7.114  73.753  47.220  1.00 20.00
ATOM   3168  CB  ASP A 404       9.200  71.952  47.850  1.00 20.00
ATOM   3169  CG  ASP A 404       8.592  72.397  49.172  1.00 20.00
ATOM   3170  OD1 ASP A 404       9.351  72.862  50.053  1.00 20.00
ATOM   3171  OD2 ASP A 404       7.350  72.301  49.323  1.00 20.00
ATOM   3172  N   ASN A 405       7.010  72.990  45.117  1.00 20.00
ATOM   3173  CA  ASN A 405       6.257  74.157  44.671  1.00 20.00
ATOM   3174  C   ASN A 405       4.812  73.983  45.115  1.00 20.00
ATOM   3175  O   ASN A 405       3.964  73.533  44.337  1.00 20.00
ATOM   3176  CB  ASN A 405       6.343  74.297  43.160  1.00 20.00
ATOM   3177  CG  ASN A 405       7.757  74.147  42.651  1.00 20.00
ATOM   3178  OD1 ASN A 405       8.672  74.830  43.120  1.00 20.00
ATOM   3179  ND2 ASN A 405       7.959  73.215  41.725  1.00 20.00
ATOM   3180  N   GLN A 406       4.561  74.297  46.389  1.00 20.00
ATOM   3181  CA  GLN A 406       3.243  74.141  47.021  1.00 20.00
ATOM   3182  C   GLN A 406       2.052  74.451  46.137  1.00 20.00
ATOM   3183  O   GLN A 406       1.451  73.550  45.547  1.00 20.00
ATOM   3184  CB  GLN A 406       3.146  74.973  48.305  1.00 20.00
ATOM   3185  CG  GLN A 406       2.788  74.163  49.537  1.00 20.00
ATOM   3186  CD  GLN A 406       3.767  73.024  49.795  1.00 20.00
ATOM   3187  OE1 GLN A 406       4.615  73.109  50.684  1.00 20.00
ATOM   3188  NE2 GLN A 406       3.660  71.955  49.004  1.00 20.00
ATOM   3189  N   ASN A 407       1.703  75.731  46.072  1.00 20.00
ATOM   3190  CA  ASN A 407       0.547  76.168  45.314  1.00 20.00
ATOM   3191  C   ASN A 407       0.550  75.985  43.797  1.00 20.00
ATOM   3192  O   ASN A 407      -0.477  76.225  43.149  1.00 20.00
ATOM   3193  CB  ASN A 407       0.146  77.579  45.706  1.00 20.00
ATOM   3194  CG  ASN A 407      -0.458  77.634  47.088  1.00 20.00
ATOM   3195  OD1 ASN A 407      -1.122  76.689  47.521  1.00 20.00
ATOM   3196  ND2 ASN A 407      -0.178  78.708  47.816  1.00 20.00
ATOM   3197  N   LEU A 408       1.667  75.542  43.222  1.00 20.00
ATOM   3198  CA  LEU A 408       1.679  75.317  41.776  1.00 20.00
ATOM   3199  C   LEU A 408       0.605  74.304  41.430  1.00 20.00
ATOM   3200  O   LEU A 408       0.732  73.109  41.741  1.00 20.00
ATOM   3201  CB  LEU A 408       3.036  74.849  41.247  1.00 20.00
ATOM   3202  CG  LEU A 408       2.974  74.536  39.741  1.00 20.00
ATOM   3203  CD1 LEU A 408       3.285  75.755  38.851  1.00 20.00
ATOM   3204  CD2 LEU A 408       3.839  73.358  39.387  1.00 20.00
ATOM   3205  N   ARG A 409      -0.454  74.804  40.829  1.00 20.00
ATOM   3206  CA  ARG A 409      -1.585  73.983  40.463  1.00 20.00
ATOM   3207  C   ARG A 409      -1.483  73.447  39.033  1.00 20.00
ATOM   3208  O   ARG A 409      -1.936  72.334  38.754  1.00 20.00
ATOM   3209  CB  ARG A 409      -2.873  74.791  40.628  1.00 20.00
ATOM   3210  CG  ARG A 409      -4.016  74.038  41.290  1.00 20.00
ATOM   3211  CD  ARG A 409      -5.247  74.931  41.446  1.00 20.00
ATOM   3212  NE  ARG A 409      -6.321  74.256  42.170  1.00 20.00
ATOM   3213  CZ  ARG A 409      -6.527  74.376  43.479  1.00 20.00
ATOM   3214  NH1 ARG A 409      -5.730  75.151  44.208  1.00 20.00
ATOM   3215  NH2 ARG A 409      -7.527  73.719  44.063  1.00 20.00
ATOM   3216  N   GLN A 410      -0.912  74.238  38.125  1.00 20.00
ATOM   3217  CA  GLN A 410      -0.834  73.823  36.726  1.00 20.00
ATOM   3218  C   GLN A 410       0.444  74.230  35.985  1.00 20.00
ATOM   3219  O   GLN A 410       0.967  75.343  36.171  1.00 20.00
ATOM   3220  CB  GLN A 410      -2.072  74.313  35.972  1.00 20.00
ATOM   3221  CG  GLN A 410      -1.890  74.416  34.469  1.00 20.00
ATOM   3222  CD  GLN A 410      -2.205  75.806  33.937  1.00 20.00
ATOM   3223  OE1 GLN A 410      -1.471  76.762  34.197  1.00 20.00
ATOM   3224  NE2 GLN A 410      -3.290  75.921  33.168  1.00 20.00
ATOM   3225  N   LEU A 411       0.927  73.321  35.125  1.00 20.00
ATOM   3226  CA  LEU A 411       2.139  73.557  34.334  1.00 20.00
ATOM   3227  C   LEU A 411       1.833  74.519  33.198  1.00 20.00
ATOM   3228  O   LEU A 411       2.043  75.725  33.335  1.00 20.00
ATOM   3229  CB  LEU A 411       2.711  72.234  33.805  1.00 20.00
ATOM   3230  CG  LEU A 411       3.295  71.251  34.855  1.00 20.00
ATOM   3231  CD1 LEU A 411       4.007  70.068  34.215  1.00 20.00
ATOM   3232  CD2 LEU A 411       4.213  71.927  35.867  1.00 20.00
ATOM   3233  N   TRP A 412       1.306  73.990  32.098  1.00 20.00
ATOM   3234  CA  TRP A 412       0.892  74.824  30.957  1.00 20.00
ATOM   3235  C   TRP A 412      -0.437  74.298  30.406  1.00 20.00
ATOM   3236  O   TRP A 412      -0.815  73.140  30.656  1.00 20.00
ATOM   3237  CB  TRP A 412       1.937  74.812  29.841  1.00 20.00
ATOM   3238  CG  TRP A 412       3.125  75.698  30.075  1.00 20.00
ATOM   3239  CD1 TRP A 412       3.276  77.006  29.677  1.00 20.00
ATOM   3240  CD2 TRP A 412       4.372  75.312  30.671  1.00 20.00
ATOM   3241  NE1 TRP A 412       4.532  77.463  30.019  1.00 20.00
ATOM   3242  CE2 TRP A 412       5.221  76.444  30.633  1.00 20.00
ATOM   3243  CE3 TRP A 412       4.847  74.126  31.255  1.00 20.00
ATOM   3244  CZ2 TRP A 412       6.513  76.421  31.156  1.00 20.00
ATOM   3245  CZ3 TRP A 412       6.130  74.109  31.781  1.00 20.00
ATOM   3246  CH2 TRP A 412       6.946  75.248  31.733  1.00 20.00
ATOM   3247  N   ASP A 413      -1.148  75.134  29.652  1.00 20.00
ATOM   3248  CA  ASP A 413      -2.410  74.686  29.083  1.00 20.00
ATOM   3249  C   ASP A 413      -2.132  73.801  27.885  1.00 20.00
ATOM   3250  O   ASP A 413      -2.239  74.245  26.743  1.00 20.00
ATOM   3251  CB  ASP A 413      -3.286  75.865  28.668  1.00 20.00
ATOM   3252  CG  ASP A 413      -4.736  75.456  28.442  1.00 20.00
ATOM   3253  OD1 ASP A 413      -5.418  76.097  27.610  1.00 20.00
ATOM   3254  OD2 ASP A 413      -5.192  74.480  29.087  1.00 20.00
ATOM   3255  N   TRP A 414      -1.744  72.558  28.155  1.00 20.00
ATOM   3256  CA  TRP A 414      -1.398  71.609  27.101  1.00 20.00
ATOM   3257  C   TRP A 414      -2.418  71.587  25.970  1.00 20.00
ATOM   3258  O   TRP A 414      -2.074  71.349  24.816  1.00 20.00
ATOM   3259  CB  TRP A 414      -1.173  70.216  27.684  1.00 20.00
ATOM   3260  CG  TRP A 414      -0.299  70.221  28.912  1.00 20.00
ATOM   3261  CD1 TRP A 414      -0.640  69.797  30.164  1.00 20.00
ATOM   3262  CD2 TRP A 414       1.059  70.685  29.004  1.00 20.00
ATOM   3263  NE1 TRP A 414       0.419  69.963  31.030  1.00 20.00
ATOM   3264  CE2 TRP A 414       1.473  70.506  30.342  1.00 20.00
ATOM   3265  CE3 TRP A 414       1.966  71.229  28.083  1.00 20.00
ATOM   3266  CZ2 TRP A 414       2.753  70.858  30.783  1.00 20.00
ATOM   3267  CZ3 TRP A 414       3.232  71.581  28.526  1.00 20.00
ATOM   3268  CH2 TRP A 414       3.609  71.401  29.861  1.00 20.00
ATOM   3269  N   SER A 415      -3.668  71.893  26.300  1.00 20.00
ATOM   3270  CA  SER A 415      -4.725  71.953  25.297  1.00 20.00
ATOM   3271  C   SER A 415      -4.310  72.957  24.232  1.00 20.00
ATOM   3272  O   SER A 415      -4.655  72.826  23.067  1.00 20.00
ATOM   3273  CB  SER A 415      -6.041  72.406  25.939  1.00 20.00
ATOM   3274  OG  SER A 415      -5.877  73.614  26.673  1.00 20.00
ATOM   3275  N   LYS A 416      -3.565  73.969  24.658  1.00 20.00
ATOM   3276  CA  LYS A 416      -3.072  74.995  23.754  1.00 20.00
ATOM   3277  C   LYS A 416      -1.548  74.922  23.703  1.00 20.00
ATOM   3278  O   LYS A 416      -0.978  74.146  22.924  1.00 20.00
ATOM   3279  CB  LYS A 416      -3.525  76.385  24.209  1.00 20.00
ATOM   3280  CG  LYS A 416      -4.996  76.674  23.938  1.00 20.00
ATOM   3281  CD  LYS A 416      -5.542  77.741  24.890  1.00 20.00
ATOM   3282  CE  LYS A 416      -7.066  77.849  24.791  1.00 20.00
ATOM   3283  NZ  LYS A 416      -7.685  78.587  25.946  1.00 20.00
ATOM   3284  N   HIS A 417      -0.906  75.709  24.564  1.00 20.00
ATOM   3285  CA  HIS A 417       0.553  75.777  24.653  1.00 20.00
ATOM   3286  C   HIS A 417       1.253  74.427  24.486  1.00 20.00
ATOM   3287  O   HIS A 417       0.621  73.366  24.580  1.00 20.00
ATOM   3288  CB  HIS A 417       0.974  76.426  25.992  1.00 20.00
ATOM   3289  CG  HIS A 417       2.429  76.767  26.074  1.00 20.00
ATOM   3290  ND1 HIS A 417       2.912  78.034  25.818  1.00 20.00
ATOM   3291  CD2 HIS A 417       3.504  76.014  26.416  1.00 20.00
ATOM   3292  CE1 HIS A 417       4.222  78.044  25.990  1.00 20.00
ATOM   3293  NE2 HIS A 417       4.607  76.830  26.351  1.00 20.00
ATOM   3294  N   ASN A 418       2.554  74.482  24.212  1.00 20.00
ATOM   3295  CA  ASN A 418       3.361  73.278  24.016  1.00 20.00
ATOM   3296  C   ASN A 418       4.849  73.600  23.854  1.00 20.00
ATOM   3297  O   ASN A 418       5.220  74.653  23.311  1.00 20.00
ATOM   3298  CB  ASN A 418       2.833  72.428  22.844  1.00 20.00
ATOM   3299  CG  ASN A 418       3.187  73.006  21.481  1.00 20.00
ATOM   3300  OD1 ASN A 418       2.587  73.989  21.027  1.00 20.00
ATOM   3301  ND2 ASN A 418       4.104  72.342  20.784  1.00 20.00
ATOM   3302  N   LEU A 419       5.702  72.715  24.357  1.00 20.00
ATOM   3303  CA  LEU A 419       7.142  72.907  24.305  1.00 20.00
ATOM   3304  C   LEU A 419       7.866  71.594  24.051  1.00 20.00
ATOM   3305  O   LEU A 419       7.235  70.543  23.936  1.00 20.00
ATOM   3306  CB  LEU A 419       7.635  73.525  25.612  1.00 20.00
ATOM   3307  CG  LEU A 419       8.229  72.549  26.627  1.00 20.00
ATOM   3308  CD1 LEU A 419       8.620  73.309  27.881  1.00 20.00
ATOM   3309  CD2 LEU A 419       7.253  71.423  26.948  1.00 20.00
ATOM   3310  N   THR A 420       9.195  71.652  24.020  1.00 20.00
ATOM   3311  CA  THR A 420       9.994  70.463  23.765  1.00 20.00
ATOM   3312  C   THR A 420      11.267  70.353  24.599  1.00 20.00
ATOM   3313  O   THR A 420      11.998  71.326  24.772  1.00 20.00
ATOM   3314  CB  THR A 420      10.346  70.351  22.284  1.00 20.00
ATOM   3315  OG1 THR A 420       9.166  70.602  21.496  1.00 20.00
ATOM   3316  CG2 THR A 420      10.916  68.957  21.980  1.00 20.00
ATOM   3317  N   ILE A 421      11.528  69.146  25.095  1.00 20.00
ATOM   3318  CA  ILE A 421      12.704  68.870  25.918  1.00 20.00
ATOM   3319  C   ILE A 421      13.667  67.967  25.148  1.00 20.00
ATOM   3320  O   ILE A 421      13.635  66.740  25.287  1.00 20.00
ATOM   3321  CB  ILE A 421      12.307  68.172  27.241  1.00 20.00
ATOM   3322  CG1 ILE A 421      11.422  69.091  28.083  1.00 20.00
ATOM   3323  CG2 ILE A 421      13.539  67.719  28.022  1.00 20.00
ATOM   3324  CD1 ILE A 421      10.064  69.372  27.456  1.00 20.00
ATOM   3325  N   THR A 422      14.512  68.585  24.329  1.00 20.00
ATOM   3326  CA  THR A 422      15.474  67.855  23.502  1.00 20.00
ATOM   3327  C   THR A 422      16.232  66.763  24.269  1.00 20.00
ATOM   3328  O   THR A 422      16.405  65.641  23.773  1.00 20.00
ATOM   3329  CB  THR A 422      16.462  68.817  22.800  1.00 20.00
ATOM   3330  OG1 THR A 422      17.321  69.418  23.775  1.00 20.00
ATOM   3331  CG2 THR A 422      15.700  69.926  22.064  1.00 20.00
ATOM   3332  N   GLN A 423      16.655  67.091  25.488  1.00 20.00
ATOM   3333  CA  GLN A 423      17.385  66.141  26.319  1.00 20.00
ATOM   3334  C   GLN A 423      16.967  66.229  27.787  1.00 20.00
ATOM   3335  O   GLN A 423      16.282  67.174  28.191  1.00 20.00
ATOM   3336  CB  GLN A 423      18.895  66.389  26.211  1.00 20.00
ATOM   3337  CG  GLN A 423      19.432  66.434  24.786  1.00 20.00
ATOM   3338  CD  GLN A 423      20.838  67.005  24.718  1.00 20.00
ATOM   3339  OE1 GLN A 423      21.498  66.933  23.677  1.00 20.00
ATOM   3340  NE2 GLN A 423      21.298  67.587  25.828  1.00 20.00
ATOM   3341  N   GLY A 424      17.399  65.241  28.568  1.00 20.00
ATOM   3342  CA  GLY A 424      17.141  65.221  30.010  1.00 20.00
ATOM   3343  C   GLY A 424      15.836  64.563  30.438  1.00 20.00
ATOM   3344  O   GLY A 424      15.053  64.099  29.601  1.00 20.00
ATOM   3345  N   LYS A 425      15.612  64.521  31.752  1.00 20.00
ATOM   3346  CA  LYS A 425      14.392  63.944  32.302  1.00 20.00
ATOM   3347  C   LYS A 425      13.674  64.885  33.290  1.00 20.00
ATOM   3348  O   LYS A 425      14.230  65.912  33.717  1.00 20.00
ATOM   3349  CB  LYS A 425      14.637  62.554  32.906  1.00 20.00
ATOM   3350  CG  LYS A 425      15.899  62.423  33.748  1.00 20.00
ATOM   3351  CD  LYS A 425      15.957  61.035  34.409  1.00 20.00
ATOM   3352  CE  LYS A 425      16.802  61.035  35.685  1.00 20.00
ATOM   3353  NZ  LYS A 425      16.801  59.709  36.407  1.00 20.00
ATOM   3354  N   LEU A 426      12.422  64.546  33.616  1.00 20.00
ATOM   3355  CA  LEU A 426      11.596  65.355  34.507  1.00 20.00
ATOM   3356  C   LEU A 426      11.714  64.917  35.963  1.00 20.00
ATOM   3357  O   LEU A 426      11.905  63.738  36.264  1.00 20.00
ATOM   3358  CB  LEU A 426      10.130  65.285  34.078  1.00 20.00
ATOM   3359  CG  LEU A 426       9.706  65.980  32.777  1.00 20.00
ATOM   3360  CD1 LEU A 426      10.907  66.432  31.942  1.00 20.00
ATOM   3361  CD2 LEU A 426       8.774  65.075  31.962  1.00 20.00
ATOM   3362  N   PHE A 427      11.567  65.876  36.869  1.00 20.00
ATOM   3363  CA  PHE A 427      11.631  65.604  38.301  1.00 20.00
ATOM   3364  C   PHE A 427      10.549  66.396  39.025  1.00 20.00
ATOM   3365  O   PHE A 427      10.563  67.628  39.020  1.00 20.00
ATOM   3366  CB  PHE A 427      12.999  66.002  38.853  1.00 20.00
ATOM   3367  CG  PHE A 427      13.069  66.007  40.362  1.00 20.00
ATOM   3368  CD1 PHE A 427      13.611  64.928  41.056  1.00 20.00
ATOM   3369  CD2 PHE A 427      12.604  67.097  41.092  1.00 20.00
ATOM   3370  CE1 PHE A 427      13.700  64.943  42.440  1.00 20.00
ATOM   3371  CE2 PHE A 427      12.688  67.109  42.480  1.00 20.00
ATOM   3372  CZ  PHE A 427      13.239  66.029  43.148  1.00 20.00
ATOM   3373  N   PHE A 428       9.617  65.693  39.656  1.00 20.00
ATOM   3374  CA  PHE A 428       8.540  66.354  40.377  1.00 20.00
ATOM   3375  C   PHE A 428       8.395  65.742  41.762  1.00 20.00
ATOM   3376  O   PHE A 428       8.192  64.545  41.882  1.00 20.00
ATOM   3377  CB  PHE A 428       7.232  66.186  39.613  1.00 20.00
ATOM   3378  CG  PHE A 428       7.152  66.982  38.329  1.00 20.00
ATOM   3379  CD1 PHE A 428       6.883  66.344  37.113  1.00 20.00
ATOM   3380  CD2 PHE A 428       7.255  68.366  38.346  1.00 20.00
ATOM   3381  CE1 PHE A 428       6.736  67.066  35.940  1.00 20.00
ATOM   3382  CE2 PHE A 428       7.108  69.096  37.172  1.00 20.00
ATOM   3383  CZ  PHE A 428       6.851  68.446  35.970  1.00 20.00
ATOM   3384  N   HIS A 429       8.499  66.566  42.801  1.00 20.00
ATOM   3385  CA  HIS A 429       8.382  66.086  44.182  1.00 20.00
ATOM   3386  C   HIS A 429       7.823  67.129  45.137  1.00 20.00
ATOM   3387  O   HIS A 429       8.454  68.148  45.383  1.00 20.00
ATOM   3388  CB  HIS A 429       9.733  65.617  44.704  1.00 20.00
ATOM   3389  CG  HIS A 429      10.135  64.266  44.202  1.00 20.00
ATOM   3390  ND1 HIS A 429       9.979  63.116  44.954  1.00 20.00
ATOM   3391  CD2 HIS A 429      10.679  63.877  43.020  1.00 20.00
ATOM   3392  CE1 HIS A 429      10.417  62.079  44.255  1.00 20.00
ATOM   3393  NE2 HIS A 429      10.844  62.512  43.077  1.00 20.00
ATOM   3394  N   TYR A 430       6.664  66.835  45.715  1.00 20.00
ATOM   3395  CA  TYR A 430       6.000  67.728  46.666  1.00 20.00
ATOM   3396  C   TYR A 430       5.266  68.892  46.000  1.00 20.00
ATOM   3397  O   TYR A 430       5.513  70.064  46.321  1.00 20.00
ATOM   3398  CB  TYR A 430       6.974  68.237  47.719  1.00 20.00
ATOM   3399  CG  TYR A 430       7.669  67.136  48.466  1.00 20.00
ATOM   3400  CD1 TYR A 430       8.938  66.724  48.107  1.00 20.00
ATOM   3401  CD2 TYR A 430       7.046  66.488  49.516  1.00 20.00
ATOM   3402  CE1 TYR A 430       9.585  65.708  48.798  1.00 20.00
ATOM   3403  CE2 TYR A 430       7.686  65.477  50.222  1.00 20.00
ATOM   3404  CZ  TYR A 430       8.953  65.089  49.855  1.00 20.00
ATOM   3405  OH  TYR A 430       9.584  64.077  50.548  1.00 20.00
ATOM   3406  N   ASN A 431       4.350  68.554  45.091  1.00 20.00
ATOM   3407  CA  ASN A 431       3.537  69.549  44.401  1.00 20.00
ATOM   3408  C   ASN A 431       2.075  69.112  44.444  1.00 20.00
ATOM   3409  O   ASN A 431       1.402  69.029  43.413  1.00 20.00
ATOM   3410  CB  ASN A 431       4.009  69.722  42.957  1.00 20.00
ATOM   3411  CG  ASN A 431       5.509  69.921  42.857  1.00 20.00
ATOM   3412  OD1 ASN A 431       6.246  68.999  42.502  1.00 20.00
ATOM   3413  ND2 ASN A 431       5.971  71.125  43.188  1.00 20.00
ATOM   3414  N   PRO A 432       1.602  68.826  45.655  1.00 20.00
ATOM   3415  CA  PRO A 432       0.243  68.372  45.887  1.00 20.00
ATOM   3416  C   PRO A 432      -0.842  69.091  45.068  1.00 20.00
ATOM   3417  O   PRO A 432      -1.967  68.604  44.945  1.00 20.00
ATOM   3418  CB  PRO A 432       0.049  68.646  47.374  1.00 20.00
ATOM   3419  CG  PRO A 432       0.931  69.849  47.644  1.00 20.00
ATOM   3420  CD  PRO A 432       1.957  69.942  46.550  1.00 20.00
ATOM   3421  N   LYS A 433      -0.524  70.252  44.511  1.00 20.00
ATOM   3422  CA  LYS A 433      -1.519  70.968  43.729  1.00 20.00
ATOM   3423  C   LYS A 433      -1.551  70.484  42.284  1.00 20.00
ATOM   3424  O   LYS A 433      -2.577  70.564  41.608  1.00 20.00
ATOM   3425  CB  LYS A 433      -1.275  72.473  43.791  1.00 20.00
ATOM   3426  CG  LYS A 433      -2.246  73.207  44.718  1.00 20.00
ATOM   3427  CD  LYS A 433      -2.007  72.827  46.183  1.00 20.00
ATOM   3428  CE  LYS A 433      -3.231  72.172  46.808  1.00 20.00
ATOM   3429  NZ  LYS A 433      -4.328  72.007  45.817  1.00 20.00
ATOM   3430  N   LEU A 434      -0.426  69.975  41.821  1.00 20.00
ATOM   3431  CA  LEU A 434      -0.316  69.490  40.457  1.00 20.00
ATOM   3432  C   LEU A 434      -0.917  68.103  40.335  1.00 20.00
ATOM   3433  O   LEU A 434      -0.301  67.138  40.765  1.00 20.00
ATOM   3434  CB  LEU A 434       1.160  69.420  40.056  1.00 20.00
ATOM   3435  CG  LEU A 434       1.673  70.281  38.889  1.00 20.00
ATOM   3436  CD1 LEU A 434       1.972  69.425  37.632  1.00 20.00
ATOM   3437  CD2 LEU A 434       0.726  71.446  38.569  1.00 20.00
ATOM   3438  N   CYS A 435      -2.102  67.987  39.730  1.00 20.00
ATOM   3439  CA  CYS A 435      -2.688  66.661  39.547  1.00 20.00
ATOM   3440  C   CYS A 435      -1.783  65.897  38.593  1.00 20.00
ATOM   3441  O   CYS A 435      -1.407  66.420  37.548  1.00 20.00
ATOM   3442  CB  CYS A 435      -4.121  66.735  39.017  1.00 20.00
ATOM   3443  SG  CYS A 435      -5.362  66.574  40.351  1.00 20.00
ATOM   3444  N   LEU A 436      -1.367  64.699  39.003  1.00 20.00
ATOM   3445  CA  LEU A 436      -0.429  63.893  38.219  1.00 20.00
ATOM   3446  C   LEU A 436      -0.811  63.892  36.764  1.00 20.00
ATOM   3447  O   LEU A 436       0.041  63.860  35.890  1.00 20.00
ATOM   3448  CB  LEU A 436      -0.324  62.469  38.767  1.00 20.00
ATOM   3449  CG  LEU A 436       0.847  62.250  39.743  1.00 20.00
ATOM   3450  CD1 LEU A 436       0.511  61.254  40.865  1.00 20.00
ATOM   3451  CD2 LEU A 436       2.084  61.826  38.989  1.00 20.00
ATOM   3452  N   SER A 437      -2.101  64.049  36.525  1.00 20.00
ATOM   3453  CA  SER A 437      -2.638  64.127  35.176  1.00 20.00
ATOM   3454  C   SER A 437      -1.879  65.128  34.303  1.00 20.00
ATOM   3455  O   SER A 437      -1.409  64.770  33.223  1.00 20.00
ATOM   3456  CB  SER A 437      -4.121  64.495  35.232  1.00 20.00
ATOM   3457  OG  SER A 437      -4.687  64.063  36.468  1.00 20.00
ATOM   3458  N   GLU A 438      -1.757  66.368  34.782  1.00 20.00
ATOM   3459  CA  GLU A 438      -1.061  67.430  34.042  1.00 20.00
ATOM   3460  C   GLU A 438       0.425  67.120  33.873  1.00 20.00
ATOM   3461  O   GLU A 438       1.077  67.617  32.942  1.00 20.00
ATOM   3462  CB  GLU A 438      -1.237  68.797  34.718  1.00 20.00
ATOM   3463  CG  GLU A 438      -2.592  69.465  34.480  1.00 20.00
ATOM   3464  CD  GLU A 438      -3.150  69.228  33.079  1.00 20.00
ATOM   3465  OE1 GLU A 438      -3.229  70.205  32.295  1.00 20.00
ATOM   3466  OE2 GLU A 438      -3.580  68.081  32.786  1.00 20.00
ATOM   3467  N   ILE A 439       0.977  66.317  34.772  1.00 20.00
ATOM   3468  CA  ILE A 439       2.373  65.916  34.685  1.00 20.00
ATOM   3469  C   ILE A 439       2.515  64.940  33.524  1.00 20.00
ATOM   3470  O   ILE A 439       3.292  65.149  32.601  1.00 20.00
ATOM   3471  CB  ILE A 439       2.824  65.214  35.966  1.00 20.00
ATOM   3472  CG1 ILE A 439       3.002  66.234  37.079  1.00 20.00
ATOM   3473  CG2 ILE A 439       4.116  64.444  35.736  1.00 20.00
ATOM   3474  CD1 ILE A 439       4.034  65.809  38.084  1.00 20.00
ATOM   3475  N   HIS A 440       1.728  63.879  33.564  1.00 20.00
ATOM   3476  CA  HIS A 440       1.763  62.881  32.521  1.00 20.00
ATOM   3477  C   HIS A 440       1.464  63.503  31.160  1.00 20.00
ATOM   3478  O   HIS A 440       1.824  62.943  30.120  1.00 20.00
ATOM   3479  CB  HIS A 440       0.810  61.711  32.857  1.00 20.00
ATOM   3480  CG  HIS A 440       1.149  61.011  34.145  1.00 20.00
ATOM   3481  ND1 HIS A 440       2.079  59.992  34.224  1.00 20.00
ATOM   3482  CD2 HIS A 440       0.709  61.214  35.414  1.00 20.00
ATOM   3483  CE1 HIS A 440       2.185  59.587  35.481  1.00 20.00
ATOM   3484  NE2 HIS A 440       1.366  60.313  36.223  1.00 20.00
ATOM   3485  N   LYS A 441       0.858  64.689  31.174  1.00 20.00
ATOM   3486  CA  LYS A 441       0.550  65.417  29.934  1.00 20.00
ATOM   3487  C   LYS A 441       1.849  65.928  29.333  1.00 20.00
ATOM   3488  O   LYS A 441       2.194  65.609  28.187  1.00 20.00
ATOM   3489  CB  LYS A 441      -0.380  66.605  30.211  1.00 20.00
ATOM   3490  CG  LYS A 441      -1.575  66.712  29.272  1.00 20.00
ATOM   3491  CD  LYS A 441      -1.309  66.033  27.928  1.00 20.00
ATOM   3492  CE  LYS A 441      -2.615  65.652  27.216  1.00 20.00
ATOM   3493  NZ  LYS A 441      -2.695  66.158  25.805  1.00 20.00
ATOM   3494  N   MET A 442       2.566  66.734  30.114  1.00 20.00
ATOM   3495  CA  MET A 442       3.859  67.249  29.690  1.00 20.00
ATOM   3496  C   MET A 442       4.684  66.031  29.265  1.00 20.00
ATOM   3497  O   MET A 442       5.056  65.907  28.091  1.00 20.00
ATOM   3498  CB  MET A 442       4.535  67.982  30.859  1.00 20.00
ATOM   3499  CG  MET A 442       5.445  69.127  30.441  1.00 20.00
ATOM   3500  SD  MET A 442       6.531  69.706  31.782  1.00 20.00
ATOM   3501  CE  MET A 442       7.291  68.178  32.263  1.00 20.00
ATOM   3502  N   GLU A 443       4.839  65.091  30.205  1.00 20.00
ATOM   3503  CA  GLU A 443       5.542  63.822  30.010  1.00 20.00
ATOM   3504  C   GLU A 443       5.392  63.304  28.578  1.00 20.00
ATOM   3505  O   GLU A 443       6.296  62.677  28.029  1.00 20.00
ATOM   3506  CB  GLU A 443       4.992  62.782  31.000  1.00 20.00
ATOM   3507  CG  GLU A 443       6.030  61.823  31.605  1.00 20.00
ATOM   3508  CD  GLU A 443       5.425  60.470  32.018  1.00 20.00
ATOM   3509  OE1 GLU A 443       6.129  59.654  32.676  1.00 20.00
ATOM   3510  OE2 GLU A 443       4.248  60.214  31.680  1.00 20.00
ATOM   3511  N   GLU A 444       4.275  63.640  27.950  1.00 20.00
ATOM   3512  CA  GLU A 444       4.021  63.231  26.576  1.00 20.00
ATOM   3513  C   GLU A 444       4.259  64.380  25.601  1.00 20.00
ATOM   3514  O   GLU A 444       5.205  64.347  24.824  1.00 20.00
ATOM   3515  CB  GLU A 444       2.597  62.695  26.425  1.00 20.00
ATOM   3516  CG  GLU A 444       2.292  62.118  25.048  1.00 20.00
ATOM   3517  CD  GLU A 444       1.283  60.984  25.107  1.00 20.00
ATOM   3518  OE1 GLU A 444       0.504  60.934  26.087  1.00 20.00
ATOM   3519  OE2 GLU A 444       1.277  60.136  24.184  1.00 20.00
ATOM   3520  N   VAL A 445       3.397  65.395  25.645  1.00 20.00
ATOM   3521  CA  VAL A 445       3.520  66.535  24.741  1.00 20.00
ATOM   3522  C   VAL A 445       4.899  67.178  24.816  1.00 20.00
ATOM   3523  O   VAL A 445       5.370  67.771  23.837  1.00 20.00
ATOM   3524  CB  VAL A 445       2.465  67.606  25.032  1.00 20.00
ATOM   3525  CG1 VAL A 445       2.387  67.862  26.526  1.00 20.00
ATOM   3526  CG2 VAL A 445       2.794  68.896  24.279  1.00 20.00
ATOM   3527  N   SER A 446       5.535  67.085  25.983  1.00 20.00
ATOM   3528  CA  SER A 446       6.871  67.652  26.171  1.00 20.00
ATOM   3529  C   SER A 446       7.802  66.958  25.202  1.00 20.00
ATOM   3530  O   SER A 446       8.533  67.598  24.450  1.00 20.00
ATOM   3531  CB  SER A 446       7.379  67.358  27.579  1.00 20.00
ATOM   3532  OG  SER A 446       8.169  66.174  27.562  1.00 20.00
ATOM   3533  N   GLY A 447       7.784  65.632  25.251  1.00 20.00
ATOM   3534  CA  GLY A 447       8.630  64.832  24.400  1.00 20.00
ATOM   3535  C   GLY A 447       9.511  63.994  25.298  1.00 20.00
ATOM   3536  O   GLY A 447      10.719  63.938  25.111  1.00 20.00
ATOM   3537  N   THR A 448       8.900  63.367  26.298  1.00 20.00
ATOM   3538  CA  THR A 448       9.643  62.511  27.223  1.00 20.00
ATOM   3539  C   THR A 448       9.075  61.086  27.266  1.00 20.00
ATOM   3540  O   THR A 448       9.237  60.311  26.315  1.00 20.00
ATOM   3541  CB  THR A 448       9.707  63.108  28.655  1.00 20.00
ATOM   3542  OG1 THR A 448      10.277  64.427  28.606  1.00 20.00
ATOM   3543  CG2 THR A 448      10.562  62.226  29.568  1.00 20.00
ATOM   3544  N   LYS A 449       8.407  60.750  28.361  1.00 20.00
ATOM   3545  CA  LYS A 449       7.826  59.425  28.523  1.00 20.00
ATOM   3546  C   LYS A 449       8.892  58.356  28.333  1.00 20.00
ATOM   3547  O   LYS A 449       9.478  58.243  27.256  1.00 20.00
ATOM   3548  CB  LYS A 449       6.695  59.209  27.520  1.00 20.00
ATOM   3549  CG  LYS A 449       6.457  57.746  27.169  1.00 20.00
ATOM   3550  CD  LYS A 449       5.085  57.276  27.633  1.00 20.00
ATOM   3551  CE  LYS A 449       4.005  57.584  26.595  1.00 20.00
ATOM   3552  NZ  LYS A 449       4.314  58.808  25.791  1.00 20.00
ATOM   3553  N   GLY A 450       9.148  57.584  29.385  1.00 20.00
ATOM   3554  CA  GLY A 450      10.153  56.519  29.332  1.00 20.00
ATOM   3555  C   GLY A 450      11.566  57.076  29.507  1.00 20.00
ATOM   3556  O   GLY A 450      12.546  56.326  29.502  1.00 20.00
ATOM   3557  N   ARG A 451      11.661  58.397  29.646  1.00 20.00
ATOM   3558  CA  ARG A 451      12.946  59.061  29.834  1.00 20.00
ATOM   3559  C   ARG A 451      13.242  59.192  31.321  1.00 20.00
ATOM   3560  O   ARG A 451      14.249  59.778  31.717  1.00 20.00
ATOM   3561  CB  ARG A 451      12.937  60.443  29.175  1.00 20.00
ATOM   3562  CG  ARG A 451      13.791  60.532  27.924  1.00 20.00
ATOM   3563  CD  ARG A 451      13.139  61.389  26.856  1.00 20.00
ATOM   3564  NE  ARG A 451      13.432  62.810  27.041  1.00 20.00
ATOM   3565  CZ  ARG A 451      14.255  63.513  26.265  1.00 20.00
ATOM   3566  NH1 ARG A 451      14.454  64.804  26.505  1.00 20.00
ATOM   3567  NH2 ARG A 451      14.880  62.929  25.248  1.00 20.00
ATOM   3568  N   GLN A 452      12.348  58.645  32.142  1.00 20.00
ATOM   3569  CA  GLN A 452      12.497  58.688  33.594  1.00 20.00
ATOM   3570  C   GLN A 452      12.831  57.299  34.131  1.00 20.00
ATOM   3571  O   GLN A 452      12.752  56.311  33.403  1.00 20.00
ATOM   3572  CB  GLN A 452      11.217  59.217  34.246  1.00 20.00
ATOM   3573  CG  GLN A 452      11.168  60.738  34.377  1.00 20.00
ATOM   3574  CD  GLN A 452      10.845  61.431  33.064  1.00 20.00
ATOM   3575  OE1 GLN A 452      11.020  62.644  32.929  1.00 20.00
ATOM   3576  NE2 GLN A 452      10.356  60.664  32.090  1.00 20.00
ATOM   3577  N   GLU A 453      13.207  57.224  35.403  1.00 20.00
ATOM   3578  CA  GLU A 453      13.569  55.945  36.001  1.00 20.00
ATOM   3579  C   GLU A 453      12.773  55.654  37.270  1.00 20.00
ATOM   3580  O   GLU A 453      11.546  55.767  37.273  1.00 20.00
ATOM   3581  CB  GLU A 453      15.072  55.898  36.296  1.00 20.00
ATOM   3582  CG  GLU A 453      15.956  55.753  35.061  1.00 20.00
ATOM   3583  CD  GLU A 453      17.087  56.765  35.036  1.00 20.00
ATOM   3584  OE1 GLU A 453      17.428  57.314  36.112  1.00 20.00
ATOM   3585  OE2 GLU A 453      17.628  57.019  33.938  1.00 20.00
ATOM   3586  N   ARG A 454      13.491  55.281  38.332  1.00 20.00
ATOM   3587  CA  ARG A 454      12.909  54.949  39.641  1.00 20.00
ATOM   3588  C   ARG A 454      11.801  55.927  40.042  1.00 20.00
ATOM   3589  O   ARG A 454      10.743  55.986  39.400  1.00 20.00
ATOM   3590  CB  ARG A 454      14.008  54.933  40.724  1.00 20.00
ATOM   3591  CG  ARG A 454      13.973  53.722  41.665  1.00 20.00
ATOM   3592  CD  ARG A 454      15.349  53.445  42.279  1.00 20.00
ATOM   3593  NE  ARG A 454      15.267  53.047  43.689  1.00 20.00
ATOM   3594  CZ  ARG A 454      16.312  52.677  44.434  1.00 20.00
ATOM   3595  NH1 ARG A 454      17.530  52.641  43.904  1.00 20.00
ATOM   3596  NH2 ARG A 454      16.144  52.331  45.710  1.00 20.00
ATOM   3597  N   ASN A 455      12.035  56.681  41.118  1.00 20.00
ATOM   3598  CA  ASN A 455      11.064  57.669  41.575  1.00 20.00
ATOM   3599  C   ASN A 455      10.982  58.795  40.542  1.00 20.00
ATOM   3600  O   ASN A 455      10.098  58.788  39.678  1.00 20.00
ATOM   3601  CB  ASN A 455      11.468  58.228  42.936  1.00 20.00
ATOM   3602  CG  ASN A 455      12.950  58.516  43.028  1.00 20.00
ATOM   3603  OD1 ASN A 455      13.541  59.125  42.127  1.00 20.00
ATOM   3604  ND2 ASN A 455      13.566  58.069  44.116  1.00 20.00
ATOM   3605  N   ASP A 456      11.942  59.724  40.603  1.00 20.00
ATOM   3606  CA  ASP A 456      12.004  60.846  39.666  1.00 20.00
ATOM   3607  C   ASP A 456      10.706  61.648  39.694  1.00 20.00
ATOM   3608  O   ASP A 456      10.717  62.851  39.973  1.00 20.00
ATOM   3609  CB  ASP A 456      12.292  60.353  38.242  1.00 20.00
ATOM   3610  CG  ASP A 456      13.577  59.539  38.150  1.00 20.00
ATOM   3611  OD1 ASP A 456      14.426  59.653  39.067  1.00 20.00
ATOM   3612  OD2 ASP A 456      13.733  58.785  37.161  1.00 20.00
ATOM   3613  N   ILE A 457       9.598  60.965  39.400  1.00 20.00
ATOM   3614  CA  ILE A 457       8.263  61.562  39.432  1.00 20.00
ATOM   3615  C   ILE A 457       7.490  61.020  40.635  1.00 20.00
ATOM   3616  O   ILE A 457       7.003  59.896  40.614  1.00 20.00
ATOM   3617  CB  ILE A 457       7.474  61.242  38.163  1.00 20.00
ATOM   3618  CG1 ILE A 457       7.841  62.218  37.057  1.00 20.00
ATOM   3619  CG2 ILE A 457       6.000  61.347  38.440  1.00 20.00
ATOM   3620  CD1 ILE A 457       8.051  63.629  37.558  1.00 20.00
ATOM   3621  N   ALA A 458       7.405  61.821  41.694  1.00 20.00
ATOM   3622  CA  ALA A 458       6.729  61.409  42.919  1.00 20.00
ATOM   3623  C   ALA A 458       5.231  61.293  42.720  1.00 20.00
ATOM   3624  O   ALA A 458       4.565  62.264  42.344  1.00 20.00
ATOM   3625  CB  ALA A 458       7.033  62.379  44.052  1.00 20.00
ATOM   3626  N   LEU A 459       4.720  60.103  42.993  1.00 20.00
ATOM   3627  CA  LEU A 459       3.290  59.832  42.864  1.00 20.00
ATOM   3628  C   LEU A 459       2.585  60.076  44.194  1.00 20.00
ATOM   3629  O   LEU A 459       1.470  60.618  44.237  1.00 20.00
ATOM   3630  CB  LEU A 459       3.063  58.386  42.418  1.00 20.00
ATOM   3631  CG  LEU A 459       4.193  57.405  42.754  1.00 20.00
ATOM   3632  CD1 LEU A 459       5.295  57.484  41.708  1.00 20.00
ATOM   3633  CD2 LEU A 459       4.757  57.615  44.177  1.00 20.00
ATOM   3634  N   LYS A 460       3.238  59.672  45.281  1.00 20.00
ATOM   3635  CA  LYS A 460       2.665  59.834  46.604  1.00 20.00
ATOM   3636  C   LYS A 460       2.708  61.289  47.057  1.00 20.00
ATOM   3637  O   LYS A 460       2.152  61.637  48.108  1.00 20.00
ATOM   3638  CB  LYS A 460       3.386  58.937  47.612  1.00 20.00
ATOM   3639  CG  LYS A 460       2.516  57.823  48.195  1.00 20.00
ATOM   3640  CD  LYS A 460       3.210  57.115  49.357  1.00 20.00
ATOM   3641  CE  LYS A 460       2.542  57.444  50.688  1.00 20.00
ATOM   3642  NZ  LYS A 460       3.442  57.198  51.860  1.00 20.00
ATOM   3643  N   THR A 461       3.352  62.140  46.256  1.00 20.00
ATOM   3644  CA  THR A 461       3.479  63.556  46.595  1.00 20.00
ATOM   3645  C   THR A 461       3.299  64.447  45.376  1.00 20.00
ATOM   3646  O   THR A 461       4.207  65.153  44.984  1.00 20.00
ATOM   3647  CB  THR A 461       4.850  63.848  47.217  1.00 20.00
ATOM   3648  OG1 THR A 461       5.878  63.239  46.420  1.00 20.00
ATOM   3649  CG2 THR A 461       4.926  63.290  48.627  1.00 20.00
ATOM   3650  N   ASN A 462       2.113  64.418  44.788  1.00 20.00
ATOM   3651  CA  ASN A 462       1.817  65.220  43.601  1.00 20.00
ATOM   3652  C   ASN A 462       0.313  65.217  43.361  1.00 20.00
ATOM   3653  O   ASN A 462      -0.304  64.150  43.320  1.00 20.00
ATOM   3654  CB  ASN A 462       2.526  64.625  42.375  1.00 20.00
ATOM   3655  CG  ASN A 462       3.902  65.211  42.155  1.00 20.00
ATOM   3656  OD1 ASN A 462       4.202  66.318  42.618  1.00 20.00
ATOM   3657  ND2 ASN A 462       4.743  64.480  41.429  1.00 20.00
ATOM   3658  N   GLY A 463      -0.290  66.400  43.260  1.00 20.00
ATOM   3659  CA  GLY A 463      -1.739  66.510  43.066  1.00 20.00
ATOM   3660  C   GLY A 463      -2.524  65.845  44.205  1.00 20.00
ATOM   3661  O   GLY A 463      -3.751  65.985  44.290  1.00 20.00
ATOM   3662  N   ASP A 464      -1.785  65.143  45.098  1.00 20.00
ATOM   3663  CA  ASP A 464      -2.333  64.443  46.251  1.00 20.00
ATOM   3664  C   ASP A 464      -3.225  65.325  47.126  1.00 20.00
ATOM   3665  O   ASP A 464      -3.792  64.867  48.102  1.00 20.00
ATOM   3666  CB  ASP A 464      -1.189  63.869  47.089  1.00 20.00
ATOM   3667  CG  ASP A 464      -0.339  64.953  47.737  1.00 20.00
ATOM   3668  OD1 ASP A 464      -0.578  65.265  48.922  1.00 20.00
ATOM   3669  OD2 ASP A 464       0.563  65.500  47.053  1.00 20.00
ATOM   3670  N   GLN A 465      -3.346  66.593  46.773  1.00 20.00
ATOM   3671  CA  GLN A 465      -4.175  67.504  47.539  1.00 20.00
ATOM   3672  C   GLN A 465      -5.091  68.304  46.619  1.00 20.00
ATOM   3673  O   GLN A 465      -5.684  69.314  47.037  1.00 20.00
ATOM   3674  CB  GLN A 465      -3.301  68.440  48.376  1.00 20.00
ATOM   3675  CG  GLN A 465      -2.534  67.734  49.474  1.00 20.00
ATOM   3676  CD  GLN A 465      -3.140  67.966  50.861  1.00 20.00
ATOM   3677  OE1 GLN A 465      -3.039  67.112  51.750  1.00 20.00
ATOM   3678  NE2 GLN A 465      -3.764  69.136  51.051  1.00 20.00
ATOM   3679  N   ALA A 466      -5.210  67.850  45.368  1.00 20.00
ATOM   3680  CA  ALA A 466      -6.044  68.532  44.377  1.00 20.00
ATOM   3681  C   ALA A 466      -7.113  67.620  43.788  1.00 20.00
ATOM   3682  O   ALA A 466      -6.908  66.409  43.658  1.00 20.00
ATOM   3683  CB  ALA A 466      -5.183  69.125  43.270  1.00 20.00
ATOM   3684  N   SER A 467      -8.259  68.211  43.438  1.00 20.00
ATOM   3685  CA  SER A 467      -9.367  67.461  42.836  1.00 20.00
ATOM   3686  C   SER A 467      -9.266  67.565  41.320  1.00 20.00
ATOM   3687  O   SER A 467      -8.970  68.643  40.782  1.00 20.00
ATOM   3688  CB  SER A 467     -10.734  68.005  43.308  1.00 20.00
ATOM   3689  OG  SER A 467     -11.804  67.531  42.479  1.00 20.00
ATOM   3690  N   CYS A 468      -9.484  66.441  40.638  1.00 20.00
ATOM   3691  CA  CYS A 468      -9.399  66.417  39.185  1.00 20.00
ATOM   3692  C   CYS A 468     -10.210  65.278  38.584  1.00 20.00
ATOM   3693  O   CYS A 468     -11.444  65.237  38.706  1.00 20.00
ATOM   3694  CB  CYS A 468      -7.928  66.320  38.730  1.00 20.00
ATOM   3695  SG  CYS A 468      -6.824  65.265  39.747  1.00 20.00
ATOM   3696  N   GLU A 469      -9.559  64.373  37.929  1.00 20.00
ATOM   3697  CA  GLU A 469     -10.137  63.173  37.325  1.00 20.00
ATOM   3698  C   GLU A 469     -11.493  63.316  36.615  1.00 20.00
ATOM   3699  O   GLU A 469     -12.075  62.315  36.169  1.00 20.00
ATOM   3700  CB  GLU A 469     -10.143  62.018  38.329  1.00 20.00
ATOM   3701  CG  GLU A 469      -8.765  61.456  38.648  1.00 20.00
ATOM   3702  CD  GLU A 469      -8.567  61.218  40.131  1.00 20.00
ATOM   3703  OE1 GLU A 469      -7.891  60.226  40.481  1.00 20.00
ATOM   3704  OE2 GLU A 469      -9.099  62.016  40.947  1.00 20.00
ATOM   3705  N   ASN A 470     -11.977  64.549  36.478  1.00 20.00
ATOM   3706  CA  ASN A 470     -13.239  64.802  35.774  1.00 20.00
ATOM   3707  C   ASN A 470     -14.421  64.032  36.365  1.00 20.00
ATOM   3708  O   ASN A 470     -14.242  63.011  37.032  1.00 20.00
ATOM   3709  CB  ASN A 470     -13.097  64.481  34.272  1.00 20.00
ATOM   3710  CG  ASN A 470     -13.921  65.419  33.385  1.00 20.00
ATOM   3711  OD1 ASN A 470     -15.021  65.848  33.754  1.00 20.00
ATOM   3712  ND2 ASN A 470     -13.401  65.713  32.190  1.00 20.00
ATOM   3713  N   GLU A 471     -15.621  64.542  36.076  1.00 20.00
ATOM   3714  CA  GLU A 471     -16.906  64.001  36.522  1.00 20.00
ATOM   3715  C   GLU A 471     -17.856  65.197  36.552  1.00 20.00
ATOM   3716  O   GLU A 471     -18.084  65.819  37.606  1.00 20.00
ATOM   3717  CB  GLU A 471     -16.814  63.353  37.910  1.00 20.00
ATOM   3718  CG  GLU A 471     -16.624  61.828  37.875  1.00 20.00
ATOM   3719  CD  GLU A 471     -17.938  61.054  37.806  1.00 20.00
ATOM   3720  OE1 GLU A 471     -18.304  60.374  38.811  1.00 20.00
ATOM   3721  OE2 GLU A 471     -18.578  61.074  36.727  1.00 20.00
ATOM   3722  N   LEU A 472     -18.334  65.562  35.364  1.00 20.00
ATOM   3723  CA  LEU A 472     -19.223  66.700  35.178  1.00 20.00
ATOM   3724  C   LEU A 472     -20.498  66.658  36.014  1.00 20.00
ATOM   3725  O   LEU A 472     -21.361  65.792  35.826  1.00 20.00
ATOM   3726  CB  LEU A 472     -19.597  66.843  33.701  1.00 20.00
ATOM   3727  CG  LEU A 472     -19.728  68.266  33.156  1.00 20.00
ATOM   3728  CD1 LEU A 472     -20.506  68.261  31.835  1.00 20.00
ATOM   3729  CD2 LEU A 472     -20.368  69.217  34.192  1.00 20.00
ATOM   3730  N   LEU A 473     -20.632  67.644  36.898  1.00 20.00
ATOM   3731  CA  LEU A 473     -21.826  67.821  37.719  1.00 20.00
ATOM   3732  C   LEU A 473     -22.658  68.882  37.030  1.00 20.00
ATOM   3733  O   LEU A 473     -22.184  70.008  36.798  1.00 20.00
ATOM   3734  CB  LEU A 473     -21.459  68.334  39.106  1.00 20.00
ATOM   3735  CG  LEU A 473     -21.634  67.330  40.221  1.00 20.00
ATOM   3736  CD1 LEU A 473     -22.149  68.034  41.492  1.00 20.00
ATOM   3737  CD2 LEU A 473     -22.574  66.257  39.726  1.00 20.00
ATOM   3738  N   LYS A 474     -23.884  68.523  36.658  1.00 20.00
ATOM   3739  CA  LYS A 474     -24.792  69.461  36.009  1.00 20.00
ATOM   3740  C   LYS A 474     -25.707  70.074  37.087  1.00 20.00
ATOM   3741  O   LYS A 474     -25.828  69.538  38.206  1.00 20.00
ATOM   3742  CB  LYS A 474     -25.617  68.764  34.918  1.00 20.00
ATOM   3743  CG  LYS A 474     -24.800  68.137  33.800  1.00 20.00
ATOM   3744  CD  LYS A 474     -25.714  67.526  32.721  1.00 20.00
ATOM   3745  CE  LYS A 474     -24.916  66.951  31.541  1.00 20.00
ATOM   3746  NZ  LYS A 474     -25.049  67.757  30.269  1.00 20.00
ATOM   3747  N   PHE A 475     -26.327  71.210  36.764  1.00 20.00
ATOM   3748  CA  PHE A 475     -27.199  71.881  37.715  1.00 20.00
ATOM   3749  C   PHE A 475     -28.674  71.497  37.532  1.00 20.00
ATOM   3750  O   PHE A 475     -29.281  71.700  36.462  1.00 20.00
ATOM   3751  CB  PHE A 475     -27.017  73.387  37.621  1.00 20.00
ATOM   3752  CG  PHE A 475     -25.862  73.906  38.421  1.00 20.00
ATOM   3753  CD1 PHE A 475     -24.733  74.410  37.788  1.00 20.00
ATOM   3754  CD2 PHE A 475     -25.911  73.907  39.800  1.00 20.00
ATOM   3755  CE1 PHE A 475     -23.668  74.888  38.515  1.00 20.00
ATOM   3756  CE2 PHE A 475     -24.851  74.390  40.536  1.00 20.00
ATOM   3757  CZ  PHE A 475     -23.725  74.884  39.892  1.00 20.00
ATOM   3758  N   SER A 476     -29.253  70.938  38.583  1.00 20.00
ATOM   3759  CA  SER A 476     -30.632  70.503  38.538  1.00 20.00
ATOM   3760  C   SER A 476     -31.615  71.671  38.540  1.00 20.00
ATOM   3761  O   SER A 476     -32.726  71.533  38.024  1.00 20.00
ATOM   3762  CB  SER A 476     -30.921  69.554  39.705  1.00 20.00
ATOM   3763  OG  SER A 476     -32.309  69.472  39.980  1.00 20.00
ATOM   3764  N   TYR A 477     -31.215  72.808  39.125  1.00 20.00
ATOM   3765  CA  TYR A 477     -32.116  73.977  39.204  1.00 20.00
ATOM   3766  C   TYR A 477     -31.457  75.263  39.700  1.00 20.00
ATOM   3767  O   TYR A 477     -30.651  75.236  40.632  1.00 20.00
ATOM   3768  CB  TYR A 477     -33.316  73.635  40.096  1.00 20.00
ATOM   3769  CG  TYR A 477     -34.202  74.802  40.497  1.00 20.00
ATOM   3770  CD1 TYR A 477     -33.825  75.678  41.506  1.00 20.00
ATOM   3771  CD2 TYR A 477     -35.466  74.947  39.956  1.00 20.00
ATOM   3772  CE1 TYR A 477     -34.669  76.697  41.920  1.00 20.00
ATOM   3773  CE2 TYR A 477     -36.313  75.961  40.362  1.00 20.00
ATOM   3774  CZ  TYR A 477     -35.914  76.830  41.336  1.00 20.00
ATOM   3775  OH  TYR A 477     -36.769  77.836  41.721  1.00 20.00
ATOM   3776  N   ILE A 478     -31.835  76.388  39.093  1.00 20.00
ATOM   3777  CA  ILE A 478     -31.306  77.700  39.489  1.00 20.00
ATOM   3778  C   ILE A 478     -32.367  78.813  39.556  1.00 20.00
ATOM   3779  O   ILE A 478     -32.900  79.258  38.527  1.00 20.00
ATOM   3780  CB  ILE A 478     -30.123  78.180  38.598  1.00 20.00
ATOM   3781  CG1 ILE A 478     -30.582  78.492  37.172  1.00 20.00
ATOM   3782  CG2 ILE A 478     -28.957  77.211  38.643  1.00 20.00
ATOM   3783  CD1 ILE A 478     -31.708  77.575  36.644  1.00 20.00
ATOM   3784  N   ARG A 479     -32.666  79.273  40.796  1.00 20.00
ATOM   3785  CA  ARG A 479     -33.630  80.358  41.004  1.00 20.00
ATOM   3786  C   ARG A 479     -32.887  81.656  41.300  1.00 20.00
ATOM   3787  O   ARG A 479     -31.819  81.656  41.929  1.00 20.00
ATOM   3788  CB  ARG A 479     -34.554  80.052  42.173  1.00 20.00
ATOM   3789  CG  ARG A 479     -34.928  81.287  42.966  1.00 20.00
ATOM   3790  CD  ARG A 479     -36.296  81.141  43.589  1.00 20.00
ATOM   3791  NE  ARG A 479     -36.193  80.920  45.028  1.00 20.00
ATOM   3792  CZ  ARG A 479     -35.585  81.750  45.865  1.00 20.00
ATOM   3793  NH1 ARG A 479     -35.030  82.867  45.397  1.00 20.00
ATOM   3794  NH2 ARG A 479     -35.540  81.473  47.168  1.00 20.00
ATOM   3795  N   THR A 480     -33.470  82.770  40.887  1.00 20.00
ATOM   3796  CA  THR A 480     -32.815  84.040  41.089  1.00 20.00
ATOM   3797  C   THR A 480     -33.744  85.111  41.660  1.00 20.00
ATOM   3798  O   THR A 480     -34.919  85.200  41.271  1.00 20.00
ATOM   3799  CB  THR A 480     -32.178  84.530  39.772  1.00 20.00
ATOM   3800  OG1 THR A 480     -31.272  85.603  40.030  1.00 20.00
ATOM   3801  CG2 THR A 480     -33.245  84.979  38.790  1.00 20.00
ATOM   3802  N   SER A 481     -33.197  85.901  42.597  1.00 20.00
ATOM   3803  CA  SER A 481     -33.896  87.034  43.236  1.00 20.00
ATOM   3804  C   SER A 481     -33.098  88.302  42.954  1.00 20.00
ATOM   3805  O   SER A 481     -32.449  88.413  41.927  1.00 20.00
ATOM   3806  CB  SER A 481     -34.023  86.821  44.748  1.00 20.00
ATOM   3807  OG  SER A 481     -34.941  85.762  45.022  1.00 20.00
ATOM   3808  N   PHE A 482     -33.118  89.254  43.865  1.00 20.00
ATOM   3809  CA  PHE A 482     -32.353  90.466  43.613  1.00 20.00
ATOM   3810  C   PHE A 482     -31.148  90.600  44.534  1.00 20.00
ATOM   3811  O   PHE A 482     -30.343  91.523  44.385  1.00 20.00
ATOM   3812  CB  PHE A 482     -33.235  91.725  43.660  1.00 20.00
ATOM   3813  CG  PHE A 482     -33.452  92.270  45.051  1.00 20.00
ATOM   3814  CD1 PHE A 482     -32.455  92.980  45.700  1.00 20.00
ATOM   3815  CD2 PHE A 482     -34.679  92.123  45.684  1.00 20.00
ATOM   3816  CE1 PHE A 482     -32.652  93.467  46.968  1.00 20.00
ATOM   3817  CE2 PHE A 482     -34.885  92.617  46.947  1.00 20.00
ATOM   3818  CZ  PHE A 482     -33.872  93.289  47.591  1.00 20.00
ATOM   3819  N   ASP A 483     -31.033  89.693  45.500  1.00 20.00
ATOM   3820  CA  ASP A 483     -29.916  89.748  46.439  1.00 20.00
ATOM   3821  C   ASP A 483     -29.433  88.356  46.784  1.00 20.00
ATOM   3822  O   ASP A 483     -28.474  88.189  47.540  1.00 20.00
ATOM   3823  CB  ASP A 483     -30.292  90.531  47.713  1.00 20.00
ATOM   3824  CG  ASP A 483     -31.336  89.817  48.559  1.00 20.00
ATOM   3825  OD1 ASP A 483     -32.520  89.744  48.132  1.00 20.00
ATOM   3826  OD2 ASP A 483     -30.981  89.368  49.677  1.00 20.00
ATOM   3827  N   LYS A 484     -30.095  87.349  46.226  1.00 20.00
ATOM   3828  CA  LYS A 484     -29.711  85.962  46.464  1.00 20.00
ATOM   3829  C   LYS A 484     -30.183  85.097  45.305  1.00 20.00
ATOM   3830  O   LYS A 484     -31.067  85.505  44.553  1.00 20.00
ATOM   3831  CB  LYS A 484     -30.295  85.459  47.794  1.00 20.00
ATOM   3832  CG  LYS A 484     -31.816  85.342  47.811  1.00 20.00
ATOM   3833  CD  LYS A 484     -32.408  85.858  49.119  1.00 20.00
ATOM   3834  CE  LYS A 484     -33.935  85.966  49.042  1.00 20.00
ATOM   3835  NZ  LYS A 484     -34.458  87.210  49.697  1.00 20.00
ATOM   3836  N   ILE A 485     -29.573  83.920  45.148  1.00 20.00
ATOM   3837  CA  ILE A 485     -29.955  82.987  44.085  1.00 20.00
ATOM   3838  C   ILE A 485     -29.830  81.563  44.600  1.00 20.00
ATOM   3839  O   ILE A 485     -28.841  81.205  45.229  1.00 20.00
ATOM   3840  CB  ILE A 485     -29.105  83.167  42.809  1.00 20.00
ATOM   3841  CG1 ILE A 485     -27.995  82.122  42.742  1.00 20.00
ATOM   3842  CG2 ILE A 485     -28.466  84.548  42.785  1.00 20.00
ATOM   3843  CD1 ILE A 485     -26.615  82.742  42.612  1.00 20.00
ATOM   3844  N   LEU A 486     -30.872  80.773  44.396  1.00 20.00
ATOM   3845  CA  LEU A 486     -30.870  79.397  44.872  1.00 20.00
ATOM   3846  C   LEU A 486     -30.512  78.488  43.720  1.00 20.00
ATOM   3847  O   LEU A 486     -30.881  78.756  42.580  1.00 20.00
ATOM   3848  CB  LEU A 486     -32.274  79.017  45.378  1.00 20.00
ATOM   3849  CG  LEU A 486     -32.469  77.656  46.069  1.00 20.00
ATOM   3850  CD1 LEU A 486     -33.858  77.563  46.650  1.00 20.00
ATOM   3851  CD2 LEU A 486     -32.221  76.493  45.128  1.00 20.00
ATOM   3852  N   LEU A 487     -29.835  77.383  44.011  1.00 20.00
ATOM   3853  CA  LEU A 487     -29.555  76.431  42.955  1.00 20.00
ATOM   3854  C   LEU A 487     -29.262  75.020  43.392  1.00 20.00
ATOM   3855  O   LEU A 487     -28.732  74.787  44.482  1.00 20.00
ATOM   3856  CB  LEU A 487     -28.521  76.940  41.956  1.00 20.00
ATOM   3857  CG  LEU A 487     -27.125  77.269  42.449  1.00 20.00
ATOM   3858  CD1 LEU A 487     -26.203  77.267  41.237  1.00 20.00
ATOM   3859  CD2 LEU A 487     -27.173  78.628  43.095  1.00 20.00
ATOM   3860  N   ARG A 488     -29.631  74.083  42.515  1.00 20.00
ATOM   3861  CA  ARG A 488     -29.435  72.665  42.742  1.00 20.00
ATOM   3862  C   ARG A 488     -28.619  72.022  41.615  1.00 20.00
ATOM   3863  O   ARG A 488     -28.531  72.565  40.501  1.00 20.00
ATOM   3864  CB  ARG A 488     -30.774  71.982  42.918  1.00 20.00
ATOM   3865  CG  ARG A 488     -31.549  72.513  44.119  1.00 20.00
ATOM   3866  CD  ARG A 488     -31.174  71.761  45.408  1.00 20.00
ATOM   3867  NE  ARG A 488     -31.462  72.541  46.614  1.00 20.00
ATOM   3868  CZ  ARG A 488     -32.595  73.219  46.832  1.00 20.00
ATOM   3869  NH1 ARG A 488     -32.752  73.908  47.960  1.00 20.00
ATOM   3870  NH2 ARG A 488     -33.576  73.214  45.928  1.00 20.00
ATOM   3871  N   TRP A 489     -27.982  70.895  41.927  1.00 20.00
ATOM   3872  CA  TRP A 489     -27.091  70.195  40.999  1.00 20.00
ATOM   3873  C   TRP A 489     -26.999  68.715  41.399  1.00 20.00
ATOM   3874  O   TRP A 489     -27.200  68.377  42.568  1.00 20.00
ATOM   3875  CB  TRP A 489     -25.702  70.853  41.043  1.00 20.00
ATOM   3876  CG  TRP A 489     -25.322  71.347  42.439  1.00 20.00
ATOM   3877  CD1 TRP A 489     -25.447  72.625  42.935  1.00 20.00
ATOM   3878  CD2 TRP A 489     -24.820  70.555  43.516  1.00 20.00
ATOM   3879  NE1 TRP A 489     -25.039  72.671  44.254  1.00 20.00
ATOM   3880  CE2 TRP A 489     -24.649  71.411  44.629  1.00 20.00
ATOM   3881  CE3 TRP A 489     -24.484  69.201  43.644  1.00 20.00
ATOM   3882  CZ2 TRP A 489     -24.174  70.958  45.848  1.00 20.00
ATOM   3883  CZ3 TRP A 489     -23.998  68.751  44.848  1.00 20.00
ATOM   3884  CH2 TRP A 489     -23.845  69.624  45.941  1.00 20.00
ATOM   3885  N   GLU A 490     -26.704  67.847  40.426  1.00 20.00
ATOM   3886  CA  GLU A 490     -26.631  66.394  40.634  1.00 20.00
ATOM   3887  C   GLU A 490     -26.019  65.927  41.950  1.00 20.00
ATOM   3888  O   GLU A 490     -25.600  66.742  42.765  1.00 20.00
ATOM   3889  CB  GLU A 490     -25.900  65.729  39.471  1.00 20.00
ATOM   3890  CG  GLU A 490     -26.774  65.455  38.259  1.00 20.00
ATOM   3891  CD  GLU A 490     -26.148  65.952  36.985  1.00 20.00
ATOM   3892  OE1 GLU A 490     -26.650  65.599  35.893  1.00 20.00
ATOM   3893  OE2 GLU A 490     -25.144  66.692  37.079  1.00 20.00
ATOM   3894  N   PRO A 491     -25.954  64.605  42.134  1.00 20.00
ATOM   3895  CA  PRO A 491     -25.374  64.005  43.350  1.00 20.00
ATOM   3896  C   PRO A 491     -23.988  63.341  43.149  1.00 20.00
ATOM   3897  O   PRO A 491     -23.482  63.246  42.029  1.00 20.00
ATOM   3898  CB  PRO A 491     -26.426  62.972  43.758  1.00 20.00
ATOM   3899  CG  PRO A 491     -27.722  63.560  43.290  1.00 20.00
ATOM   3900  CD  PRO A 491     -27.424  64.476  42.108  1.00 20.00
ATOM   3901  N   TYR A 492     -23.383  62.901  44.254  1.00 20.00
ATOM   3902  CA  TYR A 492     -22.044  62.294  44.251  1.00 20.00
ATOM   3903  C   TYR A 492     -21.777  61.281  43.166  1.00 20.00
ATOM   3904  O   TYR A 492     -21.518  61.641  42.016  1.00 20.00
ATOM   3905  CB  TYR A 492     -21.752  61.614  45.589  1.00 20.00
ATOM   3906  CG  TYR A 492     -22.951  60.957  46.245  1.00 20.00
ATOM   3907  CD1 TYR A 492     -23.505  61.490  47.416  1.00 20.00
ATOM   3908  CD2 TYR A 492     -23.493  59.782  45.740  1.00 20.00
ATOM   3909  CE1 TYR A 492     -24.579  60.900  48.036  1.00 20.00
ATOM   3910  CE2 TYR A 492     -24.574  59.192  46.353  1.00 20.00
ATOM   3911  CZ  TYR A 492     -25.114  59.759  47.506  1.00 20.00
ATOM   3912  OH  TYR A 492     -26.190  59.196  48.143  1.00 20.00
ATOM   3913  N   TRP A 493     -21.734  60.022  43.612  1.00 20.00
ATOM   3914  CA  TRP A 493     -21.478  58.829  42.795  1.00 20.00
ATOM   3915  C   TRP A 493     -20.792  57.724  43.617  1.00 20.00
ATOM   3916  O   TRP A 493     -21.276  56.590  43.660  1.00 20.00
ATOM   3917  CB  TRP A 493     -20.627  59.135  41.543  1.00 20.00
ATOM   3918  CG  TRP A 493     -20.753  58.101  40.437  1.00 20.00
ATOM   3919  CD1 TRP A 493     -19.787  57.217  40.024  1.00 20.00
ATOM   3920  CD2 TRP A 493     -21.899  57.868  39.594  1.00 20.00
ATOM   3921  NE1 TRP A 493     -20.263  56.444  38.986  1.00 20.00
ATOM   3922  CE2 TRP A 493     -21.555  56.823  38.702  1.00 20.00
ATOM   3923  CE3 TRP A 493     -23.180  58.438  39.506  1.00 20.00
ATOM   3924  CZ2 TRP A 493     -22.447  56.338  37.735  1.00 20.00
ATOM   3925  CZ3 TRP A 493     -24.064  57.953  38.546  1.00 20.00
ATOM   3926  CH2 TRP A 493     -23.693  56.914  37.676  1.00 20.00
ATOM   3927  N   PRO A 494     -19.666  58.056  44.247  1.00 20.00
ATOM   3928  CA  PRO A 494     -18.868  57.075  44.991  1.00 20.00
ATOM   3929  C   PRO A 494     -19.533  56.516  46.247  1.00 20.00
ATOM   3930  O   PRO A 494     -20.515  57.089  46.747  1.00 20.00
ATOM   3931  CB  PRO A 494     -17.617  57.867  45.362  1.00 20.00
ATOM   3932  CG  PRO A 494     -18.108  59.260  45.490  1.00 20.00
ATOM   3933  CD  PRO A 494     -19.156  59.428  44.436  1.00 20.00
ATOM   3934  N   PRO A 495     -18.970  55.405  46.746  1.00 20.00
ATOM   3935  CA  PRO A 495     -19.442  54.706  47.951  1.00 20.00
ATOM   3936  C   PRO A 495     -20.176  55.538  49.026  1.00 20.00
ATOM   3937  O   PRO A 495     -21.379  55.798  48.906  1.00 20.00
ATOM   3938  CB  PRO A 495     -18.149  54.098  48.513  1.00 20.00
ATOM   3939  CG  PRO A 495     -17.261  53.894  47.276  1.00 20.00
ATOM   3940  CD  PRO A 495     -17.844  54.688  46.119  1.00 20.00
ATOM   3941  N   ASP A 496     -19.474  55.907  50.100  1.00 20.00
ATOM   3942  CA  ASP A 496     -20.094  56.709  51.160  1.00 20.00
ATOM   3943  C   ASP A 496     -19.248  57.899  51.594  1.00 20.00
ATOM   3944  O   ASP A 496     -18.196  57.750  52.242  1.00 20.00
ATOM   3945  CB  ASP A 496     -20.502  55.857  52.353  1.00 20.00
ATOM   3946  CG  ASP A 496     -22.002  55.878  52.590  1.00 20.00
ATOM   3947  OD1 ASP A 496     -22.758  56.002  51.593  1.00 20.00
ATOM   3948  OD2 ASP A 496     -22.425  55.782  53.767  1.00 20.00
ATOM   3949  N   PHE A 497     -19.729  59.087  51.238  1.00 20.00
ATOM   3950  CA  PHE A 497     -19.010  60.325  51.507  1.00 20.00
ATOM   3951  C   PHE A 497     -19.575  61.249  52.586  1.00 20.00
ATOM   3952  O   PHE A 497     -19.980  60.784  53.661  1.00 20.00
ATOM   3953  CB  PHE A 497     -18.803  61.108  50.214  1.00 20.00
ATOM   3954  CG  PHE A 497     -17.519  61.833  50.191  1.00 20.00
ATOM   3955  CD1 PHE A 497     -17.383  63.019  49.509  1.00 20.00
ATOM   3956  CD2 PHE A 497     -16.458  61.358  50.945  1.00 20.00
ATOM   3957  CE1 PHE A 497     -16.191  63.683  49.535  1.00 20.00
ATOM   3958  CE2 PHE A 497     -15.274  62.017  50.980  1.00 20.00
ATOM   3959  CZ  PHE A 497     -15.137  63.177  50.295  1.00 20.00
ATOM   3960  N   ARG A 498     -19.554  62.558  52.294  1.00 20.00
ATOM   3961  CA  ARG A 498     -20.058  63.600  53.212  1.00 20.00
ATOM   3962  C   ARG A 498     -19.560  65.000  52.817  1.00 20.00
ATOM   3963  O   ARG A 498     -19.529  65.913  53.649  1.00 20.00
ATOM   3964  CB  ARG A 498     -19.563  63.306  54.651  1.00 20.00
ATOM   3965  CG  ARG A 498     -20.552  63.665  55.765  1.00 20.00
ATOM   3966  CD  ARG A 498     -19.831  64.281  56.962  1.00 20.00
ATOM   3967  NE  ARG A 498     -19.179  65.545  56.616  1.00 20.00
ATOM   3968  CZ  ARG A 498     -18.588  66.351  57.496  1.00 20.00
ATOM   3969  NH1 ARG A 498     -18.554  66.025  58.785  1.00 20.00
ATOM   3970  NH2 ARG A 498     -18.020  67.481  57.086  1.00 20.00
ATOM   3971  N   ASP A 499     -19.098  65.170  51.578  1.00 20.00
ATOM   3972  CA  ASP A 499     -18.468  66.434  51.230  1.00 20.00
ATOM   3973  C   ASP A 499     -18.691  67.070  49.826  1.00 20.00
ATOM   3974  O   ASP A 499     -18.181  66.556  48.807  1.00 20.00
ATOM   3975  CB  ASP A 499     -16.958  66.335  51.563  1.00 20.00
ATOM   3976  CG  ASP A 499     -16.592  65.080  52.412  1.00 20.00
ATOM   3977  OD1 ASP A 499     -15.717  65.185  53.308  1.00 20.00
ATOM   3978  OD2 ASP A 499     -17.097  63.967  52.133  1.00 20.00
ATOM   3979  N   LEU A 500     -19.378  68.230  49.800  1.00 20.00
ATOM   3980  CA  LEU A 500     -19.634  69.011  48.557  1.00 20.00
ATOM   3981  C   LEU A 500     -19.415  70.514  48.830  1.00 20.00
ATOM   3982  O   LEU A 500     -19.683  70.994  49.933  1.00 20.00
ATOM   3983  CB  LEU A 500     -21.066  68.788  48.031  1.00 20.00
ATOM   3984  CG  LEU A 500     -21.277  67.807  46.849  1.00 20.00
ATOM   3985  CD1 LEU A 500     -22.617  67.062  46.898  1.00 20.00
ATOM   3986  CD2 LEU A 500     -21.095  68.451  45.495  1.00 20.00
ATOM   3987  N   LEU A 501     -18.914  71.249  47.835  1.00 20.00
ATOM   3988  CA  LEU A 501     -18.625  72.692  48.009  1.00 20.00
ATOM   3989  C   LEU A 501     -18.652  73.521  46.696  1.00 20.00
ATOM   3990  O   LEU A 501     -18.064  73.107  45.682  1.00 20.00
ATOM   3991  CB  LEU A 501     -17.288  72.887  48.751  1.00 20.00
ATOM   3992  CG  LEU A 501     -15.997  72.354  48.084  1.00 20.00
ATOM   3993  CD1 LEU A 501     -15.292  73.480  47.347  1.00 20.00
ATOM   3994  CD2 LEU A 501     -15.027  71.667  49.095  1.00 20.00
ATOM   3995  N   GLY A 502     -19.327  74.686  46.723  1.00 20.00
ATOM   3996  CA  GLY A 502     -19.467  75.552  45.533  1.00 20.00
ATOM   3997  C   GLY A 502     -18.623  76.824  45.633  1.00 20.00
ATOM   3998  O   GLY A 502     -17.883  77.002  46.606  1.00 20.00
ATOM   3999  N   PHE A 503     -18.736  77.707  44.634  1.00 20.00
ATOM   4000  CA  PHE A 503     -17.923  78.942  44.598  1.00 20.00
ATOM   4001  C   PHE A 503     -18.601  80.137  43.912  1.00 20.00
ATOM   4002  O   PHE A 503     -18.960  80.046  42.737  1.00 20.00
ATOM   4003  CB  PHE A 503     -16.604  78.686  43.841  1.00 20.00
ATOM   4004  CG  PHE A 503     -15.822  77.493  44.332  1.00 20.00
ATOM   4005  CD1 PHE A 503     -14.665  77.666  45.076  1.00 20.00
ATOM   4006  CD2 PHE A 503     -16.203  76.208  43.991  1.00 20.00
ATOM   4007  CE1 PHE A 503     -13.932  76.579  45.515  1.00 20.00
ATOM   4008  CE2 PHE A 503     -15.472  75.117  44.425  1.00 20.00
ATOM   4009  CZ  PHE A 503     -14.336  75.307  45.193  1.00 20.00
ATOM   4010  N   MET A 504     -18.636  81.305  44.588  1.00 20.00
ATOM   4011  CA  MET A 504     -19.233  82.512  43.996  1.00 20.00
ATOM   4012  C   MET A 504     -18.181  83.532  43.560  1.00 20.00
ATOM   4013  O   MET A 504     -17.013  83.392  43.878  1.00 20.00
ATOM   4014  CB  MET A 504     -20.213  83.175  44.957  1.00 20.00
ATOM   4015  CG  MET A 504     -20.559  82.349  46.170  1.00 20.00
ATOM   4016  SD  MET A 504     -21.316  83.354  47.487  1.00 20.00
ATOM   4017  CE  MET A 504     -19.905  84.376  47.973  1.00 20.00
ATOM   4018  N   LEU A 505     -18.623  84.569  42.849  1.00 20.00
ATOM   4019  CA  LEU A 505     -17.756  85.653  42.354  1.00 20.00
ATOM   4020  C   LEU A 505     -18.550  86.436  41.304  1.00 20.00
ATOM   4021  O   LEU A 505     -19.770  86.288  41.243  1.00 20.00
ATOM   4022  CB  LEU A 505     -16.480  85.094  41.737  1.00 20.00
ATOM   4023  CG  LEU A 505     -15.324  86.084  41.807  1.00 20.00
ATOM   4024  CD1 LEU A 505     -15.545  87.004  43.008  1.00 20.00
ATOM   4025  CD2 LEU A 505     -13.955  85.368  41.870  1.00 20.00
ATOM   4026  N   PHE A 506     -17.899  87.241  40.458  1.00 20.00
ATOM   4027  CA  PHE A 506     -18.693  87.946  39.448  1.00 20.00
ATOM   4028  C   PHE A 506     -18.078  88.668  38.260  1.00 20.00
ATOM   4029  O   PHE A 506     -16.874  88.710  38.103  1.00 20.00
ATOM   4030  CB  PHE A 506     -19.760  88.825  40.099  1.00 20.00
ATOM   4031  CG  PHE A 506     -19.227  89.763  41.149  1.00 20.00
ATOM   4032  CD1 PHE A 506     -19.484  91.127  41.068  1.00 20.00
ATOM   4033  CD2 PHE A 506     -18.532  89.278  42.246  1.00 20.00
ATOM   4034  CE1 PHE A 506     -19.035  91.997  42.048  1.00 20.00
ATOM   4035  CE2 PHE A 506     -18.082  90.138  43.232  1.00 20.00
ATOM   4036  CZ  PHE A 506     -18.331  91.506  43.131  1.00 20.00
ATOM   4037  N   TYR A 507     -18.977  89.197  37.423  1.00 20.00
ATOM   4038  CA  TYR A 507     -18.686  90.042  36.258  1.00 20.00
ATOM   4039  C   TYR A 507     -17.714  89.622  35.158  1.00 20.00
ATOM   4040  O   TYR A 507     -16.644  89.074  35.430  1.00 20.00
ATOM   4041  CB  TYR A 507     -18.486  91.494  36.672  1.00 20.00
ATOM   4042  CG  TYR A 507     -19.714  92.092  37.340  1.00 20.00
ATOM   4043  CD1 TYR A 507     -20.975  91.967  36.757  1.00 20.00
ATOM   4044  CD2 TYR A 507     -19.618  92.765  38.562  1.00 20.00
ATOM   4045  CE1 TYR A 507     -22.105  92.518  37.358  1.00 20.00
ATOM   4046  CE2 TYR A 507     -20.740  93.321  39.173  1.00 20.00
ATOM   4047  CZ  TYR A 507     -21.981  93.193  38.568  1.00 20.00
ATOM   4048  OH  TYR A 507     -23.099  93.746  39.171  1.00 20.00
ATOM   4049  N   LYS A 508     -18.096  89.925  33.911  1.00 20.00
ATOM   4050  CA  LYS A 508     -17.308  89.587  32.710  1.00 20.00
ATOM   4051  C   LYS A 508     -16.794  88.140  32.702  1.00 20.00
ATOM   4052  O   LYS A 508     -15.822  87.819  33.395  1.00 20.00
ATOM   4053  CB  LYS A 508     -16.168  90.581  32.523  1.00 20.00
ATOM   4054  CG  LYS A 508     -16.527  91.757  31.632  1.00 20.00
ATOM   4055  CD  LYS A 508     -15.316  92.637  31.343  1.00 20.00
ATOM   4056  CE  LYS A 508     -15.335  93.900  32.194  1.00 20.00
ATOM   4057  NZ  LYS A 508     -13.990  94.210  32.767  1.00 20.00
ATOM   4058  N   GLU A 509     -17.427  87.304  31.923  1.00 20.00
ATOM   4059  CA  GLU A 509     -17.120  85.864  31.852  1.00 20.00
ATOM   4060  C   GLU A 509     -15.681  85.344  31.634  1.00 20.00
ATOM   4061  O   GLU A 509     -15.062  85.571  30.586  1.00 20.00
ATOM   4062  CB  GLU A 509     -18.148  85.106  31.011  1.00 20.00
ATOM   4063  CG  GLU A 509     -18.594  83.790  31.648  1.00 20.00
ATOM   4064  CD  GLU A 509     -19.622  83.980  32.757  1.00 20.00
ATOM   4065  OE1 GLU A 509     -20.524  84.825  32.572  1.00 20.00
ATOM   4066  OE2 GLU A 509     -19.553  83.251  33.788  1.00 20.00
ATOM   4067  N   ALA A 510     -15.194  84.591  32.630  1.00 20.00
ATOM   4068  CA  ALA A 510     -13.845  84.002  32.643  1.00 20.00
ATOM   4069  C   ALA A 510     -13.578  83.492  34.072  1.00 20.00
ATOM   4070  O   ALA A 510     -14.156  83.990  35.033  1.00 20.00
ATOM   4071  CB  ALA A 510     -12.783  85.046  32.221  1.00 20.00
ATOM   4072  N   PRO A 511     -12.753  82.460  34.213  1.00 20.00
ATOM   4073  CA  PRO A 511     -12.468  81.909  35.533  1.00 20.00
ATOM   4074  C   PRO A 511     -10.978  81.787  35.769  1.00 20.00
ATOM   4075  O   PRO A 511     -10.319  80.941  35.165  1.00 20.00
ATOM   4076  CB  PRO A 511     -13.054  80.506  35.447  1.00 20.00
ATOM   4077  CG  PRO A 511     -12.833  80.127  34.033  1.00 20.00
ATOM   4078  CD  PRO A 511     -13.085  81.400  33.244  1.00 20.00
ATOM   4079  N   TYR A 512     -10.459  82.586  36.700  1.00 20.00
ATOM   4080  CA  TYR A 512      -9.031  82.552  37.029  1.00 20.00
ATOM   4081  C   TYR A 512      -8.529  81.149  37.366  1.00 20.00
ATOM   4082  O   TYR A 512      -7.326  80.943  37.596  1.00 20.00
ATOM   4083  CB  TYR A 512      -8.677  83.539  38.148  1.00 20.00
ATOM   4084  CG  TYR A 512      -7.182  83.674  38.364  1.00 20.00
ATOM   4085  CD1 TYR A 512      -6.290  83.527  37.303  1.00 20.00
ATOM   4086  CD2 TYR A 512      -6.661  83.920  39.634  1.00 20.00
ATOM   4087  CE1 TYR A 512      -4.921  83.637  37.495  1.00 20.00
ATOM   4088  CE2 TYR A 512      -5.292  84.032  39.836  1.00 20.00
ATOM   4089  CZ  TYR A 512      -4.428  83.892  38.762  1.00 20.00
ATOM   4090  OH  TYR A 512      -3.068  84.014  38.961  1.00 20.00
ATOM   4091  N   GLN A 513      -9.451  80.189  37.417  1.00 20.00
ATOM   4092  CA  GLN A 513      -9.078  78.803  37.621  1.00 20.00
ATOM   4093  C   GLN A 513      -8.112  78.568  36.466  1.00 20.00
ATOM   4094  O   GLN A 513      -7.051  77.943  36.626  1.00 20.00
ATOM   4095  CB  GLN A 513     -10.305  77.910  37.456  1.00 20.00
ATOM   4096  CG  GLN A 513     -11.109  77.744  38.722  1.00 20.00
ATOM   4097  CD  GLN A 513     -10.692  76.520  39.522  1.00 20.00
ATOM   4098  OE1 GLN A 513     -10.081  76.636  40.589  1.00 20.00
ATOM   4099  NE2 GLN A 513     -11.011  75.338  39.002  1.00 20.00
ATOM   4100  N   ASN A 514      -8.416  79.199  35.343  1.00 20.00
ATOM   4101  CA  ASN A 514      -7.593  79.163  34.137  1.00 20.00
ATOM   4102  C   ASN A 514      -6.927  80.535  33.945  1.00 20.00
ATOM   4103  O   ASN A 514      -5.699  80.649  33.992  1.00 20.00
ATOM   4104  CB  ASN A 514      -8.454  78.816  32.907  1.00 20.00
ATOM   4105  CG  ASN A 514      -9.197  77.492  33.062  1.00 20.00
ATOM   4106  OD1 ASN A 514      -8.802  76.470  32.487  1.00 20.00
ATOM   4107  ND2 ASN A 514     -10.299  77.514  33.814  1.00 20.00
ATOM   4108  N   VAL A 515      -7.746  81.572  33.762  1.00 20.00
ATOM   4109  CA  VAL A 515      -7.238  82.932  33.572  1.00 20.00
ATOM   4110  C   VAL A 515      -8.370  83.972  33.526  1.00 20.00
ATOM   4111  O   VAL A 515      -9.523  83.638  33.233  1.00 20.00
ATOM   4112  CB  VAL A 515      -6.367  83.040  32.294  1.00 20.00
ATOM   4113  CG1 VAL A 515      -7.220  83.408  31.080  1.00 20.00
ATOM   4114  CG2 VAL A 515      -5.235  84.049  32.497  1.00 20.00
ATOM   4115  N   THR A 516      -8.035  85.227  33.831  1.00 20.00
ATOM   4116  CA  THR A 516      -9.022  86.316  33.827  1.00 20.00
ATOM   4117  C   THR A 516      -8.458  87.609  33.236  1.00 20.00
ATOM   4118  O   THR A 516      -7.470  87.591  32.499  1.00 20.00
ATOM   4119  CB  THR A 516      -9.546  86.615  35.250  1.00 20.00
ATOM   4120  OG1 THR A 516     -10.547  87.644  35.187  1.00 20.00
ATOM   4121  CG2 THR A 516      -8.409  87.076  36.159  1.00 20.00
ATOM   4122  N   GLU A 517      -9.094  88.732  33.568  1.00 20.00
ATOM   4123  CA  GLU A 517      -8.655  90.036  33.082  1.00 20.00
ATOM   4124  C   GLU A 517      -9.343  91.185  33.828  1.00 20.00
ATOM   4125  O   GLU A 517     -10.572  91.287  33.839  1.00 20.00
ATOM   4126  CB  GLU A 517      -8.864  90.146  31.566  1.00 20.00
ATOM   4127  CG  GLU A 517     -10.083  90.950  31.143  1.00 20.00
ATOM   4128  CD  GLU A 517     -11.307  90.086  30.896  1.00 20.00
ATOM   4129  OE1 GLU A 517     -11.356  88.939  31.408  1.00 20.00
ATOM   4130  OE2 GLU A 517     -12.228  90.566  30.193  1.00 20.00
ATOM   4131  N   PHE A 518      -8.538  92.017  34.491  1.00 20.00
ATOM   4132  CA  PHE A 518      -9.046  93.161  35.258  1.00 20.00
ATOM   4133  C   PHE A 518      -9.642  92.779  36.617  1.00 20.00
ATOM   4134  O   PHE A 518     -10.176  91.680  36.788  1.00 20.00
ATOM   4135  CB  PHE A 518     -10.058  93.967  34.431  1.00 20.00
ATOM   4136  CG  PHE A 518      -9.443  94.708  33.277  1.00 20.00
ATOM   4137  CD1 PHE A 518      -9.008  94.028  32.149  1.00 20.00
ATOM   4138  CD2 PHE A 518      -9.289  96.082  33.328  1.00 20.00
ATOM   4139  CE1 PHE A 518      -8.438  94.706  31.093  1.00 20.00
ATOM   4140  CE2 PHE A 518      -8.721  96.765  32.277  1.00 20.00
ATOM   4141  CZ  PHE A 518      -8.294  96.077  31.157  1.00 20.00
ATOM   4142  N   ASP A 519      -9.444  93.745  37.581  1.00 20.00
ATOM   4143  CA  ASP A 519      -9.979  93.537  38.929  1.00 20.00
ATOM   4144  C   ASP A 519      -9.549  94.672  39.862  1.00 20.00
ATOM   4145  O   ASP A 519      -8.995  95.675  39.417  1.00 20.00
ATOM   4146  CB  ASP A 519      -9.509  92.188  39.492  1.00 20.00
ATOM   4147  CG  ASP A 519     -10.236  91.802  40.769  1.00 20.00
ATOM   4148  OD1 ASP A 519     -11.253  92.457  41.096  1.00 20.00
ATOM   4149  OD2 ASP A 519      -9.768  90.872  41.464  1.00 20.00
ATOM   4150  N   GLY A 520      -9.814  94.507  41.156  1.00 20.00
ATOM   4151  CA  GLY A 520      -9.433  95.499  42.157  1.00 20.00
ATOM   4152  C   GLY A 520      -8.120  95.080  42.828  1.00 20.00
ATOM   4153  O   GLY A 520      -7.991  93.950  43.311  1.00 20.00
ATOM   4154  N   GLN A 521      -7.150  95.990  42.849  1.00 20.00
ATOM   4155  CA  GLN A 521      -5.840  95.706  43.434  1.00 20.00
ATOM   4156  C   GLN A 521      -5.792  95.909  44.945  1.00 20.00
ATOM   4157  O   GLN A 521      -6.232  95.053  45.713  1.00 20.00
ATOM   4158  CB  GLN A 521      -4.751  96.546  42.758  1.00 20.00
ATOM   4159  CG  GLN A 521      -3.401  95.846  42.654  1.00 20.00
ATOM   4160  CD  GLN A 521      -2.513  96.102  43.858  1.00 20.00
ATOM   4161  OE1 GLN A 521      -2.722  97.058  44.606  1.00 20.00
ATOM   4162  NE2 GLN A 521      -1.508  95.251  44.045  1.00 20.00
ATOM   4163  N   ASP A 522      -5.226  97.036  45.365  1.00 20.00
ATOM   4164  CA  ASP A 522      -5.096  97.347  46.785  1.00 20.00
ATOM   4165  C   ASP A 522      -4.470  98.727  46.990  1.00 20.00
ATOM   4166  O   ASP A 522      -5.171  99.744  47.001  1.00 20.00
ATOM   4167  CB  ASP A 522      -4.246  96.281  47.483  1.00 20.00
ATOM   4168  CG  ASP A 522      -4.433  96.277  48.990  1.00 20.00
ATOM   4169  OD1 ASP A 522      -3.989  95.310  49.644  1.00 20.00
ATOM   4170  OD2 ASP A 522      -5.027  97.239  49.522  1.00 20.00
ATOM   4171  N   ALA A 523      -3.151  98.750  47.160  1.00 20.00
ATOM   4172  CA  ALA A 523      -2.417  99.994  47.361  1.00 20.00
ATOM   4173  C   ALA A 523      -2.918 100.750  48.587  1.00 20.00
ATOM   4174  O   ALA A 523      -3.947 100.401  49.168  1.00 20.00
ATOM   4175  CB  ALA A 523      -2.510 100.873  46.122  1.00 20.00
ATOM   4176  N   CYS A 524      -2.116 101.787  48.939  1.00 20.00
ATOM   4177  CA  CYS A 524      -2.479 102.566  50.120  1.00 20.00
ATOM   4178  C   CYS A 524      -3.058 103.941  49.766  1.00 20.00
ATOM   4179  O   CYS A 524      -2.409 104.754  49.098  1.00 20.00
ATOM   4180  CB  CYS A 524      -1.305 102.669  51.112  1.00 20.00
ATOM   4181  SG  CYS A 524      -0.023 103.922  50.747  1.00 20.00
ATOM   4182  N   GLY A 525      -4.302 104.176  50.191  1.00 20.00
ATOM   4183  CA  GLY A 525      -4.986 105.442  49.933  1.00 20.00
ATOM   4184  C   GLY A 525      -6.328 105.250  49.224  1.00 20.00
ATOM   4185  O   GLY A 525      -6.370 104.915  48.035  1.00 20.00
ATOM   4186  N   SER A 526      -7.419 105.482  49.956  1.00 20.00
ATOM   4187  CA  SER A 526      -8.769 105.362  49.398  1.00 20.00
ATOM   4188  C   SER A 526      -9.843 105.525  50.474  1.00 20.00
ATOM   4189  O   SER A 526      -9.549 105.926  51.605  1.00 20.00
ATOM   4190  CB  SER A 526      -8.944 104.027  48.668  1.00 20.00
ATOM   4191  OG  SER A 526     -10.065 104.075  47.795  1.00 20.00
ATOM   4192  N   ASN A 527     -11.086 105.214  50.111  1.00 20.00
ATOM   4193  CA  ASN A 527     -12.214 105.315  51.044  1.00 20.00
ATOM   4194  C   ASN A 527     -13.410 104.488  50.571  1.00 20.00
ATOM   4195  O   ASN A 527     -14.430 104.404  51.263  1.00 20.00
ATOM   4196  CB  ASN A 527     -12.631 106.781  51.240  1.00 20.00
ATOM   4197  CG  ASN A 527     -13.585 106.972  52.414  1.00 20.00
ATOM   4198  OD1 ASN A 527     -14.066 106.002  53.003  1.00 20.00
ATOM   4199  ND2 ASN A 527     -13.858 108.229  52.760  1.00 20.00
ATOM   4200  N   SER A 528     -13.270 103.875  49.393  1.00 20.00
ATOM   4201  CA  SER A 528     -14.334 103.059  48.807  1.00 20.00
ATOM   4202  C   SER A 528     -14.692 101.850  49.677  1.00 20.00
ATOM   4203  O   SER A 528     -14.476 101.860  50.892  1.00 20.00
ATOM   4204  CB  SER A 528     -13.936 102.597  47.398  1.00 20.00
ATOM   4205  OG  SER A 528     -12.819 103.334  46.920  1.00 20.00
ATOM   4206  N   TRP A 529     -15.147 100.761  49.062  1.00 20.00
ATOM   4207  CA  TRP A 529     -15.553  99.549  49.775  1.00 20.00
ATOM   4208  C   TRP A 529     -16.082  98.504  48.784  1.00 20.00
ATOM   4209  O   TRP A 529     -16.434  98.838  47.647  1.00 20.00
ATOM   4210  CB  TRP A 529     -16.613  99.881  50.841  1.00 20.00
ATOM   4211  CG  TRP A 529     -16.335  99.283  52.213  1.00 20.00
ATOM   4212  CD1 TRP A 529     -16.695  98.042  52.657  1.00 20.00
ATOM   4213  CD2 TRP A 529     -15.685  99.927  53.325  1.00 20.00
ATOM   4214  NE1 TRP A 529     -16.289  97.863  53.962  1.00 20.00
ATOM   4215  CE2 TRP A 529     -15.667  99.004  54.395  1.00 20.00
ATOM   4216  CE3 TRP A 529     -15.107 101.188  53.515  1.00 20.00
ATOM   4217  CZ2 TRP A 529     -15.094  99.302  55.630  1.00 20.00
ATOM   4218  CZ3 TRP A 529     -14.536 101.478  54.739  1.00 20.00
ATOM   4219  CH2 TRP A 529     -14.535 100.542  55.782  1.00 20.00
ATOM   4220  N   THR A 530     -16.109  97.241  49.214  1.00 20.00
ATOM   4221  CA  THR A 530     -16.590  96.131  48.382  1.00 20.00
ATOM   4222  C   THR A 530     -15.574  95.653  47.338  1.00 20.00
ATOM   4223  O   THR A 530     -15.325  96.335  46.336  1.00 20.00
ATOM   4224  CB  THR A 530     -17.921  96.467  47.678  1.00 20.00
ATOM   4225  OG1 THR A 530     -17.657  97.207  46.475  1.00 20.00
ATOM   4226  CG2 THR A 530     -18.819  97.288  48.598  1.00 20.00
ATOM   4227  N   VAL A 531     -15.016  94.461  47.564  1.00 20.00
ATOM   4228  CA  VAL A 531     -14.023  93.880  46.658  1.00 20.00
ATOM   4229  C   VAL A 531     -14.414  92.480  46.185  1.00 20.00
ATOM   4230  O   VAL A 531     -15.229  91.808  46.818  1.00 20.00
ATOM   4231  CB  VAL A 531     -12.630  93.801  47.329  1.00 20.00
ATOM   4232  CG1 VAL A 531     -12.599  92.703  48.389  1.00 20.00
ATOM   4233  CG2 VAL A 531     -11.546  93.573  46.286  1.00 20.00
ATOM   4234  N   VAL A 532     -13.815  92.046  45.075  1.00 20.00
ATOM   4235  CA  VAL A 532     -14.074  90.717  44.510  1.00 20.00
ATOM   4236  C   VAL A 532     -13.004  89.714  44.984  1.00 20.00
ATOM   4237  O   VAL A 532     -13.250  88.897  45.886  1.00 20.00
ATOM   4238  CB  VAL A 532     -14.106  90.761  42.959  1.00 20.00
ATOM   4239  CG1 VAL A 532     -15.245  89.907  42.418  1.00 20.00
ATOM   4240  CG2 VAL A 532     -14.233  92.202  42.461  1.00 20.00
ATOM   4241  N   ASP A 533     -11.819  89.788  44.370  1.00 20.00
ATOM   4242  CA  ASP A 533     -10.671  88.944  44.728  1.00 20.00
ATOM   4243  C   ASP A 533     -10.745  87.453  44.382  1.00 20.00
ATOM   4244  O   ASP A 533     -10.703  87.071  43.209  1.00 20.00
ATOM   4245  CB  ASP A 533     -10.273  89.145  46.197  1.00 20.00
ATOM   4246  CG  ASP A 533      -8.981  89.931  46.348  1.00 20.00
ATOM   4247  OD1 ASP A 533      -8.211  90.016  45.363  1.00 20.00
ATOM   4248  OD2 ASP A 533      -8.731  90.455  47.454  1.00 20.00
ATOM   4249  N   ILE A 534     -10.781  86.601  45.402  1.00 20.00
ATOM   4250  CA  ILE A 534     -10.813  85.149  45.239  1.00 20.00
ATOM   4251  C   ILE A 534     -12.213  84.584  45.485  1.00 20.00
ATOM   4252  O   ILE A 534     -13.048  85.237  46.122  1.00 20.00
ATOM   4253  CB  ILE A 534      -9.763  84.466  46.166  1.00 20.00
ATOM   4254  CG1 ILE A 534      -9.826  82.944  46.047  1.00 20.00
ATOM   4255  CG2 ILE A 534      -9.922  84.930  47.612  1.00 20.00
ATOM   4256  CD1 ILE A 534      -8.586  82.243  46.573  1.00 20.00
ATOM   4257  N   ASP A 535     -12.472  83.387  44.951  1.00 20.00
ATOM   4258  CA  ASP A 535     -13.776  82.727  45.100  1.00 20.00
ATOM   4259  C   ASP A 535     -14.155  82.477  46.577  1.00 20.00
ATOM   4260  O   ASP A 535     -13.318  82.021  47.368  1.00 20.00
ATOM   4261  CB  ASP A 535     -13.791  81.367  44.347  1.00 20.00
ATOM   4262  CG  ASP A 535     -13.506  81.497  42.841  1.00 20.00
ATOM   4263  OD1 ASP A 535     -12.552  82.213  42.488  1.00 20.00
ATOM   4264  OD2 ASP A 535     -14.183  80.802  42.004  1.00 20.00
ATOM   4265  N   PRO A 536     -15.414  82.757  46.944  1.00 20.00
ATOM   4266  CA  PRO A 536     -15.904  82.441  48.287  1.00 20.00
ATOM   4267  C   PRO A 536     -16.459  81.025  48.164  1.00 20.00
ATOM   4268  O   PRO A 536     -17.080  80.691  47.143  1.00 20.00
ATOM   4269  CB  PRO A 536     -17.057  83.429  48.491  1.00 20.00
ATOM   4270  CG  PRO A 536     -16.725  84.566  47.644  1.00 20.00
ATOM   4271  CD  PRO A 536     -16.040  83.989  46.428  1.00 20.00
ATOM   4272  N   PRO A 537     -16.194  80.183  49.167  1.00 20.00
ATOM   4273  CA  PRO A 537     -16.637  78.796  49.112  1.00 20.00
ATOM   4274  C   PRO A 537     -17.850  78.436  49.970  1.00 20.00
ATOM   4275  O   PRO A 537     -17.990  78.825  51.131  1.00 20.00
ATOM   4276  CB  PRO A 537     -15.393  78.009  49.528  1.00 20.00
ATOM   4277  CG  PRO A 537     -14.648  78.930  50.416  1.00 20.00
ATOM   4278  CD  PRO A 537     -14.924  80.328  49.911  1.00 20.00
ATOM   4279  N   LEU A 538     -18.738  77.677  49.351  1.00 20.00
ATOM   4280  CA  LEU A 538     -19.940  77.193  49.993  1.00 20.00
ATOM   4281  C   LEU A 538     -19.629  75.752  50.403  1.00 20.00
ATOM   4282  O   LEU A 538     -19.306  74.913  49.550  1.00 20.00
ATOM   4283  CB  LEU A 538     -21.122  77.228  48.982  1.00 20.00
ATOM   4284  CG  LEU A 538     -20.910  77.238  47.432  1.00 20.00
ATOM   4285  CD1 LEU A 538     -22.021  76.548  46.595  1.00 20.00
ATOM   4286  CD2 LEU A 538     -20.653  78.624  46.847  1.00 20.00
ATOM   4287  N   ARG A 539     -19.649  75.472  51.706  1.00 20.00
ATOM   4288  CA  ARG A 539     -19.352  74.114  52.171  1.00 20.00
ATOM   4289  C   ARG A 539     -20.608  73.365  52.655  1.00 20.00
ATOM   4290  O   ARG A 539     -20.897  73.317  53.860  1.00 20.00
ATOM   4291  CB  ARG A 539     -18.262  74.134  53.244  1.00 20.00
ATOM   4292  CG  ARG A 539     -18.520  75.127  54.361  1.00 20.00
ATOM   4293  CD  ARG A 539     -18.305  76.554  53.904  1.00 20.00
ATOM   4294  NE  ARG A 539     -18.394  77.495  55.024  1.00 20.00
ATOM   4295  CZ  ARG A 539     -17.540  77.528  56.050  1.00 20.00
ATOM   4296  NH1 ARG A 539     -17.702  78.416  57.028  1.00 20.00
ATOM   4297  NH2 ARG A 539     -16.519  76.677  56.100  1.00 20.00
ATOM   4298  N   SER A 540     -21.337  72.775  51.700  1.00 20.00
ATOM   4299  CA  SER A 540     -22.593  72.060  51.974  1.00 20.00
ATOM   4300  C   SER A 540     -22.415  70.550  52.104  1.00 20.00
ATOM   4301  O   SER A 540     -21.987  69.890  51.154  1.00 20.00
ATOM   4302  CB  SER A 540     -23.608  72.361  50.861  1.00 20.00
ATOM   4303  OG  SER A 540     -22.957  72.825  49.669  1.00 20.00
ATOM   4304  N   ASN A 541     -22.796  70.008  53.261  1.00 20.00
ATOM   4305  CA  ASN A 541     -22.656  68.575  53.543  1.00 20.00
ATOM   4306  C   ASN A 541     -23.121  67.638  52.425  1.00 20.00
ATOM   4307  O   ASN A 541     -22.649  67.720  51.291  1.00 20.00
ATOM   4308  CB  ASN A 541     -23.323  68.199  54.872  1.00 20.00
ATOM   4309  CG  ASN A 541     -24.315  69.242  55.341  1.00 20.00
ATOM   4310  OD1 ASN A 541     -25.180  69.679  54.579  1.00 20.00
ATOM   4311  ND2 ASN A 541     -24.179  69.670  56.596  1.00 20.00
ATOM   4312  N   ASP A 542     -24.027  66.726  52.761  1.00 20.00
ATOM   4313  CA  ASP A 542     -24.512  65.743  51.794  1.00 20.00
ATOM   4314  C   ASP A 542     -26.036  65.593  51.817  1.00 20.00
ATOM   4315  O   ASP A 542     -26.737  66.284  52.561  1.00 20.00
ATOM   4316  CB  ASP A 542     -23.860  64.396  52.084  1.00 20.00
ATOM   4317  CG  ASP A 542     -23.855  64.077  53.565  1.00 20.00
ATOM   4318  OD1 ASP A 542     -23.491  64.976  54.362  1.00 20.00
ATOM   4319  OD2 ASP A 542     -24.300  62.969  53.938  1.00 20.00
ATOM   4320  N   PRO A 543     -26.540  64.662  51.015  1.00 20.00
ATOM   4321  CA  PRO A 543     -27.983  64.410  50.927  1.00 20.00
ATOM   4322  C   PRO A 543     -28.426  63.228  51.799  1.00 20.00
ATOM   4323  O   PRO A 543     -28.405  63.314  53.037  1.00 20.00
ATOM   4324  CB  PRO A 543     -28.197  64.079  49.435  1.00 20.00
ATOM   4325  CG  PRO A 543     -26.819  63.814  48.878  1.00 20.00
ATOM   4326  CD  PRO A 543     -25.894  64.653  49.690  1.00 20.00
ATOM   4327  N   LYS A 544     -28.844  62.139  51.147  1.00 20.00
ATOM   4328  CA  LYS A 544     -29.274  60.917  51.840  1.00 20.00
ATOM   4329  C   LYS A 544     -29.501  59.729  50.891  1.00 20.00
ATOM   4330  O   LYS A 544     -29.331  58.569  51.286  1.00 20.00
ATOM   4331  CB  LYS A 544     -30.510  61.177  52.704  1.00 20.00
ATOM   4332  CG  LYS A 544     -30.189  61.466  54.173  1.00 20.00
ATOM   4333  CD  LYS A 544     -28.783  60.994  54.546  1.00 20.00
ATOM   4334  CE  LYS A 544     -28.528  61.122  56.043  1.00 20.00
ATOM   4335  NZ  LYS A 544     -29.061  59.946  56.822  1.00 20.00
ATOM   4336  N   SER A 545     -29.866  60.030  49.642  1.00 20.00
ATOM   4337  CA  SER A 545     -30.090  59.010  48.606  1.00 20.00
ATOM   4338  C   SER A 545     -30.433  59.628  47.235  1.00 20.00
ATOM   4339  O   SER A 545     -29.562  60.217  46.572  1.00 20.00
ATOM   4340  CB  SER A 545     -31.154  57.985  49.031  1.00 20.00
ATOM   4341  OG  SER A 545     -32.142  58.563  49.875  1.00 20.00
ATOM   4342  N   GLN A 546     -31.699  59.499  46.819  1.00 20.00
ATOM   4343  CA  GLN A 546     -32.160  60.030  45.523  1.00 20.00
ATOM   4344  C   GLN A 546     -32.933  61.367  45.593  1.00 20.00
ATOM   4345  O   GLN A 546     -34.142  61.425  45.300  1.00 20.00
ATOM   4346  CB  GLN A 546     -32.970  58.974  44.745  1.00 20.00
ATOM   4347  CG  GLN A 546     -33.805  58.034  45.623  1.00 20.00
ATOM   4348  CD  GLN A 546     -34.382  56.855  44.843  1.00 20.00
ATOM   4349  OE1 GLN A 546     -35.232  56.113  45.349  1.00 20.00
ATOM   4350  NE2 GLN A 546     -33.908  56.665  43.614  1.00 20.00
ATOM   4351  N   ASN A 547     -32.219  62.440  45.952  1.00 20.00
ATOM   4352  CA  ASN A 547     -32.800  63.789  46.020  1.00 20.00
ATOM   4353  C   ASN A 547     -31.719  64.867  45.925  1.00 20.00
ATOM   4354  O   ASN A 547     -30.796  64.915  46.746  1.00 20.00
ATOM   4355  CB  ASN A 547     -33.637  63.996  47.282  1.00 20.00
ATOM   4356  CG  ASN A 547     -34.273  65.377  47.335  1.00 20.00
ATOM   4357  OD1 ASN A 547     -34.961  65.792  46.396  1.00 20.00
ATOM   4358  ND2 ASN A 547     -33.999  66.116  48.405  1.00 20.00
ATOM   4359  N   HIS A 548     -31.862  65.741  44.931  1.00 20.00
ATOM   4360  CA  HIS A 548     -30.883  66.784  44.654  1.00 20.00
ATOM   4361  C   HIS A 548     -30.400  67.628  45.806  1.00 20.00
ATOM   4362  O   HIS A 548     -31.191  68.173  46.589  1.00 20.00
ATOM   4363  CB  HIS A 548     -31.332  67.673  43.504  1.00 20.00
ATOM   4364  CG  HIS A 548     -31.049  67.088  42.163  1.00 20.00
ATOM   4365  ND1 HIS A 548     -32.046  66.606  41.339  1.00 20.00
ATOM   4366  CD2 HIS A 548     -29.877  66.818  41.538  1.00 20.00
ATOM   4367  CE1 HIS A 548     -31.501  66.098  40.243  1.00 20.00
ATOM   4368  NE2 HIS A 548     -30.186  66.217  40.337  1.00 20.00
ATOM   4369  N   PRO A 549     -29.086  67.804  45.853  1.00 20.00
ATOM   4370  CA  PRO A 549     -28.426  68.628  46.843  1.00 20.00
ATOM   4371  C   PRO A 549     -28.262  69.999  46.222  1.00 20.00
ATOM   4372  O   PRO A 549     -28.144  70.118  45.000  1.00 20.00
ATOM   4373  CB  PRO A 549     -27.058  67.968  46.959  1.00 20.00
ATOM   4374  CG  PRO A 549     -26.781  67.515  45.576  1.00 20.00
ATOM   4375  CD  PRO A 549     -28.116  67.156  44.952  1.00 20.00
ATOM   4376  N   GLY A 550     -28.253  71.031  47.062  1.00 20.00
ATOM   4377  CA  GLY A 550     -28.079  72.392  46.584  1.00 20.00
ATOM   4378  C   GLY A 550     -27.904  73.373  47.738  1.00 20.00
ATOM   4379  O   GLY A 550     -28.150  73.052  48.900  1.00 20.00
ATOM   4380  N   TRP A 551     -27.499  74.583  47.395  1.00 20.00
ATOM   4381  CA  TRP A 551     -27.294  75.641  48.380  1.00 20.00
ATOM   4382  C   TRP A 551     -28.201  76.818  48.058  1.00 20.00
ATOM   4383  O   TRP A 551     -28.952  76.804  47.071  1.00 20.00
ATOM   4384  CB  TRP A 551     -25.836  76.117  48.318  1.00 20.00
ATOM   4385  CG  TRP A 551     -25.460  77.095  49.383  1.00 20.00
ATOM   4386  CD1 TRP A 551     -24.505  78.059  49.309  1.00 20.00
ATOM   4387  CD2 TRP A 551     -25.996  77.164  50.704  1.00 20.00
ATOM   4388  NE1 TRP A 551     -24.408  78.725  50.504  1.00 20.00
ATOM   4389  CE2 TRP A 551     -25.323  78.200  51.376  1.00 20.00
ATOM   4390  CE3 TRP A 551     -27.005  76.467  51.377  1.00 20.00
ATOM   4391  CZ2 TRP A 551     -25.622  78.560  52.686  1.00 20.00
ATOM   4392  CZ3 TRP A 551     -27.292  76.812  52.691  1.00 20.00
ATOM   4393  CH2 TRP A 551     -26.603  77.847  53.332  1.00 20.00
ATOM   4394  N   LEU A 552     -28.094  77.866  48.864  1.00 20.00
ATOM   4395  CA  LEU A 552     -28.866  79.072  48.629  1.00 20.00
ATOM   4396  C   LEU A 552     -27.989  80.265  48.880  1.00 20.00
ATOM   4397  O   LEU A 552     -27.896  80.741  50.014  1.00 20.00
ATOM   4398  CB  LEU A 552     -30.086  79.133  49.550  1.00 20.00
ATOM   4399  CG  LEU A 552     -31.215  80.079  49.118  1.00 20.00
ATOM   4400  CD1 LEU A 552     -32.142  80.385  50.289  1.00 20.00
ATOM   4401  CD2 LEU A 552     -30.691  81.368  48.484  1.00 20.00
ATOM   4402  N   MET A 553     -27.345  80.746  47.823  1.00 20.00
ATOM   4403  CA  MET A 553     -26.510  81.932  47.930  1.00 20.00
ATOM   4404  C   MET A 553     -27.394  82.997  48.555  1.00 20.00
ATOM   4405  O   MET A 553     -28.569  83.134  48.182  1.00 20.00
ATOM   4406  CB  MET A 553     -26.073  82.404  46.551  1.00 20.00
ATOM   4407  CG  MET A 553     -24.653  82.107  46.244  1.00 20.00
ATOM   4408  SD  MET A 553     -24.534  81.566  44.580  1.00 20.00
ATOM   4409  CE  MET A 553     -22.812  81.939  44.237  1.00 20.00
ATOM   4410  N   ARG A 554     -26.842  83.745  49.519  1.00 20.00
ATOM   4411  CA  ARG A 554     -27.638  84.755  50.191  1.00 20.00
ATOM   4412  C   ARG A 554     -26.910  86.088  50.246  1.00 20.00
ATOM   4413  O   ARG A 554     -25.678  86.135  50.252  1.00 20.00
ATOM   4414  CB  ARG A 554     -28.051  84.271  51.593  1.00 20.00
ATOM   4415  CG  ARG A 554     -28.837  85.290  52.404  1.00 20.00
ATOM   4416  CD  ARG A 554     -30.317  84.962  52.447  1.00 20.00
ATOM   4417  NE  ARG A 554     -31.143  86.172  52.378  1.00 20.00
ATOM   4418  CZ  ARG A 554     -32.424  86.236  52.747  1.00 20.00
ATOM   4419  NH1 ARG A 554     -33.094  87.381  52.643  1.00 20.00
ATOM   4420  NH2 ARG A 554     -33.037  85.155  53.219  1.00 20.00
ATOM   4421  N   GLY A 555     -27.690  87.165  50.229  1.00 20.00
ATOM   4422  CA  GLY A 555     -27.160  88.523  50.314  1.00 20.00
ATOM   4423  C   GLY A 555     -26.046  88.863  49.324  1.00 20.00
ATOM   4424  O   GLY A 555     -24.886  89.042  49.712  1.00 20.00
ATOM   4425  N   LEU A 556     -26.411  89.016  48.055  1.00 20.00
ATOM   4426  CA  LEU A 556     -25.445  89.384  47.033  1.00 20.00
ATOM   4427  C   LEU A 556     -25.935  90.612  46.286  1.00 20.00
ATOM   4428  O   LEU A 556     -27.143  90.863  46.209  1.00 20.00
ATOM   4429  CB  LEU A 556     -25.197  88.229  46.055  1.00 20.00
ATOM   4430  CG  LEU A 556     -26.088  86.994  46.171  1.00 20.00
ATOM   4431  CD1 LEU A 556     -25.888  86.076  44.955  1.00 20.00
ATOM   4432  CD2 LEU A 556     -25.816  86.246  47.467  1.00 20.00
ATOM   4433  N   LYS A 557     -24.988  91.383  45.757  1.00 20.00
ATOM   4434  CA  LYS A 557     -25.307  92.592  44.998  1.00 20.00
ATOM   4435  C   LYS A 557     -26.255  92.245  43.843  1.00 20.00
ATOM   4436  O   LYS A 557     -26.014  91.290  43.094  1.00 20.00
ATOM   4437  CB  LYS A 557     -24.018  93.229  44.458  1.00 20.00
ATOM   4438  CG  LYS A 557     -24.213  94.595  43.809  1.00 20.00
ATOM   4439  CD  LYS A 557     -22.868  95.247  43.498  1.00 20.00
ATOM   4440  CE  LYS A 557     -22.121  94.496  42.388  1.00 20.00
ATOM   4441  NZ  LYS A 557     -20.703  94.180  42.756  1.00 20.00
ATOM   4442  N   PRO A 558     -27.344  93.002  43.717  1.00 20.00
ATOM   4443  CA  PRO A 558     -28.315  92.752  42.661  1.00 20.00
ATOM   4444  C   PRO A 558     -27.718  93.107  41.311  1.00 20.00
ATOM   4445  O   PRO A 558     -26.648  93.707  41.236  1.00 20.00
ATOM   4446  CB  PRO A 558     -29.452  93.726  42.988  1.00 20.00
ATOM   4447  CG  PRO A 558     -29.259  94.072  44.408  1.00 20.00
ATOM   4448  CD  PRO A 558     -27.785  94.078  44.614  1.00 20.00
ATOM   4449  N   TRP A 559     -28.442  92.680  40.223  1.00 20.00
ATOM   4450  CA  TRP A 559     -28.025  92.970  38.864  1.00 20.00
ATOM   4451  C   TRP A 559     -26.548  92.700  38.654  1.00 20.00
ATOM   4452  O   TRP A 559     -25.816  93.540  38.120  1.00 20.00
ATOM   4453  CB  TRP A 559     -28.375  94.409  38.494  1.00 20.00
ATOM   4454  CG  TRP A 559     -28.619  94.571  37.043  1.00 20.00
ATOM   4455  CD1 TRP A 559     -29.746  94.227  36.352  1.00 20.00
ATOM   4456  CD2 TRP A 559     -27.679  95.021  36.078  1.00 20.00
ATOM   4457  NE1 TRP A 559     -29.577  94.476  35.011  1.00 20.00
ATOM   4458  CE2 TRP A 559     -28.314  94.966  34.816  1.00 20.00
ATOM   4459  CE3 TRP A 559     -26.357  95.475  36.154  1.00 20.00
ATOM   4460  CZ2 TRP A 559     -27.679  95.356  33.644  1.00 20.00
ATOM   4461  CZ3 TRP A 559     -25.724  95.867  34.993  1.00 20.00
ATOM   4462  CH2 TRP A 559     -26.386  95.805  33.748  1.00 20.00
ATOM   4463  N   THR A 560     -26.113  91.530  39.113  1.00 20.00
ATOM   4464  CA  THR A 560     -24.713  91.126  38.989  1.00 20.00
ATOM   4465  C   THR A 560     -24.564  89.772  38.296  1.00 20.00
ATOM   4466  O   THR A 560     -25.387  88.873  38.490  1.00 20.00
ATOM   4467  CB  THR A 560     -24.037  91.019  40.367  1.00 20.00
ATOM   4468  OG1 THR A 560     -23.785  92.336  40.885  1.00 20.00
ATOM   4469  CG2 THR A 560     -22.725  90.235  40.242  1.00 20.00
ATOM   4470  N   GLN A 561     -23.511  89.629  37.493  1.00 20.00
ATOM   4471  CA  GLN A 561     -23.251  88.360  36.836  1.00 20.00
ATOM   4472  C   GLN A 561     -22.311  87.602  37.742  1.00 20.00
ATOM   4473  O   GLN A 561     -21.091  87.700  37.600  1.00 20.00
ATOM   4474  CB  GLN A 561     -22.609  88.546  35.452  1.00 20.00
ATOM   4475  CG  GLN A 561     -22.627  87.281  34.578  1.00 20.00
ATOM   4476  CD  GLN A 561     -22.639  87.588  33.073  1.00 20.00
ATOM   4477  OE1 GLN A 561     -21.700  87.234  32.347  1.00 20.00
ATOM   4478  NE2 GLN A 561     -23.733  88.190  32.592  1.00 20.00
ATOM   4479  N   TYR A 562     -22.888  86.910  38.719  1.00 20.00
ATOM   4480  CA  TYR A 562     -22.115  86.118  39.660  1.00 20.00
ATOM   4481  C   TYR A 562     -21.687  84.830  38.976  1.00 20.00
ATOM   4482  O   TYR A 562     -22.518  84.100  38.453  1.00 20.00
ATOM   4483  CB  TYR A 562     -22.955  85.798  40.886  1.00 20.00
ATOM   4484  CG  TYR A 562     -22.946  86.893  41.923  1.00 20.00
ATOM   4485  CD1 TYR A 562     -22.036  86.869  42.974  1.00 20.00
ATOM   4486  CD2 TYR A 562     -23.830  87.962  41.844  1.00 20.00
ATOM   4487  CE1 TYR A 562     -22.011  87.871  43.933  1.00 20.00
ATOM   4488  CE2 TYR A 562     -23.825  88.968  42.801  1.00 20.00
ATOM   4489  CZ  TYR A 562     -22.907  88.917  43.848  1.00 20.00
ATOM   4490  OH  TYR A 562     -22.867  89.912  44.812  1.00 20.00
ATOM   4491  N   ALA A 563     -20.384  84.581  38.933  1.00 20.00
ATOM   4492  CA  ALA A 563     -19.870  83.373  38.297  1.00 20.00
ATOM   4493  C   ALA A 563     -19.787  82.349  39.388  1.00 20.00
ATOM   4494  O   ALA A 563     -19.240  82.628  40.462  1.00 20.00
ATOM   4495  CB  ALA A 563     -18.498  83.615  37.706  1.00 20.00
ATOM   4496  N   ILE A 564     -20.378  81.189  39.113  1.00 20.00
ATOM   4497  CA  ILE A 564     -20.386  80.150  40.132  1.00 20.00
ATOM   4498  C   ILE A 564     -20.092  78.737  39.631  1.00 20.00
ATOM   4499  O   ILE A 564     -20.079  78.484  38.420  1.00 20.00
ATOM   4500  CB  ILE A 564     -21.687  80.215  40.977  1.00 20.00
ATOM   4501  CG1 ILE A 564     -22.748  79.254  40.444  1.00 20.00
ATOM   4502  CG2 ILE A 564     -22.242  81.648  40.982  1.00 20.00
ATOM   4503  CD1 ILE A 564     -24.059  79.339  41.210  1.00 20.00
ATOM   4504  N   PHE A 565     -19.803  77.841  40.573  1.00 20.00
ATOM   4505  CA  PHE A 565     -19.541  76.447  40.258  1.00 20.00
ATOM   4506  C   PHE A 565     -19.450  75.640  41.542  1.00 20.00
ATOM   4507  O   PHE A 565     -19.395  76.213  42.638  1.00 20.00
ATOM   4508  CB  PHE A 565     -18.300  76.282  39.375  1.00 20.00
ATOM   4509  CG  PHE A 565     -17.010  76.181  40.135  1.00 20.00
ATOM   4510  CD1 PHE A 565     -16.640  75.002  40.755  1.00 20.00
ATOM   4511  CD2 PHE A 565     -16.132  77.244  40.174  1.00 20.00
ATOM   4512  CE1 PHE A 565     -15.433  74.897  41.432  1.00 20.00
ATOM   4513  CE2 PHE A 565     -14.934  77.149  40.861  1.00 20.00
ATOM   4514  CZ  PHE A 565     -14.585  75.971  41.485  1.00 20.00
ATOM   4515  N   VAL A 566     -19.489  74.314  41.415  1.00 20.00
ATOM   4516  CA  VAL A 566     -19.483  73.445  42.589  1.00 20.00
ATOM   4517  C   VAL A 566     -18.585  72.220  42.448  1.00 20.00
ATOM   4518  O   VAL A 566     -18.409  71.679  41.352  1.00 20.00
ATOM   4519  CB  VAL A 566     -20.912  72.970  42.919  1.00 20.00
ATOM   4520  CG1 VAL A 566     -21.701  72.734  41.647  1.00 20.00
ATOM   4521  CG2 VAL A 566     -20.874  71.710  43.728  1.00 20.00
ATOM   4522  N   LYS A 567     -18.047  71.761  43.577  1.00 20.00
ATOM   4523  CA  LYS A 567     -17.185  70.581  43.592  1.00 20.00
ATOM   4524  C   LYS A 567     -17.435  69.739  44.842  1.00 20.00
ATOM   4525  O   LYS A 567     -18.027  70.208  45.818  1.00 20.00
ATOM   4526  CB  LYS A 567     -15.709  71.006  43.545  1.00 20.00
ATOM   4527  CG  LYS A 567     -14.868  70.503  44.723  1.00 20.00
ATOM   4528  CD  LYS A 567     -13.368  70.566  44.419  1.00 20.00
ATOM   4529  CE  LYS A 567     -12.549  69.877  45.514  1.00 20.00
ATOM   4530  NZ  LYS A 567     -11.331  70.658  45.903  1.00 20.00
ATOM   4531  N   THR A 568     -16.958  68.500  44.820  1.00 20.00
ATOM   4532  CA  THR A 568     -17.100  67.613  45.969  1.00 20.00
ATOM   4533  C   THR A 568     -15.782  67.471  46.729  1.00 20.00
ATOM   4534  O   THR A 568     -14.704  67.356  46.139  1.00 20.00
ATOM   4535  CB  THR A 568     -17.576  66.240  45.543  1.00 20.00
ATOM   4536  OG1 THR A 568     -17.025  65.930  44.258  1.00 20.00
ATOM   4537  CG2 THR A 568     -19.085  66.232  45.448  1.00 20.00
ATOM   4538  N   LEU A 569     -15.847  67.478  48.032  1.00 20.00
ATOM   4539  CA  LEU A 569     -14.658  67.375  48.860  1.00 20.00
ATOM   4540  C   LEU A 569     -14.185  65.931  48.988  1.00 20.00
ATOM   4541  O   LEU A 569     -13.771  65.501  50.069  1.00 20.00
ATOM   4542  CB  LEU A 569     -14.919  67.981  50.236  1.00 20.00
ATOM   4543  CG  LEU A 569     -13.781  68.025  51.250  1.00 20.00
ATOM   4544  CD1 LEU A 569     -12.438  67.898  50.527  1.00 20.00
ATOM   4545  CD2 LEU A 569     -13.873  69.339  52.031  1.00 20.00
ATOM   4546  N   VAL A 570     -14.230  65.212  47.863  1.00 20.00
ATOM   4547  CA  VAL A 570     -13.803  63.802  47.755  1.00 20.00
ATOM   4548  C   VAL A 570     -12.635  63.361  48.664  1.00 20.00
ATOM   4549  O   VAL A 570     -11.696  64.119  48.898  1.00 20.00
ATOM   4550  CB  VAL A 570     -13.463  63.468  46.306  1.00 20.00
ATOM   4551  CG1 VAL A 570     -14.306  62.325  45.811  1.00 20.00
ATOM   4552  CG2 VAL A 570     -13.668  64.711  45.428  1.00 20.00
ATOM   4553  N   THR A 571     -12.680  62.119  49.145  1.00 20.00
ATOM   4554  CA  THR A 571     -11.613  61.604  50.015  1.00 20.00
ATOM   4555  C   THR A 571     -11.124  60.214  49.597  1.00 20.00
ATOM   4556  O   THR A 571     -11.301  59.240  50.337  1.00 20.00
ATOM   4557  CB  THR A 571     -12.059  61.547  51.501  1.00 20.00
ATOM   4558  OG1 THR A 571     -12.511  62.843  51.935  1.00 20.00
ATOM   4559  CG2 THR A 571     -10.907  61.098  52.385  1.00 20.00
ATOM   4560  N   PHE A 572     -10.487  60.128  48.429  1.00 20.00
ATOM   4561  CA  PHE A 572      -9.984  58.847  47.906  1.00 20.00
ATOM   4562  C   PHE A 572      -8.767  58.310  48.682  1.00 20.00
ATOM   4563  O   PHE A 572      -7.905  59.077  49.122  1.00 20.00
ATOM   4564  CB  PHE A 572      -9.679  58.949  46.398  1.00 20.00
ATOM   4565  CG  PHE A 572     -10.894  58.764  45.510  1.00 20.00
ATOM   4566  CD1 PHE A 572     -11.102  59.594  44.410  1.00 20.00
ATOM   4567  CD2 PHE A 572     -11.828  57.761  45.771  1.00 20.00
ATOM   4568  CE1 PHE A 572     -12.219  59.431  43.593  1.00 20.00
ATOM   4569  CE2 PHE A 572     -12.938  57.593  44.955  1.00 20.00
ATOM   4570  CZ  PHE A 572     -13.132  58.428  43.861  1.00 20.00
ATOM   4571  N   SER A 573      -8.712  56.985  48.840  1.00 20.00
ATOM   4572  CA  SER A 573      -7.635  56.330  49.585  1.00 20.00
ATOM   4573  C   SER A 573      -6.537  55.738  48.694  1.00 20.00
ATOM   4574  O   SER A 573      -6.402  56.110  47.521  1.00 20.00
ATOM   4575  CB  SER A 573      -8.214  55.242  50.495  1.00 20.00
ATOM   4576  OG  SER A 573      -9.571  54.979  50.162  1.00 20.00
ATOM   4577  N   ASP A 574      -5.782  54.808  49.281  1.00 20.00
ATOM   4578  CA  ASP A 574      -4.669  54.148  48.584  1.00 20.00
ATOM   4579  C   ASP A 574      -5.077  53.685  47.178  1.00 20.00
ATOM   4580  O   ASP A 574      -4.318  53.816  46.216  1.00 20.00
ATOM   4581  CB  ASP A 574      -4.177  52.931  49.398  1.00 20.00
ATOM   4582  CG  ASP A 574      -3.073  53.283  50.399  1.00 20.00
ATOM   4583  OD1 ASP A 574      -2.130  52.467  50.570  1.00 20.00
ATOM   4584  OD2 ASP A 574      -3.171  54.344  51.056  1.00 20.00
ATOM   4585  N   GLU A 575      -6.287  53.148  47.078  1.00 20.00
ATOM   4586  CA  GLU A 575      -6.816  52.618  45.822  1.00 20.00
ATOM   4587  C   GLU A 575      -6.674  53.568  44.636  1.00 20.00
ATOM   4588  O   GLU A 575      -6.203  54.700  44.785  1.00 20.00
ATOM   4589  CB  GLU A 575      -8.278  52.198  45.996  1.00 20.00
ATOM   4590  CG  GLU A 575      -8.466  50.987  46.904  1.00 20.00
ATOM   4591  CD  GLU A 575      -7.814  51.172  48.268  1.00 20.00
ATOM   4592  OE1 GLU A 575      -8.143  52.171  48.951  1.00 20.00
ATOM   4593  OE2 GLU A 575      -6.947  50.345  48.642  1.00 20.00
ATOM   4594  N   ARG A 576      -7.083  53.089  43.459  1.00 20.00
ATOM   4595  CA  ARG A 576      -7.020  53.872  42.224  1.00 20.00
ATOM   4596  C   ARG A 576      -7.953  55.087  42.271  1.00 20.00
ATOM   4597  O   ARG A 576      -9.164  54.966  42.040  1.00 20.00
ATOM   4598  CB  ARG A 576      -7.360  52.994  41.006  1.00 20.00
ATOM   4599  CG  ARG A 576      -7.817  53.771  39.768  1.00 20.00
ATOM   4600  CD  ARG A 576      -8.519  52.869  38.752  1.00 20.00
ATOM   4601  NE  ARG A 576      -8.206  53.240  37.369  1.00 20.00
ATOM   4602  CZ  ARG A 576      -8.773  52.688  36.295  1.00 20.00
ATOM   4603  NH1 ARG A 576      -8.421  53.083  35.077  1.00 20.00
ATOM   4604  NH2 ARG A 576      -9.689  51.738  36.438  1.00 20.00
ATOM   4605  N   ARG A 577      -7.379  56.253  42.568  1.00 20.00
ATOM   4606  CA  ARG A 577      -8.138  57.506  42.623  1.00 20.00
ATOM   4607  C   ARG A 577      -8.982  57.639  41.348  1.00 20.00
ATOM   4608  O   ARG A 577      -8.442  57.792  40.247  1.00 20.00
ATOM   4609  CB  ARG A 577      -7.187  58.700  42.777  1.00 20.00
ATOM   4610  CG  ARG A 577      -5.979  58.685  41.827  1.00 20.00
ATOM   4611  CD  ARG A 577      -4.966  57.596  42.186  1.00 20.00
ATOM   4612  NE  ARG A 577      -4.275  57.858  43.451  1.00 20.00
ATOM   4613  CZ  ARG A 577      -3.139  58.545  43.561  1.00 20.00
ATOM   4614  NH1 ARG A 577      -2.556  59.050  42.483  1.00 20.00
ATOM   4615  NH2 ARG A 577      -2.580  58.727  44.754  1.00 20.00
ATOM   4616  N   THR A 578     -10.305  57.538  41.498  1.00 20.00
ATOM   4617  CA  THR A 578     -11.205  57.557  40.346  1.00 20.00
ATOM   4618  C   THR A 578     -12.125  58.769  40.152  1.00 20.00
ATOM   4619  O   THR A 578     -13.041  59.020  40.947  1.00 20.00
ATOM   4620  CB  THR A 578     -12.025  56.259  40.255  1.00 20.00
ATOM   4621  OG1 THR A 578     -12.768  56.246  39.029  1.00 20.00
ATOM   4622  CG2 THR A 578     -12.977  56.157  41.433  1.00 20.00
ATOM   4623  N   TYR A 579     -11.895  59.455  39.041  1.00 20.00
ATOM   4624  CA  TYR A 579     -12.703  60.597  38.594  1.00 20.00
ATOM   4625  C   TYR A 579     -13.167  61.699  39.566  1.00 20.00
ATOM   4626  O   TYR A 579     -13.370  62.850  39.150  1.00 20.00
ATOM   4627  CB  TYR A 579     -13.824  60.153  37.645  1.00 20.00
ATOM   4628  CG  TYR A 579     -13.349  59.245  36.524  1.00 20.00
ATOM   4629  CD1 TYR A 579     -12.746  58.022  36.803  1.00 20.00
ATOM   4630  CD2 TYR A 579     -13.500  59.613  35.190  1.00 20.00
ATOM   4631  CE1 TYR A 579     -12.311  57.189  35.788  1.00 20.00
ATOM   4632  CE2 TYR A 579     -13.074  58.784  34.168  1.00 20.00
ATOM   4633  CZ  TYR A 579     -12.478  57.572  34.472  1.00 20.00
ATOM   4634  OH  TYR A 579     -12.047  56.736  33.462  1.00 20.00
ATOM   4635  N   GLY A 580     -13.347  61.369  40.845  1.00 20.00
ATOM   4636  CA  GLY A 580     -13.812  62.373  41.807  1.00 20.00
ATOM   4637  C   GLY A 580     -15.196  62.866  41.370  1.00 20.00
ATOM   4638  O   GLY A 580     -16.126  62.061  41.272  1.00 20.00
ATOM   4639  N   ALA A 581     -15.310  64.173  41.092  1.00 20.00
ATOM   4640  CA  ALA A 581     -16.569  64.797  40.639  1.00 20.00
ATOM   4641  C   ALA A 581     -16.570  66.318  40.812  1.00 20.00
ATOM   4642  O   ALA A 581     -16.567  66.827  41.938  1.00 20.00
ATOM   4643  CB  ALA A 581     -17.774  64.203  41.366  1.00 20.00
ATOM   4644  N   LYS A 582     -16.655  67.046  39.701  1.00 20.00
ATOM   4645  CA  LYS A 582     -16.663  68.508  39.766  1.00 20.00
ATOM   4646  C   LYS A 582     -17.618  69.123  38.766  1.00 20.00
ATOM   4647  O   LYS A 582     -17.665  68.706  37.597  1.00 20.00
ATOM   4648  CB  LYS A 582     -15.256  69.076  39.542  1.00 20.00
ATOM   4649  CG  LYS A 582     -15.234  70.526  39.035  1.00 20.00
ATOM   4650  CD  LYS A 582     -13.962  71.251  39.494  1.00 20.00
ATOM   4651  CE  LYS A 582     -13.518  72.290  38.471  1.00 20.00
ATOM   4652  NZ  LYS A 582     -12.122  72.782  38.718  1.00 20.00
ATOM   4653  N   SER A 583     -18.346  70.144  39.225  1.00 20.00
ATOM   4654  CA  SER A 583     -19.321  70.846  38.389  1.00 20.00
ATOM   4655  C   SER A 583     -18.633  71.652  37.308  1.00 20.00
ATOM   4656  O   SER A 583     -17.582  71.269  36.796  1.00 20.00
ATOM   4657  CB  SER A 583     -20.196  71.769  39.245  1.00 20.00
ATOM   4658  OG  SER A 583     -20.877  72.712  38.451  1.00 20.00
ATOM   4659  N   ASP A 584     -19.188  72.755  36.977  1.00 20.00
ATOM   4660  CA  ASP A 584     -18.648  73.629  35.969  1.00 20.00
ATOM   4661  C   ASP A 584     -19.021  75.038  36.391  1.00 20.00
ATOM   4662  O   ASP A 584     -19.804  75.209  37.326  1.00 20.00
ATOM   4663  CB  ASP A 584     -19.266  73.300  34.621  1.00 20.00
ATOM   4664  CG  ASP A 584     -18.296  73.469  33.493  1.00 20.00
ATOM   4665  OD1 ASP A 584     -18.356  72.679  32.522  1.00 20.00
ATOM   4666  OD2 ASP A 584     -17.439  74.365  33.614  1.00 20.00
ATOM   4667  N   ILE A 585     -18.449  76.042  35.735  1.00 20.00
ATOM   4668  CA  ILE A 585     -18.749  77.432  36.081  1.00 20.00
ATOM   4669  C   ILE A 585     -19.943  77.907  35.273  1.00 20.00
ATOM   4670  O   ILE A 585     -20.228  77.350  34.202  1.00 20.00
ATOM   4671  CB  ILE A 585     -17.558  78.369  35.819  1.00 20.00
ATOM   4672  CG1 ILE A 585     -17.346  78.564  34.315  1.00 20.00
ATOM   4673  CG2 ILE A 585     -16.292  77.885  36.541  1.00 20.00
ATOM   4674  CD1 ILE A 585     -17.568  77.319  33.455  1.00 20.00
ATOM   4675  N   ILE A 586     -20.653  78.913  35.797  1.00 20.00
ATOM   4676  CA  ILE A 586     -21.825  79.456  35.097  1.00 20.00
ATOM   4677  C   ILE A 586     -22.104  80.940  35.281  1.00 20.00
ATOM   4678  O   ILE A 586     -21.768  81.547  36.305  1.00 20.00
ATOM   4679  CB  ILE A 586     -23.135  78.694  35.418  1.00 20.00
ATOM   4680  CG1 ILE A 586     -22.918  77.649  36.520  1.00 20.00
ATOM   4681  CG2 ILE A 586     -23.742  78.107  34.135  1.00 20.00
ATOM   4682  CD1 ILE A 586     -24.025  77.624  37.538  1.00 20.00
ATOM   4683  N   TYR A 587     -22.788  81.492  34.287  1.00 20.00
ATOM   4684  CA  TYR A 587     -23.220  82.871  34.309  1.00 20.00
ATOM   4685  C   TYR A 587     -24.443  82.928  35.200  1.00 20.00
ATOM   4686  O   TYR A 587     -25.276  82.028  35.156  1.00 20.00
ATOM   4687  CB  TYR A 587     -23.654  83.292  32.894  1.00 20.00
ATOM   4688  CG  TYR A 587     -24.889  84.203  32.845  1.00 20.00
ATOM   4689  CD1 TYR A 587     -24.753  85.583  32.688  1.00 20.00
ATOM   4690  CD2 TYR A 587     -26.183  83.681  32.903  1.00 20.00
ATOM   4691  CE1 TYR A 587     -25.861  86.420  32.626  1.00 20.00
ATOM   4692  CE2 TYR A 587     -27.297  84.516  32.859  1.00 20.00
ATOM   4693  CZ  TYR A 587     -27.125  85.885  32.715  1.00 20.00
ATOM   4694  OH  TYR A 587     -28.215  86.727  32.656  1.00 20.00
ATOM   4695  N   VAL A 588     -24.582  84.015  35.951  1.00 20.00
ATOM   4696  CA  VAL A 588     -25.765  84.230  36.779  1.00 20.00
ATOM   4697  C   VAL A 588     -25.915  85.718  37.030  1.00 20.00
ATOM   4698  O   VAL A 588     -25.048  86.342  37.648  1.00 20.00
ATOM   4699  CB  VAL A 588     -25.693  83.495  38.138  1.00 20.00
ATOM   4700  CG1 VAL A 588     -26.933  83.792  38.971  1.00 20.00
ATOM   4701  CG2 VAL A 588     -25.521  81.991  37.938  1.00 20.00
ATOM   4702  N   GLN A 589     -27.031  86.276  36.514  1.00 20.00
ATOM   4703  CA  GLN A 589     -27.300  87.700  36.714  1.00 20.00
ATOM   4704  C   GLN A 589     -28.399  87.766  37.760  1.00 20.00
ATOM   4705  O   GLN A 589     -29.393  87.031  37.684  1.00 20.00
ATOM   4706  CB  GLN A 589     -27.753  88.373  35.409  1.00 20.00
ATOM   4707  CG  GLN A 589     -27.668  89.897  35.417  1.00 20.00
ATOM   4708  CD  GLN A 589     -26.816  90.443  34.272  1.00 20.00
ATOM   4709  OE1 GLN A 589     -26.923  89.987  33.123  1.00 20.00
ATOM   4710  NE2 GLN A 589     -25.957  91.420  34.583  1.00 20.00
ATOM   4711  N   THR A 590     -28.186  88.579  38.782  1.00 20.00
ATOM   4712  CA  THR A 590     -29.140  88.664  39.870  1.00 20.00
ATOM   4713  C   THR A 590     -30.126  89.817  39.619  1.00 20.00
ATOM   4714  O   THR A 590     -29.726  90.862  39.125  1.00 20.00
ATOM   4715  CB  THR A 590     -28.390  88.767  41.220  1.00 20.00
ATOM   4716  OG1 THR A 590     -29.296  89.094  42.279  1.00 20.00
ATOM   4717  CG2 THR A 590     -27.270  89.785  41.125  1.00 20.00
ATOM   4718  N   ASP A 591     -31.422  89.580  39.873  1.00 20.00
ATOM   4719  CA  ASP A 591     -32.482  90.577  39.625  1.00 20.00
ATOM   4720  C   ASP A 591     -32.100  91.985  40.071  1.00 20.00
ATOM   4721  O   ASP A 591     -31.182  92.161  40.869  1.00 20.00
ATOM   4722  CB  ASP A 591     -33.799  90.161  40.308  1.00 20.00
ATOM   4723  CG  ASP A 591     -34.265  88.771  39.884  1.00 20.00
ATOM   4724  OD1 ASP A 591     -33.479  88.060  39.221  1.00 20.00
ATOM   4725  OD2 ASP A 591     -35.413  88.381  40.224  1.00 20.00
ATOM   4726  N   ALA A 592     -32.828  92.987  39.579  1.00 20.00
ATOM   4727  CA  ALA A 592     -32.528  94.374  39.950  1.00 20.00
ATOM   4728  C   ALA A 592     -33.699  95.196  40.515  1.00 20.00
ATOM   4729  O   ALA A 592     -34.621  95.584  39.781  1.00 20.00
ATOM   4730  CB  ALA A 592     -31.883  95.109  38.787  1.00 20.00
ATOM   4731  N   THR A 593     -33.628  95.519  41.811  1.00 20.00
ATOM   4732  CA  THR A 593     -34.655  96.343  42.452  1.00 20.00
ATOM   4733  C   THR A 593     -34.124  97.762  42.608  1.00 20.00
ATOM   4734  O   THR A 593     -32.927  97.943  42.857  1.00 20.00
ATOM   4735  CB  THR A 593     -35.079  95.794  43.837  1.00 20.00
ATOM   4736  OG1 THR A 593     -34.112  94.841  44.290  1.00 20.00
ATOM   4737  CG2 THR A 593     -36.455  95.121  43.762  1.00 20.00
ATOM   4738  N   ASN A 594     -35.067  98.779  42.389  1.00 20.00
ATOM   4739  CA  ASN A 594     -34.833 100.233  42.321  1.00 20.00
ATOM   4740  C   ASN A 594     -33.435 100.738  42.686  1.00 20.00
ATOM   4741  O   ASN A 594     -32.807 100.223  43.617  1.00 20.00
ATOM   4742  CB  ASN A 594     -35.877 100.959  43.154  1.00 20.00
ATOM   4743  CG  ASN A 594     -36.747 100.002  43.968  1.00 20.00
ATOM   4744  OD1 ASN A 594     -37.403  99.109  43.410  1.00 20.00
ATOM   4745  ND2 ASN A 594     -36.723 100.159  45.296  1.00 20.00
ATOM   4746  N   PRO A 595     -32.944 101.736  41.945  1.00 20.00
ATOM   4747  CA  PRO A 595     -31.618 102.310  42.201  1.00 20.00
ATOM   4748  C   PRO A 595     -31.812 103.508  43.116  1.00 20.00
ATOM   4749  O   PRO A 595     -32.944 103.945  43.322  1.00 20.00
ATOM   4750  CB  PRO A 595     -31.185 102.776  40.812  1.00 20.00
ATOM   4751  CG  PRO A 595     -32.478 103.214  40.173  1.00 20.00
ATOM   4752  CD  PRO A 595     -33.608 102.391  40.805  1.00 20.00
ATOM   4753  N   SER A 596     -30.725 104.035  43.679  1.00 20.00
ATOM   4754  CA  SER A 596     -30.859 105.163  44.593  1.00 20.00
ATOM   4755  C   SER A 596     -31.105 106.460  43.854  1.00 20.00
ATOM   4756  O   SER A 596     -30.880 106.558  42.646  1.00 20.00
ATOM   4757  CB  SER A 596     -29.635 105.318  45.503  1.00 20.00
ATOM   4758  OG  SER A 596     -29.750 106.496  46.310  1.00 20.00
ATOM   4759  N   VAL A 597     -31.561 107.459  44.611  1.00 20.00
ATOM   4760  CA  VAL A 597     -31.835 108.786  44.080  1.00 20.00
ATOM   4761  C   VAL A 597     -30.634 109.326  43.280  1.00 20.00
ATOM   4762  O   VAL A 597     -29.472 108.984  43.568  1.00 20.00
ATOM   4763  CB  VAL A 597     -32.121 109.743  45.231  1.00 20.00
ATOM   4764  CG1 VAL A 597     -31.378 109.271  46.504  1.00 20.00
ATOM   4765  CG2 VAL A 597     -31.704 111.142  44.849  1.00 20.00
ATOM   4766  N   PRO A 598     -30.925 110.177  42.285  1.00 20.00
ATOM   4767  CA  PRO A 598     -29.885 110.784  41.431  1.00 20.00
ATOM   4768  C   PRO A 598     -28.999 111.715  42.255  1.00 20.00
ATOM   4769  O   PRO A 598     -29.404 112.193  43.319  1.00 20.00
ATOM   4770  CB  PRO A 598     -30.694 111.580  40.405  1.00 20.00
ATOM   4771  CG  PRO A 598     -32.126 111.003  40.455  1.00 20.00
ATOM   4772  CD  PRO A 598     -32.209 109.996  41.568  1.00 20.00
ATOM   4773  N   LEU A 599     -27.787 112.000  41.753  1.00 20.00
ATOM   4774  CA  LEU A 599     -26.851 112.828  42.523  1.00 20.00
ATOM   4775  C   LEU A 599     -26.513 114.173  41.894  1.00 20.00
ATOM   4776  O   LEU A 599     -26.621 114.336  40.674  1.00 20.00
ATOM   4777  CB  LEU A 599     -25.562 112.051  42.786  1.00 20.00
ATOM   4778  CG  LEU A 599     -25.682 110.868  43.763  1.00 20.00
ATOM   4779  CD1 LEU A 599     -25.804 111.354  45.219  1.00 20.00
ATOM   4780  CD2 LEU A 599     -26.846 109.927  43.388  1.00 20.00
ATOM   4781  N   ASP A 600     -26.077 115.120  42.735  1.00 20.00
ATOM   4782  CA  ASP A 600     -25.645 116.440  42.264  1.00 20.00
ATOM   4783  C   ASP A 600     -26.581 117.106  41.253  1.00 20.00
ATOM   4784  O   ASP A 600     -26.122 117.608  40.211  1.00 20.00
ATOM   4785  CB  ASP A 600     -24.236 116.360  41.637  1.00 20.00
ATOM   4786  CG  ASP A 600     -23.177 115.902  42.632  1.00 20.00
ATOM   4787  OD1 ASP A 600     -23.526 115.117  43.557  1.00 20.00
ATOM   4788  OD2 ASP A 600     -21.996 116.316  42.473  1.00 20.00
ATOM   4789  N   PRO A 601     -27.884 117.123  41.550  1.00 20.00
ATOM   4790  CA  PRO A 601     -28.842 117.773  40.646  1.00 20.00
ATOM   4791  C   PRO A 601     -28.754 119.283  40.860  1.00 20.00
ATOM   4792  O   PRO A 601     -28.654 119.759  41.995  1.00 20.00
ATOM   4793  CB  PRO A 601     -30.219 117.244  41.114  1.00 20.00
ATOM   4794  CG  PRO A 601     -29.935 116.158  42.113  1.00 20.00
ATOM   4795  CD  PRO A 601     -28.558 116.416  42.664  1.00 20.00
ATOM   4796  N   ILE A 602     -28.719 120.034  39.761  1.00 20.00
ATOM   4797  CA  ILE A 602     -28.654 121.491  39.844  1.00 20.00
ATOM   4798  C   ILE A 602     -29.355 122.140  38.648  1.00 20.00
ATOM   4799  O   ILE A 602     -28.933 121.998  37.480  1.00 20.00
ATOM   4800  CB  ILE A 602     -27.212 122.035  40.019  1.00 20.00
ATOM   4801  CG1 ILE A 602     -26.266 121.372  39.020  1.00 20.00
ATOM   4802  CG2 ILE A 602     -26.732 121.795  41.448  1.00 20.00
ATOM   4803  CD1 ILE A 602     -25.441 120.247  39.620  1.00 20.00
ATOM   4804  N   SER A 603     -30.459 122.818  38.954  1.00 20.00
ATOM   4805  CA  SER A 603     -31.271 123.477  37.939  1.00 20.00
ATOM   4806  C   SER A 603     -31.086 124.997  37.974  1.00 20.00
ATOM   4807  O   SER A 603     -31.436 125.660  38.967  1.00 20.00
ATOM   4808  CB  SER A 603     -32.750 123.111  38.138  1.00 20.00
ATOM   4809  OG  SER A 603     -33.021 122.842  39.510  1.00 20.00
ATOM   4810  N   VAL A 604     -30.539 125.546  36.865  1.00 20.00
ATOM   4811  CA  VAL A 604     -30.310 126.981  36.699  1.00 20.00
ATOM   4812  C   VAL A 604     -31.051 127.463  35.444  1.00 20.00
ATOM   4813  O   VAL A 604     -31.129 126.748  34.428  1.00 20.00
ATOM   4814  CB  VAL A 604     -28.802 127.316  36.531  1.00 20.00
ATOM   4815  CG1 VAL A 604     -28.080 126.186  35.780  1.00 20.00
ATOM   4816  CG2 VAL A 604     -28.624 128.650  35.780  1.00 20.00
ATOM   4817  N   SER A 605     -31.598 128.673  35.522  1.00 20.00
ATOM   4818  CA  SER A 605     -32.336 129.249  34.399  1.00 20.00
ATOM   4819  C   SER A 605     -31.403 129.769  33.296  1.00 20.00
ATOM   4820  O   SER A 605     -30.401 130.469  33.565  1.00 20.00
ATOM   4821  CB  SER A 605     -33.259 130.361  34.878  1.00 20.00
ATOM   4822  OG  SER A 605     -34.413 130.435  34.056  1.00 20.00
ATOM   4823  N   ASN A 606     -31.741 129.414  32.049  1.00 20.00
ATOM   4824  CA  ASN A 606     -30.964 129.825  30.874  1.00 20.00
ATOM   4825  C   ASN A 606     -31.517 131.148  30.343  1.00 20.00
ATOM   4826  O   ASN A 606     -30.786 132.155  30.255  1.00 20.00
ATOM   4827  CB  ASN A 606     -31.065 128.737  29.773  1.00 20.00
ATOM   4828  CG  ASN A 606     -30.259 129.081  28.510  1.00 20.00
ATOM   4829  OD1 ASN A 606     -30.809 129.099  27.389  1.00 20.00
ATOM   4830  ND2 ASN A 606     -28.940 129.276  28.670  1.00 20.00
ATOM   4831  N   SER A 607     -32.822 131.149  30.042  1.00 20.00
ATOM   4832  CA  SER A 607     -33.468 132.315  29.461  1.00 20.00
ATOM   4833  C   SER A 607     -34.708 132.797  30.201  1.00 20.00
ATOM   4834  O   SER A 607     -34.883 132.573  31.396  1.00 20.00
ATOM   4835  CB  SER A 607     -33.870 131.997  28.015  1.00 20.00
ATOM   4836  OG  SER A 607     -35.059 131.203  28.016  1.00 20.00
ATOM   4837  N   SER A 608     -35.573 133.465  29.445  1.00 20.00
ATOM   4838  CA  SER A 608     -36.810 134.021  29.978  1.00 20.00
ATOM   4839  C   SER A 608     -37.804 132.945  30.414  1.00 20.00
ATOM   4840  O   SER A 608     -38.393 133.043  31.490  1.00 20.00
ATOM   4841  CB  SER A 608     -37.456 134.965  28.949  1.00 20.00
ATOM   4842  OG  SER A 608     -36.529 135.973  28.500  1.00 20.00
ATOM   4843  N   SER A 609     -38.012 131.948  29.585  1.00 20.00
ATOM   4844  CA  SER A 609     -38.938 130.855  29.931  1.00 20.00
ATOM   4845  C   SER A 609     -38.306 129.469  29.813  1.00 20.00
ATOM   4846  O   SER A 609     -39.012 128.444  29.788  1.00 20.00
ATOM   4847  CB  SER A 609     -40.254 130.925  29.137  1.00 20.00
ATOM   4848  OG  SER A 609     -41.227 130.019  29.698  1.00 20.00
ATOM   4849  N   GLN A 610     -36.972 129.442  29.773  1.00 20.00
ATOM   4850  CA  GLN A 610     -36.243 128.186  29.704  1.00 20.00
ATOM   4851  C   GLN A 610     -35.523 127.941  31.039  1.00 20.00
ATOM   4852  O   GLN A 610     -35.071 128.884  31.705  1.00 20.00
ATOM   4853  CB  GLN A 610     -35.211 128.228  28.565  1.00 20.00
ATOM   4854  CG  GLN A 610     -35.799 128.351  27.167  1.00 20.00
ATOM   4855  CD  GLN A 610     -34.769 128.884  26.160  1.00 20.00
ATOM   4856  OE1 GLN A 610     -33.583 129.076  26.496  1.00 20.00
ATOM   4857  NE2 GLN A 610     -35.213 129.129  24.920  1.00 20.00
ATOM   4858  N   ILE A 611     -35.388 126.670  31.408  1.00 20.00
ATOM   4859  CA  ILE A 611     -34.703 126.308  32.655  1.00 20.00
ATOM   4860  C   ILE A 611     -33.988 124.964  32.492  1.00 20.00
ATOM   4861  O   ILE A 611     -34.619 123.937  32.188  1.00 20.00
ATOM   4862  CB  ILE A 611     -35.689 126.274  33.838  1.00 20.00
ATOM   4863  CG1 ILE A 611     -35.081 125.543  35.030  1.00 20.00
ATOM   4864  CG2 ILE A 611     -37.021 125.689  33.399  1.00 20.00
ATOM   4865  CD1 ILE A 611     -33.666 125.961  35.297  1.00 20.00
ATOM   4866  N   ILE A 612     -32.660 124.988  32.650  1.00 20.00
ATOM   4867  CA  ILE A 612     -31.849 123.790  32.455  1.00 20.00
ATOM   4868  C   ILE A 612     -31.605 122.998  33.739  1.00 20.00
ATOM   4869  O   ILE A 612     -31.271 123.568  34.793  1.00 20.00
ATOM   4870  CB  ILE A 612     -30.491 124.135  31.812  1.00 20.00
ATOM   4871  CG1 ILE A 612     -29.595 124.885  32.820  1.00 20.00
ATOM   4872  CG2 ILE A 612     -30.706 124.951  30.550  1.00 20.00
ATOM   4873  CD1 ILE A 612     -28.718 123.977  33.680  1.00 20.00
ATOM   4874  N   LEU A 613     -31.735 121.675  33.631  1.00 20.00
ATOM   4875  CA  LEU A 613     -31.556 120.781  34.784  1.00 20.00
ATOM   4876  C   LEU A 613     -30.396 119.821  34.547  1.00 20.00
ATOM   4877  O   LEU A 613     -30.329 119.145  33.510  1.00 20.00
ATOM   4878  CB  LEU A 613     -32.852 119.987  35.031  1.00 20.00
ATOM   4879  CG  LEU A 613     -33.112 119.416  36.424  1.00 20.00
ATOM   4880  CD1 LEU A 613     -34.171 118.320  36.300  1.00 20.00
ATOM   4881  CD2 LEU A 613     -31.822 118.890  37.008  1.00 20.00
ATOM   4882  N   LYS A 614     -29.492 119.751  35.521  1.00 20.00
ATOM   4883  CA  LYS A 614     -28.337 118.871  35.414  1.00 20.00
ATOM   4884  C   LYS A 614     -28.331 117.885  36.582  1.00 20.00
ATOM   4885  O   LYS A 614     -28.846 118.183  37.667  1.00 20.00
ATOM   4886  CB  LYS A 614     -27.037 119.694  35.400  1.00 20.00
ATOM   4887  CG  LYS A 614     -27.142 121.001  34.612  1.00 20.00
ATOM   4888  CD  LYS A 614     -26.552 120.851  33.210  1.00 20.00
ATOM   4889  CE  LYS A 614     -25.567 119.696  33.150  1.00 20.00
ATOM   4890  NZ  LYS A 614     -26.279 118.381  33.024  1.00 20.00
ATOM   4891  N   TRP A 615     -27.768 116.704  36.353  1.00 20.00
ATOM   4892  CA  TRP A 615     -27.716 115.680  37.401  1.00 20.00
ATOM   4893  C   TRP A 615     -26.808 114.509  37.034  1.00 20.00
ATOM   4894  O   TRP A 615     -26.601 114.209  35.851  1.00 20.00
ATOM   4895  CB  TRP A 615     -29.134 115.183  37.763  1.00 20.00
ATOM   4896  CG  TRP A 615     -29.752 114.279  36.730  1.00 20.00
ATOM   4897  CD1 TRP A 615     -29.662 112.923  36.673  1.00 20.00
ATOM   4898  CD2 TRP A 615     -30.558 114.672  35.606  1.00 20.00
ATOM   4899  NE1 TRP A 615     -30.355 112.443  35.581  1.00 20.00
ATOM   4900  CE2 TRP A 615     -30.918 113.496  34.910  1.00 20.00
ATOM   4901  CE3 TRP A 615     -31.003 115.906  35.114  1.00 20.00
ATOM   4902  CZ2 TRP A 615     -31.718 113.513  33.754  1.00 20.00
ATOM   4903  CZ3 TRP A 615     -31.798 115.921  33.963  1.00 20.00
ATOM   4904  CH2 TRP A 615     -32.146 114.732  33.297  1.00 20.00
ATOM   4905  N   LYS A 616     -26.264 113.857  38.064  1.00 20.00
ATOM   4906  CA  LYS A 616     -25.371 112.728  37.870  1.00 20.00
ATOM   4907  C   LYS A 616     -26.058 111.398  38.175  1.00 20.00
ATOM   4908  O   LYS A 616     -27.057 111.346  38.907  1.00 20.00
ATOM   4909  CB  LYS A 616     -24.104 112.891  38.720  1.00 20.00
ATOM   4910  CG  LYS A 616     -23.380 114.229  38.523  1.00 20.00
ATOM   4911  CD  LYS A 616     -23.289 114.610  37.042  1.00 20.00
ATOM   4912  CE  LYS A 616     -21.986 115.361  36.731  1.00 20.00
ATOM   4913  NZ  LYS A 616     -20.921 115.095  37.752  1.00 20.00
ATOM   4914  N   PRO A 617     -25.511 110.328  37.599  1.00 20.00
ATOM   4915  CA  PRO A 617     -26.054 108.977  37.758  1.00 20.00
ATOM   4916  C   PRO A 617     -25.993 108.493  39.208  1.00 20.00
ATOM   4917  O   PRO A 617     -24.964 108.642  39.897  1.00 20.00
ATOM   4918  CB  PRO A 617     -25.129 108.139  36.876  1.00 20.00
ATOM   4919  CG  PRO A 617     -24.594 109.103  35.851  1.00 20.00
ATOM   4920  CD  PRO A 617     -24.418 110.381  36.606  1.00 20.00
ATOM   4921  N   PRO A 618     -27.107 107.901  39.652  1.00 20.00
ATOM   4922  CA  PRO A 618     -27.271 107.414  41.034  1.00 20.00
ATOM   4923  C   PRO A 618     -26.268 106.360  41.454  1.00 20.00
ATOM   4924  O   PRO A 618     -26.025 106.178  42.658  1.00 20.00
ATOM   4925  CB  PRO A 618     -28.673 106.796  41.020  1.00 20.00
ATOM   4926  CG  PRO A 618     -28.881 106.381  39.590  1.00 20.00
ATOM   4927  CD  PRO A 618     -28.179 107.418  38.753  1.00 20.00
ATOM   4928  N   SER A 619     -25.748 105.652  40.526  1.00 20.00
ATOM   4929  CA  SER A 619     -24.774 104.568  40.734  1.00 20.00
ATOM   4930  C   SER A 619     -25.419 103.375  41.464  1.00 20.00
ATOM   4931  O   SER A 619     -24.858 102.872  42.465  1.00 20.00
ATOM   4932  CB  SER A 619     -23.531 105.075  41.503  1.00 20.00
ATOM   4933  OG  SER A 619     -23.858 105.455  42.840  1.00 20.00
ATOM   4934  N   ASP A 620     -26.582 102.919  40.953  1.00 20.00
ATOM   4935  CA  ASP A 620     -27.321 101.837  41.598  1.00 20.00
ATOM   4936  C   ASP A 620     -28.164 100.974  40.644  1.00 20.00
ATOM   4937  O   ASP A 620     -28.294 101.338  39.463  1.00 20.00
ATOM   4938  CB  ASP A 620     -28.124 102.380  42.789  1.00 20.00
ATOM   4939  CG  ASP A 620     -27.218 102.996  43.863  1.00 20.00
ATOM   4940  OD1 ASP A 620     -26.444 102.247  44.543  1.00 20.00
ATOM   4941  OD2 ASP A 620     -27.150 104.247  43.913  1.00 20.00
ATOM   4942  N   PRO A 621     -28.662  99.825  41.176  1.00 20.00
ATOM   4943  CA  PRO A 621     -29.393  98.771  40.429  1.00 20.00
ATOM   4944  C   PRO A 621     -29.948  98.958  39.005  1.00 20.00
ATOM   4945  O   PRO A 621     -30.837  99.771  38.788  1.00 20.00
ATOM   4946  CB  PRO A 621     -30.488  98.334  41.417  1.00 20.00
ATOM   4947  CG  PRO A 621     -29.863  98.554  42.797  1.00 20.00
ATOM   4948  CD  PRO A 621     -28.707  99.542  42.640  1.00 20.00
ATOM   4949  N   ASN A 622     -29.481  98.087  38.093  1.00 20.00
ATOM   4950  CA  ASN A 622     -29.832  98.050  36.647  1.00 20.00
ATOM   4951  C   ASN A 622     -28.730  98.647  35.742  1.00 20.00
ATOM   4952  O   ASN A 622     -28.819  98.638  34.500  1.00 20.00
ATOM   4953  CB  ASN A 622     -31.226  98.640  36.325  1.00 20.00
ATOM   4954  CG  ASN A 622     -31.490  98.762  34.809  1.00 20.00
ATOM   4955  OD1 ASN A 622     -30.948  99.667  34.142  1.00 20.00
ATOM   4956  ND2 ASN A 622     -32.223  97.789  34.243  1.00 20.00
ATOM   4957  N   GLY A 623     -27.662  99.136  36.366  1.00 20.00
ATOM   4958  CA  GLY A 623     -26.543  99.709  35.605  1.00 20.00
ATOM   4959  C   GLY A 623     -26.859 101.121  35.128  1.00 20.00
ATOM   4960  O   GLY A 623     -26.854 102.069  35.927  1.00 20.00
ATOM   4961  N   ASN A 624     -27.118 101.180  33.790  1.00 20.00
ATOM   4962  CA  ASN A 624     -27.419 102.487  33.212  1.00 20.00
ATOM   4963  C   ASN A 624     -28.930 102.768  33.154  1.00 20.00
ATOM   4964  O   ASN A 624     -29.412 103.467  32.241  1.00 20.00
ATOM   4965  CB  ASN A 624     -26.756 102.661  31.830  1.00 20.00
ATOM   4966  CG  ASN A 624     -25.421 103.408  31.910  1.00 20.00
ATOM   4967  OD1 ASN A 624     -24.424 103.002  31.292  1.00 20.00
ATOM   4968  ND2 ASN A 624     -25.389 104.497  32.692  1.00 20.00
ATOM   4969  N   ILE A 625     -29.656 102.265  34.171  1.00 20.00
ATOM   4970  CA  ILE A 625     -31.107 102.458  34.300  1.00 20.00
ATOM   4971  C   ILE A 625     -31.838 102.317  32.965  1.00 20.00
ATOM   4972  O   ILE A 625     -31.639 101.354  32.225  1.00 20.00
ATOM   4973  CB  ILE A 625     -31.437 103.836  34.931  1.00 20.00
ATOM   4974  CG1 ILE A 625     -30.547 104.937  34.340  1.00 20.00
ATOM   4975  CG2 ILE A 625     -31.213 103.802  36.435  1.00 20.00
ATOM   4976  CD1 ILE A 625     -31.082 105.544  33.060  1.00 20.00
ATOM   4977  N   THR A 626     -32.674 103.300  32.661  1.00 20.00
ATOM   4978  CA  THR A 626     -33.406 103.355  31.396  1.00 20.00
ATOM   4979  C   THR A 626     -33.738 104.813  31.134  1.00 20.00
ATOM   4980  O   THR A 626     -33.435 105.362  30.059  1.00 20.00
ATOM   4981  CB  THR A 626     -34.736 102.558  31.456  1.00 20.00
ATOM   4982  OG1 THR A 626     -35.759 103.287  30.763  1.00 20.00
ATOM   4983  CG2 THR A 626     -35.171 102.366  32.886  1.00 20.00
ATOM   4984  N   HIS A 627     -34.336 105.447  32.144  1.00 20.00
ATOM   4985  CA  HIS A 627     -34.723 106.844  32.028  1.00 20.00
ATOM   4986  C   HIS A 627     -34.900 107.511  33.393  1.00 20.00
ATOM   4987  O   HIS A 627     -34.956 106.846  34.438  1.00 20.00
ATOM   4988  CB  HIS A 627     -36.044 106.951  31.218  1.00 20.00
ATOM   4989  CG  HIS A 627     -37.272 106.571  32.006  1.00 20.00
ATOM   4990  ND1 HIS A 627     -37.888 105.339  31.886  1.00 20.00
ATOM   4991  CD2 HIS A 627     -37.989 107.255  32.933  1.00 20.00
ATOM   4992  CE1 HIS A 627     -38.934 105.282  32.705  1.00 20.00
ATOM   4993  NE2 HIS A 627     -39.019 106.432  33.349  1.00 20.00
ATOM   4994  N   TYR A 628     -35.016 108.835  33.356  1.00 20.00
ATOM   4995  CA  TYR A 628     -35.260 109.642  34.549  1.00 20.00
ATOM   4996  C   TYR A 628     -36.647 110.276  34.412  1.00 20.00
ATOM   4997  O   TYR A 628     -37.068 110.634  33.304  1.00 20.00
ATOM   4998  CB  TYR A 628     -34.201 110.733  34.653  1.00 20.00
ATOM   4999  CG  TYR A 628     -32.801 110.203  34.797  1.00 20.00
ATOM   5000  CD1 TYR A 628     -31.815 110.532  33.877  1.00 20.00
ATOM   5001  CD2 TYR A 628     -32.462 109.386  35.865  1.00 20.00
ATOM   5002  CE1 TYR A 628     -30.514 110.078  34.023  1.00 20.00
ATOM   5003  CE2 TYR A 628     -31.169 108.922  36.029  1.00 20.00
ATOM   5004  CZ  TYR A 628     -30.192 109.269  35.103  1.00 20.00
ATOM   5005  OH  TYR A 628     -28.892 108.809  35.270  1.00 20.00
ATOM   5006  N   LEU A 629     -37.354 110.400  35.523  1.00 20.00
ATOM   5007  CA  LEU A 629     -38.700 110.965  35.495  1.00 20.00
ATOM   5008  C   LEU A 629     -38.694 112.371  36.046  1.00 20.00
ATOM   5009  O   LEU A 629     -38.960 112.568  37.228  1.00 20.00
ATOM   5010  CB  LEU A 629     -39.649 110.111  36.340  1.00 20.00
ATOM   5011  CG  LEU A 629     -41.107 110.072  35.866  1.00 20.00
ATOM   5012  CD1 LEU A 629     -41.152 109.788  34.356  1.00 20.00
ATOM   5013  CD2 LEU A 629     -41.933 109.020  36.664  1.00 20.00
ATOM   5014  N   VAL A 630     -38.411 113.354  35.192  1.00 20.00
ATOM   5015  CA  VAL A 630     -38.370 114.744  35.654  1.00 20.00
ATOM   5016  C   VAL A 630     -39.741 115.427  35.679  1.00 20.00
ATOM   5017  O   VAL A 630     -40.341 115.678  34.625  1.00 20.00
ATOM   5018  CB  VAL A 630     -37.359 115.597  34.837  1.00 20.00
ATOM   5019  CG1 VAL A 630     -37.243 117.010  35.421  1.00 20.00
ATOM   5020  CG2 VAL A 630     -35.986 114.919  34.811  1.00 20.00
ATOM   5021  N   PHE A 631     -40.234 115.718  36.891  1.00 20.00
ATOM   5022  CA  PHE A 631     -41.508 116.410  37.054  1.00 20.00
ATOM   5023  C   PHE A 631     -41.170 117.876  37.278  1.00 20.00
ATOM   5024  O   PHE A 631     -40.000 118.231  37.471  1.00 20.00
ATOM   5025  CB  PHE A 631     -42.250 115.909  38.303  1.00 20.00
ATOM   5026  CG  PHE A 631     -42.949 114.593  38.119  1.00 20.00
ATOM   5027  CD1 PHE A 631     -42.438 113.639  37.264  1.00 20.00
ATOM   5028  CD2 PHE A 631     -44.092 114.289  38.859  1.00 20.00
ATOM   5029  CE1 PHE A 631     -43.070 112.406  37.125  1.00 20.00
ATOM   5030  CE2 PHE A 631     -44.736 113.058  38.720  1.00 20.00
ATOM   5031  CZ  PHE A 631     -44.225 112.116  37.854  1.00 20.00
ATOM   5032  N   TRP A 632     -42.203 118.714  37.308  1.00 20.00
ATOM   5033  CA  TRP A 632     -42.028 120.145  37.573  1.00 20.00
ATOM   5034  C   TRP A 632     -43.393 120.812  37.694  1.00 20.00
ATOM   5035  O   TRP A 632     -44.289 120.596  36.853  1.00 20.00
ATOM   5036  CB  TRP A 632     -41.188 120.836  36.482  1.00 20.00
ATOM   5037  CG  TRP A 632     -41.930 120.996  35.200  1.00 20.00
ATOM   5038  CD1 TRP A 632     -42.831 121.970  34.890  1.00 20.00
ATOM   5039  CD2 TRP A 632     -41.910 120.104  34.081  1.00 20.00
ATOM   5040  NE1 TRP A 632     -43.351 121.757  33.627  1.00 20.00
ATOM   5041  CE2 TRP A 632     -42.785 120.625  33.102  1.00 20.00
ATOM   5042  CE3 TRP A 632     -41.196 118.939  33.788  1.00 20.00
ATOM   5043  CZ2 TRP A 632     -42.990 120.003  31.869  1.00 20.00
ATOM   5044  CZ3 TRP A 632     -41.398 118.323  32.564  1.00 20.00
ATOM   5045  CH2 TRP A 632     -42.286 118.856  31.617  1.00 20.00
ATOM   5046  N   GLU A 633     -43.548 121.603  38.760  1.00 20.00
ATOM   5047  CA  GLU A 633     -44.803 122.293  39.030  1.00 20.00
ATOM   5048  C   GLU A 633     -44.520 123.767  39.269  1.00 20.00
ATOM   5049  O   GLU A 633     -43.462 124.142  39.804  1.00 20.00
ATOM   5050  CB  GLU A 633     -45.497 121.684  40.263  1.00 20.00
ATOM   5051  CG  GLU A 633     -47.019 121.660  40.189  1.00 20.00
ATOM   5052  CD  GLU A 633     -47.656 121.377  41.549  1.00 20.00
ATOM   5053  OE1 GLU A 633     -46.901 121.115  42.522  1.00 20.00
ATOM   5054  OE2 GLU A 633     -48.910 121.426  41.652  1.00 20.00
ATOM   5055  N   ARG A 634     -45.496 124.601  38.883  1.00 20.00
ATOM   5056  CA  ARG A 634     -45.364 126.042  39.040  1.00 20.00
ATOM   5057  C   ARG A 634     -45.825 126.452  40.442  1.00 20.00
ATOM   5058  O   ARG A 634     -46.987 126.247  40.816  1.00 20.00
ATOM   5059  CB  ARG A 634     -46.192 126.768  37.959  1.00 20.00
ATOM   5060  CG  ARG A 634     -46.987 127.966  38.477  1.00 20.00
ATOM   5061  CD  ARG A 634     -47.609 128.749  37.315  1.00 20.00
ATOM   5062  NE  ARG A 634     -48.516 129.792  37.792  1.00 20.00
ATOM   5063  CZ  ARG A 634     -48.142 131.050  38.047  1.00 20.00
ATOM   5064  NH1 ARG A 634     -46.871 131.439  37.876  1.00 20.00
ATOM   5065  NH2 ARG A 634     -49.043 131.925  38.471  1.00 20.00
ATOM   5066  N   GLN A 635     -44.899 127.014  41.224  1.00 20.00
ATOM   5067  CA  GLN A 635     -45.227 127.459  42.578  1.00 20.00
ATOM   5068  C   GLN A 635     -45.564 128.960  42.568  1.00 20.00
ATOM   5069  O   GLN A 635     -44.714 129.808  42.217  1.00 20.00
ATOM   5070  CB  GLN A 635     -44.094 127.119  43.568  1.00 20.00
ATOM   5071  CG  GLN A 635     -43.847 125.599  43.698  1.00 20.00
ATOM   5072  CD  GLN A 635     -43.650 125.131  45.152  1.00 20.00
ATOM   5073  OE1 GLN A 635     -42.946 125.783  45.947  1.00 20.00
ATOM   5074  NE2 GLN A 635     -44.225 123.962  45.487  1.00 20.00
ATOM   5075  N   ALA A 636     -46.834 129.259  42.878  1.00 20.00
ATOM   5076  CA  ALA A 636     -47.357 130.622  42.868  1.00 20.00
ATOM   5077  C   ALA A 636     -46.732 131.556  43.921  1.00 20.00
ATOM   5078  O   ALA A 636     -46.025 131.113  44.843  1.00 20.00
ATOM   5079  CB  ALA A 636     -48.883 130.595  43.004  1.00 20.00
ATOM   5080  N   GLU A 637     -47.021 132.850  43.784  1.00 20.00
ATOM   5081  CA  GLU A 637     -46.490 133.881  44.687  1.00 20.00
ATOM   5082  C   GLU A 637     -47.307 134.050  45.982  1.00 20.00
ATOM   5083  O   GLU A 637     -48.441 133.554  46.091  1.00 20.00
ATOM   5084  CB  GLU A 637     -46.308 135.196  43.933  1.00 20.00
ATOM   5085  CG  GLU A 637     -45.465 135.044  42.655  1.00 20.00
ATOM   5086  CD  GLU A 637     -44.078 134.471  42.941  1.00 20.00
ATOM   5087  OE1 GLU A 637     -43.375 134.066  41.971  1.00 20.00
ATOM   5088  OE2 GLU A 637     -43.688 134.439  44.139  1.00 20.00
ATOM   5089  N   ASP A 638     -46.708 134.733  46.967  1.00 20.00
ATOM   5090  CA  ASP A 638     -47.307 134.863  48.310  1.00 20.00
ATOM   5091  C   ASP A 638     -48.068 136.156  48.655  1.00 20.00
ATOM   5092  O   ASP A 638     -49.257 136.088  49.048  1.00 20.00
ATOM   5093  CB  ASP A 638     -46.241 134.558  49.377  1.00 20.00
ATOM   5094  CG  ASP A 638     -44.867 134.258  48.756  1.00 20.00
ATOM   5095  OD1 ASP A 638     -44.130 133.409  49.317  1.00 20.00
ATOM   5096  OD2 ASP A 638     -44.530 134.864  47.699  1.00 20.00
ATOM   5097  N   SER A 639     -47.326 137.337  48.587  1.00 20.00
ATOM   5098  CA  SER A 639     -47.902 138.666  48.873  1.00 20.00
ATOM   5099  C   SER A 639     -46.829 139.767  49.073  1.00 20.00
ATOM   5100  O   SER A 639     -45.822 139.827  48.333  1.00 20.00
ATOM   5101  CB  SER A 639     -48.863 138.629  50.099  1.00 20.00
ATOM   5102  OG  SER A 639     -48.180 138.330  51.330  1.00 20.00
ATOM   5103  N   GLU A 640     -47.092 140.629  50.070  1.00 20.00
ATOM   5104  CA  GLU A 640     -46.207 141.739  50.523  1.00 20.00
ATOM   5105  C   GLU A 640     -45.450 142.630  49.511  1.00 20.00
ATOM   5106  O   GLU A 640     -45.737 142.612  48.302  1.00 20.00
ATOM   5107  CB  GLU A 640     -45.282 141.297  51.679  1.00 20.00
ATOM   5108  CG  GLU A 640     -43.827 141.048  51.261  1.00 20.00
ATOM   5109  CD  GLU A 640     -42.925 140.688  52.445  1.00 20.00
ATOM   5110  OE1 GLU A 640     -42.166 141.581  52.923  1.00 20.00
ATOM   5111  OE2 GLU A 640     -42.940 139.506  52.867  1.00 20.00
ATOM   5112  N   LEU A 641     -44.522 143.451  50.050  1.00 20.00
ATOM   5113  CA  LEU A 641     -43.675 144.373  49.257  1.00 20.00
ATOM   5114  C   LEU A 641     -42.242 143.807  49.232  1.00 20.00
ATOM   5115  O   LEU A 641     -41.747 143.350  50.274  1.00 20.00
ATOM   5116  CB  LEU A 641     -43.668 145.770  49.914  1.00 20.00
ATOM   5117  CG  LEU A 641     -43.258 146.992  49.060  1.00 20.00
ATOM   5118  CD1 LEU A 641     -43.371 148.304  49.854  1.00 20.00
ATOM   5119  CD2 LEU A 641     -41.837 146.821  48.530  1.00 20.00
ATOM   5120  N   PHE A 642     -41.589 143.818  48.051  1.00 20.00
ATOM   5121  CA  PHE A 642     -40.249 143.232  47.921  1.00 20.00
ATOM   5122  C   PHE A 642     -39.074 143.858  48.675  1.00 20.00
ATOM   5123  O   PHE A 642     -38.548 143.251  49.609  1.00 20.00
ATOM   5124  CB  PHE A 642     -39.852 142.953  46.467  1.00 20.00
ATOM   5125  CG  PHE A 642     -38.465 142.358  46.339  1.00 20.00
ATOM   5126  CD1 PHE A 642     -37.597 142.760  45.314  1.00 20.00
ATOM   5127  CD2 PHE A 642     -38.015 141.426  47.277  1.00 20.00
ATOM   5128  CE1 PHE A 642     -36.316 142.217  45.209  1.00 20.00
ATOM   5129  CE2 PHE A 642     -36.738 140.878  47.175  1.00 20.00
ATOM   5130  CZ  PHE A 642     -35.890 141.272  46.142  1.00 20.00
ATOM   5131  N   GLU A 643     -38.599 145.028  48.228  1.00 20.00
ATOM   5132  CA  GLU A 643     -37.446 145.671  48.893  1.00 20.00
ATOM   5133  C   GLU A 643     -37.777 146.102  50.341  1.00 20.00
ATOM   5134  O   GLU A 643     -37.307 147.151  50.828  1.00 20.00
ATOM   5135  CB  GLU A 643     -36.884 146.838  48.058  1.00 20.00
ATOM   5136  CG  GLU A 643     -37.910 147.497  47.160  1.00 20.00
ATOM   5137  CD  GLU A 643     -38.730 148.523  47.911  1.00 20.00
ATOM   5138  OE1 GLU A 643     -39.937 148.675  47.590  1.00 20.00
ATOM   5139  OE2 GLU A 643     -38.170 149.162  48.844  1.00 20.00
ATOM   5140  N   LEU A 644     -38.578 145.253  51.006  1.00 20.00
ATOM   5141  CA  LEU A 644     -39.009 145.425  52.408  1.00 20.00
ATOM   5142  C   LEU A 644     -39.629 146.746  52.865  1.00 20.00
ATOM   5143  O   LEU A 644     -39.127 147.842  52.554  1.00 20.00
ATOM   5144  CB  LEU A 644     -37.994 144.860  53.422  1.00 20.00
ATOM   5145  CG  LEU A 644     -38.178 143.364  53.758  1.00 20.00
ATOM   5146  CD1 LEU A 644     -39.606 142.877  53.438  1.00 20.00
ATOM   5147  CD2 LEU A 644     -37.144 142.515  53.008  1.00 20.00
ATOM   5148  N   ASP A 645     -40.727 146.601  53.624  1.00 20.00
ATOM   5149  CA  ASP A 645     -41.505 147.713  54.157  1.00 20.00
ATOM   5150  C   ASP A 645     -40.696 148.884  54.752  1.00 20.00
ATOM   5151  O   ASP A 645     -39.699 149.358  54.158  1.00 20.00
ATOM   5152  CB  ASP A 645     -42.541 147.196  55.189  1.00 20.00
ATOM   5153  CG  ASP A 645     -43.839 147.988  55.175  1.00 20.00
ATOM   5154  OD1 ASP A 645     -44.806 147.566  55.867  1.00 20.00
ATOM   5155  OD2 ASP A 645     -43.894 149.038  54.486  1.00 20.00
ATOM   5156  N   TYR A 646     -41.153 149.354  55.925  1.00 20.00
ATOM   5157  CA  TYR A 646     -40.583 150.539  56.587  1.00 20.00
ATOM   5158  C   TYR A 646     -40.441 151.653  55.549  1.00 20.00
ATOM   5159  O   TYR A 646     -39.361 151.848  54.962  1.00 20.00
ATOM   5160  CB  TYR A 646     -39.236 150.275  57.272  1.00 20.00
ATOM   5161  CG  TYR A 646     -38.861 151.388  58.247  1.00 20.00
ATOM   5162  CD1 TYR A 646     -39.628 151.613  59.404  1.00 20.00
ATOM   5163  CD2 TYR A 646     -37.813 152.283  57.960  1.00 20.00
ATOM   5164  CE1 TYR A 646     -39.321 152.657  60.283  1.00 20.00
ATOM   5165  CE2 TYR A 646     -37.497 153.331  58.835  1.00 20.00
ATOM   5166  CZ  TYR A 646     -38.255 153.509  59.995  1.00 20.00
ATOM   5167  OH  TYR A 646     -37.951 154.543  60.867  1.00 20.00
ATOM   5168  N   CYS A 647     -41.552 152.342  55.299  1.00 20.00
ATOM   5169  CA  CYS A 647     -41.597 153.394  54.289  1.00 20.00
ATOM   5170  C   CYS A 647     -40.611 154.569  54.518  1.00 20.00
ATOM   5171  O   CYS A 647     -40.995 155.656  54.948  1.00 20.00
ATOM   5172  CB  CYS A 647     -43.045 153.826  54.058  1.00 20.00
ATOM   5173  SG  CYS A 647     -44.162 152.396  53.677  1.00 20.00
ATOM   5174  N   LEU A 648     -39.333 154.300  54.205  1.00 20.00
ATOM   5175  CA  LEU A 648     -38.189 155.239  54.321  1.00 20.00
ATOM   5176  C   LEU A 648     -36.889 154.412  54.394  1.00 20.00
ATOM   5177  O   LEU A 648     -36.766 153.504  55.244  1.00 20.00
ATOM   5178  CB  LEU A 648     -38.309 156.139  55.576  1.00 20.00
ATOM   5179  CG  LEU A 648     -37.352 157.361  55.656  1.00 20.00
ATOM   5180  CD1 LEU A 648     -37.769 158.325  56.767  1.00 20.00
ATOM   5181  CD2 LEU A 648     -35.885 156.961  55.850  1.00 20.00
ATOM   5182  N   LYS A 649     -35.939 154.716  53.485  1.00 20.00
ATOM   5183  CA  LYS A 649     -34.660 153.992  53.449  1.00 20.00
ATOM   5184  C   LYS A 649     -33.530 154.857  52.829  1.00 20.00
ATOM   5185  O   LYS A 649     -32.336 154.666  53.111  1.00 20.00
ATOM   5186  CB  LYS A 649     -34.821 152.664  52.687  1.00 20.00
ATOM   5187  CG  LYS A 649     -33.864 151.572  53.148  1.00 20.00
ATOM   5188  CD  LYS A 649     -32.462 151.773  52.550  1.00 20.00
ATOM   5189  CE  LYS A 649     -32.340 151.111  51.170  1.00 20.00
ATOM   5190  NZ  LYS A 649     -31.221 151.707  50.344  1.00 20.00
ATOM   5191  N   GLY A 650     -33.934 155.815  51.992  1.00 20.00
ATOM   5192  CA  GLY A 650     -33.010 156.761  51.343  1.00 20.00
ATOM   5193  C   GLY A 650     -33.612 158.152  51.532  1.00 20.00
ATOM   5194  O   GLY A 650     -33.844 158.570  52.674  1.00 20.00
ATOM   5195  N   LEU A 651     -33.886 158.848  50.413  1.00 20.00
ATOM   5196  CA  LEU A 651     -34.500 160.188  50.465  1.00 20.00
ATOM   5197  C   LEU A 651     -35.045 160.735  49.108  1.00 20.00
ATOM   5198  O   LEU A 651     -36.263 160.749  48.834  1.00 20.00
ATOM   5199  CB  LEU A 651     -33.478 161.241  50.994  1.00 20.00
ATOM   5200  CG  LEU A 651     -32.512 161.008  52.170  1.00 20.00
ATOM   5201  CD1 LEU A 651     -31.199 160.408  51.663  1.00 20.00
ATOM   5202  CD2 LEU A 651     -32.252 162.331  52.899  1.00 20.00
ATOM   5203  N   LYS A 652     -34.069 161.244  48.329  1.00 20.00
ATOM   5204  CA  LYS A 652     -34.136 162.003  47.045  1.00 20.00
ATOM   5205  C   LYS A 652     -33.727 163.460  47.377  1.00 20.00
ATOM   5206  O   LYS A 652     -32.738 163.660  48.112  1.00 20.00
ATOM   5207  CB  LYS A 652     -35.456 161.892  46.252  1.00 20.00
ATOM   5208  CG  LYS A 652     -35.252 162.454  44.816  1.00 20.00
ATOM   5209  CD  LYS A 652     -36.206 161.892  43.756  1.00 20.00
ATOM   5210  CE  LYS A 652     -35.952 162.602  42.404  1.00 20.00
ATOM   5211  NZ  LYS A 652     -37.142 162.591  41.489  1.00 20.00
ATOM   5212  N   LEU A 653     -34.460 164.464  46.874  1.00 20.00
ATOM   5213  CA  LEU A 653     -34.217 165.864  47.317  1.00 20.00
ATOM   5214  C   LEU A 653     -33.547 167.107  46.608  1.00 20.00
ATOM   5215  O   LEU A 653     -34.115 168.198  46.699  1.00 20.00
ATOM   5216  CB  LEU A 653     -34.050 165.946  48.865  1.00 20.00
ATOM   5217  CG  LEU A 653     -35.346 166.044  49.695  1.00 20.00
ATOM   5218  CD1 LEU A 653     -35.751 167.504  49.864  1.00 20.00
ATOM   5219  CD2 LEU A 653     -36.485 165.230  49.053  1.00 20.00
ATOM   5220  N   PRO A 654     -32.358 166.988  45.971  1.00 20.00
ATOM   5221  CA  PRO A 654     -31.598 168.166  45.496  1.00 20.00
ATOM   5222  C   PRO A 654     -31.638 169.454  46.368  1.00 20.00
ATOM   5223  O   PRO A 654     -32.401 169.538  47.348  1.00 20.00
ATOM   5224  CB  PRO A 654     -32.124 168.363  44.081  1.00 20.00
ATOM   5225  CG  PRO A 654     -32.208 166.976  43.596  1.00 20.00
ATOM   5226  CD  PRO A 654     -32.827 166.209  44.782  1.00 20.00
ATOM   5227  N   SER A 655     -30.742 170.414  46.072  1.00 20.00
ATOM   5228  CA  SER A 655     -30.619 171.621  46.907  1.00 20.00
ATOM   5229  C   SER A 655     -30.227 172.863  46.089  1.00 20.00
ATOM   5230  O   SER A 655     -31.079 173.512  45.475  1.00 20.00
ATOM   5231  CB  SER A 655     -29.546 171.392  47.992  1.00 20.00
ATOM   5232  OG  SER A 655     -29.381 170.004  48.264  1.00 20.00
ATOM   5233  N   GLU A 755     -47.728 109.324  39.503  1.00 20.00
ATOM   5234  CA  GLU A 755     -48.874 108.433  39.726  1.00 20.00
ATOM   5235  C   GLU A 755     -49.716 108.142  38.465  1.00 20.00
ATOM   5236  O   GLU A 755     -50.047 106.962  38.204  1.00 20.00
ATOM   5237  CB  GLU A 755     -49.738 108.865  40.943  1.00 20.00
ATOM   5238  CG  GLU A 755     -49.180 108.449  42.348  1.00 20.00
ATOM   5239  CD  GLU A 755     -49.284 106.945  42.632  1.00 20.00
ATOM   5240  OE1 GLU A 755     -50.347 106.339  42.340  1.00 20.00
ATOM   5241  OE2 GLU A 755     -48.327 106.389  43.215  1.00 20.00
ATOM   5242  N   HIS A 756     -50.068 109.202  37.696  1.00 20.00
ATOM   5243  CA  HIS A 756     -50.886 109.049  36.464  1.00 20.00
ATOM   5244  C   HIS A 756     -50.152 108.934  35.138  1.00 20.00
ATOM   5245  O   HIS A 756     -50.670 109.057  34.004  1.00 20.00
ATOM   5246  CB  HIS A 756     -52.297 109.621  36.522  1.00 20.00
ATOM   5247  CG  HIS A 756     -53.192 109.129  35.413  1.00 20.00
ATOM   5248  ND1 HIS A 756     -53.819 107.890  35.424  1.00 20.00
ATOM   5249  CD2 HIS A 756     -53.657 109.767  34.307  1.00 20.00
ATOM   5250  CE1 HIS A 756     -54.606 107.781  34.354  1.00 20.00
ATOM   5251  NE2 HIS A 756     -54.525 108.908  33.663  1.00 20.00
ATOM   5252  N   ARG A 757     -48.859 108.656  35.398  1.00 20.00
ATOM   5253  CA  ARG A 757     -47.761 108.407  34.442  1.00 20.00
ATOM   5254  C   ARG A 757     -46.403 109.137  34.487  1.00 20.00
ATOM   5255  O   ARG A 757     -45.864 109.365  35.584  1.00 20.00
ATOM   5256  CB  ARG A 757     -48.137 107.544  33.231  1.00 20.00
ATOM   5257  CG  ARG A 757     -49.164 106.502  33.569  1.00 20.00
ATOM   5258  CD  ARG A 757     -49.750 105.924  32.309  1.00 20.00
ATOM   5259  NE  ARG A 757     -48.772 105.099  31.601  1.00 20.00
ATOM   5260  CZ  ARG A 757     -48.989 104.526  30.412  1.00 20.00
ATOM   5261  NH1 ARG A 757     -50.146 104.713  29.773  1.00 20.00
ATOM   5262  NH2 ARG A 757     -48.042 103.780  29.852  1.00 20.00
ATOM   5263  N   PRO A 758     -45.857 109.524  33.334  1.00 20.00
ATOM   5264  CA  PRO A 758     -44.641 110.278  33.384  1.00 20.00
ATOM   5265  C   PRO A 758     -44.949 111.738  33.095  1.00 20.00
ATOM   5266  O   PRO A 758     -46.064 112.098  32.669  1.00 20.00
ATOM   5267  CB  PRO A 758     -43.793 109.659  32.268  1.00 20.00
ATOM   5268  CG  PRO A 758     -44.765 109.131  31.286  1.00 20.00
ATOM   5269  CD  PRO A 758     -46.093 109.008  31.961  1.00 20.00
ATOM   5270  N   PHE A 759     -43.965 112.588  33.383  1.00 20.00
ATOM   5271  CA  PHE A 759     -44.115 114.001  33.159  1.00 20.00
ATOM   5272  C   PHE A 759     -43.115 114.465  32.150  1.00 20.00
ATOM   5273  O   PHE A 759     -43.099 115.623  31.774  1.00 20.00
ATOM   5274  CB  PHE A 759     -43.926 114.805  34.444  1.00 20.00
ATOM   5275  CG  PHE A 759     -44.830 115.993  34.503  1.00 20.00
ATOM   5276  CD1 PHE A 759     -44.433 117.222  33.967  1.00 20.00
ATOM   5277  CD2 PHE A 759     -46.171 115.826  34.855  1.00 20.00
ATOM   5278  CE1 PHE A 759     -45.312 118.299  33.953  1.00 20.00
ATOM   5279  CE2 PHE A 759     -47.059 116.912  34.847  1.00 20.00
ATOM   5280  CZ  PHE A 759     -46.626 118.136  34.390  1.00 20.00
ATOM   5281  N   GLU A 760     -42.236 113.541  31.780  1.00 20.00
ATOM   5282  CA  GLU A 760     -41.143 113.749  30.829  1.00 20.00
ATOM   5283  C   GLU A 760     -40.129 112.658  31.176  1.00 20.00
ATOM   5284  O   GLU A 760     -39.598 112.615  32.303  1.00 20.00
ATOM   5285  CB  GLU A 760     -40.500 115.150  30.995  1.00 20.00
ATOM   5286  CG  GLU A 760     -39.361 115.468  30.000  1.00 20.00
ATOM   5287  CD  GLU A 760     -39.861 115.807  28.580  1.00 20.00
ATOM   5288  OE1 GLU A 760     -41.096 115.754  28.340  1.00 20.00
ATOM   5289  OE2 GLU A 760     -39.011 116.122  27.698  1.00 20.00
ATOM   5290  N   LYS A 761     -39.921 111.728  30.242  1.00 20.00
ATOM   5291  CA  LYS A 761     -39.000 110.625  30.488  1.00 20.00
ATOM   5292  C   LYS A 761     -37.669 110.842  29.750  1.00 20.00
ATOM   5293  O   LYS A 761     -37.548 110.495  28.568  1.00 20.00
ATOM   5294  CB  LYS A 761     -39.638 109.304  30.031  1.00 20.00
ATOM   5295  CG  LYS A 761     -40.673 108.713  30.987  1.00 20.00
ATOM   5296  CD  LYS A 761     -41.286 107.434  30.396  1.00 20.00
ATOM   5297  CE  LYS A 761     -42.472 106.919  31.227  1.00 20.00
ATOM   5298  NZ  LYS A 761     -43.581 106.338  30.363  1.00 20.00
ATOM   5299  N   VAL A 762     -36.673 111.418  30.438  1.00 20.00
ATOM   5300  CA  VAL A 762     -35.354 111.663  29.819  1.00 20.00
ATOM   5301  C   VAL A 762     -34.606 110.350  29.615  1.00 20.00
ATOM   5302  O   VAL A 762     -34.331 109.627  30.583  1.00 20.00
ATOM   5303  CB  VAL A 762     -34.463 112.596  30.680  1.00 20.00
ATOM   5304  CG1 VAL A 762     -33.175 112.957  29.918  1.00 20.00
ATOM   5305  CG2 VAL A 762     -35.227 113.847  31.093  1.00 20.00
ATOM   5306  N   VAL A 763     -34.266 110.049  28.357  1.00 20.00
ATOM   5307  CA  VAL A 763     -33.579 108.805  28.045  1.00 20.00
ATOM   5308  C   VAL A 763     -32.283 109.020  27.261  1.00 20.00
ATOM   5309  O   VAL A 763     -32.245 109.781  26.283  1.00 20.00
ATOM   5310  CB  VAL A 763     -34.502 107.830  27.271  1.00 20.00
ATOM   5311  CG1 VAL A 763     -35.010 106.726  28.204  1.00 20.00
ATOM   5312  CG2 VAL A 763     -35.678 108.581  26.632  1.00 20.00
ATOM   5313  N   ASN A 764     -31.227 108.336  27.700  1.00 20.00
ATOM   5314  CA  ASN A 764     -29.910 108.411  27.049  1.00 20.00
ATOM   5315  C   ASN A 764     -29.167 109.729  27.330  1.00 20.00
ATOM   5316  O   ASN A 764     -28.036 109.950  26.857  1.00 20.00
ATOM   5317  CB  ASN A 764     -30.037 108.159  25.533  1.00 20.00
ATOM   5318  CG  ASN A 764     -30.323 106.698  25.206  1.00 20.00
ATOM   5319  OD1 ASN A 764     -30.083 105.812  26.035  1.00 20.00
ATOM   5320  ND2 ASN A 764     -30.851 106.442  23.997  1.00 20.00
ATOM   5321  N   LYS A 765     -29.775 110.561  28.136  1.00 20.00
ATOM   5322  CA  LYS A 765     -29.172 111.844  28.481  1.00 20.00
ATOM   5323  C   LYS A 765     -29.441 112.164  29.946  1.00 20.00
ATOM   5324  O   LYS A 765     -30.570 112.003  30.424  1.00 20.00
ATOM   5325  CB  LYS A 765     -29.722 112.953  27.578  1.00 20.00
ATOM   5326  CG  LYS A 765     -29.019 113.057  26.216  1.00 20.00
ATOM   5327  CD  LYS A 765     -29.260 114.410  25.545  1.00 20.00
ATOM   5328  CE  LYS A 765     -28.917 114.362  24.047  1.00 20.00
ATOM   5329  NZ  LYS A 765     -28.198 115.592  23.581  1.00 20.00
ATOM   5330  N   GLU A 766     -28.390 112.600  30.654  1.00 20.00
ATOM   5331  CA  GLU A 766     -28.489 112.945  32.083  1.00 20.00
ATOM   5332  C   GLU A 766     -28.643 114.452  32.273  1.00 20.00
ATOM   5333  O   GLU A 766     -28.017 115.050  33.160  1.00 20.00
ATOM   5334  CB  GLU A 766     -27.255 112.443  32.850  1.00 20.00
ATOM   5335  CG  GLU A 766     -25.974 112.402  32.010  1.00 20.00
ATOM   5336  CD  GLU A 766     -25.954 111.245  31.014  1.00 20.00
ATOM   5337  OE1 GLU A 766     -26.240 111.470  29.803  1.00 20.00
ATOM   5338  OE2 GLU A 766     -25.628 110.112  31.438  1.00 20.00
ATOM   5339  N   SER A 767     -29.477 115.055  31.424  1.00 20.00
ATOM   5340  CA  SER A 767     -29.738 116.489  31.484  1.00 20.00
ATOM   5341  C   SER A 767     -30.964 116.857  30.637  1.00 20.00
ATOM   5342  O   SER A 767     -31.064 116.491  29.455  1.00 20.00
ATOM   5343  CB  SER A 767     -28.508 117.294  31.018  1.00 20.00
ATOM   5344  OG  SER A 767     -28.828 118.668  30.885  1.00 20.00
ATOM   5345  N   LEU A 768     -31.893 117.589  31.247  1.00 20.00
ATOM   5346  CA  LEU A 768     -33.105 118.014  30.556  1.00 20.00
ATOM   5347  C   LEU A 768     -33.236 119.536  30.615  1.00 20.00
ATOM   5348  O   LEU A 768     -32.858 120.179  31.614  1.00 20.00
ATOM   5349  CB  LEU A 768     -34.345 117.329  31.167  1.00 20.00
ATOM   5350  CG  LEU A 768     -35.704 118.018  31.012  1.00 20.00
ATOM   5351  CD1 LEU A 768     -36.792 117.000  30.645  1.00 20.00
ATOM   5352  CD2 LEU A 768     -36.066 118.748  32.310  1.00 20.00
ATOM   5353  N   VAL A 769     -33.722 120.115  29.514  1.00 20.00
ATOM   5354  CA  VAL A 769     -33.911 121.558  29.441  1.00 20.00
ATOM   5355  C   VAL A 769     -35.401 121.844  29.299  1.00 20.00
ATOM   5356  O   VAL A 769     -35.963 121.781  28.189  1.00 20.00
ATOM   5357  CB  VAL A 769     -33.148 122.180  28.260  1.00 20.00
ATOM   5358  CG1 VAL A 769     -31.840 122.797  28.754  1.00 20.00
ATOM   5359  CG2 VAL A 769     -32.899 121.135  27.175  1.00 20.00
ATOM   5360  N   ILE A 770     -36.044 122.082  30.436  1.00 20.00
ATOM   5361  CA  ILE A 770     -37.475 122.360  30.461  1.00 20.00
ATOM   5362  C   ILE A 770     -37.746 123.563  29.563  1.00 20.00
ATOM   5363  O   ILE A 770     -37.604 124.718  29.995  1.00 20.00
ATOM   5364  CB  ILE A 770     -37.955 122.671  31.894  1.00 20.00
ATOM   5365  CG1 ILE A 770     -37.865 121.429  32.780  1.00 20.00
ATOM   5366  CG2 ILE A 770     -39.397 123.158  31.873  1.00 20.00
ATOM   5367  CD1 ILE A 770     -39.161 121.126  33.485  1.00 20.00
ATOM   5368  N   SER A 771     -38.131 123.288  28.309  1.00 20.00
ATOM   5369  CA  SER A 771     -38.419 124.339  27.335  1.00 20.00
ATOM   5370  C   SER A 771     -39.378 125.381  27.915  1.00 20.00
ATOM   5371  O   SER A 771     -39.892 125.224  29.032  1.00 20.00
ATOM   5372  CB  SER A 771     -39.001 123.714  26.059  1.00 20.00
ATOM   5373  OG  SER A 771     -38.879 122.295  26.111  1.00 20.00
ATOM   5374  N   GLY A 772     -39.614 126.446  27.149  1.00 20.00
ATOM   5375  CA  GLY A 772     -40.498 127.526  27.586  1.00 20.00
ATOM   5376  C   GLY A 772     -41.812 127.051  28.248  1.00 20.00
ATOM   5377  O   GLY A 772     -42.295 125.934  28.004  1.00 20.00
ATOM   5378  N   LEU A 773     -42.371 127.914  29.092  1.00 20.00
ATOM   5379  CA  LEU A 773     -43.630 127.637  29.791  1.00 20.00
ATOM   5380  C   LEU A 773     -44.131 128.962  30.368  1.00 20.00
ATOM   5381  O   LEU A 773     -45.114 129.532  29.871  1.00 20.00
ATOM   5382  CB  LEU A 773     -43.417 126.608  30.921  1.00 20.00
ATOM   5383  CG  LEU A 773     -44.624 125.758  31.398  1.00 20.00
ATOM   5384  CD1 LEU A 773     -45.898 126.043  30.586  1.00 20.00
ATOM   5385  CD2 LEU A 773     -44.301 124.267  31.384  1.00 20.00
ATOM   5386  N   ARG A 774     -43.415 129.477  31.379  1.00 20.00
ATOM   5387  CA  ARG A 774     -43.755 130.755  32.001  1.00 20.00
ATOM   5388  C   ARG A 774     -42.489 131.443  32.514  1.00 20.00
ATOM   5389  O   ARG A 774     -41.615 130.801  33.089  1.00 20.00
ATOM   5390  CB  ARG A 774     -44.762 130.564  33.157  1.00 20.00
ATOM   5391  CG  ARG A 774     -44.897 131.780  34.077  1.00 20.00
ATOM   5392  CD  ARG A 774     -45.967 132.736  33.565  1.00 20.00
ATOM   5393  NE  ARG A 774     -45.827 134.072  34.160  1.00 20.00
ATOM   5394  CZ  ARG A 774     -46.467 135.158  33.724  1.00 20.00
ATOM   5395  NH1 ARG A 774     -47.307 135.083  32.682  1.00 20.00
ATOM   5396  NH2 ARG A 774     -46.274 136.324  34.338  1.00 20.00
ATOM   5397  N   HIS A 775     -42.389 132.736  32.270  1.00 20.00
ATOM   5398  CA  HIS A 775     -41.218 133.503  32.708  1.00 20.00
ATOM   5399  C   HIS A 775     -41.369 133.930  34.167  1.00 20.00
ATOM   5400  O   HIS A 775     -42.473 133.869  34.730  1.00 20.00
ATOM   5401  CB  HIS A 775     -40.979 134.730  31.794  1.00 20.00
ATOM   5402  CG  HIS A 775     -41.939 135.856  32.039  1.00 20.00
ATOM   5403  ND1 HIS A 775     -43.251 135.829  31.586  1.00 20.00
ATOM   5404  CD2 HIS A 775     -41.769 137.054  32.663  1.00 20.00
ATOM   5405  CE1 HIS A 775     -43.851 136.955  31.933  1.00 20.00
ATOM   5406  NE2 HIS A 775     -42.974 137.716  32.586  1.00 20.00
ATOM   5407  N   PHE A 776     -40.240 134.343  34.762  1.00 20.00
ATOM   5408  CA  PHE A 776     -40.162 134.770  36.172  1.00 20.00
ATOM   5409  C   PHE A 776     -41.123 134.071  37.149  1.00 20.00
ATOM   5410  O   PHE A 776     -41.999 134.705  37.753  1.00 20.00
ATOM   5411  CB  PHE A 776     -40.236 136.288  36.310  1.00 20.00
ATOM   5412  CG  PHE A 776     -39.409 136.835  37.449  1.00 20.00
ATOM   5413  CD1 PHE A 776     -38.230 137.538  37.203  1.00 20.00
ATOM   5414  CD2 PHE A 776     -39.796 136.624  38.766  1.00 20.00
ATOM   5415  CE1 PHE A 776     -37.468 138.048  38.249  1.00 20.00
ATOM   5416  CE2 PHE A 776     -39.039 137.127  39.816  1.00 20.00
ATOM   5417  CZ  PHE A 776     -37.873 137.844  39.555  1.00 20.00
ATOM   5418  N   THR A 777     -40.941 132.762  37.301  1.00 20.00
ATOM   5419  CA  THR A 777     -41.744 131.959  38.232  1.00 20.00
ATOM   5420  C   THR A 777     -40.907 130.777  38.724  1.00 20.00
ATOM   5421  O   THR A 777     -40.006 130.304  38.021  1.00 20.00
ATOM   5422  CB  THR A 777     -43.090 131.476  37.602  1.00 20.00
ATOM   5423  OG1 THR A 777     -43.682 132.544  36.838  1.00 20.00
ATOM   5424  CG2 THR A 777     -44.079 131.044  38.709  1.00 20.00
ATOM   5425  N   GLY A 778     -41.139 130.377  39.976  1.00 20.00
ATOM   5426  CA  GLY A 778     -40.385 129.288  40.577  1.00 20.00
ATOM   5427  C   GLY A 778     -41.090 127.951  40.356  1.00 20.00
ATOM   5428  O   GLY A 778     -42.317 127.838  40.510  1.00 20.00
ATOM   5429  N   TYR A 779     -40.309 126.942  39.993  1.00 20.00
ATOM   5430  CA  TYR A 779     -40.862 125.610  39.755  1.00 20.00
ATOM   5431  C   TYR A 779     -40.199 124.571  40.660  1.00 20.00
ATOM   5432  O   TYR A 779     -38.977 124.600  40.884  1.00 20.00
ATOM   5433  CB  TYR A 779     -40.693 125.219  38.284  1.00 20.00
ATOM   5434  CG  TYR A 779     -41.572 125.993  37.325  1.00 20.00
ATOM   5435  CD1 TYR A 779     -41.079 127.111  36.645  1.00 20.00
ATOM   5436  CD2 TYR A 779     -42.881 125.582  37.067  1.00 20.00
ATOM   5437  CE1 TYR A 779     -41.871 127.799  35.731  1.00 20.00
ATOM   5438  CE2 TYR A 779     -43.682 126.268  36.156  1.00 20.00
ATOM   5439  CZ  TYR A 779     -43.170 127.374  35.494  1.00 20.00
ATOM   5440  OH  TYR A 779     -43.966 128.051  34.595  1.00 20.00
ATOM   5441  N   ARG A 780     -41.019 123.643  41.178  1.00 20.00
ATOM   5442  CA  ARG A 780     -40.499 122.601  42.032  1.00 20.00
ATOM   5443  C   ARG A 780     -40.368 121.333  41.200  1.00 20.00
ATOM   5444  O   ARG A 780     -41.376 120.764  40.767  1.00 20.00
ATOM   5445  CB  ARG A 780     -41.433 122.379  43.233  1.00 20.00
ATOM   5446  CG  ARG A 780     -40.830 122.818  44.581  1.00 20.00
ATOM   5447  CD  ARG A 780     -39.369 122.367  44.712  1.00 20.00
ATOM   5448  NE  ARG A 780     -38.924 122.274  46.114  1.00 20.00
ATOM   5449  CZ  ARG A 780     -38.667 121.129  46.749  1.00 20.00
ATOM   5450  NH1 ARG A 780     -38.826 119.972  46.109  1.00 20.00
ATOM   5451  NH2 ARG A 780     -38.255 121.139  48.024  1.00 20.00
ATOM   5452  N   ILE A 781     -39.120 120.925  40.943  1.00 20.00
ATOM   5453  CA  ILE A 781     -38.847 119.731  40.136  1.00 20.00
ATOM   5454  C   ILE A 781     -38.545 118.494  41.008  1.00 20.00
ATOM   5455  O   ILE A 781     -37.979 118.626  42.113  1.00 20.00
ATOM   5456  CB  ILE A 781     -37.725 119.996  39.106  1.00 20.00
ATOM   5457  CG1 ILE A 781     -36.556 120.722  39.776  1.00 20.00
ATOM   5458  CG2 ILE A 781     -38.249 120.877  37.972  1.00 20.00
ATOM   5459  CD1 ILE A 781     -36.711 122.212  39.771  1.00 20.00
ATOM   5460  N   GLU A 782     -38.958 117.311  40.519  1.00 20.00
ATOM   5461  CA  GLU A 782     -38.807 116.055  41.267  1.00 20.00
ATOM   5462  C   GLU A 782     -37.581 115.228  40.890  1.00 20.00
ATOM   5463  O   GLU A 782     -36.744 114.926  41.748  1.00 20.00
ATOM   5464  CB  GLU A 782     -40.075 115.199  41.157  1.00 20.00
ATOM   5465  CG  GLU A 782     -40.283 114.246  42.327  1.00 20.00
ATOM   5466  CD  GLU A 782     -41.764 113.897  42.550  1.00 20.00
ATOM   5467  OE1 GLU A 782     -42.632 114.548  41.915  1.00 20.00
ATOM   5468  OE2 GLU A 782     -42.063 112.983  43.368  1.00 20.00
ATOM   5469  N   LEU A 783     -37.514 114.805  39.625  1.00 20.00
ATOM   5470  CA  LEU A 783     -36.377 114.007  39.144  1.00 20.00
ATOM   5471  C   LEU A 783     -36.123 112.653  39.850  1.00 20.00
ATOM   5472  O   LEU A 783     -35.273 112.559  40.757  1.00 20.00
ATOM   5473  CB  LEU A 783     -35.085 114.849  39.160  1.00 20.00
ATOM   5474  CG  LEU A 783     -33.770 114.085  38.952  1.00 20.00
ATOM   5475  CD1 LEU A 783     -33.754 113.387  37.581  1.00 20.00
ATOM   5476  CD2 LEU A 783     -32.566 115.024  39.102  1.00 20.00
ATOM   5477  N   GLN A 784     -36.815 111.601  39.388  1.00 20.00
ATOM   5478  CA  GLN A 784     -36.606 110.251  39.907  1.00 20.00
ATOM   5479  C   GLN A 784     -35.789 109.509  38.846  1.00 20.00
ATOM   5480  O   GLN A 784     -35.696 109.959  37.688  1.00 20.00
ATOM   5481  CB  GLN A 784     -37.936 109.506  40.087  1.00 20.00
ATOM   5482  CG  GLN A 784     -38.816 109.999  41.205  1.00 20.00
ATOM   5483  CD  GLN A 784     -40.204 109.323  41.187  1.00 20.00
ATOM   5484  OE1 GLN A 784     -40.484 108.461  40.337  1.00 20.00
ATOM   5485  NE2 GLN A 784     -41.071 109.705  42.129  1.00 20.00
ATOM   5486  N   ALA A 785     -35.234 108.352  39.224  1.00 20.00
ATOM   5487  CA  ALA A 785     -34.459 107.523  38.287  1.00 20.00
ATOM   5488  C   ALA A 785     -35.168 106.167  38.169  1.00 20.00
ATOM   5489  O   ALA A 785     -35.677 105.646  39.160  1.00 20.00
ATOM   5490  CB  ALA A 785     -33.013 107.346  38.801  1.00 20.00
ATOM   5491  N   CYS A 786     -35.240 105.609  36.960  1.00 20.00
ATOM   5492  CA  CYS A 786     -35.918 104.328  36.796  1.00 20.00
ATOM   5493  C   CYS A 786     -35.072 103.291  36.082  1.00 20.00
ATOM   5494  O   CYS A 786     -34.263 103.624  35.203  1.00 20.00
ATOM   5495  CB  CYS A 786     -37.276 104.499  36.108  1.00 20.00
ATOM   5496  SG  CYS A 786     -38.126 106.035  36.587  1.00 20.00
ATOM   5497  N   ASN A 787     -35.244 102.033  36.491  1.00 20.00
ATOM   5498  CA  ASN A 787     -34.503 100.919  35.909  1.00 20.00
ATOM   5499  C   ASN A 787     -35.399 100.101  34.976  1.00 20.00
ATOM   5500  O   ASN A 787     -35.072  98.970  34.619  1.00 20.00
ATOM   5501  CB  ASN A 787     -33.933 100.022  37.019  1.00 20.00
ATOM   5502  CG  ASN A 787     -35.013  99.217  37.747  1.00 20.00
ATOM   5503  OD1 ASN A 787     -35.262  99.429  38.941  1.00 20.00
ATOM   5504  ND2 ASN A 787     -35.602  98.235  37.051  1.00 20.00
ATOM   5505  N   GLN A 788     -36.544 100.673  34.602  1.00 20.00
ATOM   5506  CA  GLN A 788     -37.488 100.009  33.702  1.00 20.00
ATOM   5507  C   GLN A 788     -38.753 100.852  33.497  1.00 20.00
ATOM   5508  O   GLN A 788     -39.132 101.637  34.375  1.00 20.00
ATOM   5509  CB  GLN A 788     -37.816  98.597  34.209  1.00 20.00
ATOM   5510  CG  GLN A 788     -39.280  98.332  34.520  1.00 20.00
ATOM   5511  CD  GLN A 788     -39.541  96.867  34.817  1.00 20.00
ATOM   5512  OE1 GLN A 788     -39.041  95.989  34.111  1.00 20.00
ATOM   5513  NE2 GLN A 788     -40.300  96.592  35.883  1.00 20.00
ATOM   5514  N   ASP A 789     -39.370 100.723  32.316  1.00 20.00
ATOM   5515  CA  ASP A 789     -40.550 101.515  31.972  1.00 20.00
ATOM   5516  C   ASP A 789     -41.752 100.666  31.540  1.00 20.00
ATOM   5517  O   ASP A 789     -42.894 100.931  31.940  1.00 20.00
ATOM   5518  CB  ASP A 789     -40.196 102.509  30.848  1.00 20.00
ATOM   5519  CG  ASP A 789     -41.341 103.457  30.525  1.00 20.00
ATOM   5520  OD1 ASP A 789     -42.368 103.429  31.256  1.00 20.00
ATOM   5521  OD2 ASP A 789     -41.203 104.242  29.546  1.00 20.00
ATOM   5522  N   THR A 790     -41.494  99.689  30.686  1.00 20.00
ATOM   5523  CA  THR A 790     -42.549  98.825  30.137  1.00 20.00
ATOM   5524  C   THR A 790     -43.531  98.226  31.174  1.00 20.00
ATOM   5525  O   THR A 790     -44.578  98.819  31.460  1.00 20.00
ATOM   5526  CB  THR A 790     -41.966  97.751  29.195  1.00 20.00
ATOM   5527  OG1 THR A 790     -40.532  97.707  29.365  1.00 20.00
ATOM   5528  CG2 THR A 790     -42.298  98.086  27.726  1.00 20.00
ATOM   5529  N   PRO A 791     -43.215  97.051  31.721  1.00 20.00
ATOM   5530  CA  PRO A 791     -44.108  96.428  32.702  1.00 20.00
ATOM   5531  C   PRO A 791     -44.222  97.378  33.892  1.00 20.00
ATOM   5532  O   PRO A 791     -43.598  97.171  34.941  1.00 20.00
ATOM   5533  CB  PRO A 791     -43.343  95.168  33.107  1.00 20.00
ATOM   5534  CG  PRO A 791     -41.875  95.546  32.947  1.00 20.00
ATOM   5535  CD  PRO A 791     -41.794  96.754  32.017  1.00 20.00
ATOM   5536  N   GLU A 792     -44.978  98.453  33.701  1.00 20.00
ATOM   5537  CA  GLU A 792     -45.145  99.463  34.747  1.00 20.00
ATOM   5538  C   GLU A 792     -43.797 100.064  35.187  1.00 20.00
ATOM   5539  O   GLU A 792     -42.725  99.503  34.927  1.00 20.00
ATOM   5540  CB  GLU A 792     -45.911  98.896  35.956  1.00 20.00
ATOM   5541  CG  GLU A 792     -47.389  99.289  35.994  1.00 20.00
ATOM   5542  CD  GLU A 792     -48.108  98.761  37.236  1.00 20.00
ATOM   5543  OE1 GLU A 792     -47.669  97.729  37.800  1.00 20.00
ATOM   5544  OE2 GLU A 792     -49.108  99.389  37.656  1.00 20.00
ATOM   5545  N   GLU A 793     -43.860 101.220  35.844  1.00 20.00
ATOM   5546  CA  GLU A 793     -42.654 101.914  36.300  1.00 20.00
ATOM   5547  C   GLU A 793     -41.991 101.232  37.503  1.00 20.00
ATOM   5548  O   GLU A 793     -42.671 100.608  38.337  1.00 20.00
ATOM   5549  CB  GLU A 793     -42.981 103.371  36.652  1.00 20.00
ATOM   5550  CG  GLU A 793     -43.530 104.187  35.485  1.00 20.00
ATOM   5551  CD  GLU A 793     -43.087 105.644  35.536  1.00 20.00
ATOM   5552  OE1 GLU A 793     -43.483 106.363  36.493  1.00 20.00
ATOM   5553  OE2 GLU A 793     -42.343 106.073  34.614  1.00 20.00
ATOM   5554  N   ARG A 794     -40.660 101.362  37.576  1.00 20.00
ATOM   5555  CA  ARG A 794     -39.851 100.842  38.695  1.00 20.00
ATOM   5556  C   ARG A 794     -38.778 101.897  38.974  1.00 20.00
ATOM   5557  O   ARG A 794     -37.624 101.755  38.559  1.00 20.00
ATOM   5558  CB  ARG A 794     -39.186  99.512  38.318  1.00 20.00
ATOM   5559  CG  ARG A 794     -38.364  98.870  39.457  1.00 20.00
ATOM   5560  CD  ARG A 794     -38.079  97.389  39.177  1.00 20.00
ATOM   5561  NE  ARG A 794     -37.881  96.623  40.413  1.00 20.00
ATOM   5562  CZ  ARG A 794     -38.598  95.547  40.759  1.00 20.00
ATOM   5563  NH1 ARG A 794     -39.567  95.100  39.954  1.00 20.00
ATOM   5564  NH2 ARG A 794     -38.340  94.907  41.904  1.00 20.00
ATOM   5565  N   CYS A 795     -39.175 102.994  39.644  1.00 20.00
ATOM   5566  CA  CYS A 795     -38.260 104.107  39.870  1.00 20.00
ATOM   5567  C   CYS A 795     -37.582 104.169  41.235  1.00 20.00
ATOM   5568  O   CYS A 795     -37.572 103.185  41.979  1.00 20.00
ATOM   5569  CB  CYS A 795     -38.920 105.433  39.507  1.00 20.00
ATOM   5570  SG  CYS A 795     -39.642 105.433  37.818  1.00 20.00
ATOM   5571  N   SER A 796     -36.968 105.324  41.529  1.00 20.00
ATOM   5572  CA  SER A 796     -36.203 105.524  42.767  1.00 20.00
ATOM   5573  C   SER A 796     -36.751 106.652  43.607  1.00 20.00
ATOM   5574  O   SER A 796     -37.587 107.409  43.145  1.00 20.00
ATOM   5575  CB  SER A 796     -34.746 105.873  42.426  1.00 20.00
ATOM   5576  OG  SER A 796     -34.498 107.259  42.645  1.00 20.00
ATOM   5577  N   VAL A 797     -36.193 106.800  44.813  1.00 20.00
ATOM   5578  CA  VAL A 797     -36.561 107.874  45.734  1.00 20.00
ATOM   5579  C   VAL A 797     -36.230 109.238  45.101  1.00 20.00
ATOM   5580  O   VAL A 797     -35.054 109.553  44.818  1.00 20.00
ATOM   5581  CB  VAL A 797     -35.791 107.754  47.065  1.00 20.00
ATOM   5582  CG1 VAL A 797     -34.273 107.734  46.796  1.00 20.00
ATOM   5583  CG2 VAL A 797     -36.170 108.888  48.020  1.00 20.00
ATOM   5584  N   ALA A 798     -37.274 110.040  44.875  1.00 20.00
ATOM   5585  CA  ALA A 798     -37.118 111.337  44.223  1.00 20.00
ATOM   5586  C   ALA A 798     -36.112 112.239  44.929  1.00 20.00
ATOM   5587  O   ALA A 798     -35.955 112.183  46.157  1.00 20.00
ATOM   5588  CB  ALA A 798     -38.468 112.028  44.077  1.00 20.00
ATOM   5589  N   ALA A 799     -35.423 113.054  44.126  1.00 20.00
ATOM   5590  CA  ALA A 799     -34.455 114.027  44.629  1.00 20.00
ATOM   5591  C   ALA A 799     -35.008 115.373  44.205  1.00 20.00
ATOM   5592  O   ALA A 799     -35.003 115.698  43.009  1.00 20.00
ATOM   5593  CB  ALA A 799     -33.085 113.806  43.994  1.00 20.00
ATOM   5594  N   TYR A 800     -35.499 116.182  45.176  1.00 20.00
ATOM   5595  CA  TYR A 800     -36.140 117.464  44.891  1.00 20.00
ATOM   5596  C   TYR A 800     -35.230 118.692  44.765  1.00 20.00
ATOM   5597  O   TYR A 800     -34.185 118.804  45.437  1.00 20.00
ATOM   5598  CB  TYR A 800     -37.260 117.724  45.902  1.00 20.00
ATOM   5599  CG  TYR A 800     -38.282 116.601  45.983  1.00 20.00
ATOM   5600  CD1 TYR A 800     -38.161 115.587  46.937  1.00 20.00
ATOM   5601  CD2 TYR A 800     -39.360 116.547  45.094  1.00 20.00
ATOM   5602  CE1 TYR A 800     -39.093 114.556  47.017  1.00 20.00
ATOM   5603  CE2 TYR A 800     -40.296 115.519  45.161  1.00 20.00
ATOM   5604  CZ  TYR A 800     -40.164 114.526  46.127  1.00 20.00
ATOM   5605  OH  TYR A 800     -41.103 113.494  46.188  1.00 20.00
ATOM   5606  N   VAL A 801     -35.655 119.618  43.908  1.00 20.00
ATOM   5607  CA  VAL A 801     -34.943 120.880  43.695  1.00 20.00
ATOM   5608  C   VAL A 801     -35.903 121.860  43.023  1.00 20.00
ATOM   5609  O   VAL A 801     -36.922 121.444  42.446  1.00 20.00
ATOM   5610  CB  VAL A 801     -33.677 120.711  42.832  1.00 20.00
ATOM   5611  CG1 VAL A 801     -34.011 119.951  41.567  1.00 20.00
ATOM   5612  CG2 VAL A 801     -33.050 122.078  42.504  1.00 20.00
ATOM   5613  N   SER A 802     -35.601 123.159  43.132  1.00 20.00
ATOM   5614  CA  SER A 802     -36.471 124.186  42.564  1.00 20.00
ATOM   5615  C   SER A 802     -35.672 125.199  41.752  1.00 20.00
ATOM   5616  O   SER A 802     -34.436 125.128  41.692  1.00 20.00
ATOM   5617  CB  SER A 802     -37.209 124.913  43.689  1.00 20.00
ATOM   5618  OG  SER A 802     -36.436 126.025  44.142  1.00 20.00
ATOM   5619  N   ALA A 803     -36.381 126.165  41.164  1.00 20.00
ATOM   5620  CA  ALA A 803     -35.744 127.215  40.360  1.00 20.00
ATOM   5621  C   ALA A 803     -36.759 128.225  39.838  1.00 20.00
ATOM   5622  O   ALA A 803     -37.919 127.881  39.555  1.00 20.00
ATOM   5623  CB  ALA A 803     -34.971 126.615  39.204  1.00 20.00
ATOM   5624  N   ARG A 804     -36.299 129.470  39.693  1.00 20.00
ATOM   5625  CA  ARG A 804     -37.147 130.569  39.211  1.00 20.00
ATOM   5626  C   ARG A 804     -36.597 131.115  37.893  1.00 20.00
ATOM   5627  O   ARG A 804     -35.400 131.433  37.786  1.00 20.00
ATOM   5628  CB  ARG A 804     -37.192 131.702  40.256  1.00 20.00
ATOM   5629  CG  ARG A 804     -37.781 133.014  39.745  1.00 20.00
ATOM   5630  CD  ARG A 804     -39.301 133.004  39.867  1.00 20.00
ATOM   5631  NE  ARG A 804     -39.816 133.901  40.908  1.00 20.00
ATOM   5632  CZ  ARG A 804     -39.297 134.037  42.136  1.00 20.00
ATOM   5633  NH1 ARG A 804     -38.212 133.349  42.504  1.00 20.00
ATOM   5634  NH2 ARG A 804     -39.857 134.881  43.001  1.00 20.00
ATOM   5635  N   THR A 805     -37.496 131.260  36.900  1.00 20.00
ATOM   5636  CA  THR A 805     -37.101 131.729  35.560  1.00 20.00
ATOM   5637  C   THR A 805     -36.727 133.211  35.514  1.00 20.00
ATOM   5638  O   THR A 805     -37.115 133.988  36.395  1.00 20.00
ATOM   5639  CB  THR A 805     -38.214 131.446  34.528  1.00 20.00
ATOM   5640  OG1 THR A 805     -39.491 131.435  35.198  1.00 20.00
ATOM   5641  CG2 THR A 805     -38.000 130.096  33.864  1.00 20.00
ATOM   5642  N   MET A 806     -35.979 133.599  34.475  1.00 20.00
ATOM   5643  CA  MET A 806     -35.566 134.991  34.291  1.00 20.00
ATOM   5644  C   MET A 806     -36.770 135.859  33.889  1.00 20.00
ATOM   5645  O   MET A 806     -37.887 135.345  33.697  1.00 20.00
ATOM   5646  CB  MET A 806     -34.457 135.086  33.233  1.00 20.00
ATOM   5647  CG  MET A 806     -33.416 133.982  33.335  1.00 20.00
ATOM   5648  SD  MET A 806     -31.745 134.527  32.827  1.00 20.00
ATOM   5649  CE  MET A 806     -31.078 135.151  34.470  1.00 20.00
ATOM   5650  N   PRO A 807     -36.542 137.169  33.759  1.00 20.00
ATOM   5651  CA  PRO A 807     -37.622 138.097  33.421  1.00 20.00
ATOM   5652  C   PRO A 807     -37.430 138.811  32.069  1.00 20.00
ATOM   5653  O   PRO A 807     -36.402 138.643  31.394  1.00 20.00
ATOM   5654  CB  PRO A 807     -37.546 139.113  34.567  1.00 20.00
ATOM   5655  CG  PRO A 807     -36.076 139.146  34.952  1.00 20.00
ATOM   5656  CD  PRO A 807     -35.469 137.824  34.553  1.00 20.00
ATOM   5657  N   GLU A 808     -38.416 139.628  31.687  1.00 20.00
ATOM   5658  CA  GLU A 808     -38.358 140.380  30.415  1.00 20.00
ATOM   5659  C   GLU A 808     -38.917 141.800  30.560  1.00 20.00
ATOM   5660  O   GLU A 808     -39.862 142.019  31.323  1.00 20.00
ATOM   5661  CB  GLU A 808     -39.116 139.620  29.309  1.00 20.00
ATOM   5662  CG  GLU A 808     -38.590 138.217  29.054  1.00 20.00
ATOM   5663  CD  GLU A 808     -39.439 137.439  28.051  1.00 20.00
ATOM   5664  OE1 GLU A 808     -40.655 137.237  28.313  1.00 20.00
ATOM   5665  OE2 GLU A 808     -38.884 137.018  27.003  1.00 20.00
ATOM   5666  N   ALA A 809     -38.341 142.750  29.804  1.00 20.00
ATOM   5667  CA  ALA A 809     -38.745 144.165  29.857  1.00 20.00
ATOM   5668  C   ALA A 809     -40.266 144.414  29.850  1.00 20.00
ATOM   5669  O   ALA A 809     -40.981 143.972  28.934  1.00 20.00
ATOM   5670  CB  ALA A 809     -38.057 144.963  28.744  1.00 20.00
ATOM   5671  N   LYS A 810     -40.780 145.138  30.809  1.00 20.00
ATOM   5672  CA  LYS A 810     -42.210 145.459  30.954  1.00 20.00
ATOM   5673  C   LYS A 810     -42.415 146.864  31.546  1.00 20.00
ATOM   5674  O   LYS A 810     -41.667 147.296  32.440  1.00 20.00
ATOM   5675  CB  LYS A 810     -42.939 144.408  31.830  1.00 20.00
ATOM   5676  CG  LYS A 810     -43.563 143.250  31.035  1.00 20.00
ATOM   5677  CD  LYS A 810     -45.099 143.188  31.193  1.00 20.00
ATOM   5678  CE  LYS A 810     -45.641 141.729  31.113  1.00 20.00
ATOM   5679  NZ  LYS A 810     -46.885 141.410  31.971  1.00 20.00
ATOM   5680  N   ALA A 811     -43.444 147.558  31.049  1.00 20.00
ATOM   5681  CA  ALA A 811     -43.754 148.917  31.508  1.00 20.00
ATOM   5682  C   ALA A 811     -45.250 149.261  31.370  1.00 20.00
ATOM   5683  O   ALA A 811     -46.110 148.633  32.020  1.00 20.00
ATOM   5684  CB  ALA A 811     -42.897 149.936  30.763  1.00 20.00
ATOM   5685  N   ASP A 812     -45.557 150.263  30.531  1.00 20.00
ATOM   5686  CA  ASP A 812     -46.952 150.687  30.335  1.00 20.00
ATOM   5687  C   ASP A 812     -47.336 151.166  28.902  1.00 20.00
ATOM   5688  O   ASP A 812     -46.558 151.031  27.942  1.00 20.00
ATOM   5689  CB  ASP A 812     -47.340 151.720  31.400  1.00 20.00
ATOM   5690  CG  ASP A 812     -48.261 151.135  32.476  1.00 20.00
ATOM   5691  OD1 ASP A 812     -48.353 151.750  33.570  1.00 20.00
ATOM   5692  OD2 ASP A 812     -48.891 150.063  32.225  1.00 20.00
ATOM   5693  N   ASP A 813     -48.564 151.691  28.767  1.00 20.00
ATOM   5694  CA  ASP A 813     -49.096 152.150  27.458  1.00 20.00
ATOM   5695  C   ASP A 813     -50.306 153.123  27.575  1.00 20.00
ATOM   5696  O   ASP A 813     -51.419 152.707  27.968  1.00 20.00
ATOM   5697  CB  ASP A 813     -49.507 150.927  26.621  1.00 20.00
ATOM   5698  CG  ASP A 813     -50.100 149.796  27.484  1.00 20.00
ATOM   5699  OD1 ASP A 813     -49.558 149.507  28.582  1.00 20.00
ATOM   5700  OD2 ASP A 813     -51.122 149.196  27.066  1.00 20.00
ATOM   5701  N   ILE A 814     -50.088 154.402  27.200  1.00 20.00
ATOM   5702  CA  ILE A 814     -51.132 155.449  27.277  1.00 20.00
ATOM   5703  C   ILE A 814     -51.559 155.821  28.724  1.00 20.00
ATOM   5704  O   ILE A 814     -51.420 155.014  29.662  1.00 20.00
ATOM   5705  CB  ILE A 814     -52.388 155.084  26.453  1.00 20.00
ATOM   5706  CG1 ILE A 814     -53.481 154.498  27.373  1.00 20.00
ATOM   5707  CG2 ILE A 814     -52.038 154.115  25.346  1.00 20.00
ATOM   5708  CD1 ILE A 814     -54.869 154.667  26.840  1.00 20.00
ATOM   5709  N   VAL A 815     -52.108 157.024  28.895  1.00 20.00
ATOM   5710  CA  VAL A 815     -52.531 157.510  30.242  1.00 20.00
ATOM   5711  C   VAL A 815     -54.038 157.858  30.471  1.00 20.00
ATOM   5712  O   VAL A 815     -54.939 157.002  30.343  1.00 20.00
ATOM   5713  CB  VAL A 815     -51.645 158.680  30.713  1.00 20.00
ATOM   5714  CG1 VAL A 815     -51.787 158.840  32.228  1.00 20.00
ATOM   5715  CG2 VAL A 815     -50.184 158.454  30.300  1.00 20.00
ATOM   5716  N   GLY A 816     -54.301 159.095  30.891  1.00 20.00
ATOM   5717  CA  GLY A 816     -55.688 159.523  31.114  1.00 20.00
ATOM   5718  C   GLY A 816     -55.890 160.485  32.311  1.00 20.00
ATOM   5719  O   GLY A 816     -56.442 160.077  33.343  1.00 20.00
ATOM   5720  N   PRO A 817     -55.501 161.766  32.142  1.00 20.00
ATOM   5721  CA  PRO A 817     -55.671 162.781  33.207  1.00 20.00
ATOM   5722  C   PRO A 817     -57.068 163.407  33.229  1.00 20.00
ATOM   5723  O   PRO A 817     -57.274 164.440  32.580  1.00 20.00
ATOM   5724  CB  PRO A 817     -54.647 163.878  32.808  1.00 20.00
ATOM   5725  CG  PRO A 817     -54.457 163.728  31.340  1.00 20.00
ATOM   5726  CD  PRO A 817     -54.529 162.225  31.107  1.00 20.00
ATOM   5727  N   VAL A 818     -57.985 162.826  34.024  1.00 20.00
ATOM   5728  CA  VAL A 818     -59.366 163.327  34.145  1.00 20.00
ATOM   5729  C   VAL A 818     -59.480 164.787  34.640  1.00 20.00
ATOM   5730  O   VAL A 818     -60.562 165.392  34.518  1.00 20.00
ATOM   5731  CB  VAL A 818     -60.256 162.403  35.059  1.00 20.00
ATOM   5732  CG1 VAL A 818     -60.052 162.735  36.558  1.00 20.00
ATOM   5733  CG2 VAL A 818     -61.754 162.507  34.679  1.00 20.00
ATOM   5734  N   THR A 819     -58.368 165.339  35.175  1.00 20.00
ATOM   5735  CA  THR A 819     -58.309 166.708  35.742  1.00 20.00
ATOM   5736  C   THR A 819     -59.608 167.122  36.425  1.00 20.00
ATOM   5737  O   THR A 819     -60.145 168.191  36.131  1.00 20.00
ATOM   5738  CB  THR A 819     -57.895 167.781  34.709  1.00 20.00
ATOM   5739  OG1 THR A 819     -57.785 169.056  35.383  1.00 20.00
ATOM   5740  CG2 THR A 819     -58.944 167.875  33.588  1.00 20.00
ATOM   5741  N   HIS A 820     -60.090 166.240  37.322  1.00 20.00
ATOM   5742  CA  HIS A 820     -61.340 166.393  38.081  1.00 20.00
ATOM   5743  C   HIS A 820     -61.876 167.798  38.194  1.00 20.00
ATOM   5744  O   HIS A 820     -61.140 168.795  38.057  1.00 20.00
ATOM   5745  CB  HIS A 820     -61.255 165.723  39.461  1.00 20.00
ATOM   5746  CG  HIS A 820     -62.492 164.944  39.837  1.00 20.00
ATOM   5747  ND1 HIS A 820     -63.710 165.549  40.083  1.00 20.00
ATOM   5748  CD2 HIS A 820     -62.699 163.610  40.014  1.00 20.00
ATOM   5749  CE1 HIS A 820     -64.612 164.619  40.412  1.00 20.00
ATOM   5750  NE2 HIS A 820     -64.024 163.435  40.384  1.00 20.00
ATOM   5751  N   GLU A 821     -63.182 167.876  38.390  1.00 20.00
ATOM   5752  CA  GLU A 821     -63.828 169.162  38.386  1.00 20.00
ATOM   5753  C   GLU A 821     -64.248 169.652  39.763  1.00 20.00
ATOM   5754  O   GLU A 821     -65.453 169.759  40.043  1.00 20.00
ATOM   5755  CB  GLU A 821     -65.032 169.108  37.426  1.00 20.00
ATOM   5756  CG  GLU A 821     -64.997 167.915  36.453  1.00 20.00
ATOM   5757  CD  GLU A 821     -63.893 168.017  35.398  1.00 20.00
ATOM   5758  OE1 GLU A 821     -62.833 168.641  35.687  1.00 20.00
ATOM   5759  OE2 GLU A 821     -64.075 167.435  34.290  1.00 20.00
ATOM   5760  N   ILE A 822     -63.258 169.984  40.616  1.00 20.00
ATOM   5761  CA  ILE A 822     -63.560 170.508  41.953  1.00 20.00
ATOM   5762  C   ILE A 822     -64.241 171.826  41.672  1.00 20.00
ATOM   5763  O   ILE A 822     -63.631 172.896  41.827  1.00 20.00
ATOM   5764  CB  ILE A 822     -62.283 170.721  42.788  1.00 20.00
ATOM   5765  CG1 ILE A 822     -61.692 169.367  43.141  1.00 20.00
ATOM   5766  CG2 ILE A 822     -62.594 171.466  44.056  1.00 20.00
ATOM   5767  CD1 ILE A 822     -62.594 168.511  43.982  1.00 20.00
ATOM   5768  N   PHE A 823     -65.472 171.722  41.139  1.00 20.00
ATOM   5769  CA  PHE A 823     -66.237 172.858  40.661  1.00 20.00
ATOM   5770  C   PHE A 823     -65.327 173.738  39.788  1.00 20.00
ATOM   5771  O   PHE A 823     -65.551 174.944  39.621  1.00 20.00
ATOM   5772  CB  PHE A 823     -66.917 173.611  41.813  1.00 20.00
ATOM   5773  CG  PHE A 823     -68.269 173.038  42.169  1.00 20.00
ATOM   5774  CD1 PHE A 823     -69.441 173.704  41.820  1.00 20.00
ATOM   5775  CD2 PHE A 823     -68.370 171.761  42.727  1.00 20.00
ATOM   5776  CE1 PHE A 823     -70.687 173.140  42.093  1.00 20.00
ATOM   5777  CE2 PHE A 823     -69.610 171.189  43.003  1.00 20.00
ATOM   5778  CZ  PHE A 823     -70.769 171.871  42.681  1.00 20.00
ATOM   5779  N   GLU A 824     -64.314 173.071  39.220  1.00 20.00
ATOM   5780  CA  GLU A 824     -63.283 173.647  38.344  1.00 20.00
ATOM   5781  C   GLU A 824     -62.024 172.807  38.523  1.00 20.00
ATOM   5782  O   GLU A 824     -62.051 171.582  38.328  1.00 20.00
ATOM   5783  CB  GLU A 824     -62.963 175.114  38.695  1.00 20.00
ATOM   5784  CG  GLU A 824     -62.514 175.967  37.489  1.00 20.00
ATOM   5785  CD  GLU A 824     -63.460 175.844  36.281  1.00 20.00
ATOM   5786  OE1 GLU A 824     -64.630 176.298  36.373  1.00 20.00
ATOM   5787  OE2 GLU A 824     -63.027 175.311  35.228  1.00 20.00
ATOM   5788  N   ASN A 825     -60.934 173.467  38.948  1.00 20.00
ATOM   5789  CA  ASN A 825     -59.649 172.799  39.130  1.00 20.00
ATOM   5790  C   ASN A 825     -59.594 171.902  40.366  1.00 20.00
ATOM   5791  O   ASN A 825     -60.563 171.195  40.703  1.00 20.00
ATOM   5792  CB  ASN A 825     -58.486 173.822  39.168  1.00 20.00
ATOM   5793  CG  ASN A 825     -57.169 173.244  38.649  1.00 20.00
ATOM   5794  OD1 ASN A 825     -56.197 173.981  38.381  1.00 20.00
ATOM   5795  ND2 ASN A 825     -57.135 171.921  38.493  1.00 20.00
ATOM   5796  N   ASN A 826     -58.420 171.921  41.001  1.00 20.00
ATOM   5797  CA  ASN A 826     -58.131 171.116  42.192  1.00 20.00
ATOM   5798  C   ASN A 826     -57.616 169.719  41.843  1.00 20.00
ATOM   5799  O   ASN A 826     -56.552 169.596  41.204  1.00 20.00
ATOM   5800  CB  ASN A 826     -59.314 171.074  43.177  1.00 20.00
ATOM   5801  CG  ASN A 826     -59.116 172.014  44.372  1.00 20.00
ATOM   5802  OD1 ASN A 826     -60.084 172.398  45.040  1.00 20.00
ATOM   5803  ND2 ASN A 826     -57.852 172.380  44.655  1.00 20.00
ATOM   5804  N   VAL A 827     -58.342 168.671  42.270  1.00 20.00
ATOM   5805  CA  VAL A 827     -57.884 167.305  42.020  1.00 20.00
ATOM   5806  C   VAL A 827     -57.485 167.071  40.545  1.00 20.00
ATOM   5807  O   VAL A 827     -57.738 167.918  39.676  1.00 20.00
ATOM   5808  CB  VAL A 827     -58.894 166.225  42.547  1.00 20.00
ATOM   5809  CG1 VAL A 827     -60.208 166.852  42.963  1.00 20.00
ATOM   5810  CG2 VAL A 827     -59.105 165.108  41.511  1.00 20.00
ATOM   5811  N   VAL A 828     -56.768 165.981  40.289  1.00 20.00
ATOM   5812  CA  VAL A 828     -56.335 165.629  38.925  1.00 20.00
ATOM   5813  C   VAL A 828     -56.257 164.113  38.824  1.00 20.00
ATOM   5814  O   VAL A 828     -55.195 163.570  38.484  1.00 20.00
ATOM   5815  CB  VAL A 828     -54.943 166.244  38.568  1.00 20.00
ATOM   5816  CG1 VAL A 828     -54.517 165.856  37.139  1.00 20.00
ATOM   5817  CG2 VAL A 828     -54.972 167.757  38.720  1.00 20.00
ATOM   5818  N   HIS A 829     -57.375 163.436  39.158  1.00 20.00
ATOM   5819  CA  HIS A 829     -57.455 161.969  39.141  1.00 20.00
ATOM   5820  C   HIS A 829     -56.749 161.363  37.914  1.00 20.00
ATOM   5821  O   HIS A 829     -57.157 161.586  36.765  1.00 20.00
ATOM   5822  CB  HIS A 829     -58.921 161.515  39.182  1.00 20.00
ATOM   5823  CG  HIS A 829     -59.106 160.031  39.067  1.00 20.00
ATOM   5824  ND1 HIS A 829     -59.683 159.266  40.077  1.00 20.00
ATOM   5825  CD2 HIS A 829     -58.811 159.172  38.055  1.00 20.00
ATOM   5826  CE1 HIS A 829     -59.737 157.998  39.691  1.00 20.00
ATOM   5827  NE2 HIS A 829     -59.213 157.914  38.467  1.00 20.00
ATOM   5828  N   LEU A 830     -55.658 160.637  38.160  1.00 20.00
ATOM   5829  CA  LEU A 830     -54.878 160.069  37.058  1.00 20.00
ATOM   5830  C   LEU A 830     -55.387 158.677  36.694  1.00 20.00
ATOM   5831  O   LEU A 830     -56.310 158.157  37.338  1.00 20.00
ATOM   5832  CB  LEU A 830     -53.374 160.045  37.401  1.00 20.00
ATOM   5833  CG  LEU A 830     -52.469 161.028  36.622  1.00 20.00
ATOM   5834  CD1 LEU A 830     -53.119 162.413  36.547  1.00 20.00
ATOM   5835  CD2 LEU A 830     -51.068 161.137  37.262  1.00 20.00
ATOM   5836  N   MET A 831     -54.827 158.109  35.615  1.00 20.00
ATOM   5837  CA  MET A 831     -55.220 156.763  35.148  1.00 20.00
ATOM   5838  C   MET A 831     -54.139 156.140  34.256  1.00 20.00
ATOM   5839  O   MET A 831     -53.436 156.852  33.501  1.00 20.00
ATOM   5840  CB  MET A 831     -56.547 156.796  34.362  1.00 20.00
ATOM   5841  CG  MET A 831     -57.493 157.905  34.762  1.00 20.00
ATOM   5842  SD  MET A 831     -59.176 157.543  34.312  1.00 20.00
ATOM   5843  CE  MET A 831     -59.880 156.948  35.902  1.00 20.00
ATOM   5844  N   TRP A 832     -54.025 154.809  34.337  1.00 20.00
ATOM   5845  CA  TRP A 832     -53.066 154.063  33.507  1.00 20.00
ATOM   5846  C   TRP A 832     -53.280 152.543  33.501  1.00 20.00
ATOM   5847  O   TRP A 832     -54.107 152.005  34.260  1.00 20.00
ATOM   5848  CB  TRP A 832     -51.603 154.440  33.807  1.00 20.00
ATOM   5849  CG  TRP A 832     -51.134 154.064  35.186  1.00 20.00
ATOM   5850  CD1 TRP A 832     -50.281 153.049  35.515  1.00 20.00
ATOM   5851  CD2 TRP A 832     -51.429 154.747  36.421  1.00 20.00
ATOM   5852  NE1 TRP A 832     -50.046 153.042  36.883  1.00 20.00
ATOM   5853  CE2 TRP A 832     -50.743 154.075  37.462  1.00 20.00
ATOM   5854  CE3 TRP A 832     -52.228 155.847  36.752  1.00 20.00
ATOM   5855  CZ2 TRP A 832     -50.822 154.474  38.803  1.00 20.00
ATOM   5856  CZ3 TRP A 832     -52.294 156.247  38.086  1.00 20.00
ATOM   5857  CH2 TRP A 832     -51.600 155.564  39.093  1.00 20.00
ATOM   5858  N   GLN A 833     -52.528 151.866  32.627  1.00 20.00
ATOM   5859  CA  GLN A 833     -52.680 150.421  32.409  1.00 20.00
ATOM   5860  C   GLN A 833     -52.014 149.470  33.407  1.00 20.00
ATOM   5861  O   GLN A 833     -50.779 149.365  33.448  1.00 20.00
ATOM   5862  CB  GLN A 833     -52.235 150.057  30.969  1.00 20.00
ATOM   5863  CG  GLN A 833     -52.770 150.986  29.878  1.00 20.00
ATOM   5864  CD  GLN A 833     -53.216 150.234  28.625  1.00 20.00
ATOM   5865  OE1 GLN A 833     -53.023 149.016  28.520  1.00 20.00
ATOM   5866  NE2 GLN A 833     -53.805 150.953  27.664  1.00 20.00
ATOM   5867  N   GLU A 834     -52.848 148.693  34.125  1.00 20.00
ATOM   5868  CA  GLU A 834     -52.350 147.659  35.035  1.00 20.00
ATOM   5869  C   GLU A 834     -51.544 146.692  34.168  1.00 20.00
ATOM   5870  O   GLU A 834     -52.141 145.863  33.475  1.00 20.00
ATOM   5871  CB  GLU A 834     -53.542 146.903  35.650  1.00 20.00
ATOM   5872  CG  GLU A 834     -53.390 146.612  37.145  1.00 20.00
ATOM   5873  CD  GLU A 834     -52.495 145.420  37.424  1.00 20.00
ATOM   5874  OE1 GLU A 834     -52.171 144.689  36.454  1.00 20.00
ATOM   5875  OE2 GLU A 834     -52.109 145.228  38.611  1.00 20.00
ATOM   5876  N   PRO A 835     -50.198 146.841  34.189  1.00 20.00
ATOM   5877  CA  PRO A 835     -49.281 146.054  33.339  1.00 20.00
ATOM   5878  C   PRO A 835     -49.688 144.618  32.908  1.00 20.00
ATOM   5879  O   PRO A 835     -49.035 144.025  32.016  1.00 20.00
ATOM   5880  CB  PRO A 835     -47.964 146.074  34.138  1.00 20.00
ATOM   5881  CG  PRO A 835     -48.051 147.277  34.987  1.00 20.00
ATOM   5882  CD  PRO A 835     -49.497 147.384  35.375  1.00 20.00
ATOM   5883  N   LYS A 836     -50.763 144.084  33.525  1.00 20.00
ATOM   5884  CA  LYS A 836     -51.336 142.757  33.208  1.00 20.00
ATOM   5885  C   LYS A 836     -50.892 141.598  34.093  1.00 20.00
ATOM   5886  O   LYS A 836     -51.726 140.966  34.763  1.00 20.00
ATOM   5887  CB  LYS A 836     -51.226 142.408  31.711  1.00 20.00
ATOM   5888  CG  LYS A 836     -52.503 142.670  30.920  1.00 20.00
ATOM   5889  CD  LYS A 836     -53.745 142.470  31.807  1.00 20.00
ATOM   5890  CE  LYS A 836     -55.027 142.847  31.055  1.00 20.00
ATOM   5891  NZ  LYS A 836     -54.821 142.887  29.562  1.00 20.00
ATOM   5892  N   GLU A 837     -49.598 141.263  34.022  1.00 20.00
ATOM   5893  CA  GLU A 837     -49.047 140.157  34.815  1.00 20.00
ATOM   5894  C   GLU A 837     -47.573 139.918  34.460  1.00 20.00
ATOM   5895  O   GLU A 837     -47.222 138.888  33.900  1.00 20.00
ATOM   5896  CB  GLU A 837     -49.881 138.867  34.603  1.00 20.00
ATOM   5897  CG  GLU A 837     -50.675 138.799  33.272  1.00 20.00
ATOM   5898  CD  GLU A 837     -49.771 138.723  32.045  1.00 20.00
ATOM   5899  OE1 GLU A 837     -49.737 137.630  31.433  1.00 20.00
ATOM   5900  OE2 GLU A 837     -49.092 139.746  31.697  1.00 20.00
ATOM   5901  N   PRO A 838     -46.712 140.885  34.791  1.00 20.00
ATOM   5902  CA  PRO A 838     -45.291 140.793  34.475  1.00 20.00
ATOM   5903  C   PRO A 838     -44.444 140.491  35.711  1.00 20.00
ATOM   5904  O   PRO A 838     -44.804 140.873  36.837  1.00 20.00
ATOM   5905  CB  PRO A 838     -44.949 142.211  34.014  1.00 20.00
ATOM   5906  CG  PRO A 838     -45.814 143.070  34.885  1.00 20.00
ATOM   5907  CD  PRO A 838     -47.071 142.246  35.222  1.00 20.00
ATOM   5908  N   ASN A 839     -43.281 139.876  35.474  1.00 20.00
ATOM   5909  CA  ASN A 839     -42.312 139.557  36.537  1.00 20.00
ATOM   5910  C   ASN A 839     -42.947 139.096  37.858  1.00 20.00
ATOM   5911  O   ASN A 839     -42.618 139.608  38.946  1.00 20.00
ATOM   5912  CB  ASN A 839     -41.348 140.738  36.777  1.00 20.00
ATOM   5913  CG  ASN A 839     -40.236 140.812  35.731  1.00 20.00
ATOM   5914  OD1 ASN A 839     -39.392 141.725  35.757  1.00 20.00
ATOM   5915  ND2 ASN A 839     -40.235 139.850  34.794  1.00 20.00
ATOM   5916  N   GLY A 840     -43.870 138.123  37.741  1.00 20.00
ATOM   5917  CA  GLY A 840     -44.550 137.566  38.918  1.00 20.00
ATOM   5918  C   GLY A 840     -45.534 138.532  39.581  1.00 20.00
ATOM   5919  O   GLY A 840     -46.752 138.263  39.624  1.00 20.00
ATOM   5920  N   LEU A 841     -45.010 139.642  40.121  1.00 20.00
ATOM   5921  CA  LEU A 841     -45.875 140.583  40.807  1.00 20.00
ATOM   5922  C   LEU A 841     -45.417 142.034  40.732  1.00 20.00
ATOM   5923  O   LEU A 841     -44.260 142.357  41.049  1.00 20.00
ATOM   5924  CB  LEU A 841     -46.010 140.191  42.291  1.00 20.00
ATOM   5925  CG  LEU A 841     -47.375 140.482  42.926  1.00 20.00
ATOM   5926  CD1 LEU A 841     -48.416 139.493  42.388  1.00 20.00
ATOM   5927  CD2 LEU A 841     -47.297 140.436  44.469  1.00 20.00
ATOM   5928  N   ILE A 842     -46.355 142.918  40.379  1.00 20.00
ATOM   5929  CA  ILE A 842     -46.077 144.359  40.398  1.00 20.00
ATOM   5930  C   ILE A 842     -46.573 144.882  41.767  1.00 20.00
ATOM   5931  O   ILE A 842     -47.737 144.645  42.170  1.00 20.00
ATOM   5932  CB  ILE A 842     -46.747 145.103  39.217  1.00 20.00
ATOM   5933  CG1 ILE A 842     -45.991 146.416  38.920  1.00 20.00
ATOM   5934  CG2 ILE A 842     -48.229 145.365  39.506  1.00 20.00
ATOM   5935  CD1 ILE A 842     -45.341 147.064  40.151  1.00 20.00
ATOM   5936  N   VAL A 843     -45.667 145.533  42.512  1.00 20.00
ATOM   5937  CA  VAL A 843     -45.988 145.978  43.870  1.00 20.00
ATOM   5938  C   VAL A 843     -46.348 147.452  44.030  1.00 20.00
ATOM   5939  O   VAL A 843     -47.183 147.794  44.890  1.00 20.00
ATOM   5940  CB  VAL A 843     -44.881 145.587  44.878  1.00 20.00
ATOM   5941  CG1 VAL A 843     -43.514 146.092  44.397  1.00 20.00
ATOM   5942  CG2 VAL A 843     -45.217 146.092  46.283  1.00 20.00
ATOM   5943  N   LEU A 844     -45.719 148.324  43.222  1.00 20.00
ATOM   5944  CA  LEU A 844     -46.007 149.761  43.314  1.00 20.00
ATOM   5945  C   LEU A 844     -45.576 150.569  42.072  1.00 20.00
ATOM   5946  O   LEU A 844     -44.634 150.200  41.359  1.00 20.00
ATOM   5947  CB  LEU A 844     -45.370 150.370  44.592  1.00 20.00
ATOM   5948  CG  LEU A 844     -43.832 150.530  44.627  1.00 20.00
ATOM   5949  CD1 LEU A 844     -43.142 149.573  43.651  1.00 20.00
ATOM   5950  CD2 LEU A 844     -43.397 151.971  44.368  1.00 20.00
ATOM   5951  N   TYR A 845     -46.283 151.676  41.818  1.00 20.00
ATOM   5952  CA  TYR A 845     -45.940 152.565  40.703  1.00 20.00
ATOM   5953  C   TYR A 845     -45.545 153.908  41.304  1.00 20.00
ATOM   5954  O   TYR A 845     -46.009 154.255  42.398  1.00 20.00
ATOM   5955  CB  TYR A 845     -47.133 152.737  39.735  1.00 20.00
ATOM   5956  CG  TYR A 845     -47.989 151.494  39.572  1.00 20.00
ATOM   5957  CD1 TYR A 845     -47.907 150.720  38.409  1.00 20.00
ATOM   5958  CD2 TYR A 845     -48.880 151.091  40.578  1.00 20.00
ATOM   5959  CE1 TYR A 845     -48.672 149.554  38.263  1.00 20.00
ATOM   5960  CE2 TYR A 845     -49.672 149.944  40.432  1.00 20.00
ATOM   5961  CZ  TYR A 845     -49.563 149.171  39.276  1.00 20.00
ATOM   5962  OH  TYR A 845     -50.340 148.008  39.146  1.00 20.00
ATOM   5963  N   GLU A 846     -44.690 154.656  40.588  1.00 20.00
ATOM   5964  CA  GLU A 846     -44.226 155.968  41.057  1.00 20.00
ATOM   5965  C   GLU A 846     -44.663 157.123  40.129  1.00 20.00
ATOM   5966  O   GLU A 846     -43.984 157.445  39.118  1.00 20.00
[truncated: 4,381,575 more chars]
